# Supplementary material for: National-scale biogeography and function of river and stream bacterial biofilm communities
Source: Nat Commun. 2025 Nov 26;16:10571. doi: 10.1038/s41467-025-65620-3 (PMC12657883; doi:10.1038/s41467-025-65620-3)
Supplement: Supplementary file 5 — Supplementary Data 3 [file 41467_2025_65620_MOESM5_ESM.xlsx]

## Sheet: finalbins_coverage
	A21_2022	A27_2023	A29_2023	A30_2022	A30_2023	A3_2022	A3_2023	A39_2021	A43_2021	A44_2021	A53_2023	A54_2022	A57_2023	A59_2023	A60_2021	A60_2022	A60_2023	A6_2021	A62_2022	A7_2021	A7_2023	B10_2021	B1_2022	B12_2021	B12_2022	B12_2023	B13_2021	B14_2022	B17_2021	B18_2021	B18_2023	B20_2023	B23_2021	B24_2021	B25_2021	B25_2022	B29_2021	B30_2023	B31_2021	B36_2023	B37_2021	B38_2022	B39_2023	B43_2021	B47_2021	B48_2021	B5_2022	B5_2023	B57_2022
bin_concoct_106	3474.13	16.3121	1307	94.3748	2.62854	119.75	1851.23	57.3889	2.9112	113.145	74.6277	25425.9	9820.62	122.847	73.688	9.44028	56.1437	197.741	49.2246	2121.48	11.1823	10.1815	2941.14	87.2807	5573.41	143.867	396.051	158.95	175.478	24.958	3898.25	35.6756	2715.02	9.61873	8.36433	18.7453	6.63848	17.5361	1.99827	146.115	2639.36	49.7368	338.968	15.8181	5.22464	5.12994	6.77107	9.57481	31.4513
bin_concoct_107	12.8863	19.6499	0.871799	0.130717	6.41713	27.9591	2.43731	8.14125	8.38419	1.43036	1.66933	1.66584	10.3321	5.09552	30.595	6.52061	1.98975	5.84829	2.60363	5.61621	4.47846	4.80811	14.3761	19.3083	0.858842	0.345899	0.520071	0.461871	1.12707	1.09473	1.94698	1.10373	2.0544	2.94764	7.10108	0.138365	2.57783	9.54009	261.727	3.07927	2.51224	0.218113	0.253385	16.7296	0.541767	0.409544	0.0292182	0.250525	0.004293
bin_concoct_109_sub	337.731	57.2086	834.586	38.999	16.4183	193.24	410.876	81.3443	7.77838	69.9706	116.436	12902.5	523.152	177.411	55.4214	149.263	277.458	381.499	81.7496	213.22	50.5121	50.3209	979.745	135.696	1696.08	249.327	66.2986	129.165	95.1365	54.5796	46.3464	12.1886	462.271	2.4638	20.061	16.3473	37.1542	103.825	66.4623	215.928	177.115	248.705	121.058	36.2557	13.7347	13.3263	61.215	29.683	11.0123
bin_concoct_155	130.361	0.103192	852.64	6.63128	161.718	244.291	275.297	23242.1	358.014	430.456	665.742	646.777	1.10964	14.9228	0.117398	0.104411	919.229	0.138599	1678.89	336.462	81.8741	14.6713	0.10867	4.12194	1281.98	177.772	533.405	413.694	11.0557	76.3398	162.471	1186.4	470.787	0.1604	89.5344	687.831	28.0461	159.59	0	895.527	353.714	339.383	1684.32	4.03392	60.8507	336.041	136.282	52.4974	62.2516
bin_concoct_161_sub	399.124	52.468	149.768	39.4496	24.6078	125.477	401.615	95.2409	9.51582	90.3367	55.2591	16165.2	448.253	131.404	255.274	156.773	216.928	2416.31	59.0885	60.047	52.3282	51.0264	717.634	267.993	534.3	107.05	75.831	59.6649	141.932	29.1732	147.584	84.8307	218.545	2.78117	16.9848	10.4423	18.6672	44.805	133.138	100.238	242.154	60.5842	123.708	59.6475	10.6678	12.191	39.9101	19.1052	8.13277
bin_concoct_192	67.5974	2.36771	3.03146	3.88619	1.40296	83.2271	38.0016	29.6553	16.3373	14.2791	10.2702	9.89936	33.195	14.7927	43.8764	17.2323	23.5093	32.5022	35.2297	5.202	13.7034	1.71817	67.6072	29.6449	0.690052	26.7082	0.579602	1.48652	48.1838	11.7044	22.4098	8.9992	12.4492	0.0035229	2.03856	1.44105	19.697	38.3538	0.365227	7.10333	7.8746	3.95991	5.59426	5.76037	3.31474	3.83281	0.442553	1.17661	0.287317
bin_concoct_196	113.682	5.72298	118.486	425.41	125.89	182.943	73.6022	87.306	10814.7	2640.45	88.589	114.924	587.093	43.1214	13.2209	38.4682	117.494	64.9537	697.145	306.713	235.756	101.425	256.13	68.0122	34.0849	181.918	36.3752	54.8003	368.38	28.9004	96.4606	271.589	144.984	0.15225	324.392	120.525	1016.26	107.155	6.2402	44.1896	301.903	93.9709	179.902	229.191	237.281	474.242	82.4273	338.593	17.3314
bin_concoct_197	19.7297	1163.7	1609.35	2512.39	9820.51	44.2152	39.9699	28.4876	387.379	3033.95	691.822	24.9236	114.432	1.87475	2.28908	8.33429	185.078	19.4194	449.09	952.979	428.089	683.294	160.046	120.674	499.497	162.682	1276.95	21.4977	85.1699	259.055	31.5041	9293.24	367.848	44051.7	5673.74	2918.08	1201.96	155.712	941.526	2004.15	565.555	2500.41	3023.25	1005.94	9382.3	5834.97	4027.76	10267.3	676.503
bin_concoct_227	153.437	139.254	129.097	196.34	141.845	325.784	98.2082	217.24	11398	188.29	391.909	41.0419	361.637	202.838	93.3189	822.866	358.305	115.882	741.117	415.318	648.494	77.7898	29.2372	231.462	130.566	1170.4	519.592	35.5736	450.642	358.004	228.295	199.997	98.3649	539.75	382.617	361.853	1246.06	1296.61	17.42	457.205	199.898	193.758	495.037	946.583	245.461	249.022	287.891	97.7057	11.4666
bin_concoct_243	23.1623	2.93208	1.44538	0.501508	0.239246	48.6841	1.81374	3.23488	0.174903	0.604497	1.40297	0.553407	0.357926	7.92148	0.256517	3.61304	0.74397	10.508	0.848488	10.9072	1.54231	0.54369	3.32804	0.583985	0.964802	0.466603	1.1884	0.79253	1.15988	2.24772	0.915012	0.119752	0.785247	0	0.176964	0.222923	0.233065	1.43453	0.280246	1.07079	1.79413	1.99831	0.59259	0.803087	0.437518	0.253579	0.88443	0.474327	0.504555
bin_concoct_247_sub	18.351	2.77799	2.65447	1.82212	0.650345	101.456	9.8299	43.1812	5.76721	1.39688	41.4808	2.41362	20.8902	13.9198	16.3291	2299.97	27.3905	81.2798	21.6083	5.46383	122.389	1.07519	16.5609	2.82435	1.21668	3797.67	1.53597	172.774	387.482	8.17894	70.3732	1.03487	16.4379	0.201125	1.21439	0.321659	11.2431	131.248	3.67266	3.01456	21.3191	0.722852	4.9824	15.6719	2.89233	1.84971	1.76849	2.67569	0
bin_concoct_252_sub	32.299	1.99038	23.3664	51.8631	29.8048	3.07081	12.5123	1.17408	2.60965	19.9383	17.2129	217.999	30.6723	2.70809	2.36548	0.703646	40.8683	16.1086	31.2819	28.3289	0.706439	2608.89	6.93499	70.6725	76.0179	18.4893	6.81392	14.996	11.7879	3.19407	3.24777	66.2523	17.7208	13.0044	22.9164	70.8959	10.5667	3.34457	0.254611	45.44	29.9096	47.9457	40.838	28.8956	16.1628	38.8168	38.0853	11.9807	29.0295
bin_concoct_256_sub	40.4476	0.137281	32.5842	2.88668	0.336507	5.31969	15.4039	9.21414	2.20476	4.04523	2.31508	3213.16	2.70017	2.79101	3.43456	2.90771	2.84352	16.588	5.81588	8.05912	1.37396	0.557629	2.12143	0.998276	64.3386	2.52393	6.14937	3.44948	2.3371	1.08881	6.16072	9.10767	3.46683	0.0580256	2.55553	2.10349	0.884979	0.801438	0	4.18554	26.4424	1.56627	55.871	1.5054	2.14145	7.23292	0.981234	0.502776	0.0459143
bin_concoct_266	3.94858	32.4913	11.6405	18.0569	31.2333	1.04462	7.13432	1.68923	6.41382	23.2405	5.97414	1.83238	5.78149	0.258099	1.53173	0.847209	3.75459	2.35504	9.41047	14.4798	29.0716	12.2152	3.02977	3.51419	7.29441	4.43238	6.17843	1.48129	2.22002	4.61169	1.43396	31.1517	5.32352	653.511	34.9644	19.9897	61.6819	15.1278	12.8535	23.5664	2.99662	16.2521	27.5769	19.945	33.409	19.5419	25.2933	24.5681	7.2257
bin_concoct_270	15.8338	2.73339	0.732816	1.996	0.986404	5.47519	3.73189	11.4903	0.124205	0.359807	1.22464	4.21234	3.9087	9.16861	3.97463	2.76401	8.87648	1.60245	5.66081	1.47185	1.82381	2.17433	15.3458	2.6146	2.84199	0.666199	1.40437	0.0359576	3.19734	0.405293	1.03549	1.651	6.09084	0.765138	1.50441	0	0.111513	1.98151	26.1939	1.53964	4.52938	1.84239	2.18825	4.24022	0.138851	0.29498	0.15255	0.238402	0.0252366
bin_concoct_272	105.17	1.81677	868.564	225.037	7.23386	251.508	28.6837	43.5643	24.3729	44.3385	383.738	9654.99	121.863	4.8524	11.9753	11.6936	132.448	22.9548	109.645	418.744	7.04981	8.87565	51.6367	21.4607	936.625	29.3738	2044.41	114.754	31.0734	35.2971	12.6059	29.1833	240.729	1.62771	323.554	146.67	34.7836	4.544	1.53324	386.883	71.8794	140.245	296.988	344.559	349.126	22.3921	165.888	7.46221	4.16307
bin_concoct_273_sub	25.1549	17.0786	17.2219	66.3756	60.3525	21.509	14.7011	10.5702	6.55893	13.7486	21.7214	87.1895	24.9076	23.2326	5.13968	15.2674	23.696	9.92571	33.2614	36.2456	8.26062	554.936	18.1444	8.09922	39.3964	25.2204	37.3393	2.47443	25.2875	8.02458	15.6365	26.9552	20.386	6.89196	17.4216	25.2625	15.7916	9.42958	35.2355	27.8329	170.72	59.5095	58.2253	31.5541	35.6295	53.4413	43.0819	73.9784	51.0619
bin_concoct_281_sub	522.388	1.33327	208.85	5.88214	2.00563	67.9727	196.671	129.942	10.7555	99.4956	296.435	9232.07	102.736	44.4487	135.04	86.3136	219.665	389.584	314.085	105.809	25.1452	17.2049	99.8992	10.0095	1662.11	168.521	14.3741	196.089	33.1264	9.64722	334.312	97.7407	67.6942	0.246178	12.3906	3.0945	27.125	55.3011	0.740053	826.802	447.288	15.265	61.1041	5.26652	2.94788	27.9547	18.9844	2.46227	0.609872
bin_concoct_308	129.584	5.54244	148.112	20.2921	6.48301	36.779	31.4444	11.996	3.60118	12.1821	14.3155	7899.41	21.128	12.9551	3.70383	4.6836	67.0578	11.7442	33.6436	9.57167	5.37217	8.54685	8.8771	12.3178	497.534	37.4939	8.63477	33.8448	16.0901	4.40086	23.9924	18.1665	44.8973	0.225917	2.9697	4.09985	1.73944	8.95514	1.48621	25.0507	11.8643	7.47567	41.2737	21.7131	2.02876	6.84126	15.1117	7.57093	2.84763
bin_concoct_312_sub	2.29482	1.56504	5.90367	1.76678	9.5828	1.42496	1.54692	8.72966	8.7788	5.81803	27.3149	1.22733	1.18483	0.401368	0.00336134	0.137739	2.06127	0.0571467	6.29885	17.0769	0.941073	614.902	0.160967	0.8421	4.30519	1.8933	2.67962	1.52124	1.25836	35.7367	38.7854	3.29983	2.39353	25.6231	2.47049	1.61351	4.63652	0.676285	0	2.67157	5.85159	7.20141	5.39607	46.0722	5.83408	122.625	2.69437	6.49591	3.88561
bin_concoct_315	0.266968	0.237903	1.49866	1.66277	3.25855	0.223716	0.323162	0	0.0556779	2.94923	0.481883	2.96249	0.446514	0.0391743	0	0.0207204	1.21125	0.0281111	0.375349	1.88315	0.0312864	781.878	0.75528	0.458056	3.82235	0.612046	7.2781	0.0157442	0.504867	0.0463633	0.587761	1.35843	1.55489	0.464922	2.01837	0.179609	0.167108	0.00395844	0.0338918	0.892669	0	1.61299	0.445765	2.98024	4.25863	0.647194	4.10988	4.35116	1.03167
bin_concoct_318	159.371	3.6292	234.619	20.718	8.27986	144.511	287.979	86.1686	24.2322	28.3894	48.9798	10786.9	277.346	21.4836	18.8259	31.9429	179.11	78.9839	110.579	120.896	15.3356	6.80907	84.696	139.549	326.728	55.2032	219.394	115.944	16.0251	17.3214	287.321	44.6274	73.2955	1.69721	48.8193	12.9078	33.8609	22.8858	4.21312	211.241	857.587	14.1759	160.622	63.0876	5.92129	36.6267	12.0944	23.0778	5.69709
bin_concoct_58	1.57468	226.103	13.2127	22.8417	78.0494	1.4561	6.54816	1.87144	427.933	29.9656	28.0086	0.448759	14.5697	0.16983	2.00137	13.8385	11.5247	2.27225	32.9071	16.6867	1192.24	8.88233	4.8703	0.632856	9.61181	14.3197	17.2591	7.18208	3.31003	37.2496	0.100127	86.6013	22.2717	3039.46	73.4519	38.2085	89.1606	282.234	13.4461	26.381	15.5941	54.2326	41.0525	248.818	116.457	69.9525	88.8837	70.4556	15.688
bin_concoct_71_sub	3.38018	1.22136	0.394132	2.17159	0.326772	608.029	2.51636	39.7182	1.16673	0.453091	6.87181	0.542693	1.3215	7.30001	1.38576	167.131	3.73922	11.9534	5.88873	1.59005	9.21039	0.744242	39.7664	0.675502	0.746278	151.759	1.85726	7.47452	21.5812	1.16414	4.97078	0.954822	1.12558	0.036732	0.222309	0	1.48047	12.0658	0.458816	2.14418	6.83499	0.228241	1.00164	6.68503	0.956426	0.695235	1.04974	1.60893	0
bin_concoct_87	125.592	36.3539	162.573	83.3773	102.93	174.631	98.8892	70.5281	88.5555	184.857	95.595	2087.67	109.209	40.8846	9.33693	11.9233	95.3451	14.7737	141.782	169.549	48.4021	27.6916	31.7902	821.632	482.777	85.8405	630.983	142.358	25.0495	30.5671	51.3845	163.278	266.657	94.0399	27.8878	71.9	148.174	65.1763	11.0713	344.943	300.98	57.1363	636.651	232.77	97.7439	146.518	242.854	71.0895	27.769
bin_metabat_1004_sub	1.81989	0.754563	0.14705	0.207168	0.0216654	1.2571	2.21787	0.879924	0.0104139	0.068629	0.318047	0.373802	0.602461	2.80351	0	0.155656	0.532478	0.286643	0.101705	0.251419	0.557178	0.379569	6.98365	0.424088	0.279215	0.164613	0.275652	0.002376	1.1085	0.095566	0.0649985	7.43e-05	2.35311	0	0	0	0.0724362	0.243558	2.74039	0.333907	0.325488	0.753064	0.307676	0.345293	0.00831197	0.0101254	0.0450979	0.0201768	0
bin_metabat_1010	23.8537	75.8118	259.004	25.125	119.086	9.82174	38.9795	71.2016	322.581	236.084	1354.37	7.86363	23.1353	4.4726	0.144318	0.0627146	213.384	0.208556	877.864	45.3218	388.956	338.683	0.0763823	78.8276	112.047	459.504	531.268	41.0078	33.2445	728.631	57.2812	477.654	52.9667	0.346613	354.572	387.662	275.288	296.321	0.300726	74.1641	4001.03	330.854	1337.36	56.3891	518.88	230.89	739.073	456.367	13.9338
bin_metabat_1013	17.5972	1.09885	6.27179	2.30241	2.84468	26.82	11.9099	8.15007	3.33379	4.95015	4.57148	16.1095	15.1954	9.16403	7.00359	5.22946	10.2899	20.0473	20.4354	4.42901	7.26177	1.5098	18.9446	15.8988	8.84672	3.98859	9.64275	0.113931	3.29893	0.482582	1.99853	12.2512	12.8274	0.111442	1.74094	0.669896	3.61438	5.35708	4.32132	10.1241	8.24391	2.36951	21.9675	4.84712	1.17481	2.24309	4.71034	1.48727	0.447704
bin_metabat_1027	15.9675	9.05113	1.91556	2.50076	1.85748	23.939	3.8856	29.6947	8.97655	2.55121	8.86158	4.61457	15.7587	31.2503	2.84286	6.45645	6.15584	9.03229	12.5719	5.73972	5.92805	1.19884	7.06875	11.3456	1.65419	10.6582	6.82957	0.438892	12.3829	4.07859	9.12217	1.72609	2.62132	0.0559096	0.813852	0.0230655	8.19444	12.9809	0.628035	8.20501	9.55066	1.18427	9.96448	24.7759	3.59421	3.78174	3.75216	4.1252	0.0309238
bin_metabat_1043	2.33066	2.44227	1.98723	1.35453	0.63169	2.19615	4.39246	1.30975	0.269658	0.285113	1.09062	1.48143	1.26861	3.45661	0.307279	1.00805	2.5834	1.51389	1.15171	0.92288	0.573672	3.7705	5.4053	1.57636	2.10531	1.00407	1.24475	0	1.03425	0.324165	0.479977	0.302438	7.23299	0.548621	0.451674	0.112817	0.46077	0.91047	10.5631	0.848085	0.666564	2.17679	1.08078	1.39571	0.111805	0.11261	0.916103	0.521747	0.192529
bin_metabat_1045	0.0673366	0.416338	0.684143	2.31869	1.86841	0.026511	0	0	0.171212	1.53585	0.224648	0.0658375	0.0626479	0	0	0	0.000270247	0	0.0804722	0.898422	0	8.20548	0	0	1.04007	0	0.0808768	0	0.0155725	0.0103038	0.00725896	1.44408	0	18.5254	1.25252	0	0.422659	0	0	0.578631	0.00105678	2.99503	1.08385	0.922607	2.58433	1.36751	5.10136	1.91153	0.0710494
bin_metabat_1060	6.78763	8.69669	12.9531	37.4696	17.2729	4.78564	10.2459	0.828406	2.82446	45.1513	4.79218	19.2451	2.05121	0.718117	0.323755	0.112818	20.5088	0.653193	11.4545	31.1582	2.82011	5.93171	0.963742	11.7599	133.387	4.81866	195.922	1.92127	0.935142	0.320193	0.740916	30.0171	17.7037	0.646856	35.4621	27.2552	3.10327	1.93537	0.235554	37.277	1.34256	14.8691	18.2941	7.49982	9.4525	3.41112	56.7592	10.0138	4.95332
bin_metabat_1103	9.16511	0.12688	0.309057	0.282052	1.40962	13.5189	3.88966	4.08827	6.69845	1.06487	1.16793	0.449168	2.53182	1.34248	1.10393	1.15059	2.72165	3.01504	4.30284	0.632109	1.5475	0.226069	5.12779	2.28511	0.126259	2.35059	0.08168	0.00800331	4.19569	1.23541	0.807445	0.889702	0.861797	0	0.131161	0.08363	1.64297	3.80831	0.0136608	0.477434	0.634945	1.8176	0.619524	0.309265	0.481214	1.83576	0.0654064	0.147593	0
bin_metabat_1109	56.1907	29.6171	14.01	8.41441	14.2315	87.15	40.6458	39.7866	16.7769	18.5084	19.3743	37.1046	34.1787	42.4037	7.98375	5.99332	32.2688	11.9738	39.6265	25.9869	29.4511	14.7588	9.86517	60.5663	37.6522	16.7184	34.4897	1.64592	8.08517	2.78174	8.56452	22.1513	45.8984	10.1821	4.89101	3.08585	12.1605	24.8786	52.4536	41.9111	14.6876	7.44673	37.6174	29.3294	6.43715	6.38468	20.3794	6.20623	2.60403
bin_metabat_1122	1.05179	0.436312	4.91722	1.06436	1.76288	1.09097	0.752117	0.338597	0.556056	4.24333	0.986715	1.97687	0.433352	0.272636	0.10565	0.182832	3.09174	0.296705	38.2338	0.570833	0.400978	4.57642	0.22074	0.587306	2.03286	1.80003	1.62853	0	0.280396	0.177305	0.117483	20.1007	1.32845	4.36713	19.5209	1.24374	3.59322	0.38191	0.391573	0.71964	0.809901	3.28986	2.31323	1.9829	8.64615	1.32409	1.22424	4.22054	0.0447046
bin_metabat_1125	18.9172	3.02761	54.9553	21.7275	42.317	15.6698	9.0728	4.46684	24.5279	28.286	22.0063	71.7705	24.1657	4.10498	4.78827	1.71063	17.2007	10.7203	94.547	15.9942	6.81904	327.263	2.59321	17.0845	16.3237	21.715	41.2248	0.806257	6.35094	3.7989	5.38465	98.3158	21.6576	0.951173	95.3071	6.35122	54.4588	5.35765	2.68676	29.8949	89.3458	15.2831	125.412	45.3755	11.3723	36.4463	22.6267	64.5636	2.55516
bin_metabat_1126	201.652	97.3684	55.5776	118.501	149.737	368.797	121.17	156.707	67.6773	81.9255	110.463	149.024	377.929	430.456	216.739	79.2992	339.254	97.6088	149.102	63.2456	119.522	54.1362	251.777	230.576	97.7159	123.373	149.32	23.4295	154.567	56.6696	84.8314	57.1827	117.676	6.28266	51.0394	11.1445	120.285	170.952	259.016	91.8667	125.814	54.2025	513.373	215.499	31.0231	68.2091	95.0639	35.736	7.26096
bin_metabat_1136	0.466304	51.5285	19.1809	15.8147	73.2758	0.111233	11.2451	0.0325909	0.905702	12.2257	5.59701	2.03405	2.77248	0	0	0	3.83717	0	12.6546	7.26993	5.51069	2.76868	6.84566	2.26668	10.1754	1.28315	3.23505	1.2654	1.4507	2.90236	0	23.6804	10.7756	82.5908	21.9948	21.8675	21.6383	17.6404	0.24853	24.8662	0.141105	4.98478	12.5978	37.4304	7.59202	9.29514	24.1922	19.616	12.7116
bin_metabat_1141	34.1794	300.639	5.8714	86.4559	106.929	28.7314	18.3546	17.0775	9.63641	18.1578	21.444	16.6493	50.9493	48.2737	11.1484	8.95418	14.3064	12.0162	11.6359	12.1113	15.9854	98.6644	44.364	19.5604	26.4514	18.3718	61.3687	0.358764	35.7417	12.7624	7.64974	7.60469	22.4607	231.365	14.3419	1.06215	19.7729	17.3437	145.141	19.0516	14.2525	11.684	52.1689	87.8353	6.76516	9.85485	31.9574	69.5832	12.5753
bin_metabat_1159_sub	47.4228	20.4445	9.67897	7.64435	3.15109	36.2778	45.7571	27.1214	2.27018	5.95129	14.9101	19.6477	24.7582	60.5861	5.11092	9.36785	13.0163	14.7317	6.89021	10.2145	17.0191	9.88422	171.054	19.2968	13.0791	12.06	13.908	1.06056	39.3006	8.44658	5.89747	1.70134	54.7523	0.657532	2.15497	0.589089	3.77737	14.6878	48.7779	8.91896	17.0489	23.5803	20.7929	15.7036	1.98603	1.88716	4.94452	4.47118	0.727889
bin_metabat_1166	0.504864	0.792477	0.0879151	0.017611	2.3914	0.207069	1.20938	0.292649	0.207402	0.0667033	0.121678	0.0463016	0.132196	0.132075	0.71815	1.87503	0.186658	0.378576	0.0830682	0.420975	0.203354	0.0839474	0.121152	0.0476685	0.0052356	0.472869	0.879153	0	0.0251572	0.125354	0.137445	0.0225621	4.86378	4506.7	0.36633	1.82442	0.204072	0.117744	0.0851411	0.00379939	0.0237122	0.0421307	0	0.0943897	0.189944	0.2704	0	0.182887	0
bin_metabat_1174	0.262317	0.105854	0.166969	263.398	180.279	0.0499619	0.0787623	0.0778247	0.170359	0.0764544	0.382727	0.162424	0.324429	0.0501641	0	0.10088	0.137677	0.0117942	0.101548	0.23862	0.0674046	0.0527064	0.0279674	0.106423	0.410999	0.256641	0.178175	0	0.0473511	0.0824134	0	0.0788523	0.212377	0.0145335	0.571658	0.0105576	2.25436	0.00187529	0	3.88865	0.0889508	1.05009	0.218391	81.073	4.85857	0.168497	14.4518	65.0302	2.46013
bin_metabat_1178	33.9844	970.681	59.3846	174.924	280.437	1.99901	0.468393	1.31913	39.91	146.584	58.442	32.7932	1.76188	0.643142	0.0217147	0.218217	70.8414	0.0548426	70.9296	132.069	6.39292	284.998	0.206508	1.12429	373.682	8.36599	65.4165	7.61282	3.94002	11.9933	1.40282	273.613	1.37867	12.4407	323.719	93.5183	144.903	0.950811	0.135686	180.414	4.39821	301.557	114.573	402.61	400.979	188.164	557.524	650.959	68.4754
bin_metabat_12	2.2498	11.5893	1.03512	2.96698	5.15557	1.76252	1.01701	1.17775	2.94037	10.7186	1.44484	0.916704	1.91171	1.10589	4.37123	1.2957	2.58813	1.40475	2.90968	2.48452	2.82601	5.00927	0.344745	2.20925	3.76243	1.64492	1.32561	1.41515	1.42783	0.464126	0.344262	4.07485	1.05232	4.17522	8.51005	2.14102	2.61554	4.42817	6.15039	2.87548	2.09006	1.20233	4.2017	8.80478	1.87377	1.79639	5.02806	2.56457	0.81636
bin_metabat_1210	0.471217	0.142744	0.139582	0.0910077	0.0329454	0.295756	0.215274	0.0402015	0.0347353	0.0535051	0.175651	0.336971	0.124349	0.266426	0	0.108539	0.248301	0.173179	0.294658	0.140027	0.0721578	0.396115	0.269579	0.0771927	0.1444	0.112496	0.112848	0	0.0768115	0.0350026	0.0743757	0.0399796	0.368873	0.0064741	0.0556938	0	0.0769936	0.0129621	8.81733	0.132509	0.167472	0.0208558	0.168101	0.198604	0.0350966	0.0178889	0.172908	0.0396298	0
bin_metabat_1217	0.153478	0.103252	0.0393087	0	0	0.0489928	0.126801	0.0177593	0	0.00537741	0.0182951	0.0331594	0.0605777	0.153507	0	0.0324827	0.0510709	0.0505794	0.0323285	0.0372252	0	0.14882	0.165174	0.0230574	0.0514327	0.0249226	0.0104572	0	0.0384554	0.0022224	0	0	0.166295	0.00349056	0	0	0	0.000912771	18.8	0.0250615	0.0146242	0.0309152	0.0384951	0.0361524	0	0	0	0.00627034	0
bin_metabat_1222	0.101484	0.278234	1.84869	0.0746745	0.405093	0	0.624314	0	0	0.113335	3.26602	0.0495469	0	0	0	0	0	0	0.0416163	0.01035	307.045	0	0	0	0.0358788	0	0.075751	0	0.149022	1.31966	0.0664775	2.41262	11.1658	0	0	0.0122505	0.138723	87.3625	0	0.334144	0	0.318892	0.00231752	1.44427	0.221993	0.0345203	0.00894658	0.464668	0
bin_metabat_1227	42.4037	11.3562	80.6342	5.92543	0.459212	21.0374	46.8252	33.0333	2.43377	3.98256	24.0363	33.2389	25.8377	52.999	2.72428	4.84261	51.1983	7.96779	19.7309	14.8487	14.3387	13.4099	88.0695	49.1525	50.1117	5.96904	8.21217	1.60494	16.7555	18.4418	6.941	1.26989	85.1451	0.321672	6.92193	14.448	2.2607	13.1192	5.36848	8.85527	10.8199	52.796	14.3856	8.84383	2.42321	0.636799	4.26577	3.23248	0.768301
bin_metabat_1233_sub	1.214	25.9823	2.56091	0.824692	0.280116	1.23936	1.23611	2.09794	0.58225	0.333718	1.53506	0.12215	0.273764	9.81351	0.152139	0.0671258	2.33301	0.340503	0.518176	1.09443	0.662855	4.01143	3.64574	0.624004	1.55049	0.444157	0.836313	0	1.03596	1.04017	0.262515	0.123276	7.06172	0.895362	1.87975	0	0.243018	0.416479	3.36434	0.980466	0.191211	21.2485	0.224615	3.22243	0.198601	0.0723573	0.13967	1.76473	1.2514
bin_metabat_1275_sub	45.3658	16.6717	121.647	644.143	267.703	15.7072	2.2371	11.2634	110.638	436.597	74.6453	1.02614	3.9312	9.48014	0.0557024	0.384984	8.32637	0.449085	50.0333	217.131	12.9838	22.5871	0.364015	1.86825	11.9396	18.6059	274.045	1.2935	3.43112	56.9827	15.0698	829.334	3.55864	1.25668	2179.93	875.043	508.108	10.0145	0.227638	62.053	107.625	1187.06	179.427	134.095	2454.63	1088.76	459.156	286.183	21.3748
bin_metabat_12_sub	8.07496	7.43546	14.7832	978.868	247.457	1.19987	0.240631	0.687862	5.64945	157.425	6.04162	14.3879	0.545545	0.390904	0.596935	0.0486243	2.49669	0.0490523	8.19403	60.7655	0.65366	26.7497	0.363045	0.344083	30.5651	1.5587	80.8591	0.202599	2.0763	5.62458	0.201391	80.3062	5.68186	3.72755	743.49	50.8265	12.1593	0.368251	0.0627157	14.2429	131.675	773.18	119.647	17.6536	2105.1	169.748	703.306	249.144	402.287
bin_metabat_13	3.61552	30.4508	11.5354	2.06418	5.12661	0.96152	3.95325	0.229341	5.22149	5.18808	2.45343	16.2053	2.85738	3.8981	0	0	1.18109	0.0069944	9.7705	3.26686	5.98301	16.4915	3.33729	1.00203	17.6779	2.86173	2.11157	0.0526701	0.0333419	0.741583	0.953627	18.3886	2.36521	1.32321	2.67018	0.226897	0.93584	1.26097	0.543744	14.7019	0.280283	1.29811	14.8089	24.4879	6.67639	4.10588	2.50629	14.9696	5.74879
bin_metabat_1301	0.789066	0.754325	0.307911	4.33736	6.62168	0.376379	0.0326461	0.156701	1.59	0.671594	0.30634	0.381139	0.328187	0.0492942	0	0.0529583	1.21141	0.010714	0.691589	0.905219	0.0956339	21.7937	0.0659023	0.316565	4.63047	0.1141	0.329395	0.422219	0.15869	0.167197	0.138437	7.87822	0.06807	1.93804	1.20379	0.307903	7.38115	0.08888	0	1.42563	0.249455	1.45031	6.7851	2.49323	2.25726	1.11965	3.63517	2.85255	0.196275
bin_metabat_1310	19.9988	14.3714	88.0495	151.965	92.7902	1.05389	1.37317	1.40189	8.73443	212.644	128.888	0.12268	0.196484	0.0747558	0	0.00872093	3.09124	0.131604	11.9314	122.059	5.49387	28.2996	2.26852	0.86361	4.12602	2.08808	60.4926	0	11.6052	64.1101	0.0126468	344.651	16.5086	37.9281	200.879	52.9687	7.22049	0.816128	2.38407	108.658	30.4657	232.917	260.907	32.1624	434.875	224.692	407.455	101.022	18.9027
bin_metabat_1311	3.23803	0.0610427	2.14985	1.12999	1.33985	1.51434	0.625216	1.31649	3.7211	1.68284	1.90165	1.97455	1.2744	1.89962	2.54725	1.19763	1.21641	1.82243	4.99271	2.21027	3.33784	1.0341	0.471587	2.6087	1.33542	2.39019	0.901974	0.83851	2.10358	0.962618	3.16063	3.96417	0.424508	0	2.15521	0.336679	2.33811	2.29614	0	3.27232	2.36002	1.10364	6.45583	1.55798	1.54583	2.22265	1.06173	1.60626	0.0134624
bin_metabat_1313	4.679	0.343382	10.2737	4.33317	9.18561	2.77466	1.64643	2.30762	15.37	12.1352	5.48304	2.58482	2.23426	3.06461	4.45426	1.73963	1.95986	2.69101	10.3486	6.76984	17.7784	0.863678	1.25498	6.21806	4.17199	6.07457	4.01272	4.1095	4.92416	4.25258	5.44229	16.5494	2.51196	0	20.145	1.05437	5.74473	9.13818	0	6.97027	12.1215	12.1446	22.2207	4.87329	17.0519	15.9577	3.83767	33.3019	0.07953
bin_metabat_1325	0	0	0	0	0	0.0362135	0	0	0	0	0	0	0	0	0.0122836	0.0834275	0	0	0	0	0	0	0	0	0	0	0	0	0	0	0	0	0	0	0	0	0	0	0	0	0	0	0	0	0	0	0	0	0
bin_metabat_1326	0.0585162	4.99174	0.00148238	0.0378502	0.195528	0.0431905	0.00542416	0.0320732	0.114033	0	0.102407	0	0	0.32408	0	0	0.0738419	0	0.0536398	0.0206968	0	0.175462	0.0261142	0.0232132	0	0	0	0	0	0.0522577	0.0153257	0	0.0205175	1.87559	0.133182	0	0.00606428	0	1.75304	0.0393591	0	0.109424	0	0.561965	0.0166349	0	0.133079	0.109621	0
bin_metabat_1333	9.72019	0.151806	481.632	3.65085	3.80116	7.98943	3.01135	2.40161	12.044	48.9148	157.786	27.9685	2.54685	1.04168	0.0153041	0.00111173	20.8857	2.30851	244.548	5.35392	1.46532	1.44447	0.0648949	5.8879	6.52216	9.04045	18.3305	0.50542	0.808099	12.3853	0.874686	125.756	10.1838	0.0307246	190.999	1.90394	11.3464	0.52517	0.00946763	15.9026	1151.83	27.3861	63.9818	3.65182	3.60463	15.2906	10.0779	2.74076	0.0953589
bin_metabat_1348_sub	249.331	6.7431	82.8214	28.6645	8.02891	237.908	521.961	109.759	39.8743	31.5408	131.733	223.93	576.243	82.4142	70.8844	400.094	421.328	427.741	504.612	169.527	66.2119	29.9764	227.443	177.387	88.7637	377.166	26.437	28.2366	318.774	59.3967	137.06	16.8717	253.182	0.941809	12.8299	4.12783	39.6363	75.5721	21.8302	66.5607	205.962	22.1119	32.6033	67.9099	15.1228	16.4843	7.2815	9.85327	2.08223
bin_metabat_135	1.69631	8.17817	1.09904	0.519642	6.4628	1.10003	0.829646	0.16815	0.326607	0.750769	0.685188	1.12481	0.770597	0.455137	0.062709	0.0877252	1.6631	0.242607	1.85144	0.217008	0.166801	3291.71	0.283658	0.304221	5.97397	0.804461	1.4655	0.0203776	0.346843	0.0940939	0.0533513	1.36244	1.24862	28.2671	1.61293	0.108574	1.83122	0.248575	2.86348	0.551891	1.11948	0.935055	1.54783	1.56316	1.58018	0.89675	5.57103	8.04317	1.28945
bin_metabat_136	0.211658	0.0133422	0.0529512	0.0350542	0	4.90609	4.6482	11199	0	0	0.0489213	0.0810989	0.128492	0.151154	0.00703081	25.9669	0.184836	1.86164	0.488048	0.0113065	0.155662	0	2.01033	0.0150394	0.493203	12.1641	0	0	118.739	0.0511727	0.485788	0	0.0966069	0	0	0	0	0.351424	0	0.0338538	0.412601	0.0307091	0.019589	0.157709	0.0161667	0.0257302	0	0.00948767	0
bin_metabat_1394	0.840116	0.925861	0.169567	0.0169516	0.0507406	0.751156	0.371154	1.40281	2.0056	1.41101	0.400191	0.250976	4.37301	0.164371	1.8319	81.1094	0.411854	0.206992	1.149	0.773127	1.28875	0.0455608	31.7102	4.21802	0.0159444	0.43069	0.000256674	0.457564	28.5739	0.968904	14.2692	0.00289931	0	0	0.0257369	0	0.767743	2.6813	0	0.378957	1.1682	0	0.0856047	0.200807	0.425815	0.56141	0.0231294	0.092219	0
bin_metabat_1397_sub	0.770319	0.000928936	27.2783	0.13001	1.66952	0.136472	0.183556	5.38251	0.144628	3.88665	10.5255	0.347552	0.279305	0.116424	0.0139628	0.0811942	0.0914895	0	0.641357	0.390487	0.681865	0.15435	0	0.0819702	0.532627	0.0866263	0.324751	0.10861	0.0132977	0.555142	0.0140574	12.3204	0.0960898	0	1.59683	0.0414838	1.35251	0.141887	0	0.377573	4.14979	10.9142	2.85557	0.304211	1.8968	1.08371	0.709334	0.444659	0.0151313
bin_metabat_140	16.5538	70.0322	4.04889	2.18052	2.03552	41.2679	20.3105	20.3079	13.5946	15.9059	4.76689	11.4726	18.821	21.3757	166.718	31.8914	14.0547	61.0176	22.3894	3.14307	5.86549	6.55932	20.1031	10.0973	5.15364	29.9256	3.07394	2.03468	14.457	2.26533	3.82256	3.49984	10.6479	2.29126	5.54995	1.334	11.8775	10.1689	53.147	4.4946	11.0526	3.22387	11.3665	19.974	0.694895	6.31061	1.62445	1.8466	0.363623
bin_metabat_1421	2.89174	0	5.59408	0	0.0154167	10.9104	0.0355546	0.0189819	0.00915033	7.17775	0.0223019	1.53727	17.4753	0.144296	0.407262	0.587617	16.6512	0.324734	16.9545	2.61295	0.162419	0.0154823	0.902238	0.00631347	14.2751	12.5954	0.0871914	1.41997	0.236448	0	20.0623	2.99499	10.7187	0	0	0	0.00217077	0	0	4.61013	0.0827717	0.12759	0.0752176	0	0.0115111	0	0	0.181373	0
bin_metabat_1436	13.7023	7.8683	26.6905	45.361	97.1834	10.6621	25.2473	3.27062	2.02503	12.1265	5.94867	53.1381	8.36465	2.51347	3.76064	0.867984	30.9674	7.62177	14.8732	26.5167	3.04596	11.1864	6.86002	15.5106	98.8508	7.26033	124.423	2.2981	4.60577	0.633309	1.69527	30.041	43.0097	2.14372	14.1422	31.9378	6.32906	3.14293	3.29785	25.1196	1.95058	20.7713	38.6	553.49	28.1037	7.05198	152.436	88.0448	101.354
bin_metabat_1445	3.58382	2.66125	2.54386	24.8964	25.9279	2.74701	1.59719	1.22474	2.23019	1.42383	3.68948	8.39649	3.86133	0.788145	0.323986	0.232303	2.5706	0.234286	3.1164	5.02565	0.687825	2.79547	0.203316	1.43592	65.3699	2.02695	6.5896	1.12524	0.936635	0.672862	0.985169	4.43201	1.80474	2.1097	2.39294	11.1809	2.64819	0.483221	0	17.4082	3.1069	10.6922	3.85529	5.45314	5.83894	4.18178	19.7603	7.81972	33.3356
bin_metabat_1472	2.66316	0.104594	24.9947	3.40945	240.123	4.68188	9.34539	40.681	8.27498	26.6427	34.3238	12.1687	0.231089	0.211124	0	0.0575789	21.8763	0.00465826	59.4087	19.2108	3.98004	207.873	0	0.372553	34.7214	9.14614	38.3922	5.93511	0.731488	13.8482	6.40878	27.0164	11.1853	0.054652	7.03918	74.2423	5.50383	3.04083	0.0155789	24.2851	15.9622	29.946	38.5692	18.8216	39.2437	982.156	69.8764	33.8509	21.793
bin_metabat_1520_sub	16.1094	29.0324	7.86775	4.5296	2.15284	15.3297	22.1539	8.78765	1.01624	2.46843	9.1597	9.80939	20.8201	22.0793	1.27872	8.05077	10.8347	8.67041	6.11447	11.5262	6.54186	20.803	89.6123	10.8146	9.96821	15.6927	4.62889	0.83314	10.1167	4.85704	4.796	0.711829	27.0104	8.52257	2.08135	0	6.31121	9.84254	77.9241	3.84504	5.71394	17.9618	3.19907	8.05019	0.693727	1.13521	1.08166	3.94001	0.0883905
bin_metabat_1523	28.854	9.00766	7.6574	145.95	388.724	61.6582	14.0876	26.441	61.4824	21.7651	20.3082	15.2031	177.91	54.5258	8.96656	7.48634	21.814	12.4719	119.247	10.1599	23.288	8.63236	23.4154	96.9592	17.6123	29.9711	23.1653	2.03358	34.38	10.0966	13.8529	279.612	11.714	5.10112	25.5846	2.38647	216.61	42.6721	7.83843	16.9375	21.2579	10.6561	100.841	49.5009	18.4827	28.2053	20.1496	12.4152	0.685348
bin_metabat_1534	1.51713	6.54039	1.16836	11.2941	32.1771	1.9773	1.27096	0.252859	1.47386	1.37014	1.08902	2.89842	2.31827	0.915613	1.18207	0.492036	2.57422	0.40169	3.49596	0.826425	0.156911	16.3651	0.146899	1.96236	3.09608	1.12028	3.87882	0	0.344534	0.0318461	0.163501	3.99602	2.15302	13.1826	0.909693	0.0628536	3.67276	0.465724	11.6369	1.5374	2.30347	2.11012	5.84226	4.38265	0.618975	1.13958	1.32242	5.50943	1.55236
bin_metabat_1556	40.6389	14.5135	14.2484	508.9	200.922	104.302	21.5668	48.3338	379.451	32.8179	41.1312	18.7991	661.53	96.0335	13.1716	9.29162	45.9471	16.8007	237.453	18.1834	51.6753	16.1419	20.7543	261.404	17.3608	83.9916	52.7076	5.06983	76.2764	19.5924	21.9403	246.558	13.3755	31.3362	109.043	0.808201	919.14	105.831	10.2395	28.1751	37.8292	19.3993	222.642	135.373	43.7768	85.239	47.6708	18.1703	1.75736
bin_metabat_156	0.0163053	3.82311	23.4108	6.78593	32.9229	0.238854	1233.23	0.346853	46.1565	882.887	7.86802	0.0505825	464.569	0	0.0121419	1.02621	4.01268	0	117.886	135.025	1647.7	46.2028	0.337206	0.365236	1.75386	133.628	0.407212	0.0193595	90.4608	43.0901	0.0296429	6.20622	548.231	1.57888	20.5454	3.97838	482.476	1719.25	1.60794	2.12237	0.0720638	21.3905	4.13215	1002.46	37.7656	5.36052	5.39271	12.7834	0.700553
bin_metabat_1568	0.115019	0	0.229748	0.024656	0.0705955	0	0.0186946	0.0238347	0.00860465	0.0733939	0.233565	0.16128	0.047806	0	0.0534884	0.687009	0.0913173	0.00930233	0.436152	0.106136	0.0125671	0.258054	0.00976102	0	0.0537459	0.00697085	0.00228368	0	0.0218605	0.0850543	0.0360465	0.247209	0.3721	0.0472117	0.242807	0.360698	0.0945131	0.00370218	0.17033	0.132837	0.0165116	0.0521918	0.304182	0.230778	0.0811628	0.154311	0.238735	0.00987248	0
bin_metabat_1579	0.690585	0.81559	0.0529057	0.0671632	0	0.390555	0.828002	0.181754	0	0	0.0891806	0.126118	0.107754	0.525973	0	0.0367826	0.129186	0.106953	0.0718973	0.0405787	0.107903	0.37242	4.28417	0.034485	0.0934803	0.0211188	0.00212444	0	0.274468	0	0.0212593	0	0.937443	0.535138	0	0	0	0.065361	1.12907	0.0852353	0.030725	0.0871226	0	0.0816684	0	0	0	0.0371022	0
bin_metabat_1585	0.630288	53.6004	44.1747	52.4331	649.346	0.726622	0.671573	0.489027	11.6236	115.462	33.0497	0.624995	3.63417	0	0	0.0639752	8.59909	0.706136	50.0064	67.4081	15.5747	5129.33	14.8271	2.44544	49.6839	10.0663	69.6791	0	2.36264	9.31989	0.448653	570.673	23.6383	386.94	294.025	97.3111	75.7718	5.26657	797.737	131.552	41.1019	169.821	199.561	49.5442	361.968	271.817	255.689	320.788	27.5624
bin_metabat_1595	9.16542	0.355869	16.5316	19.5915	2.92488	5.24209	3.15055	1.1043	5.88524	55.4102	7.53889	16.3643	3.3673	1.36073	1.11176	0.371317	4.59994	1.83755	20.3023	1.95044	1.87869	2.02527	0.224233	3.93708	4.75069	2.96552	13.2468	0.254414	1.1725	1.14583	1.24636	25.4698	5.80399	0.217878	16.549	2.70249	6.15811	1.66586	0	9.30434	187.798	58.649	36.8592	3.1347	7.1987	485.105	26.1068	2.26697	0.700993
bin_metabat_1598_sub	0.10384	0.0060241	0.230332	2.99583	11.7225	0.117851	0.00903614	0.0595911	0.873718	63.1121	1.13361	0.0205528	0.00770822	0.015769	0	0	1.98138	0	1.70921	0.508957	0.107959	1.65965	0.0172249	0	4.05461	2.74271	0.488981	0.0446927	0.0341011	0.314288	0.0270611	6.4841	3.15015	0	10.8885	2.32635	1.02509	0.272166	0	0.221943	0.354574	136.458	0.743741	1.83807	20.7815	8.31592	16.8526	4.14476	0.136317
bin_metabat_1630	7.52326	2.03578	0.122683	0.116555	0.50993	2.3645	0.9187	2.61314	0.21731	0.203797	0.475817	0.176931	2.93424	2.20705	4.90156	1.44032	0.739851	0.802989	0.634382	2.22695	2.10946	0.12014	4.65478	1.72775	0.324798	0.0375074	0.326822	0.0308298	0.969305	0.0342922	1.08302	0.774354	0.924143	0	0.689229	0	0.123025	2.36321	5.88504	0.429687	2.21854	0.348286	0.330584	0.895926	0.155126	0.205459	0.117954	0.0295477	0.176511
bin_metabat_1648_sub	40.7488	9.96409	156.115	50.468	28.8287	36.0041	146.95	10.4007	66.6955	23.88	18.0281	55.189	169.83	17.9232	44.4897	33.2537	80.6466	149.554	651.89	11.2932	15.4655	28.8489	18.765	48.4744	35.7164	327.81	21.648	0.682193	40.7609	4.00778	4.89723	72.6951	53.0655	2.25854	17.4153	2.51926	48.734	44.5877	37.838	20.6838	72.7993	25.597	323.398	15.6154	11.7254	25.2712	20.4919	2.57332	0.989357
bin_metabat_167	1.01545	1.5214	14.0958	0.543845	90.3515	1.4534	3.69526	21.0582	8.9608	13.8619	21.9185	1.05946	0.0780767	0.275085	0	0	5.23003	0	18.7495	3.26012	1.60779	73.7438	0	0.0027689	2.33054	0.528436	1.84688	0.337991	0.197518	5.8773	0.258724	1.35154	5.03612	0.0167665	10.7981	1.86717	1.6047	0.712613	0.0230548	1.94075	6.61723	6.51126	1.02037	94.6369	16.2441	389.147	11.9089	24.1233	0.152254
bin_metabat_1672	0.0787398	0.318343	0.121128	0	0.00315873	0.0229246	0.258756	0.00540307	0.582143	0.865736	0.0771523	0.0122551	0.0734222	0	0.00382913	0.0640767	0.0926898	0.161266	0.152757	0.163613	0.126769	0.725618	0.112443	0	0.102881	0.272346	0.24079	0.0444415	0	0.150404	0	0.28842	0.0160932	0.00339225	2.05337	0.142431	3.44158	0	0	0.102102	0	0.00842879	0.0437278	0.333895	0.132251	0.0158237	0.266775	0.196157	0
bin_metabat_1674	18.1877	7.39745	57.2445	283.766	1851.55	6.58364	1.06074	4.60336	37.0701	229.294	26.7442	0.14151	1.46948	3.33204	0.00294551	0.141619	2.70151	0.0573612	18.1242	110.548	6.22387	8.9957	0	0.771417	3.61598	6.39031	91.6726	0.386919	0.780172	23.4167	4.83714	430.512	0.848712	0.746318	1228.2	51.4296	31.1504	4.09452	0	21.2175	27.7591	644.726	62.3911	56.3283	1898.87	137.584	222.047	995.805	169.061
bin_metabat_1687_sub	28.5605	0.375344	45.513	21.8034	10.1057	10.6922	21.1831	3.42495	1.06228	15.4575	22.6949	304.698	7.18962	1.3923	0.727587	0.430839	51.5227	2.73912	51.9856	7.7702	0.857883	11.6273	1.67169	31.8822	69.6202	11.4301	3.01645	20.7208	10.0022	4.18118	3.19502	64.1575	167.411	0.453729	8.33714	8.65044	2.24857	0.942573	0.112818	24.9657	43.4612	93.5338	74.5862	8.53711	2.87203	19.8576	13.4058	2.03476	2.41768
bin_metabat_1696	287.768	2.27602	721.091	28.5477	0.294163	34.9484	391.725	16.0074	1.37243	63.912	68.4362	2432.1	242.071	26.0722	13.9483	46.9226	761.458	235.039	287.598	76.2544	4.6156	5.79559	104.266	47.5896	3256.86	164.095	10.4185	70.1362	42.0801	14.2265	120.182	13.6342	325.904	0.142714	14.1915	5.23853	12.1195	7.20057	2.45205	228.422	177.323	113.701	90.1031	3.99206	0.893375	1.35024	6.97118	1.19532	0.805804
bin_metabat_1705	0.139776	0	0.68881	0	0	0.0458133	0.242363	0.000635988	0.760654	0.252078	1.84162	0.152244	0.132919	0	0	0.622192	1.26236	0.0104627	3.46167	0.547662	0.428577	0.0478056	0.0787614	0.130052	0.341298	0.984238	0.510162	0	0.118981	0.172049	0.518512	0.687367	0.123363	0	0.199525	0.0019466	0.597554	0.0053783	0	0.0920243	0.192168	0.0361561	1.04839	0	0.260628	0.0865103	0.923468	0.00702809	0
bin_metabat_1706	0	1.43602	0.44786	0.0665838	5.19707	0	0.31279	0.00365444	0	1.29699	0.118339	0	0.621676	0	0	0	0.0675657	0	0.072724	1.88633	0.695586	1.20059	0	0.0621592	1.31107	0.0129367	0.794757	0	0.0078205	0.0821517	0	0.699417	0.133474	0.0206841	6.81536	0.0465581	0.370498	0.162197	0.735582	0.599772	0.00665108	0.29318	0.341045	111.973	1.19273	0.654736	3.04889	0.277781	0.788163
bin_metabat_1716	235.084	0.826411	111.348	0.197836	0.0664941	3.09755	70.002	1.63346	0.00679012	2.39512	21.7815	466.711	18.4983	2.28362	0.289942	2.80255	9.29706	87.2174	38.7581	19.9464	3.35276	0.789506	44.6808	0.442107	0.510103	533.007	1.38441	0.709694	18.2682	0.142426	11.5737	0.239305	20.4906	0.042628	0.0250251	0.108854	0.752638	4.17292	0.402779	0.143608	22.539	1.79543	1.02963	7.4892	0.0974331	0.136763	0.211747	0.0499129	0
bin_metabat_1729	2.74759	1.49281	36.2941	1.96436	63.8204	0.00215285	1.3322	0.0229784	0.268929	27.7249	4.21827	1.99987	6.56621	0.0506673	0.00320073	0	2.67394	0.163396	13.9397	17.6328	1.49398	0.929644	26.0929	8.73153	30.7308	1.29079	7.98371	2.00734	2.53039	1.59117	894.248	81.3587	411.562	3.73265	5.27536	9.54164	2.88545	3.92806	0.237567	21.6142	4.44011	58.5282	27.9423	2.02569	19.1813	62.6085	24.9658	39.6407	11.4743
bin_metabat_1730	161.483	1.15043	74.3918	8.02872	10.6911	8.17554	16.8603	2.62985	4.53322	65.4917	9.08898	2259.06	3.79439	0.918286	0.264041	0.208943	49.0836	2.47178	88.2265	14.0916	2.44134	4.47641	0.661288	2.90679	55.0714	38.5735	34.1508	3.5007	1.61367	1.33711	1.96736	36.1228	22.8509	0.335348	10.9328	8.86556	8.11083	1.37345	0.0715987	13.885	23.8778	11.7628	73.4815	6.67279	5.11018	9.05233	12.8386	8.88428	2.48633
bin_metabat_1769	26.4944	9.22466	11.1243	53.3718	2609.04	30.1607	9.96899	16.1822	118.555	74.932	37.6958	11.9538	39.3014	29.3966	5.13689	8.96411	18.9853	11.5841	25.5132	13.6689	16.8709	176.156	20.3095	8.8784	31.3369	31.2497	495.99	2.86376	26.3665	16.4016	11.0491	20.9172	10.6237	0.160198	527.714	147.952	63.7888	13.7471	1.32068	36.4229	14.2836	520.238	48.258	255.656	9447.91	731.175	4117.05	6588.36	269.662
bin_metabat_177	5.60008	0.0522664	2.2174	0.439012	0	18.3868	3.72413	3.07848	1.80616	7.74765	12.5379	4.33726	1.46303	2.72288	0.122936	0.984612	2.40298	0.427001	6.33613	2.87767	4.48753	0.568556	1.62034	3.05912	6.12296	10.7563	20.0402	13.7641	1.61029	13.8909	1.37927	13.5977	3.12664	0	1.55108	0.341351	41.32	1.1491	0	8.21187	1.25466	0.842738	7.53389	2.1847	8.57708	23.8265	5.78955	0	0
bin_metabat_18	112.414	270.743	141.83	22.4369	5.04423	1117.5	47.6212	240.375	17.8075	10.8858	132.791	17.0446	118.225	727.922	715.834	242.784	40.9032	50.6136	92.8562	28.4364	45.4055	7.63979	63.3698	43.1427	7.87162	77.9791	14.6397	28.855	42.0595	25.8025	107.621	8.19729	20.7246	5.76875	8.91064	3.34317	21.0695	115.619	9.35682	25.7149	567.129	4.45283	32.5383	35.7799	10.6671	12.6326	13.3409	7.08558	0.825384
bin_metabat_180	5.50099	1.18386	0.0226358	0.028151	0.0716978	2.51329	0.352175	1.27893	0.00171506	0.0269933	0.164406	0.0880868	2.47055	1.90198	3.10741	2.01235	0.155431	0.535881	0.671374	0.28249	1.39036	0.00159594	3.77514	0.873622	0.0282458	0	0.0997251	0	0.360628	0.0440819	0.41507	0.0636493	0.47087	0	0.115881	0	0.00600826	1.39495	4.00019	0.0328034	0.935322	0.142431	0.140753	0.377303	0	0.111552	0.00807217	0	0
bin_metabat_1809	26.5738	213.772	126.255	91.496	1220.39	9.94439	0.736381	17.0568	257.702	405.949	544.305	26.8138	37.9871	32.799	2.17644	0.140259	1.44397	0	160.586	59.1487	7.20216	348.182	0	88.5529	198.896	64.0768	120.775	0.573869	36.1474	275.585	4.14169	381.573	17.3395	4769.46	278.116	16.1181	590.361	24.6131	0.0239044	147.8	273.268	402.757	656.614	752.095	403.784	309.687	98.4431	804.183	47.9022
bin_metabat_1826	0	0.0757142	0.946145	0.217971	8.9356	0	0	0	0.134615	0.334467	0.0591526	0	0	0	0	0	0.0660431	0	0.611482	0.151448	0	0.0281742	0.000784929	0	3.26842	0.112245	0.440476	0	0.0278356	0.000392465	0	5.41167	0.010087	2.09493	0.940181	1.79009	0.274449	0.0115671	0.120577	1.89427	0.0878685	0.264845	1.86395	0.109159	0.368624	2.40093	2.59809	3.32919	0
bin_metabat_1832	2.5515	2.29101	7.39036	13.0136	11.757	1.71315	4.51115	0.347773	3.68673	3.85247	1.60842	7.4041	0.616542	0.141	0.00399185	0.0238164	12.5592	0.34303	5.81367	7.60056	0.422695	1.65303	0.218168	2.67817	33.6728	1.4721	36.8735	0.833752	0.635525	0.0858754	0.0324932	11.7237	9.10178	12.8672	278.554	6.84971	1.6537	0.36032	0.0652754	9.19507	0.0289937	4.13922	8.12584	5.27833	5.21604	0.51361	22.1776	6.49227	3.13464
bin_metabat_1850	66.0869	18.6709	22.123	38.2849	17.9294	450.763	16.4953	55.5654	19.221	155.729	30.2948	85.7878	47.1474	40.0957	3.69345	5.38064	22.0386	9.26343	25.4267	19.7634	65.2921	14.7771	28.2635	14.398	2284.3	35.1378	207.277	333.616	39.4186	17.9557	22.3086	996.767	29.3589	0.143613	22.6453	4.37041	24.0092	20.2309	2.37225	373.133	12.7959	150.912	215.445	43.9621	106.685	19.5754	120.901	25.3284	5.09984
bin_metabat_1855	0.16849	4.18924	0.00706357	0.287439	0.763816	0.268422	0.155434	0.18986	0.23608	0.168756	0.310005	0.0569926	0.292773	0.214585	0.0329181	0.136714	0.221758	0.0302918	0.0993735	0.123777	0.0250322	3.53273	0.0841694	0.14219	0.189786	0.128638	0.027027	0	0.184535	0.022242	0.0435891	0.0304492	0.156246	1.24644	0.17322	0.00682594	0.130807	0.140144	2.62542	0.270323	0.00511303	0.197793	0.0852448	1.62872	0.0971736	0	0.223961	0.607185	0.160389
bin_metabat_1873	0.0376354	0	0.0295576	0	0	0	0	0.0073672	0.0277871	0.0899578	0.00789425	0	0.00234192	0.0258841	0	0.00550762	0	0	0.0730678	0	0	19.7293	0	0.00364564	0.191489	0	0	0	0	0.00844502	0.202518	0.0268602	0	0	0	0	1.0673	0.00715991	2424.37	0.0223993	0	0	0.00477327	0.083133	0	0	0	0.013543	0
bin_metabat_188	93.4986	12.4292	79.8115	7.55523	3.72663	51.1363	212.947	48.4359	1.21158	10.3566	13.5306	8416.27	144.605	23.7178	179.775	181.92	73.2924	2727.15	14.3054	20.1617	9.15941	8.5516	369.894	21.9357	120.346	14.8789	11.3862	33.1147	39.3818	3.11072	112.382	3.0798	86.5124	0.597921	3.37929	0.78999	1.36456	10.7965	7.04055	56.5658	222.016	10.2224	29.2121	17.7766	5.81499	2.98683	4.0651	5.13596	1.09978
bin_metabat_1882	4.46616	6.85429	4.08133	1.53196	0.428509	2.8535	8.54326	3.83491	0.276888	0.306045	1.98754	0.62721	0.871496	12.1352	0.117251	0.450495	3.24546	0.76942	0.784898	1.13779	1.14989	17.2464	13.9651	3.7358	1.32794	0.53059	0.829324	0.00935314	2.45103	1.49415	0.165642	0.0627588	8.48224	0.265223	0.245423	0.47704	0.133108	0.836138	1.62319	0.495614	0.673479	8.5203	0.332675	1.56891	0.162927	0.0402904	0.131349	0.542787	0.14185
bin_metabat_1910	0.901785	0.589829	0.150987	31.4248	0.0492859	1.16955	0.944934	0.593058	0.0652909	0.261454	0.336539	0.305068	0.50443	0.520036	0	0.247081	1.18323	0.568912	0.229098	0.144897	0.179421	1.66952	2.07764	0.460528	0.85844	0.197911	0.0772244	0	0.274417	0.0889552	0.062144	0.501304	1.51074	0.0958041	0.282257	0.408861	0.119077	0.321641	0.580208	0.337253	0.144969	1.48384	0.392297	0.566616	0.00961539	0	0.193907	0.183597	0.0918742
bin_metabat_1918	30.6988	6.96323	3.61963	3.79772	3.98018	29.829	8.85618	23.097	7.27565	6.19454	14.1797	13.3548	40.2532	130.214	9.13198	10.7954	7.35377	13.6158	9.32015	7.4533	11.7873	2.85478	16.0144	9.19471	10.7355	14.952	22.3571	3.3888	13.7931	8.34204	15.8549	3.72644	6.74186	6.9567	3.61938	0.156895	9.04301	20.4875	30.3544	11.6118	18.5687	2.99269	34.6596	21.9795	4.96149	6.30939	14.935	4.86833	0.284616
bin_metabat_192	0.933679	0.0701255	0.0764179	0.091554	0	0.355009	0.385198	0.0484189	0.0619881	0.596404	0.223308	4.9469	0.0793095	0.573725	2.01339	1.53721	0.121988	1.05117	0.218204	0.19626	0.0850112	0.0868807	0.295558	0.162738	0.20755	0.0580236	0.0205862	0	0	0	0.601995	0.060485	0.047956	0	0.164275	0	0.501531	0.0590249	1.8848	0.0537334	1.04013	0.279321	0.395723	0.0368465	0	0.05201	0	0	0
bin_metabat_1928	0.170189	0.25214	0.120796	0.19875	0.0379303	0.115119	0.530557	0.104915	0.0870048	0.0504806	0.0377529	0.214208	0.111997	0.29324	0	0.0148093	0.329048	0.0466445	0.0719046	0.234435	0.0659998	0.678702	0.241933	0.0243247	0.39862	0.0935053	0.469968	0	0.0682642	0.0069025	0.0114772	0.0277167	0.461725	0.226434	0.161707	0	0.0518327	0.0282419	1.37381	0.0982742	0.0156698	0.339558	0.246969	0.22329	0.0456407	0.00609851	0.301045	0.159574	0
bin_metabat_1935	4.22753	6.33269	2.99892	12.9214	24.1123	5.31311	3.34501	0.833914	4.21891	2.356	1.83045	4.51898	6.47942	2.38848	5.96066	2.49589	4.99062	1.91916	13.2532	1.19436	1.09657	25.6223	0.908988	3.73115	4.44105	4.45334	3.89745	0.0144231	2.55004	0.335578	1.04179	4.90733	3.59945	9.82803	1.91587	0.597099	6.0682	1.60778	42.2945	3.25989	6.82804	2.94892	12.0055	20.3706	1.00903	2.48356	1.96717	2.89847	1.12463
bin_metabat_194	5.708	0.0354032	15.6838	0.954183	2.05998	4.95975	20.4384	2.43561	4.43343	4.93455	4.52642	3.1614	27.5471	1.78564	0.300258	1.39362	8.79139	3.43126	19.4983	1.99298	4.38498	0.262764	17.6636	5.45775	4.8087	11.2868	1.51461	0.00184393	5.31224	0.845083	3.29297	3.36895	30.2999	0	4.08597	0.414897	5.13239	6.40866	0.491275	3.86173	5.28545	1.28289	10.2851	4.38162	0.756151	4.14871	1.35492	0.0901959	0
bin_metabat_1944	18.0992	7.87516	3.04685	3.02544	1.03438	14.7485	16.1494	8.96399	0.740448	1.71684	5.22285	5.0231	7.31018	34.9113	2.55756	3.30843	5.33313	6.38592	3.40738	4.0508	4.55819	6.25188	47.1743	5.88164	3.91467	3.75638	3.89517	0.119637	9.53865	3.3332	2.21589	0.297746	15.7549	0.721664	1.19719	0.0727822	1.46859	6.15253	18.5762	3.31436	4.42016	9.7831	5.48354	6.14411	0.526326	0.653041	1.26697	2.56293	0.0849726
bin_metabat_195	38.2383	32.5321	19.3007	24.846	28.4825	47.9628	10.1146	39.6038	86.0567	21.961	78.9921	8.50409	38.6197	59.7804	2.74094	7.76179	18.424	11.2951	49.7142	37.7974	29.8352	441.394	8.43899	17.1857	8.30979	32.0747	111.323	2.48405	19.1725	30.1569	24.079	24.5211	9.12103	5.88146	26.0944	5.47321	81.0481	45.4824	388.141	33.114	52.635	17.8379	77.8617	741.859	48.9171	36.2233	71.4658	63.0265	1.57765
bin_metabat_1995_sub	106.176	41.872	41.1598	64.7467	52.9696	84.4708	75.4298	52.2896	22.7347	73.4616	66.4475	77.2247	140.342	120.326	33.7021	35.2804	62.8579	47.8987	47.0504	35.8626	51.2897	50.1075	208.491	69.8917	143.476	87.3526	136.225	11.3276	110.276	40.8927	32.6208	43.5375	93.2598	8.46385	32.3956	10.4364	59.0085	48.8212	60.8788	67.8017	48.5283	36.6371	172.042	92.5553	24.1839	30.3137	110.393	29.3749	16.0771
bin_metabat_1998_sub	5.03787	0.114783	330.047	3.21609	18.9033	0.494193	0.244285	0.330718	0.170176	27.1089	436.668	0.847685	0.121454	0.320221	0.0470672	0.0197534	0.197498	0.0733409	1.25851	1.29019	0.191257	1.52739	0.0386173	0.0688269	136.559	0.262598	0.433465	0	0.175278	23.12	0.16984	158.562	6.11963	0	8.22497	1.1485	0.19525	0.110466	0	17.5281	4.78715	294.871	62.7088	1.97871	9.76958	8.80288	7.17668	6.28064	0.911572
bin_metabat_200	17.3133	10.4181	6.77996	6.73095	705.086	10.2467	14.6983	7.45726	0.86742	5.87447	12.7892	13.8291	25.4879	18.1428	6.66956	10.8617	16.9459	18.427	6.37269	28.7118	3.69512	98.0446	53.9184	7.29247	27.0954	10.0655	36.3688	0.792959	22.2654	2.43233	4.76638	3.27593	29.2891	0.0878272	13.5779	17.0255	1.13212	5.39922	0.875661	10.5628	3.06027	33.6065	7.05539	29.2229	29.6834	2.78607	14.1021	24.4253	270.379
bin_metabat_2009_sub	63.3155	25.3038	32.355	28.4594	14.0161	66.2074	57.2325	41.1608	57.9183	31.3932	214.349	93.5907	144.466	50.2122	45.6155	80.631	167.685	101.092	151.969	353.486	23.2476	32.6374	184.967	26.6702	64.8274	532.962	28.9919	16.6671	243.574	74.1706	565.314	6.48188	184.475	0.504748	56.9264	9.91819	139.456	28.3176	3.06467	39.3092	68.9119	41.6487	23.7396	431.38	35.3628	79.8058	14.0943	11.0549	9.22435
bin_metabat_202	25.5627	0.484527	33.5745	116.405	34.4402	42.769	14.8989	6.64737	472.889	846.016	16.2315	25.5453	149.669	7.84529	0.338104	7.32453	24.0232	13.549	243.877	77.2941	85.8208	33.3456	64.3427	10.3192	5.20258	48.6612	3.06862	6.01006	129.873	3.93161	21.4508	63.847	82.0155	0.0306177	55.7157	16.8177	246.685	20.9211	0.614326	5.33076	70.2539	18.8036	32.6809	57.7054	59.0764	119.851	8.14452	88.6771	0.964802
bin_metabat_2047	0.0670107	441.926	0.0546457	2.51088	133.363	0.12485	0.0185955	0.787102	0.315817	0.186175	0.171563	0.025275	0.078909	0.197425	0	0.025844	0.0356726	0.0106607	0.152407	123.056	0.138396	0.107321	0	0.0665971	0.0110794	0.0955083	0.315648	0	0.0370987	0.0244074	0.00416695	0.0361964	0	9055.36	0.153819	0	0.367343	0.196441	0.193306	0.0534265	0.0946724	0.30028	0.104501	16.1989	24.1826	0.179838	0.153744	87.8247	19.0681
bin_metabat_2053	16.1005	9.00088	7.4937	600.004	30.6228	14.0252	4.84762	4.37687	6.76315	3.20923	11.5425	21.4523	15.9344	5.63211	0.248474	0.212333	20.479	0.135543	21.8127	13.1531	5.37982	13.5437	0.903146	12.241	54.7528	7.15885	17.9081	3.90525	6.00695	2.24421	2.79495	24.6226	6.1626	0.081028	4.34434	9.92557	2.39754	1.86955	0.0206262	53.2065	2.65017	12.4676	15.3568	14.9294	5.24543	5.58124	37.6599	27.2	105.749
bin_metabat_2056	2.51291	5.99702	1.56817	2.56196	0.567412	2.68423	3.12024	2.38037	0.391448	0.809113	0.87137	1.43665	1.61008	6.11407	0.805706	0.544643	4.09259	1.10411	0.942346	1.37406	0.493432	10.2113	4.60057	2.9749	4.05693	0.506901	2.90322	0	1.10606	0.159252	0.138381	0.2218	7.06427	2.24134	0.852505	0.548402	0.393579	0.607685	18.8987	1.3638	0.622682	2.62433	1.50998	3.13577	0.292744	0.236113	1.17455	0.941972	0.0614683
bin_metabat_2073	17.3364	16.7669	18.4504	20.2755	25.3842	17.8388	20.6831	8.12744	6.66623	34.0946	7.68803	33.7127	12.8833	12.798	21.1179	6.54471	25.205	10.2985	23.7066	9.3129	3.91004	34.6299	16.6769	12.1649	40.724	11.1876	26.17	2.14185	9.87613	2.83206	3.40813	22.6177	29.1335	14.1661	171.763	7.40049	30.5038	4.90982	92.1052	15.4448	8.24543	21.6026	29.7364	169.126	10.0512	12.043	39.6698	12.6061	5.55347
bin_metabat_2082_sub	28.4506	15.4212	18.9513	11.2507	18.7837	11.6812	12.9622	14.7231	1.04194	1.86406	6.22545	6.11483	81.215	25.2696	17.7566	17.2246	62.4517	8.75327	20.4669	8.05977	6.61893	28.8148	62.1961	36.0055	23.6187	2.35684	11.1094	0.72813	15.0217	1.43751	2.01418	31.1584	20.5906	0.339289	3.44359	0.521057	5.01098	10.4675	128.318	8.43767	5.13416	5.88036	30.5057	11.6992	1.27644	2.32065	1.00005	3.86649	1.65859
bin_metabat_2110	2.6562	2.00692	0.797131	0.442178	0.0788643	1.62252	2.21096	0.706627	0.0769829	0.240543	0.87783	1.56849	0.872252	2.97433	0.0440057	1.28159	1.24191	1.52996	0.619501	1.33653	0.271878	4.97843	2.88237	0.574093	0.813563	0.445071	0.369775	0	0.854852	0.26991	0.211711	0.136381	2.19078	0.42532	0.22584	0	0.26288	0.169694	53.0206	0.392935	0.44579	0.801263	0.581456	1.29726	0.0803321	0.0678894	0.239271	0.22952	0
bin_metabat_212	0	0.0105297	0	0	0	0	0	0	0	0.0312149	0	0	0	0	0	0	0	0	0	0	0	0	0	0	0	0.0152333	0	0	0	0	0	0	0	0	0	0	0.093431	0	0	0	0	0.0217008	0	0.0532364	0	0.00555882	0	0	0
bin_metabat_2123	9.49251	2.3281	22.0734	13.5708	78.9621	8.28931	2.9732	2.3749	7.71793	11.7194	9.47906	23.571	6.7273	2.2052	0.924065	0.642033	8.2435	2.50207	37.9256	7.38749	2.33079	3.5631	1.43746	5.13893	11.9216	6.71849	17.7233	0.146475	2.91592	4.62449	2.24376	42.2643	10.3743	0.0985142	37.2035	13.7125	21.2284	1.18256	0.205518	11.6153	41.7667	639.925	46.553	21.1498	16.5195	17.4744	11.3273	60.0838	3.86555
bin_metabat_2138	13.3618	13.3792	17.1861	12.7592	59.2802	11.5591	7.93621	3.21631	5.64827	10.4052	8.9253	39.1902	10.0357	3.06846	1.18851	0.384947	19.0983	2.39584	28.1923	7.83264	3.50818	48.2369	0.356022	9.2448	22.8549	9.58206	46.1684	0.616877	2.47356	0.919724	2.30234	29.4607	18.0837	4.58386	6.69614	11.1574	10.6032	2.99832	2.30526	18.1126	23.9423	17.1551	53.4139	759.442	9.11318	11.19	22.8253	194.607	13.1331
bin_metabat_2140	6.35494	8.95789	6.76928	18.2927	171.857	6.15653	5.18207	1.51608	4.00886	4.64723	4.52407	13.2061	3.38231	1.35478	0.180756	0.123467	9.98454	0.559778	14.8697	4.47815	1.67551	12.3335	0.0123711	5.61372	15.4228	5.02871	35.2887	0.695321	1.11768	0.746938	0.563584	14.484	8.8311	10.7579	4.31446	22.7398	4.55125	1.84113	0.691383	8.76841	9.4752	15.9706	21.5178	9.11418	8.18516	8.62108	25.0242	59.3223	69.5009
bin_metabat_2145	12.0193	0.190933	0.877017	0.698151	0.102547	27.1548	9.85725	86.1175	7.38846	0.810038	22.6494	0.327127	5.36998	5.08955	18.1896	19.6206	28.9497	45.4144	30.8181	8.3091	11.4855	1.04094	1.36682	0.57443	0.175715	2.09218	0.191006	0.787639	6.97092	9.12381	3.01289	1.96123	6.65123	0	1.83214	0.515331	23.9761	3.96616	0	1.952	1.80494	0.764027	0.0516432	1.06163	0.720599	1.05198	2.43076	0.000254324	0
bin_metabat_2153	9.37577	0.240784	108.361	5.67396	5.92473	9.12033	11.2643	2.81694	7.79585	560.205	18.099	15.1569	3.07657	1.52989	0.226673	0.0923983	14.3368	1.04964	29.4285	6.61389	3.03985	17.9091	0.106828	2.76944	13.42	3.64757	20.9248	2.07112	0.745591	2.68006	1.194	338.811	7.64866	0.560337	3.41115	4.82275	7.91682	1.23818	0.124304	13.2362	25.6661	62.013	69.5857	1.52313	5.98927	96.0814	184.595	3.35086	1.08645
bin_metabat_2181	3.97738	0.0688343	1.44959	0.316937	0.805277	2.22721	0.618274	1.83682	5.24353	7.9236	1.6784	1.75198	3.69607	0.437287	0.640755	5.74075	2.10897	2.11538	2.67816	3.22044	4.39368	0.445549	3.8533	1112.47	1.37828	2.47301	0.902424	4.21272	8.22008	2.8165	10.9636	15.5241	0.59351	0.00704757	3.19632	0.247874	22.7295	35.5614	0	5.08132	3.16618	1.70402	4.65903	1.28036	1.08191	2.68096	1.03848	0.506637	0
bin_metabat_2185	7.08418	0.238885	8.81494	35.587	9.72007	7.21676	7.13601	2.09805	1.02963	10.7353	4.49455	19.3721	1.60499	0.592963	0.0624292	0.0585711	9.69628	2.1461	4.72157	30.8039	2.70554	0.304083	0.617574	6.65914	118.195	2.54794	197.674	1.89523	1.09213	0.526699	0.198219	31.7955	10.8458	0.0470502	3.79719	4.64702	2.48881	2.59698	0.00545369	39.4616	0.38255	9.05179	16.921	4.24291	10.3996	2.77866	58.7901	3.40615	3.60379
bin_metabat_2212	2.6636	282.649	145.617	233.412	1214.71	2.75685	2.61063	1.73942	25.9595	267.733	86.4841	1.29025	7.99204	0.0214691	0.00112952	0.372514	24.1254	2.01285	54.7353	171.749	43.5928	797.153	26.1101	10.5879	69.2105	15.5783	182.885	0.147257	6.89509	33.2273	0.570574	1198.38	40.2025	1394.57	705.03	237.124	76.6624	13.3748	110.238	294.81	60.7222	243.168	281.482	154.647	814.43	383.662	591.378	1157.41	106.184
bin_metabat_2216	246.823	1.25767	3.59721	0.0953826	0	8.47756	4.748	2.79067	0.156498	6.17171	3.91839	307.149	401.912	10.7004	0.710805	5.00683	1.01897	169.596	1.12091	65.9282	1.35621	0.080051	15.3793	0.158014	6.5823	3.25437	1.71076	5.92711	2.04772	0.447679	413.568	0.233308	4.07466	0.101618	0	0	1.14347	1.11732	0.0919002	2.30087	512.604	0.0474784	11.1323	0.176593	0	0.194276	0.455481	0.0610709	0
bin_metabat_222_sub	2.42042	3.03203	0.671666	0.665853	2.09275	6.59198	2.82092	1.36208	0.223741	0.211561	0.811498	1.10883	1.34211	4.22659	0.47073	3.49223	1.27828	3.02486	0.859193	1.31714	0.597595	6.1008	9.99581	0.967806	0.321735	0.574743	0.155226	0	0.813105	0.311415	0.11875	0.649434	3.03799	5.2693	1.21275	0	0.389985	1.49374	4.32853	1.47915	0.389352	1.78725	0.428432	0.816248	0.0682699	0.0616042	0.0474692	7.98509	0.0305398
bin_metabat_2241_sub	148.446	29.9419	61.9218	46.0895	181.902	204.455	103.732	98.6219	90.9906	202.159	77.4036	175.73	93.585	83.1743	15.1332	9.92268	152.686	24.475	173.76	109.945	85.6233	47.2048	19.9537	222.552	1584.11	59.5175	439.552	24.886	23.3773	13.0386	25.0122	146.943	197.739	5.72469	32.3795	346.626	58.864	65.892	32.1497	237.825	51.534	187.017	209.651	134.083	122.194	67.6572	552.14	66.3936	46.7351
bin_metabat_2245	3.33343	4.4354	1.23097	12.2262	18.4233	3.72851	2.3418	1.04562	2.58752	1.36165	1.08428	3.429	4.08618	2.45525	2.01693	1.52493	3.41859	1.18572	6.08526	0.556874	0.869906	11.8535	1.08045	3.3519	3.21129	1.66792	2.22786	0	1.03281	0.346734	0.400667	4.43653	2.71186	1.18778	1.44534	0.910639	4.08321	0.729864	79.6839	1.76862	2.02265	2.27405	7.67384	6.43319	0.598801	1.31977	1.04866	2.41322	0.488828
bin_metabat_2271_sub	83.623	31.9671	12.3125	10.7402	6.51659	188.772	37.5639	190.162	97.0988	17.9432	68.0136	19.6756	113.967	155.631	24.9265	41.1231	36.5533	23.875	93.3006	43.0717	65.103	4.94968	40.553	188.227	5.92087	533.317	19.3466	6.21802	108.357	29.295	82.604	10.4976	28.0272	0.844926	7.61743	0.0828534	40.9261	168.549	1.60674	53.7694	86.6666	6.11837	39.7848	122.083	30.9514	57.6462	10.0812	9.96683	0.0374304
bin_metabat_2274	35.3662	1.472	62.965	78.7858	57.3151	33.903	24.8751	8.9427	11.1479	40.8668	30.6593	89.9861	8.53719	3.41525	0.770641	0.244406	38.5891	2.79359	37.2039	235.159	15.1783	3.39256	2.81143	23.3068	144.503	14.4151	3091.17	12.5098	3.75215	5.02676	2.24252	159.42	31.6338	0.620003	32.8127	10.8868	10.88	10.568	0.0952367	628.445	3.71764	30.3284	118.978	19.7408	122.668	18.3744	518.828	12.4533	10.73
bin_metabat_2281	0	0	0	0	0	0	0.0277518	0	0	0	0	0	0	0	0	0	0	0	0	0	0	0	0.0680562	0	0.00173611	0	0	0	0	0	0	0	0	0.0943229	0	0	0	0	0.115087	0	0	0	0	0	0	0	0	0	0
bin_metabat_2282	4.19168	2.30384	0.984794	0.512611	0.0971083	3.03088	4.86364	2.12544	0.149336	0.316872	0.942458	1.44335	1.54001	6.40281	0.224761	0.47558	1.2494	1.08138	0.52973	0.924775	1.15574	1.07776	16.5972	1.65044	0.872545	0.673926	0.724029	0	2.49226	0.511345	0.248158	0.0475815	5.84385	1.74179	0.0964005	0	0.121931	1.09244	5.33504	0.547746	1.15815	2.47815	0.893183	1.02403	0.0635601	0.0518417	0.0961141	0.22767	0
bin_metabat_2284	0	0.73358	0	0.0200473	0.127429	0	0.301044	0	0.0653682	0.0506684	0	0	5.35e-05	0	0	0	0.0211889	0	0	0.0170885	0.0120363	2.25867	0	0	0	0.0362744	0	0	0	0	0	0.0479581	0.0117666	1.94209	0.358112	0.191932	11.285	0.0987209	0.0208756	0	0	0	0	2.93142	0.171576	0.0508233	0.0156658	0.037063	0
bin_metabat_2286	3.28686	1.07459	1.09474	0.6044	3.12427	1.51871	2.10025	0.744453	0.0852273	4.67786	0.968502	35.7814	86.0599	2.14332	0.0271505	0.650392	5.10454	1.52447	2.90922	1.17428	0.536946	0.79505	14.9743	3.64998	34.1033	7.19655	0.307717	0	2.09436	0.380293	0.914953	0.13375	2.56971	0.0464258	0.488714	0.183761	55.1611	1.20233	2.75093	0.0795703	0.822433	1.54574	0.477077	0.259078	0.115072	0.373993	0.451496	0.059895	0
bin_metabat_2290	1.34613	0.235517	1.00651	0.498481	0.846485	0.915989	19.4171	0.694789	4.68668	76.4672	1.61987	2.23358	4.3865	0.386692	1.57921	1.27807	1.03652	1.12382	3.08147	2.6774	14.3465	2.6529	1.93335	1.58185	1.60256	2.40371	0.150216	5.32308	1.91276	1.83047	4.40914	1.97995	5.27098	0.224627	1.17244	1.15308	21.5031	9.82616	0.304958	0.943505	1.62592	11.9905	2.45159	37.7412	1.44443	2.9716	0.840879	2.13502	0.136213
bin_metabat_2292	8.41416	1.35394	2.9539	7.42382	247.764	8.72728	3.50968	3.00986	16.2245	33.0062	1.98802	4.61458	15.8098	3.7864	1.09083	2.01973	3.87176	4.41028	7.00653	4.67577	5.29866	1.61851	18.3958	2.77051	1.20394	7.04453	0.933892	1.79289	5.78812	1.02445	2.87972	3.45616	3.98701	0.0444768	3.3027	1.39242	16.1225	5.29612	1.13919	1.7597	7.35231	1.42705	3.66185	3.75392	3.01517	5.23365	1.10906	824.332	0.890826
bin_metabat_23	13.6607	3.19888	2.87514	2.29841	1.90092	15.7477	5.03963	8.75612	15.8348	5.98516	8.81631	8.1156	17.3651	20.9314	3.81369	7.69624	5.41435	4.44369	10.5071	4.08957	7.73207	1.63596	12.4059	5.32304	5.07822	33.6948	13.8677	0.322576	10.5153	7.65208	5.15914	2.07671	6.36293	0.231446	14.305	0.289682	28.8869	12.8717	1.99853	5.67492	8.50669	2.55527	16.8589	14.5579	3.35703	4.49259	8.84688	2.63077	0.215124
bin_metabat_2309	1.3759	0.903342	0.746935	3.74699	1.74084	1.56948	0.813539	0.796803	1.37654	0.8129	1.3393	0.638817	2.38057	2.59927	0.351383	0.253427	1.09278	0.331996	2.45764	0.985192	0.847112	0.604192	1.52314	0.572561	0.875144	0.951371	1.37899	0	0.945446	0.296902	0.272901	1.09335	0.901908	0.13069	1362.06	0.317136	153.217	1.317	0.521665	0.647895	3.05041	1.07737	1.86168	392.392	1.14866	0.90962	1.55754	11.3169	0.0019685
bin_metabat_2310	7.21045	4.39521	4.22942	1105.37	6.91783	11.4144	2.37839	8.31098	11.5165	2.95643	23.4475	1.23768	7.95545	12.8056	0.551901	1.03672	4.20874	1.59085	10.9222	4.7237	10.1744	0.874301	1.15946	4.44756	1.57609	10.5995	9.49171	0.148653	6.57217	4.48912	5.31723	9.09654	2.89522	0.075039	6.54002	24.599	16.4085	13.5959	0.0212068	6.21961	5.84455	21.3725	10.7206	15.5483	66.6553	31.1676	8.2704	3.53895	0.0610876
bin_metabat_232_sub	213.795	2.47646	215.154	51.5965	16.5731	66.5025	39.1085	59.7015	39.189	30.7672	38.7316	5514.37	33.7916	50.2526	72.9529	12.8899	23.8412	35.4557	80.9531	99.7081	69.9668	6.42462	5.81066	23.0436	130.296	35.9415	131.252	36.8827	33.5902	17.0798	52.0444	241.153	36.7858	0.281899	42.9169	56.8402	14.0239	36.4398	0.0675781	116.071	115.263	42.5381	927.812	22.4857	33.5682	65.3987	45.4423	44.8536	5.84464
bin_metabat_233	1.24251	0.666254	0.683191	13.7932	2.06456	0.395681	0.856779	0.14326	0.232871	0.916082	1.00397	5.34724	0.561784	0.377055	0.00178055	0.339862	1.61011	0.293678	1.11794	0.865679	0.213795	98.9767	1.12814	0.829454	1.94073	0.297281	2.84963	0.0937055	0.0193635	0.132744	0.100337	2.15063	0.739897	0.137307	0.396798	0.932046	0.274211	0.0752481	0	1.07268	0.655538	1.74989	0.877183	1.97166	0.618321	4.48136	4.50683	1.79635	1.08949
bin_metabat_2330	33.9179	30.0668	55.8112	318.62	119.738	20.545	3.09231	11.3728	136.441	2477.75	103.881	1.93204	5.98198	13.4655	0.126747	0.617572	11.2951	0.910518	67.4724	148.014	29.6917	111.26	0.354677	3.00199	22.144	25.9216	355.328	2.17579	4.58146	493.166	25.585	178.57	6.21807	0.304877	92.5248	131.208	76.2338	20.3288	0.0353781	97.7125	114.011	184.42	161.173	174.262	289.925	190.59	297.058	326.318	8.7963
bin_metabat_2331	1.05959	1.96305	2.44758	3.6352	0.108204	1.01174	2.12187	0.438095	0.527317	0.218674	2.85315	0.564191	0.708716	1.37565	0.179207	0.441368	3.39203	0.962089	1.39997	1.41511	0.280296	6.78368	3.30852	0.387494	26.5543	1.35899	0.727185	0	0.672185	2.47168	0.209465	0.227225	12.0411	1.03789	140.807	3.67876	0.372071	0.438614	0.213821	0.790662	0.367892	2.43875	0.190024	1.91304	0.218727	0.0157368	0.0171674	0.326084	0.434809
bin_metabat_2332	54.6558	11.2771	30.8597	19.7199	11.1905	40.6716	49.1828	29.2677	34.6865	8.26616	75.5596	119.281	79.6786	47.1219	11.8627	9.82797	63.6178	9.25185	91.404	59.8401	17.2061	13.3826	21.7325	61.4983	38.6541	70.4441	10.1657	39.4906	52.3552	21.7378	49.6586	90.1425	126.619	3.4178	64.6038	45.6404	22.7118	14.7607	0.0606336	185.221	38.2108	40.3043	60.869	53.8376	5.03873	14.5875	6.99407	9.3281	21.4518
bin_metabat_2338_sub	1.51744	0.785756	0.359813	0.122475	0.115808	1.22399	1.05184	0.405867	0.0930929	0.485531	0.328038	1.10395	0.658742	1.10942	0.243061	0.568602	0.713169	0.420235	0.712588	0.529996	0.26992	1.07945	1.47889	0.310991	0.68062	0.593519	0.480865	0	0.653442	0.189956	0.22196	0.317053	1.21728	0.149721	0.363757	0.0193437	0.16203	0.342313	49.7737	0.421037	0.509888	0.295544	0.824269	0.708383	0.14277	0.111403	0.424429	0.226255	0
bin_metabat_2368	17.1608	239.855	199.778	167.893	3900.14	5.93064	16.714	11.6373	13.999	782.669	188.104	31.0904	7.2974	0.0524444	0.0106111	0	13.1314	1.02931	41.5647	1180.8	57.55	98.6332	350.201	6.80801	1130.02	29.5572	735.759	0.323589	23.3096	94.215	1.45218	5203.57	64.4893	272.893	979.016	843.04	118.754	6.39936	40.1647	1475.09	1139.94	934.416	735.722	261.544	4195.26	3080.06	2499.27	3493.51	692.484
bin_metabat_2395	100.85	52.3522	31.8566	34.2143	43.4219	145.774	30.4377	135.378	523.87	41.426	444.879	31.6386	110.061	202.634	22.8856	30.7005	117.62	41.3083	123.923	163.651	72.7666	349.894	31.6316	66.6568	26.3502	83.5573	188.827	17.174	64.9026	339.383	60.5244	39.156	24.6904	5.4334	98.8043	5.43453	663.162	125.174	12.4107	70.4982	86.5484	20.8537	140.298	1556.36	55.8371	53.385	120.404	133.616	3.72886
bin_metabat_243	1935.36	31.8202	207.655	240.721	52.7079	184.787	83.2381	72.9396	28.9361	2008.43	167.757	6804.37	283.442	352.525	41.5404	19.8795	129.048	34.4745	99.1304	680.049	104.295	109.727	117.261	183.468	6091.06	600.865	11917	190.959	78.2271	45.8087	182.455	793.634	151.58	3.02196	35.1979	17.929	94.4124	84.4103	10.592	1518.86	284.282	194.985	5267.15	122.014	348.162	927.819	11871.5	53.5	28.1736
bin_metabat_2486	0	1567.65	0.334658	632.764	414.796	0	0	0.091215	0.0956489	0.461374	1.19057	0.023631	0.00737521	0.0224499	0	0	0	0	0	196.753	0.379437	139.363	0.00187617	0	6.56854	0	219.101	0	0.0945951	0.188018	0.0329658	5.71761	0.690067	0.031441	3.52172	8.38627	17.1842	0.052546	0	78.6339	0.0298165	14.4099	0.00299053	61.6441	338.127	7.54604	74.0542	161.426	157.88
bin_metabat_2487	0	1.71144	1.04026	1.05488	8.00728	0	0	0.00263097	0.194169	0.596465	0.959846	0	0	0	0	0	0.289472	0.0167268	0.878312	1.65724	0.0109308	2.47369	0.0212555	0	0.380897	0.0224162	0.381054	0	0.00119787	0.764813	0	3.81862	0.199852	54.2226	3.97745	1.47912	1.0061	0.0556052	0.0726635	1.61418	1.34531	7.41796	0.830606	2.69572	2.29315	1.94549	4.37379	1.89473	0.216445
bin_metabat_25	5.45366	0.440108	7.25258	21.7659	11.5426	0.328731	1.82851	0.235541	0.0903044	5.66508	1.87352	32.8945	3.65818	0.239265	0	0	13.6564	0.765896	8.2118	9.00807	0.136607	3885.84	0.341068	11.146	18.112	4.95292	1.64879	2.39666	1.25688	0.226315	0.441105	13.1507	3.08624	1.79588	8.4551	24.9284	1.0619	0.651813	0	10.0578	4.22345	14.4475	8.3648	5.65983	4.57427	12.6663	13.7012	4.81603	13.9126
bin_metabat_2509	35.6219	45.1015	39.9021	29.2682	24.1359	28.1726	28.0875	19.8918	15.9976	13.9056	62.5422	20.3307	32.0249	39.7759	2.65555	5.47331	28.324	8.13306	26.1373	36.7954	16.5408	234.694	72.229	31.0424	33.9833	19.2023	56.7627	2.33491	33.7537	50.4782	8.76922	12.1293	47.9815	14.6113	18.3517	8.71519	32.8176	13.4695	9.03108	22.6961	13.3921	23.4023	50.1429	54.0769	8.69304	7.09861	28.7299	23.1233	4.9702
bin_metabat_2511	2.27255	0.0646459	12.863	3.28605	4.0376	1.30959	2.21952	0.517288	0.593483	4.40256	4.85611	7.02213	1.3321	0.413162	0.958736	0.191499	2.54386	1.40454	2.61909	2.53492	0.192379	0.450671	1.31202	1.14561	9.78102	0.589117	16.394	0.172677	0.476599	0.281693	0.394306	5.32913	1.35375	0	16.5354	1.98716	30.1217	0.264274	0.157816	8.51916	9.73806	1.10254	24.8748	493.569	17.9776	8.0681	26.5664	3.40481	0.685033
bin_metabat_2536	0.00536513	3.09116	1.74724	1.5867	217.495	0.090443	20.0829	0.0791549	1.3136	1995.2	0.813903	0	7.42342	0.236903	0	0.339296	0.25881	0.162173	1.76296	3.44581	28.8876	64.8583	0.0973651	0.00254553	0.449079	1.77114	0.485604	0	1.02815	1.13917	0	2.73438	13.2975	0.426895	2.52978	1.15065	11.7536	32.3877	0.0614343	0.62172	0.0578474	12.287	1.82083	554.007	3.293	1.54694	1.92481	2.21048	0.15198
bin_metabat_2547_sub	0.444138	1.23606	0.469056	0.187221	0.828439	0.253518	0.373841	0.172953	0	0.123404	0.288776	0.353936	0.720629	0.491814	0.00895647	0.0776513	0.408062	0.677907	0.273929	0.863783	0.130323	4654.32	1.99464	0.143544	1.66479	0.286137	0.301991	0.26441	0.0943483	0.104137	0.0804954	0.0020829	0.575696	1.25131	0.172513	0	1.44362	0.320772	1.66448	0.0243191	0.022296	0.49534	0.0762481	0.148436	0.186737	0.036965	0.0939913	0.550668	0.0313716
bin_metabat_2573	338.995	163.524	151.637	191.324	167.076	184.306	183.402	413.811	427.84	204.514	229.62	116.785	355.268	48.6747	147.126	274.423	231.406	461.998	285.111	366.114	274.58	207.673	762.474	510.468	179.877	325.291	140.773	248.375	194.015	683.453	351.039	312.408	120.795	107.445	276.456	958.448	215.149	182.582	80.7712	527.129	79.5017	147.851	543.04	184.384	209.572	202.529	165.306	141.738	138.778
bin_metabat_2576	0.141352	7.00293	0.080917	3.66332	8.57093	0.0775008	0.011633	0.0180504	0.126247	0.613505	0.0692556	0.0597015	0	0.0659708	0.0759438	0.0201932	0.0280948	0.015762	0.850305	0.24032	0.483436	0.662771	0.0134656	0.0162423	0.226748	0.0313202	0.115926	0	0	0.0169169	0	0.920843	0.0800147	19.8376	2.65438	0.106727	2.48744	0.446588	0.192893	0.0800384	0.0201912	4.21115	0.0533363	1.84432	5.136	0.480207	0.204459	7.47584	0.428258
bin_metabat_2587	22.0024	3.87518	8.08105	24.9404	63.7814	27.3108	12.8368	9.15249	7.33323	11.225	8.23645	30.1135	5.84158	5.90386	0.105768	0.155378	23.1407	0.399782	22.5845	14.2436	8.54149	22.1583	0.129006	9.33375	42.1855	6.10909	94.4104	3.09459	1.30601	0.96725	3.4001	41.0839	18.612	2.99178	3.34393	23.3599	8.81066	3.67339	0.738647	33.3974	10.7862	30.584	28.0707	4.11502	17.5138	17.5853	42.5144	100.246	179.131
bin_metabat_2607	0.025452	0.0623787	0.170706	0.165678	0.899868	0.0030096	0	0	0.00298825	0.266731	0.163613	4.44575	0	0	0	0	0.0273014	0	0.269163	0.0372967	0	3.11994	0.029023	0	0.147276	0	0.170122	0	0.0438037	0.00263377	0	0.897707	0.023838	0	0.400918	0	0.389579	0	0	0.11695	0.311406	0.2488	0.231581	0.282582	0.192042	0.170635	0.354508	2.49016	0.00712504
bin_metabat_261	0.00655594	16.6318	3.17375	2.53365	2326.27	0.505055	53.61	0.077203	2.18922	727.006	1.8457	0	22.3737	0	0.624907	0.655069	0.46215	0.190931	4.77658	10.5697	56.131	23.738	0.0443463	0.0394407	0.0584439	4.01556	0.579987	0	6.13205	3.62112	0.32054	2.6006	28.9186	4.81666	7.17499	4.70346	18.5372	48.4259	1.83072	1.05102	0.516531	3.73875	1.76224	5535.88	8.52441	2.68524	5.12297	11.7991	2.24641
bin_metabat_2626	0.354449	24.2715	0.411282	0.175726	0.138056	0.244019	0.523739	0.229829	0.0272412	0.20978	0.152629	0.43451	0.286787	0.542603	0.217459	0.0755577	0.74087	1.93869	0.223343	0.148888	0.028957	1.35864	0.539998	0.319884	0.885424	1.87804	0.41561	0	0.0569277	0.0174703	0.0320812	0.267981	1.27136	0.372007	0.276341	0.033543	0.107697	0.0308553	5.34207	0.486119	0.129441	0.332376	0.44762	0.41947	0.0138826	0.0437879	0.375431	0.161656	0.00286692
bin_metabat_2652	0	0	0	0	0	0	0	0.180333	0	0.031423	0.0359281	0	0	0	0	0	0	0.275842	0	1.0506	0	0.0161662	0	0	0	0	0	0	0	0.458545	0	13.9166	0.128936	0	581.132	37.8568	3.51056	0	0.115789	0	0.00163683	0.136979	0	0.0763709	9.60955	1.46662	0.216958	0	0
bin_metabat_2662	30.2911	4.00933	7.08809	4.62258	28.6332	42.5952	22.959	20.5971	4.22328	10.7825	11.9046	22.3064	12.5019	17.446	0.552347	0.780879	15.612	2.2031	19.0914	18.8789	14.256	13.6358	1.6099	21.9971	27.2912	5.36563	28.5806	0.74164	2.3061	1.14954	3.52195	14.7575	24.0166	0.0539476	1.25205	1.50312	3.387	11.3292	1.66247	24.6792	5.57199	6.6418	14.883	10.3252	7.9422	2.90355	23.2845	16.6023	22.9531
bin_metabat_2668	0.171761	0.0616991	63.479	1.1023	164.519	0.312206	0.267956	0.446219	0.299357	720.949	40.6117	0.133052	0.0889756	0.139606	0	0.0163221	1.63612	0.00475566	264.053	63.8881	30.0378	21.966	0.0288357	0.0288571	0.36742	0.550813	2.46281	0.0342281	0.294809	2.44897	4.20395	86.4123	14.8059	0.090825	1.4488	11.6136	1.07592	1.47911	0	1.76871	2.92979	1635.66	6.62867	0.442362	618.341	744.464	118.276	6.76281	0.028481
bin_metabat_2683	62.2739	4.4938	26.4495	342.047	59.8727	68.9525	40.6882	24.8421	25.9847	48.6537	36.6468	80.9086	12.8445	15.6655	2.16052	1.03762	84.2036	2.69984	97.2106	58.7866	18.3905	32.7647	1.2228	18.8451	413.812	20.1198	241.502	13.3718	2.97422	7.15954	11.4169	105.043	55.56	2.22214	10.4605	89.9326	25.5795	7.28048	3.39827	78.6794	44.3268	72.0922	59.1571	15.2871	52.1554	44.8457	160.91	55.4626	40.4844
bin_metabat_2686	0.107724	1.28917	18.2206	3.62781	18.4909	0.0589198	1141.64	0.0986776	27.4211	714.512	4.71463	0.103309	472.656	0	0	5.76166	1.93132	0.0284685	97.2236	122.397	1585.68	36.8141	0.809029	0.0899811	0.120214	132.515	0.0683715	0	79.892	30.9247	0.00462019	2.80997	500.908	0.300776	15.1019	0.177651	370.389	1607.74	0.248293	0.398787	0.0564517	9.06714	1.06039	1083.98	21.3813	2.05663	1.0252	5.5826	0
bin_metabat_2695	13.0473	4.42893	9.39491	19.6113	69.8645	14.9902	9.29242	5.78799	5.36019	9.70666	7.25427	25.9348	4.07334	3.4437	0.608164	0.305018	18.0491	1.01519	20.864	12.4093	4.28847	41.302	0.307076	6.54147	41.9508	5.47475	67.045	0.801842	1.22543	0.872435	2.09215	25.1488	14.0593	7.42544	5.0888	36.2509	6.62418	1.90853	0.963491	18.231	10.1087	19.7777	21.8298	8.5175	23.4138	9.03968	58.7768	68.582	83.0042
bin_metabat_2710	3.34367	0.062425	32.2316	0.930961	935.868	0.680086	2.04262	13.508	3.14929	9.39341	7.33453	2.11478	0.321976	0.190098	0.405638	0.217399	3.86002	0.140489	14.9302	3.18054	1.09833	4.41188	0.233716	0.194102	10.3679	2.43218	26.5485	0.930092	0.497629	2.3174	1.01239	10.7037	2.01816	0.0302655	246.552	29.4542	1.06766	1.05666	0.0659118	4.42206	10.0994	23.9484	31.0466	210.141	907.659	7845.37	54.3084	1100.67	70.8488
bin_metabat_2717	123.497	37.7861	63.7009	67.1119	33.3674	248.467	71.591	117.243	243.313	288.079	99.1599	166.001	187.648	79.9502	17.6018	20.0824	129.234	67.8453	188.838	608.296	66.5657	30.094	53.7511	209.542	272.009	128.722	619.37	98.7582	31.2637	30.4751	38.9213	156.189	85.336	2.72193	46.0179	12.0138	101.56	65.6553	36.2629	758.659	76.3795	21.575	454.184	335.259	26.5519	26.8326	111.27	17.6868	6.71684
bin_metabat_2749	252.115	17.6178	49.1035	28.3981	31.7365	291.734	316.103	62.7086	249.353	62.8621	320.237	748.785	589.287	71.8576	9.40845	3.24577	293.269	37.3742	331.842	86.7183	74.1924	23.5386	105.644	64.1591	182.666	216.177	54.1192	70.8614	228.323	48.7614	65.9246	774.49	265.431	0.785261	60.0649	158.862	25.2901	63.4622	0.318913	1017.45	90.1698	137.988	464.575	31.4876	20.4399	169.571	35.5397	44.5581	15.7835
bin_metabat_275	4.84937	24.6088	4.39627	47.546	63.6037	6.44297	2.88271	1.28111	8.4185	5.16401	3.56129	8.84715	9.21907	2.85704	1.18782	1.84335	6.32922	2.42076	10.8918	1.49035	1.25235	1042.55	0.665858	7.10698	9.31087	3.00328	10.8794	0.0941282	2.44378	0.568838	0.617901	11.9979	4.46336	1.70045	3.70053	3.55153	14.3186	1.87377	30.7121	5.78476	5.29629	7.55077	20.6226	11.0829	1.88275	4.2903	3.24081	6.30355	2.00364
bin_metabat_2752	1.26633	11.3704	2.97075	0.136603	0.483772	1.53452	0.629784	1.83468	57.8451	7.24832	8.86329	0.87057	1.07744	0.702105	0.402038	17.2632	1.67466	0.570508	10.0914	13.0577	2.29597	1.01063	0.568929	4.69678	1.33352	2.84522	0.487234	2.37159	4.37291	9.30542	2.57434	0.99658	0.921237	0.177652	1.94455	0.104009	29.2391	2.67771	0.0101319	2.04822	1.23627	0.885253	2.11034	4.71144	2.09438	2.62303	0.305118	0.805142	0.00883688
bin_metabat_2797	4.56424	4.52251	1.30742	1.38873	1.69116	3.7575	4.22682	1.86214	0.457047	0.824187	1.67447	3.89263	3.65539	4.85873	0.764413	1.81401	2.9563	2.42756	1.68782	1.81076	0.910397	4.5527	6.80244	1.6197	2.32636	1.73712	2.55615	0.0662513	2.68632	0.654624	0.68027	0.693996	4.98935	1.26232	0.570193	0.00555042	1.67314	1.2666	4634.57	1.28274	1.94781	1.77403	2.43324	3.59654	0.352525	0.694061	1.40915	0.902524	0.0791532
bin_metabat_2799_sub	1.94136	34.7672	3.33805	12.95	8.09811	2.07524	2.10448	0.546577	2.9251	2.39193	2.6925	9.38075	1.67845	0.698283	0.061013	0.151977	2.85879	0.451453	5.7638	1.73272	1.22726	10.7997	0.258647	2.02025	5.52991	1.68402	9.35471	0.662781	0.44199	0.691417	0.721277	6.83189	2.78779	2297.36	4.90081	2.39142	5.3391	3.00902	5.42505	3.7825	7.185	3.74729	9.0697	2.7729	3.91673	1.83054	5.72763	10.7385	4.01908
bin_metabat_2814	656.534	1.15533	16.7079	2.51667	2.1634	368.129	41.1148	64.3001	6.22473	3.22365	12.184	287.091	58.2852	10.7613	1.13575	2.26358	30.5818	2.08764	52.5285	7.7815	83.3886	1.54306	6.55899	184.638	120.357	23.3366	4.21518	358.146	40.9247	2.16797	20.2849	293.351	36.4133	0.172026	0.936787	3.97438	0.9378	25.3426	0.0252359	150.855	15.0583	31.1589	32.182	5.65302	1.57092	3.55752	2.20466	1.02817	4.89399
bin_metabat_2819	0.48022	72.8116	47.045	8.16779	2332.23	0.009449	1.19714	0.00994227	0.367962	4.1686	12.6543	0.29213	1.42934	0	0	0	6.89463	0	19.676	9.4313	0.59269	3.22259	7.48696	0.485955	6.92092	1.65482	2.54037	1.24608	1.62373	3.56364	0.0447209	20.1665	4.91081	50.768	23.6647	14.9849	19.9733	1.60974	1.05811	16.1794	0.339032	60.577	19.8771	52.1095	10.4028	6.2445	16.153	9.75128	10.5341
bin_metabat_2826	61.5629	42.1411	36.1617	69.5501	11.5559	29.5782	60.312	25.8264	2.67629	16.4324	42.9761	82.7037	129.678	59.4758	93.6328	36.6715	62.664	120.581	27.0756	183.273	11.9223	138.865	91.1141	29.7207	326.439	18.8755	47.3784	2.47688	47.366	10.2923	16.5686	8.27467	102.536	0.718423	16.519	35.2539	14.7966	14.4781	9.13273	70.3015	16.7352	42.7345	20.4011	151.715	14.8909	5.49168	22.1134	20.8299	26.7154
bin_metabat_2830	0.774692	2467.17	2.23587	9.81213	75.4423	0.774683	0.928515	0.0624655	0.518237	1.6143	0.92715	1.55038	0.0712329	0.00476191	0	0	1.89315	0.0531673	1.32214	1.48799	0.215662	1.82908	0	0.646564	5.9855	0.380999	7.41767	0.361976	0.0693223	0.0131826	0.0618989	4.19856	1.52386	580.416	2.48682	1.76022	0.437019	0.0305072	1.26382	1.91432	0.00988755	1.58592	2.23109	18.7879	2.18359	0.739445	13.8831	128.464	7.14471
bin_metabat_2841	0.181191	0.939045	0.173981	4.37837	5.67386	0.268798	0.252847	0.0553738	0.0239344	0.460381	0.0592498	0.486574	0.104814	0.0450672	0.0398305	0.0219513	0.30598	0.0847653	0.436274	0.092758	0.0172129	1265.03	0.0273348	0.0907429	2.29579	0.113379	0.66952	0	0.0400564	0.00833044	0.0227398	0.426992	0.169455	0.558333	0.415269	0	0.232158	0.0423031	0.0658892	0.181562	0.167224	0.797464	0.535968	0.600702	0.875735	0.056147	2.11707	5.8638	0.686142
bin_metabat_2843	0.333971	1.88477	1.4445	0.503342	5.41835	0.286543	0.18117	0.171766	1.72259	2.217	4.53642	0.0870192	0.687515	0.0214076	0	0.0030896	1.43438	0.0147638	3.75921	1.73483	2.30761	625.296	0.00159915	0.918318	1.33104	1.92587	8.70983	0.282107	1.10777	2.12058	0.167196	5.40306	0.436703	1.54582	3.94125	5.16744	2.50486	1.32982	0.0174424	1.47422	5.88571	2.78898	4.42254	0.700212	10.1846	2.91912	13.6416	17.5417	1.27927
bin_metabat_2845	0.00376344	9.22436	4.40438	0.167515	1.03412	0.170824	44.868	0.746438	0.01809	4.25757	1.86868	1.40703	0.0793866	0	0.0156922	0	1.86911	0	18.131	179.947	17.1068	6.52116	0	0	9.41252	56.977	0	0	0.0164221	0.0022932	4.27031	153.928	0.568452	0.0975173	7.66146	0.00851761	0	0.150679	0.0206271	340.894	0.0217949	0.151612	0.0188906	0.0425046	110.398	3.14651	0.206332	9.87182	0
bin_metabat_2856	3.74029	0.396818	8.16212	1.75297	2.99347	2.63096	1.57642	0.737072	1.13567	3.96436	4.06487	11.0121	1.69711	0.675356	0.613744	0.0212779	4.60355	0.578726	45.7774	1.64533	0.915825	0.866373	0.207761	1.22333	4.38474	9.9705	9.01217	0.0449402	0.603097	0.98959	0.279946	7.81396	18.0108	0.433531	5.55074	0.952589	15.5219	0.81554	0.0740077	3.70604	6.44383	4.1128	14.2176	0.927144	1.98271	2.21003	4.5024	1.42384	0.059176
bin_metabat_2867	3.45005	0.222389	9.81694	0.802551	1.18266	4.48552	0.917834	2.00584	0.811135	1.95971	3.9417	5.59897	0.628126	0.126651	0.0237318	0.218064	1.14369	0.0482359	4.15525	35.8828	0.333393	1.98085	0.0999419	0.203506	4.21753	0.837105	0.179275	0.239175	0.234479	1.2353	0.456976	1.99556	7.38637	0	1.52995	0.564206	1.10235	0.410948	0	2.26971	4.60057	2.51777	3.42614	1.36193	2.95183	15.5155	1.53918	1.45287	0.053337
bin_metabat_2873	2.99809	6.79104	3.01981	3.33515	1.01892	2.49514	6.24199	2.75904	0.986543	1.08535	1.44696	3.49987	1.59331	6.71638	0.299206	0.738379	3.84076	2.57414	1.74038	2.03691	1.18961	7.6879	7.19126	2.56143	3.63888	0.960576	3.0505	0	2.10952	0.489227	0.566646	0.424446	10.2202	6.67633	1.68509	0.246139	0.660522	1.38096	20.459	1.24275	1.23418	3.18034	2.1712	2.20925	0.721763	0.113526	1.21497	1.44175	0.186606
bin_metabat_292	5.33319	0.177462	4.1486	1.97495	2.74013	2.79498	1.04697	2.42233	9.78309	3.89667	4.70932	1.90293	1.91902	3.55718	4.47537	2.35251	2.1469	2.91895	9.90657	3.87366	5.8626	21.8276	1.03738	6.01824	2.92265	5.58171	1.69853	1.67474	4.32551	2.32007	8.56593	6.41159	0.793521	0	5.44617	0.883289	11.7243	5.34992	0	5.48638	4.6667	3.43622	10.2525	3.70736	5.35919	6.41805	2.49331	4.98369	0.187827
bin_metabat_2929	26.0637	0.384532	4.41608	37.8149	38.4992	26.806	11.2116	11.8906	3.51362	9.41971	9.36527	28.2836	2.91629	9.84258	0.0803482	0.0809764	12.3056	0.351655	14.5096	55.9825	7.33571	5.38726	0.0263507	5.01529	27.2688	2.34032	139.089	2.91692	0.845951	1.15431	6.03993	25.6393	12.66	0.0396851	1.48486	6.57336	3.56014	2.20312	0.0729293	30.8073	8.99853	13.3468	18.0267	3.15321	10.3597	6.87479	36.318	55.7664	12.0491
bin_metabat_2945	2.88758	144.669	1.72722	1.47804	4.78704	2.6899	1.29606	0.884451	0.546119	0.985387	1.10262	6.21554	1.63564	0.989005	0.134932	0.134712	2.15064	0.413804	3.05813	1.32943	0.616905	2.4817	0.0890501	1.61068	3.07005	0.778358	4.84628	0	0.186843	0.0364936	0.187168	2.73649	2.35901	458.09	0.411444	0.102045	0.86277	0.424988	19.2813	2.8469	2.46265	1.46793	5.44569	1.08126	0.876966	0.924484	3.35185	10.0005	1.54908
bin_metabat_2954	26.7442	7.34846	47.7334	6911.19	288.717	14.1075	21.6537	1.70262	2.56894	125.636	27.745	276.688	30.5704	0.721467	1.14071	0.295074	484.313	0.0306465	281.51	137.302	0.288968	185.189	0.138892	91.5972	2552.06	39.2948	112.129	16.2538	9.88138	1.30463	0.940155	274.222	47.7278	0.0284258	227.351	642.829	11.5123	0.372992	0.0639296	747.771	16.7262	315.667	24.9865	63.3411	304.761	18.5209	1069.36	50.3292	197.006
bin_metabat_2_sub	13.5161	15.1305	5.36785	4.932	5.57755	8.44592	5.83009	5.48022	6.18536	8.78765	9.87781	10.3517	7.32336	8.68156	11.6226	7.77841	5.96807	5.19141	6.61943	4.60554	3.9294	11.6539	16.669	6.70114	7.73157	6.19525	17.1015	2.46229	3.56019	7.2524	5.36697	4.95902	5.09676	2.12987	2.29998	1.6953	10.2376	5.73891	10.1183	9.32187	7.57908	2.63703	13.5042	9.48176	5.39472	1.32037	7.97967	7.98176	1.66348
bin_metabat_30	2.74868	0.61903	0.521258	0.484895	6.54048	0.969182	0.552083	1.47178	8.38289	2.01888	1.1347	1.93213	0.672751	0.286686	0.148063	0.844507	0.582869	0.470023	2.02548	1.15477	33.671	1.87784	0.659823	0.497303	1.43503	3.13263	0.242288	0.533983	4.78817	3.50745	1.54452	0.77943	2.88882	0.119962	1.35105	0.198072	21.6731	6.28113	0.0532239	0.750556	0.806422	69.2255	0.863575	1.61201	0.76606	0.780265	0.236207	0.583548	1.05379
bin_metabat_3098_sub	9.89987	8.03432	9.62927	16.6766	105.483	7.19268	39.9163	1.07653	0.975832	20.9533	3.36219	15.0763	19.7464	0.860745	0.58499	0.102209	5.23536	0.0965216	6.72332	14.1551	66.8339	18.5287	0.135224	2.47277	22.5354	3.53938	39.9372	2.88699	1.78527	2.90025	0.758631	12.292	27.4196	0.205511	2.29393	8.26598	4.16072	59.2299	0.133032	9.12412	2.83819	13.8649	13.1148	70.5386	44.0088	15.0026	62.2317	82.4469	621.837
bin_metabat_3099	1.84774	2.91956	1.54189	2.04809	0.935589	1.74809	2.63187	1.40894	0.430972	0.923251	0.915094	2.99118	1.33481	2.03729	1.04576	0.596778	3.35889	1.10644	1.41507	0.991419	0.444648	8.85662	2.39792	1.27303	3.39541	0.667391	2.58148	0.0659257	0.887504	0.284945	0.293537	0.958242	3.81521	2.21561	1.41945	0.998232	0.529931	0.703746	24.1622	0.884382	0.779013	1.96115	1.83117	2.18231	0.3709	0.388774	2.02488	0.875418	0.396131
bin_metabat_3117	0.179277	2.50476	0.173285	14.6675	12.7309	0	0.0106843	0	0	3.01484	0.119421	0.35121	0.0229215	0	0	0	0.280154	0	0.0136409	5.04828	0	1.33031	0	0.0183124	2.1698	0.0384539	7.66267	0	0.0388937	0.126833	0	0.97108	0.208416	1.02928	1.24743	0.625674	0.0488654	0	0	0.393303	0	5.78535	0.00230582	0.658731	43.3681	4.69728	21.0419	27.4914	1.87808
bin_metabat_3119_sub	87.3166	4999.82	28.4194	149.782	1248.41	164.673	47.3432	120.889	123.035	52.6758	122.603	25.6955	114.345	171.272	15.7197	20.1337	51.48	28.2086	98.5699	62.7627	83.2981	21.936	20.7441	68.4955	25.4616	83.8924	127.563	8.0275	82.0125	58.8189	59.9873	38.0603	42.9183	10.9781	49.8898	11.2014	134.589	118.95	2.93288	77.3948	64.5125	38.4865	100.886	579.335	63.4048	43.9566	79.6712	287.157	170.697
bin_metabat_3127	13.561	1.5421	495.643	0.372155	0.0414289	2.26928	10784.2	1.37383	0.288528	1.23057	5.7538	1.95614	803.677	2.2623	0	0.129923	53.9628	4.08241	57.839	0.971891	3.11857	1.01373	32.4643	1.9004	0.863027	5785.24	2.10667	2.90005	72.9442	0.872519	31.3068	0.192153	3575.28	0.0469717	0.203924	0.161708	1.00784	51.9481	0.713487	0.192218	1.95403	2.365	1.90494	0.718403	0.0384381	0.0177228	0.034295	0.277055	0.0112994
bin_metabat_3141	0.1035	0.30381	0.00320865	0.0406164	0.0470581	0.0733357	0.118001	0	0	0.0041333	0.0118111	0.0646554	0.0897124	0.200897	0	0.0120449	0.057431	0.0378105	0.00969756	0.0248066	0	0.166142	0.234996	0.00377765	0.0166269	0.00213801	0	0	0.00379971	0	0	0	0.20562	7.68827	0	0	0	0	2992.53	0	0.00920375	0.0130185	0.00251467	0.0404805	0	0	0.00878156	0	0
bin_metabat_3201	16.543	40.9332	8.92765	17.7895	4.74773	13.1162	18.5671	14.5185	3.62118	5.36586	8.23862	9.36227	9.27447	36.2434	6.05388	4.54113	21.9403	7.21221	6.22894	9.67758	4.55227	56.9742	32.261	16.615	24.4258	3.78058	20.9774	0.241899	8.69773	3.34805	2.51633	2.43496	42.7182	24.2566	7.93256	1.66422	2.4369	4.76465	107.56	8.12877	6.62848	15.4835	10.7725	18.8943	3.71476	1.30495	6.14363	7.30651	1.74855
bin_metabat_3206	62.458	179.073	9.65037	18.574	24.0202	54.4108	47.4684	37.7419	11.5923	11.4234	44.7892	8.5144	16.8081	47.5901	2.17433	53.2991	33.7057	19.2488	25.3055	33.2194	23.2198	138.631	148.103	37.9444	12.3807	13.7061	4.80736	6.61746	16.505	31.1684	9.02409	1.86086	33.2295	9.05187	5.57462	1.68631	4.89773	19.8867	19.3231	16.7812	8.45445	72.4232	3.65385	19.9779	3.24155	4.37667	1.67035	38.3546	9.25611
bin_metabat_3238	0.106311	1.36769	0.0305292	0.111507	0.035217	0.117717	0.365661	0.0315295	0	0	0.0282215	0.119029	0.0817569	0.293898	0	0.0170159	0.131752	0.0772728	0.137504	0	0.0055897	0.132226	0.66386	0.240714	0.097109	0.0650839	0	0	0.0993211	0.0250345	0.121929	0	0.367949	0.044356	0.0204789	0	0.0697497	0.0446515	62.4562	0.0401701	0.0493802	0.084122	0.0371771	0.082765	0.00456969	0	0.00582861	0.0765336	0
bin_metabat_3262	0.857376	0.0810013	0.133797	134.993	2.95045	0.981937	0.407227	0.23549	0.151861	7.95977	0.580653	0.657773	0.0108879	0.100457	0	0	1.1485	0	1.43179	1.17904	0.255518	5.78591	0	0.0104136	40.9713	0.0266008	13.3032	0.0834217	0	0.0201485	0.0700614	3.50586	0.932715	2.80618	0.128603	2.81572	0.193543	0.00292478	0.0132443	1.25846	0.383285	20.8582	0.297864	0.196271	23.9134	0.38354	12.6623	3.12495	3.38234
bin_metabat_3283	1.07512	0.0770799	0.356081	1.06048	0.43156	0.506221	0.220294	0.988859	21.5246	1.35412	1.31887	1.95787	0.522418	0.304773	0.507566	7.59347	1.01518	0.873555	2.91101	1.063	0.774343	1.49857	0.551596	0.447139	1.36186	1.70402	0.355045	0.146722	5.97395	1.16893	0.556016	0.964458	0.346265	0	1.22023	0.19012	11.3253	0.905397	0	0.788853	0.448192	0.344391	0.964851	1.81088	0.549936	0.883528	0.337484	0.628546	0
bin_metabat_3306	0.0667733	0.822848	13.6148	2764.48	51.6796	0.174833	0.171562	0.267613	31.2088	271.529	4.45125	0.0738508	0.301468	0.00821333	0.18228	0.184942	42.5782	0.221333	101.839	0.860384	71.2444	6.90144	0.327057	0.191878	0.0727296	9.07336	0.415302	0.08	0.215941	1.48533	0.13056	7.94443	3.70162	12.8113	3376.12	888.913	788.083	30.3763	0.239451	0.737149	0.0363491	51.8302	1.32253	347.258	3755.13	106.768	62.7576	197.976	1.56969
bin_metabat_3321	0.277267	0.269766	0.0199921	0.373759	0.134494	0.722044	0.0315355	0.280541	0.0888625	0.0212772	0.20566	0.0133655	0.120217	0.368536	0	55.679	0.119391	1.08056	0.282637	0.0316705	4.84514	0.0149552	0.0249064	0.0221263	0.0745429	94.3288	0.226503	0	9.35312	0.0859852	0.0866289	0.0167069	0.0709155	0.0254316	0.0224911	0	0.362482	5.84424	0	0.0945753	0.119728	0.00619533	0.0604328	0.297246	9.41198	0.185145	0.169168	0.317365	0
bin_metabat_3338	7.20864	6.38117	1.80432	2.03994	0.267538	5.65454	9.20162	4.17692	0.268406	0.653418	2.23676	1.90474	2.53524	10.4482	0.154457	0.833003	2.31652	1.73571	1.32262	1.48338	2.62858	2.92394	31.455	3.39228	2.37953	1.2417	2.55176	0.0253472	5.89166	1.12237	0.881594	0.178474	11.1975	1.05103	0.321088	0.00648618	0.329578	2.07185	11.1021	0.86471	2.11288	3.66395	1.63855	2.05799	0.345815	0.188608	0.57156	0.351555	0.168336
bin_metabat_3402	35.8387	7.88154	11.2433	9.34634	9.72155	47.0853	12.1417	19.7749	24.3675	45.8368	64.3741	19.8123	43.0899	35.0619	7.41325	8.13803	21.921	13.1235	38.0655	161.612	22.5851	107.317	18.3725	12.6293	232.91	39.7026	76.0467	4.54473	23.9773	52.7008	12.1849	16.9454	20.8305	0.483751	96.953	31.3332	30.3866	16.5115	1.84378	26.0732	16.6476	6.74098	65.0082	181.248	61.6393	15.541	244.097	27.3468	0.526699
bin_metabat_3404	0.60932	7.54848	0.151551	0.642384	0.833459	0.392633	0.212005	0.126467	0.184503	0.150472	0.621677	1.40905	0.83718	0.396238	0.038092	0.0410914	0.290294	0.0358316	0.352601	0.465755	0.121734	2.69024	0.257598	0.468512	1.09528	0.370637	0.176836	0	0.162388	0.130003	0.110912	0.351487	0.389945	1.82541	0.232735	0.0206186	0.53244	0.19016	2.68187	1.19329	0.129176	0.209319	0.190957	1.97233	0.0888471	0.0948927	0.112063	0.715079	0.879647
bin_metabat_3417	5.53836	13.4152	2.95169	2.48575	0.679724	4.64069	8.78426	3.08617	0.535594	1.12469	4.45051	5.00739	11.2502	9.19273	0.634039	2.95915	4.40846	3.08008	2.33037	7.57293	2.51165	10.7393	32.558	4.51402	4.64163	8.46424	1.1022	0.0695394	3.23323	1.97039	1.5438	0.194585	9.20551	3.28082	0.630927	0	3.79867	4.41177	57.1362	1.12096	2.14623	7.53133	0.622848	3.39692	0.277289	0.487346	0.249568	1.78308	0.0472006
bin_metabat_3435	0.600589	34.5124	8.82383	241.855	136.509	1.25932	0.328773	0.372874	69.6731	26.9489	60.1155	0.537246	0.153896	0	0.0157202	0.0801729	6.59103	0.0479465	12.8216	32.5561	0.469824	36.3151	0.186585	0.0544118	0.446796	0.0949338	8.88853	2.84935	0.709886	75.2002	0.0174887	14.0349	15.2926	0.404888	577.797	357.45	16.8761	0.161688	0.760185	3.3693	1.05123	613.914	56.8521	313.036	128.185	192.179	113.608	150.826	54.8343
bin_metabat_3479	203.455	0.053472	682.197	6.18393	0.231021	49.1935	133.476	10.4101	0.260046	104.531	54.9842	298.225	83.3136	2.6372	0.502071	0.13096	500.741	1.73432	283.41	132.139	2.29687	1.89606	7.76322	23.1842	2392.76	81.618	12.626	506.776	12.0219	1.87921	13.4472	88.317	207.153	0.113983	5.08295	5.29379	1.24335	3.55572	0.0209113	338.334	1.55102	32.6133	86.4177	0.145914	0.865902	0.456251	88.1086	0.0377211	4.49464
bin_metabat_3535_sub	0.160398	0.537299	0.356075	0.224112	0.162645	0.214884	0.210482	0.145212	0	0.0881704	0.0467083	0.481366	0.0262127	0.432725	0.155245	0.0202513	0.391604	0.089033	0.0991112	0.0500272	0.0217773	1.66227	0.195877	0.104955	1.00055	0.0579282	0.40626	0	0.0652489	0.00363764	0.0684818	0.0448103	0.523954	0.0895414	0.211772	0.23869	0	0.045831	3.2148	0.132183	0.0234891	0.329115	0.372186	0.400808	0	0.052433	0.653039	0.0876846	0.150016
bin_metabat_3537	0.802775	114.282	72.4255	1239.84	2637.98	0.273491	8.23556	0.174256	4.46521	31.8682	28.8421	0.837349	5.84582	0	0	0.00101471	17.3172	0.00716113	42.1429	20.0013	21.4436	3.88589	9.2197	4.61163	28.8209	4.72048	5.22692	3.77669	3.70302	11.6051	0.244616	83.325	23.1706	203.914	93.9042	84.2057	52.0303	21.3591	3.89396	48.4793	0.844674	134.036	71.27	267.096	14.3949	20.3973	42.5164	34.1154	55.9728
bin_metabat_3538	9.99559	9.85176	2.35332	1.44709	0.398478	9.28717	11.1753	3.90235	0.245107	1.19647	2.91689	3.3172	3.95944	9.19062	1.31572	2.59287	3.70581	6.22865	2.45982	3.14047	3.17088	7.24458	24.7757	3.56316	8.45208	1.69555	1.46284	0.287809	5.23152	1.31794	1.33695	0.35227	11.0108	5.44139	0.675994	0	0.153867	2.76922	13.1115	2.48306	1.31237	3.70884	0.422296	2.84215	0.253572	0.180259	0.193804	1.64495	1.09675
bin_metabat_3553	4.75908	0.365793	2.41296	461.336	94.3103	0.291842	0.138001	0.523477	0.876909	290.887	11.0827	0.575431	0.0451875	0.0640815	0	0	1.37728	0.0103544	3.79353	190.715	0.298586	5.9893	0.00491172	0.00271081	22.2362	3.7564	2609.81	0	0.0442619	6.98188	0	264.17	2.62741	0.00149589	553.04	151.793	0.389293	0.000336757	0.0191159	15.1241	0.0439853	89.2879	0.868551	7.06733	5458.49	168.572	1134.32	109.676	31.5141
bin_metabat_3556	1268.49	21.0678	447.108	2934.56	76.0133	69.7977	224.652	41.769	13.4438	1746.97	64.9446	255.378	320.001	109.318	9.61952	13.5579	682.784	21.6651	272.954	63.1661	101.513	207.401	172.468	412.533	10243.3	2376.6	1543.67	410.132	93.5502	26.2057	75.6665	497.846	156.516	0.243915	48.1716	151.094	37.5604	92.0935	23.0591	384.146	35.109	233.386	1687.5	83.9182	74.4308	135.693	3830.61	77.3788	220.017
bin_metabat_3573	181.074	0	179.186	2.31091	0.222318	0.194799	0.221856	0.760314	37.3925	38.6988	68.0937	5.7887	1.52267	0.189303	0.0589856	0.276125	101.376	0.388049	84.0941	49.592	0.399931	0.207712	0.0400517	2.27766	677.196	16.5286	0.63335	4.02631	3.23408	7.70718	1.08631	14.4427	0.794966	0.00171854	8.29102	1.88158	1.27691	0.636027	0.00266514	11.4218	0.845502	55.9443	34.6422	0.427025	1.96416	26.7279	2.62809	0.147568	0.100967
bin_metabat_3585	1.22564	0.282324	6.8358	33.6534	31.8084	0.679533	0.168991	0.381326	9.64125	39.3007	55.9765	0.933174	0.186111	0.0379008	0.259441	0.23153	0.574552	0.175644	12.9426	30.6127	3.61674	1.88245	0.0973282	0.362401	3.88151	1.53325	14.332	0.0306339	0.624184	3.7258	0.370274	32.7373	1.28206	0.0561168	104.984	42.2631	127.107	0.203678	0.055781	1.12297	2.75657	282.406	45.7919	2.35462	28.2519	28.2254	4.19337	22.5359	1.5324
bin_metabat_3591	162.122	474.333	39.3521	137.653	362.014	317.97	90.7787	187.162	155.255	79.0816	194.275	80.6175	275.295	301.84	50.8506	44.6065	109.301	64.2638	145.681	195.829	155.691	88.5256	63.0499	174.772	73.8449	137.655	191.577	32.0136	140.861	100.806	110.374	55.5933	99.2586	16.7692	61.6575	18.8282	156.581	170.948	13.0473	173.869	100.024	91.5987	222.565	563.08	109.837	72.0853	117.463	282.774	41.9262
bin_metabat_3605	59.0256	36.6717	28.4971	43.8227	60.4589	44.006	37.2991	27.042	10.5219	50.028	34.9602	42.0126	73.5158	76.983	13.103	12.315	42.9228	19.4258	26.8518	30.944	29.1476	34.5952	103.574	44.8475	105.373	37.9617	106.003	6.07308	50.6277	22.1588	14.2869	25.1732	47.1357	5.90023	18.3073	8.77637	27.865	31.0313	41.3319	42.7729	23.9015	24.4109	125.607	60.472	16.3592	23.6001	79.8457	173.328	26.4512
bin_metabat_3618	0.00335235	0.0478863	0.447534	1.63102	0.210058	0.0184673	0.00282303	0	0.377226	1.00356	0	0	0	0	0	0	0.172122	0	2.19839	0.371394	0.243585	1.59754	0	0.00130039	0.0140759	0	0.0732905	0	0.00664589	0	0	0.307496	0.433916	0.0273332	3.47609	0.577195	1.63895	0.028232	0.509851	0.128641	0.0119642	0.385898	0.161107	0.623624	2.3437	0.545515	0.846675	0.416139	0
bin_metabat_3653	17.3206	19.1771	5.13276	5.94156	3.17563	805.425	30.4839	22.1093	8.35356	5.51334	11.4546	12.0994	12.7463	121.882	700.276	108.473	14.9753	279.395	20.6069	12.2152	5.52458	13.393	21.2316	9.9707	8.41821	27.0457	4.11138	0.0906642	40.0875	3.37085	2.00202	1.30637	19.6087	1.46012	5.27	0.112103	10.0047	9.04093	112.402	9.47046	12.4021	7.12977	8.14759	44.5381	2.48262	2.52835	2.5088	3.40409	0.153203
bin_metabat_3655	4.22678	54.4576	8.54326	27.1829	37.2452	2.2601	5.0852	0.808265	1.19427	2.45793	1.62254	17.2561	1.46759	1.2082	0.114168	0.376507	9.98864	1.35388	5.2672	4.76853	0.438222	276.175	2.11676	4.48437	50.5884	1.98221	41.828	0.337327	0.650316	0.22929	0.272271	4.61719	10.4882	40.0233	7.77322	6.72809	5.7895	0.347509	9.83185	9.54687	1.65476	9.40454	9.16784	27.4185	4.23077	1.31066	64.7924	40.9064	12.9123
bin_metabat_368	2.38604	1.74958	0.248386	0.368874	0.128787	0.914514	2.46599	0.808083	0.0680198	0.105847	1.12806	0.54068	1.26731	2.86294	0.448033	0.800623	1.17695	0.507658	0.188914	0.712177	0.471419	0.473627	6.53385	0.612944	1.14469	0.33142	0.2211	0.071619	1.30368	0.215108	0.349889	0.0093768	3.49178	0.063064	0.154966	0	0.0259109	0.438691	2.71146	0.348513	0.3366	0.820844	0.247049	1.63147	0.00650995	0.0340095	0.064564	0.245101	0
bin_metabat_375_sub	3.81019	4.38507	2.34485	1.3108	0.638904	2.23089	4.39102	1.11467	0.387503	0.663588	1.47125	3.31405	1.93547	4.04378	0.132786	1.76333	3.0158	2.0473	2.15547	1.53573	0.388451	13.5212	4.29111	1.88086	3.6387	1.43558	2.22365	0	1.63415	0.361324	0.530073	0.462075	4.41783	2.01322	0.450795	0.410999	0.441166	0.831761	70.3536	1.56467	0.750367	1.80651	1.44925	2.15635	0.219206	0.311176	2.37186	0.827027	0.426427
bin_metabat_3769	1.70948	65.1336	0.786483	0.229284	7.186	1.20047	1.78845	0.358429	6.43291	16.7459	2.47476	0.372767	0.89871	0.344574	0.167082	1.80878	1.12183	1.1578	3.41469	1.97852	1.34336	178.388	2.27052	0.2086	0.621894	2.8738	0.317992	0.0924113	0.514577	2.51296	0.28714	0.240079	0.396719	0.406686	17.424	11.8314	95.2343	0.455594	0	0.592997	0.169656	2.13652	0.29256	96.6783	14.6948	1.70262	4.80638	74.5445	1.89006
bin_metabat_3799_sub	118.735	175.855	26.3151	277.986	651.084	102.281	64.6648	62.3995	45.6167	70.3357	76.9739	54.3133	183.901	150.087	57.044	33.3078	61.1123	36.0171	40.457	43.5795	61.2722	160.702	167.268	77.3628	103.944	64.3061	187.393	5.78947	133.999	47.616	28.3884	31.6286	82.2291	63.7851	54.1063	3.37308	107.608	61.097	718.652	66.7656	47.5372	42.4672	177.997	288.093	23.5379	34.3193	105.382	98.952	65.5113
bin_metabat_3847	0.447892	0.892718	0.530144	0.164231	0.36662	0.337512	0.223463	0.273156	17.4853	0.311305	0.454267	0.39121	0.358697	0.31714	0.000546388	0.0454992	0.0317976	0.026732	0.781904	0.779836	0.404775	0.208871	0.179931	1.67952	0.306004	0.206732	0.073729	0	0.728524	0.0385901	0.259711	0.207402	0.160403	0	0.360791	0.0407586	0.491546	0.304784	0.0898908	0.387853	0.516567	0.0839318	0.582955	1.16821	0.329456	0.425891	0.338738	0.552324	0.0186372
bin_metabat_3849	0	0.651956	11.8252	3.06627	20.9543	0.0249943	831.263	0.0642034	20.8518	663.003	4.16817	0	336.845	0	0.0260923	2.61896	1.0898	0	75.1074	96.2184	1127.06	35.0188	0.221797	0.00405148	0.00338729	90.0984	0.119386	0	64.1694	28.7412	0	0.327358	362.161	0.532195	10.0716	0.0831498	348.402	1155.41	0.211675	0.128172	0.00698424	11.2118	0.374637	871.773	24.4178	2.12996	1.64405	7.1891	0.00919171
bin_metabat_3856	8.12661	4.35369	0.950663	1.89517	1.15541	34.2353	4.43301	2.07897	1.01575	4.75061	1.08654	7.30709	8.25544	9.37626	0.848171	0.910032	1.35909	3.1238	1.82463	3.32256	1.43193	5.7048	6.67254	2.36299	7.24321	1.78202	2.65026	1.97528	1.7577	0.595707	1.33802	1.35255	2.8363	1.65445	0.576986	0.997765	1.75489	1.91034	0.197304	1.25153	1.78606	1.01324	12.1363	1.58013	0.934008	2.14088	1.53839	1.92771	0.90675
bin_metabat_3869	70.9638	2.4328	264.548	20.1309	29.3134	36.3283	12.0069	10.1526	22.5882	201.652	182.427	64.7403	10.6721	4.79735	1.93578	1.33206	216.652	3.65591	404.004	386.952	6.06992	13.3774	1.20172	14.7567	81.3516	95.3525	96.9788	13.6695	17.4003	22.853	18.8203	413.417	58.021	1.02527	57.4672	24.011	22.5508	4.39394	1.33657	865.67	165.356	87.2936	164.772	11.7176	57.3288	125.674	300.974	28.1877	10.8294
bin_metabat_3870	0	0.750257	1.85444	0.901517	0.762187	0	0	2.86803	1260.93	49.2659	2.00885	0.186364	0	0	0	0	2.55789	0	36.0016	27.1196	49.9719	1.14467	0	0	0	8.71703	0.021997	0	0.0953642	120.431	0	0.0626165	1.12761	678.067	2766.88	396.12	578.063	2.34236	0.0244193	0.0120813	0	281.31	0.112229	122.83	383.229	94.2462	0.546381	2.57813	0.0141695
bin_metabat_3873	0.0822875	0.27841	0.100199	0.081636	0.0395272	0.074761	0.188497	0.0309015	0	0.0384294	0.0263985	0.194754	0.0498691	0.086229	0	0	0.24749	0.0364119	0.0475017	0.0317517	0.00104658	0.662826	0.0968222	0.0566801	0.398568	0.00633874	0.158552	0	0.0233408	0	0	0.0556982	0.34442	1310.16	0.0387038	0	0.00629924	0	2.87973	0.0620181	0.0037519	0.0736485	0.179651	0.168024	0	0	0.226946	0.0756734	0
bin_metabat_3875	0.0127842	0.050569	0.136569	0.0639098	1.87375	0	0.0125268	0	0	0.136751	0.00196306	0.00304878	0.0437839	0	0	0	0	0	0.0497002	1.05277	0	0.00507525	0	0	0	0	0.00457046	0	0.0158367	0.00407296	0	0.175395	0.103911	81.2803	0.150517	0.260861	0.108257	0	0	0.0148561	0	125.218	0.098003	0.119145	0.533903	0.121586	0.808107	0.0572944	0.126196
bin_metabat_389	0.522102	0.385328	0.0619228	0.528721	701.1	0.24788	0.13525	0.466367	0.273387	0.415941	0.41041	1.26898	0.304778	0.384111	0	0.223007	0.175643	0.244986	0.183063	7.46702	0.81408	0.219708	0.2511	0.0362572	0.513616	1.29058	1.26811	0	0.139445	0.685925	0.237806	0.321924	0.145417	0	0.20128	0.126273	0.159493	0.144958	0.141287	0.15093	0.405167	0.238236	0.396818	0.279873	10.2997	0.893498	25.0514	520.783	71.6268
bin_metabat_3991	129.933	21.0037	257.002	14.298	8.17421	46.1474	150.508	46.4012	6.75863	67.2339	72.1008	465.012	422.878	98.7769	297.17	73.0063	236.509	603.825	451.791	126.108	28.8993	29.4783	390.23	175.859	746.982	55.9324	57.851	5.02653	128.258	12.9138	79.566	47.7219	553.058	0.338793	23.6861	8.42455	6.52625	39.9034	5.29633	241.43	66.6571	46.3509	155.403	70.5662	11.2848	10.5941	13.791	10.029	5.80331
bin_metabat_4000	2.28095	0.282099	2.37124	0.761005	2.52394	2.2876	2.79751	1.24225	1.57425	16.5064	1.86264	2.2318	2.22654	1.9898	58.8696	3.46868	0.482636	2.27147	3.00189	1.36603	23.6256	0.445992	0.223936	3.01723	0.769159	2.36131	0.288857	0.031663	0.621062	1.82728	1.4024	2.61401	1.01014	0	2.69229	1.03326	57.897	21.2157	0.422316	1.23927	2.08513	2.88388	2.31944	4.07393	1.68765	2.85416	1.39466	2.39362	0.318616
bin_metabat_4019	0.171276	0.0792348	0.0735669	0.743721	1.15845	0.0354672	0.0136901	0	0.497604	0.35509	0.397417	0.158533	0.0324823	0.24521	0	0	0.0890381	0	0.197457	1.60118	0	7.19882	0	0.00294617	2.45773	0.105775	0.322064	0	0.0708481	0.0684908	0.0062091	1.5726	0.0697798	0	2.19209	0	5.12356	0	0	13.8081	0.0221419	0.601986	1.0057	7.21226	0.64719	1.60371	2.95287	0.959319	0.0534592
bin_metabat_4032	17.5755	20.3402	96.4667	405.889	10.8537	6.07203	9.86306	63.7746	22.3204	124.022	178.689	3.30079	0.799714	2.09426	0	0.0702822	15.0632	0.0140805	57.459	25.7173	12.1739	20.0502	0.611221	0.0207939	17.0819	6.5154	14.2127	0.784642	2.42864	20.2011	0.879321	10.49	12.1364	0	435.391	9.40539	3.87238	4.13956	0.140558	2.92696	123.716	42.8663	8.85361	691.796	559.235	443.546	1080.56	63.2529	1.50447
bin_metabat_44	3.197	0.171153	0.0338946	0.0884902	2.51716	5.931	0.811207	1.8029	0.514268	0.243797	0.178744	0.260796	2.02457	0.862488	3.72052	1.30827	0.695121	1.2062	0.258814	1.51984	0.466	0	2.75681	3.74197	0.107765	0.0643351	0.0634715	0	0.237791	0.0616775	0.476964	0.0585873	0.356272	0	163.363	0	0.164516	1.98411	4.59627	0.419881	0.513347	0.112399	0.0893701	1.34563	0.0574266	0.00612234	0.0114421	0.00841969	0
bin_metabat_474_sub	3.82139	41.4192	1.3736	14.9722	11.1028	4.53372	1.91763	1.85339	2.29921	1.44925	3.26147	20.0317	5.88349	3.69788	2.26906	0.49786	1.92985	3.66841	1.8028	5.02264	1.19356	14.5869	2.75275	4.67413	14.01	1.21458	3.90733	0.586576	2.12157	0.93237	0.342416	7.35859	2.9475	72.7549	2.17033	1.23838	2.50862	1.08296	136.196	13.2105	1.45291	3.15524	4.42531	31.4722	0.51291	0.805389	1.72124	11.7747	6.86371
bin_metabat_523_sub	5.34458	0.175816	1.25387	1.58856	0.971779	5.95288	3.43021	1.76244	11.4928	18.1668	1.71145	4.43551	61.8019	6.52315	16.6769	6.65697	1.17818	9.94997	10.9969	1.06753	5.08816	0.70756	3.18475	4.20308	0.887278	4.53684	4.8977	2.36569	4.0425	1.84162	2.23906	4.88685	3.02776	0.462089	1.39122	0.145594	143.393	8.11315	0.827832	2.10049	3.86885	0.660503	24.8507	3.92222	0.600164	5.36867	3.8754	1.11503	0
bin_metabat_533	5.87113	14.1614	4.25602	22.243	66.1086	9.76161	5.19556	3.49741	6.67035	3.53374	4.33194	15.2013	7.31124	5.84134	5.79416	2.02387	7.42159	1.98068	12.7297	3.14761	2.202	220.692	1.18355	11.3879	8.74871	3.85716	13.7038	0.211955	1.59791	1.06592	1.23434	9.06714	8.04219	95.0906	4.65319	2.24619	10.9182	2.23511	58.8382	6.30535	7.97614	4.85934	16.0094	16.5498	3.88442	4.71114	5.46466	19.275	6.64129
bin_metabat_539	58.6819	11.8791	124.761	17.1532	4.04464	29.8121	94.4914	11.2079	2.84391	3.99243	28.0717	296.811	358.736	40.9539	127.75	66.6032	99.1312	190.89	108.424	31.4459	7.60809	17.7616	125.473	84.2338	382.171	57.7431	7.75075	49.956	17.3883	4.58804	6.58613	3.0966	83.6774	0.570389	2.0473	0.68331	24.1264	20.2675	13.5971	9.35389	23.0149	51.6176	20.1208	11.0477	1.3254	1.5943	0.763124	5.00837	0.345871
bin_metabat_561	4.5515	2.38012	1.57669	1.59529	0.80078	3.66902	4.82708	2.63168	0.522341	1.05022	2.21428	3.55914	2.53473	6.01932	0.958184	1.27297	2.11285	2.05764	1.66181	1.43994	1.83825	2.19634	15.0426	2.29106	2.46806	1.94208	1.76997	0.460814	3.36203	1.17857	1.15181	0.609865	5.35535	0.524875	0.929499	0.638574	0.843368	1.90488	4.96397	1.26667	1.75224	3.11859	1.36119	1.8014	0.692145	0.545286	1.24024	1.17217	0.236543
bin_metabat_564	63.6056	0.282647	1.18234	0.586746	0.334668	30.5845	172.677	25.6466	13.2026	114.966	11.1377	11.1823	226.176	2.74809	4.27373	56.8119	49.0636	118.156	78.5473	8.78742	23.2256	2.7449	108.031	173.437	0.274359	126.292	0.0520571	1.74598	410.806	43.6037	251.774	2.05387	21.3735	0	0.257528	1.43274	230.052	140.298	0.00181241	6.81462	11.4315	1.55999	1.48014	1.71919	2.04156	6.31153	0.121004	0.148824	0
bin_metabat_570	0.0877846	0.0750745	0.279231	990.148	1.93184	0.0555179	0	0	0	0.297591	0	0.225245	0	0	0	0	0.0137918	0	0.0936792	0.359357	0	0.156793	0	0	0.815336	0.0109284	1.02464	0	0	0	0	0.372533	0.0229306	0.0370198	0.127032	4.68736	0.0208929	0	0	0.417975	0.0105705	27.0846	0.333406	0.162721	37.5767	1.22539	18.6609	0.43306	4.713
bin_metabat_576	14.8848	6.53169	14.6911	19.1817	554.676	12.1216	7.49768	4.92097	6.96596	17.5122	10.928	23.4301	3.46273	2.79706	0.257058	0.179958	15.6222	1.02525	28.8873	92.6433	3.53518	13.5464	0.293604	4.0877	23.474	4.52922	1141.94	1.48899	0.77482	2.26867	2.20188	41.2093	9.28351	0.00223988	16.5607	31.3087	12.8213	1.34137	0.0388916	19.9776	26.7166	22.9379	29.1337	12.3507	1244.11	43.5681	687.097	709.702	210.653
bin_metabat_577	5.48038	3.55237	1.70117	5.94191	1.84257	8.49534	5.73669	2.70946	0.474178	1.05743	2.82702	1.58842	4.63029	10.2018	4.52986	16.1192	4.33378	68.6807	2.22333	3.51423	2.193	2.64258	22.0125	4.64014	1.40228	2.36626	0.882034	0.206999	2.09305	0.83688	1.15119	0.448143	7.18335	0.317563	1.84778	0.581098	0.928291	7.32718	4.39684	1.32805	0.683333	11.334	1.77437	2.03817	0.681446	0.190476	0.476608	1.1868	0.32165
bin_metabat_598_sub	0.00896561	2.06744	17.9205	6.46832	5.13357	0.078116	0	0.388418	155.053	8.78033	2.05139	0.127008	0.196789	0	0	0	30.6098	0.0282895	249.611	5.97994	258.852	5.34021	0.00849377	0	0.284827	42.0738	0.423352	0.266827	0.188949	33.0433	0	2.5905	2.98536	142.227	169.467	12.4242	129.773	4.46228	0.132783	1.24492	0.202305	8.3939	1.67252	310.219	31.3472	7.62523	6.05523	7.48884	0.537455
bin_metabat_600	1.1223	1.83305	0.403758	4.16815	6.50158	0.635373	0.0202441	0.0568367	0.52319	0.266241	1.2814	1.27194	1.23266	0.138368	0.100719	0	0.509937	0	0.856003	2.07108	0.132293	3.22299	0.0186179	0.473659	2.14587	0.270862	1.32388	0.265133	0.264475	0.0561181	0.232152	2.47291	0.180622	91.7907	1.44288	2.09978	1.09749	0.0471623	0.551821	6.88855	0.395153	0.685093	1.86712	5.05111	1.83701	0.99003	4.70058	17.843	2.49521
bin_metabat_61	13.157	0.356644	6.70682	1.99949	0.351873	23.3415	8.10458	4.4922	2.96328	3.89697	6.23308	84.9653	4.11521	1.60429	0.938567	3.6971	19.5968	9.99915	24.9721	4.80227	1.11062	2483.56	3.83589	4.32948	6.47347	9.338	0.179076	1.59902	3.41099	2.78893	9.40192	3.15103	3.22512	0	1.33178	0.325517	4.66574	1.32004	0.0368864	8.40214	6.67396	0.999782	3.17035	2.54609	0.468877	0.898662	0.267472	2.02026	0
bin_metabat_614	32.0724	34.6402	161.138	132.577	130.784	1.58937	1.14369	1.06118	18.9241	259.943	72.6459	20.8518	0.853147	0.899298	0.16717	0.173619	35.0931	0.0510728	101.105	134.814	13.7188	72.9412	0.0209293	1.03156	234.152	12.2651	60.9545	4.359	8.74698	29.6993	1.69367	298.201	3.68076	13.5873	176.667	16.6488	52.1692	5.30824	0.0299125	129.598	19.9613	521.198	146.615	53.2355	639.478	232.443	465.691	210.296	19.1452
bin_metabat_63	0.115509	0.271372	0	0.615173	0.83886	0.0713822	0	0	0	0	0.0327709	0.288958	0	0	0.185253	0	0.245144	0	0.0425049	0.0505696	0	5060.16	0	0.0584036	0.340363	0	0.0522388	0	0.0328189	0	0.0386113	0.0713822	0.0743024	0.0491759	0.00772899	0.0499676	0	0.00249377	5.92701	0.578845	0	0	0	0.0900908	0	0.0517818	0.0513057	0.327737	0.051609
bin_metabat_640	0.0273087	4.04123	1.87661	11.3592	10.5327	0.0183433	0.0190885	0.214944	45.9355	141.594	1.5396	0.000542152	0.026288	0.011085	0	0	0.99147	0	13.3122	18.0322	6.47244	2.62091	0.177742	0.00349065	18.8796	0.534059	4.5634	0	0.0388724	2.51718	0	7.59463	0.129072	57250.8	47.262	4.61672	12.2103	1.18537	0.0604928	4.87058	2.64787	11.8155	2.57306	11.1624	39.0527	13.8599	30.3809	39.2746	0.841526
bin_metabat_651	232.215	4.0167	3.33287	3.80031	0.861702	135.975	216.576	100.085	12.0426	24.5723	75.2465	20.3711	81.5153	21.8599	15.1937	74.0121	107.111	87.7721	102.533	14.7466	113.122	2.93655	898.608	49.3942	1.40372	161.029	0.517233	7.04721	157.364	45.8961	35.9326	4.54227	64.5042	0.0229086	1.16005	0.122848	19.9065	330.323	0.747146	13.0596	16.9582	6.6035	2.61919	5.86754	2.32807	3.1812	0.394319	1.36138	0.148643
bin_metabat_667	2.11833	0.1127	0.0508335	0.363994	0.467536	0.239336	0.0570323	0.0450936	0.0631635	1.25657	4.83813	0.884627	0.177698	1.09254	0.176786	0.0413627	0.0707276	0.0606074	0.534918	3.87316	0.0441716	0.126305	0.0726325	0.00452222	3.3923	0.0053281	0.123272	0	0.0227396	0.0292934	0.0403062	0.0841412	0	0.407814	0.0906986	0.915643	0.107204	0.0795752	0	0.0277438	39.4278	0.381363	0.712411	0.415878	1.19882	2958.35	1.55209	0.310202	0
bin_metabat_683	2.5503	3.56596	1.94134	2.28366	0.779366	4.29999	4.68226	0.990342	0.210146	0.568012	0.74652	2.48917	1.65274	3.33287	0.227681	1.19015	2.42229	1.8143	1.64542	1.7804	0.653531	28.6011	4.51938	1.35077	2.8993	1.20511	1.50017	0	1.90681	0.362866	0.432922	0.313768	6.79215	0.335496	0.556109	0.0248242	0.773481	0.937716	14.8049	0.676427	0.861762	1.57132	1.31423	4.05774	0.383263	0.266357	1.0103	0.673	0.00232054
bin_metabat_684	13.3174	12.4955	7.71691	9.98793	9.81134	12.8265	10.0816	7.5409	4.45038	7.12157	7.22944	15.2917	11.8866	11.3849	14.8213	5.19392	9.06788	8.15472	11.1151	5.96485	6.13408	10.8134	11.2685	6.95904	12.4887	8.6361	11.3439	4.22536	4.86903	2.66663	3.31386	10.443	10.4893	11.4756	7.75646	7.13508	6.95959	6.20979	36.3968	7.89264	9.77761	9.10314	15.8982	7.79496	6.30234	6.34649	11.8045	7.99495	3.18964
bin_metabat_738	0.313604	0.458017	0.211348	0.304415	0.508173	0.250226	0.542214	0.404768	0.0341853	0.122926	0.236626	0.108721	4.45643	0.458504	0.126967	0.197446	0.327595	0.248102	0.323239	0.241675	0.506581	0.129349	1.10266	2.84726	0.921838	0.130545	0.239345	0.042829	0.307509	0.186726	0.0536498	0.219745	0.73567	0.085221	0.427812	0.0245345	0.113624	0.634634	1.2384	0.255297	0.331769	0.369313	0.699526	0.237879	0.15364	0.0813029	0.0948795	0.234941	0.0470203
bin_metabat_74	0.322271	0	0.0891508	0	0	0.194091	0.184817	0.109833	0.123628	0.143335	1.47901	0.0318361	0.172822	0	0	0.381182	0.69782	0.0410494	1.97451	0.209728	0.536536	0	0.0652243	0.84071	0.040511	0.787439	0	0.0749881	0.0866584	0.207559	2.53125	0.151823	0.119488	0	0.0698339	0	0.0748792	0.0904653	0	0.00560104	0.141927	0.044646	0.138073	0.00118337	0.0654918	0.0793163	0.473407	0	0
bin_metabat_743	4.82162	82.476	51.7464	114.091	515.041	6.33461	1.59579	1.89584	547.931	182.329	281.432	18.8346	0.242461	0	0.0513129	0.000139063	41.0146	0.0457911	92.615	98.0798	5.85075	144	0.773886	0.151429	9.90271	1.23456	29.5415	0.220589	10.0949	501.838	0.00841485	220.84	69.4192	4.43975	2067.73	1819.94	98.7206	4.50424	0.959139	19.94	8.42094	5657.85	250.861	561.182	501.348	752.607	440.632	586.226	238.329
bin_metabat_744	0.253054	1.16351	0.190149	0.144286	0.0984229	0.162195	0.34998	0.120868	0.00726506	0.034375	0.146199	0.154731	0.16497	0.654879	0	0.100047	0.242475	0.126229	0.0923984	0.254048	0.0356118	11.5301	0.444601	0.138433	0.293572	0.0151441	0.229454	0	0.104695	0.0921902	0	0	0.365064	0.124705	0.0877992	0.123183	0.0510704	0.0196802	10.2877	0.0527274	0.0684158	0.241026	0.0911238	0.404568	0.00097704	0.000292227	0.181176	0.270589	0.313148
bin_metabat_748	0	0	0	0	0	0	0	0	0	0	0	0	0	0	0	0	0	0	0	0	0	4.31972	0	0.00434153	0	0	0	0	0	0	0	0	0	0	0	0	0	0	0	0	0	0	0	0	0	0	0	0	0
bin_metabat_78	1.81132	97.9778	3.79195	7.1574	400.964	1.21755	1.35591	0.24529	1.12698	1.98799	1.74588	4.4906	0.07827	0.366307	0	0	3.08122	0.0642565	2.36506	2.011	0.466617	31.8127	0.0165818	0.896035	8.19522	1.10054	13.5012	0.202646	0.283915	0.301942	0.15087	5.47752	1.67994	59.2658	6.38635	4.84703	1.94468	0.417983	0.408035	3.37186	0.149429	1.8469	4.13431	45.2063	5.02205	1.28439	13.74	419.646	32.6867
bin_metabat_781	6.32764	1.13701	1.25219	1.71078	1.07031	4.53785	2.29305	2.07714	5.41053	2.56657	2.30976	3.05799	4.54108	2.38423	2.53908	7.04048	3.28557	1.52581	4.85365	1.06112	0.989266	2.21101	2.05438	2.3937	1.73328	13.8604	1.49146	0.0812668	8.09961	0.751668	2.4588	1.41565	3.23031	0.5799	1.54685	0.424592	20.4049	3.07409	132.098	2.40948	2.34489	0.667305	3.86024	13.836	0.456919	1.33651	1.16442	0.433883	0.182477
bin_metabat_782	1.78316	0.018294	3.98901	1.70725	2.37831	1.943	0.858837	0.167885	1.11723	11.6741	2.26479	6.31191	0.895535	0.327966	0.0723661	0.0016768	1.44411	0.320402	5.46669	0.764613	0.286735	0.52259	0.047765	2.31135	1.60795	0.643794	5.23831	0.117318	0.378608	0.452236	0.272281	12.2397	2.31851	0.0519039	2.04957	0.342375	4.73021	0.275508	0.0317226	2.27526	5.56523	208.136	13.1969	0.698207	0.663386	3.9738	4.10988	3.01874	0.344295
bin_metabat_791	4.83064	4.5951	52.8586	3.42701	24.394	2.89031	9.47315	38.9365	112.354	51.0112	229.977	1.3581	0.144244	0.385124	0	0.000566251	16.9065	0.000566251	99.1824	18.5877	8.87367	33.6735	0.0977988	0.0118429	5.58254	6.78196	14.5511	0	0.132219	75.8429	1.99153	3.01679	10.8511	0.09625	24.5172	34.1202	1.6275	2.22809	0	0.869915	18.7033	16.2199	2.62792	175.039	80.83	1518.4	42.2997	29.9496	0.09568
bin_metabat_83	0.261051	346.403	38.5154	29.9867	226.232	0.28766	2.40757	0.044581	4.8749	4.73955	12.2989	0.956655	1.4759	0	0	0	14.0186	0.126121	35.6424	3.22645	3.29769	0.310447	5.5513	1.22329	4.52907	1.86105	1.50357	1.95454	0.468687	6.33861	0.0112694	17.5539	15.7279	1099.3	131.353	32.5837	51.2382	3.62894	21.3601	12.9821	0.098421	6.34119	76.5595	119.649	4.56506	3.47391	14.3409	30.7022	21.9005
bin_metabat_855_sub	8.38764	5.77608	1.85054	1.26702	0.451541	4.043	9.06088	4.15454	0.234526	0.864567	2.79876	2.73302	4.27541	6.68379	1.41855	2.25659	3.77628	2.61409	1.35069	2.87657	1.76972	2.00349	22.782	2.25707	2.57178	1.09183	0.650734	0	6.44725	1.21199	1.12467	0.24947	12.7968	1.58245	0.508765	0.126572	0.234594	1.68534	3.65296	1.58759	1.75457	4.06842	1.02023	3.72167	0.197978	0.436377	0.288875	1.06394	0.252038
bin_metabat_87	2.02326	1.15659	0.638947	2.90849	0.485857	1.51915	0.942074	1.41069	0.78504	0.555738	1.96249	0.62334	1.54966	1.10036	1.42998	1.55435	1.0988	0.915141	1.39961	1.27406	0.861882	1.10902	1.44978	1.8482	0.650688	1.37979	0.615905	1.48251	0.621229	0.736044	0.60373	0.837401	0.829256	0.223972	0.496262	0.166244	1.47419	1.1502	0.261354	1.0998	1.001	0.21202	1.2886	3.03698	0.299887	0.374922	0.252578	1.5752	0.0402286
bin_metabat_902	4.03837	0.504979	0.129742	0.102921	0.644065	9.75626	0.994009	1.483	1.85366	0.59116	0.37409	0.118654	3.4958	2.21944	11.6208	2.93049	0.422061	2.62684	0.851483	0.923425	0.522639	0.254128	2.34313	6.39483	0.0472153	0.0469659	0.0239978	0.368234	0.326574	0.198344	0.366312	0.040625	0.305427	0	0.97865	0	0.253053	3.98978	6.29315	0.595261	0.286683	0.0642409	0.0551526	9.07043	0.000369823	0.0170315	0.0239596	0.0128755	0
bin_metabat_91	29.2499	1.65393	6.26515	0.508584	1.28733	3.36101	271.354	114.918	5.6441	9.85571	5.61398	427.088	433.05	1.06067	42.3993	2.36521	9.88325	61.1252	20.8597	3.97325	5.08194	2.98935	48.8368	48.5756	4.35987	9.48134	8.41025	3031.36	8.13174	3.79073	9.35081	8.65604	13.5247	0.0171121	4.86361	2.12184	3.07265	5.60607	0	5.20801	13.8586	3.86831	10.8239	1.43229	3.18493	11.3634	2.3659	2.13954	0.328035
bin_metabat_913	21.7381	471.073	16.7331	42.435	105.95	24.5446	14.0862	9.51241	11.17	14.8902	11.6616	38.6959	7.27058	5.19823	0.316281	1.02367	26.9415	2.15142	31.6063	13.6379	5.92869	157.527	1.28279	9.99149	48.7584	9.91476	89.6288	3.57441	3.0895	2.07719	3.90789	31.5015	21.3351	55.0098	14.6132	51.3073	15.0361	2.32934	3.85227	21.5132	27.1787	30.4211	30.856	26.7887	22.2883	12.407	79.5274	121.815	58.4867
bin_metabat_915	9.5966	188.744	278.43	15508	482.27	28.4573	1.82847	3.6439	178.292	5140.04	941.301	0.417258	0.221505	0.000454442	0.0312062	0.0561483	88.4535	0.206867	324.026	89.4651	653.736	412.191	1.06102	0	0.00337133	5.98823	99.7123	1.33376	1.1077	70.0235	0.207174	963.772	41.0989	2.43918	8660.86	1053.88	265.242	14.9852	0.706556	2.85402	130.31	3890.17	251.028	313.892	28384.1	5218.5	3158.97	3171.1	15.7511
bin_metabat_931_sub	0.124165	15.6409	0.027935	0.523196	5.28313	0.00734811	0.0127137	0.0251409	0.0651728	0.467937	0.152083	0.0130734	0.159695	0	0	0	0.432566	0.0544815	0.155849	0.0916837	0.0287052	14.2907	0.0353461	0	0.116642	0.0144455	0.0256259	0	0.000883652	0.00972018	0	0.0862236	0.00854197	3121.07	0.779166	0	0.0974762	0	193.516	0.0360491	0.0167754	0.734755	9.02266	0.509604	0.885289	0.077587	0.319182	17.823	0.456053
bin_metabat_993	10.2156	31.9031	29.3589	174.205	4.6672	5.64839	16.5286	3.41929	4.99621	37.6423	13.7912	68.7312	10.0911	7.18756	31.6368	8.62987	46.4252	21.2119	22.964	2.21214	1.78296	47.7748	29.6988	70.4759	74.8204	15.7803	2.06711	5.18681	19.6539	3.99337	1.74932	25.4974	19.7188	17.7121	32.1308	2.1726	102.385	1.33297	0.977079	61.4328	3.74548	12.9129	8.90507	28.9158	0.713982	0.752261	4.56825	7.3672	3.59165
bin_metabat_996	17.4278	10.6066	5.1112	3.62334	4.25575	27.6976	10.4729	11.2755	11.4634	10.0052	7.76077	17.6192	13.951	11.1937	2.90435	1.75649	13.1231	5.32534	15.4504	13.3861	7.62431	4.76327	3.90443	25.2206	15.8647	8.60482	13.4847	0.867019	2.64102	1.42665	2.42714	9.4568	13.7201	0.437415	3.42512	2.01158	7.24048	7.46072	8.75217	22.3383	6.48242	1.71103	20.3661	24.509	2.35616	1.92246	8.07758	1.89517	0.493788
bin_metabinner_1	21.849	0	7.82841	0.339663	23.6125	20.6058	7.24548	87.127	0.0168269	4.86619	26.0849	541.81	12.8874	2.8161	11.4911	107.864	0.536405	16.498	4.40496	32.6061	3.91292	0.0249073	241.319	4.84265	11.2458	1.63964	0.264663	2.24467	0.565944	0.987791	315.464	36.4956	78.0186	0.203957	2.95915	12.945	0.378139	3.24237	0.0161058	40.9543	26.2801	119.421	16.2463	1.71578	7.06659	4.38416	4.2255	0.733894	0.373614
bin_metabinner_10	5.13102	3.21918	1.97625	4.21987	5.03582	8.25032	2.14909	1.77854	13.9388	2.0307	3.48439	7.57257	7.53129	4.76944	0.356595	1.21772	2.56175	1.11334	2.1342	9.61034	0.878284	92.1651	4.41241	2.08286	12.1056	1.56711	5.37294	1.13464	1.13783	2.36803	7.13749	1.72874	2.5151	4.87784	18.849	1.91389	17.5164	1.39478	6.33672	2.36878	7.52197	2.42223	3.08336	19.2143	1.36777	1.8674	9.31276	4.25122	2.44303
bin_metabinner_11	1036.45	1.98621	184.638	16.9749	10.8831	453.597	145.642	3595.79	40.8018	62.1922	495.142	571.09	491.606	298.393	151.548	44.6577	27.754	74.7207	164.519	89.5074	165.531	2.19663	7.73973	85.5578	103.705	119.812	90.8965	113.074	387.906	96.8394	285.396	105.774	38.7764	0.0153717	7.77889	4.62226	40.1507	144.314	0.0253102	548.389	389.81	30.2421	391.298	65.6102	86.9899	410.28	31.7501	2.4488	1.80405
bin_metabinner_12	0.218568	61.8126	1.96991	217.212	151.767	0.160357	0.132167	0.191725	1.2681	4.19202	1.9764	0.065775	0.0838908	0.187037	0	0.0465021	0.517348	0.0602881	7.47699	11.1695	0.432606	254.959	0.100137	0.256197	0.0951989	0.305441	1.34639	0	0.0903775	0.306357	0.00877915	14.7826	0.153729	8303.77	21.1615	1.24365	24.0606	0.790411	11.5868	0.9508	0.189277	61.9132	1.38849	24.8989	67.4234	20.8176	4.80673	70.1265	5.41845
bin_metabinner_125_sub	42.189	6.68218	125.489	27.8924	43.8729	55.1201	56.1339	83.1144	29.5685	56.4471	46.3769	3689	28.1015	188.323	36.1658	10.9898	80.4741	67.1206	97.6873	97.3937	8.11048	227.322	11.3179	18.7873	108.44	16.9545	24.7975	15.0601	14.2527	52.5485	9.56228	197.349	25.3394	15.4746	133.977	1418.16	91.1887	5.96087	1.62237	142.021	80.0922	80.5647	1345.13	19.3706	49.2175	82.5631	95.31	25.4145	4.12804
bin_metabinner_14	0	0.158389	0	0.0192694	0.0359381	0	0	0	0.0784387	0.00993025	0.233889	0	0	0	0	0	0.0120805	0	0	0.452478	0	4.00864	0	0	0	0	0	0	0	0	0	0.0362416	0	0	0	0	0	0	0	0	0	0	0	0.726003	0.0892506	0	0.0131221	0.0318005	0
bin_metabinner_15	1.08009	0.172763	7.33531	1.24609	1.77742	0.345921	0.563763	3.61414	1405.13	3.68416	9.69611	0.557831	1.10989	0.479116	0.847312	1.18114	14.773	2.42809	17.5166	6.65977	5.32825	2.03154	0.0127758	3.46436	0.759645	9.1052	9.96235	1.15775	0.870681	2.51679	2.08443	22.3237	0.723682	0	177.713	169.647	1472.93	2.13125	0.448672	5.1471	6.14256	1.79743	12.8798	3.00757	12.2469	3.79112	9.21019	4.97206	1.49636
bin_metabinner_25	89.7757	5.81253	2.23677	3.58739	1.66355	26.9333	23.0218	13.6002	4.00788	3.16886	122.868	18.2271	8.31297	11.0608	17.7303	144.263	17.6888	41.1374	15.4368	16.9476	27.7628	3.50007	158.213	4.62084	5.05377	39.3177	2.20797	6.10325	4.65223	76.4153	30.1193	2.87004	15.8531	8.64519	3.17712	1.31144	6.5525	5.92858	3.41663	7.98276	6.0695	2.00186	2.57372	11.9455	2.08772	3.23494	3.23569	5.98857	0.781023
bin_metabinner_29	509.08	1.30458	2982.08	4.83192	55.6141	138.887	572.097	6369.43	42.5442	1337.15	1449.07	2034.83	21.6317	22.0362	6.26196	3.08709	289.494	3.63115	2753.73	109.853	1201.29	53.6217	1.27166	4.35509	72.2523	967.434	119.487	62.7948	27.7174	772.613	321.039	118.102	563.659	1.05053	17.2482	79.9345	4.84103	37.4662	0.263778	64.6712	1943.4	174.776	907.473	12.2413	94.6438	3629.78	185.328	38.2392	26.394
bin_metabinner_33	1.33176	0.141273	0.00155199	0	0.0222117	2.88762	0.892516	0.0718702	0.00155763	0.0339139	0.0523928	0.0938485	0.273053	0	0	0.0692125	0.0035531	3.62613	0.0150267	0.29269	0.0193677	0.0485154	0.0238273	0.000187477	0.0929566	0.011479	0	0	0.0219276	0	0	0.0217279	0.141071	0	0	0	0	0.00775569	0	0	0.0149393	0.0808443	0.00780608	0.0317165	0.00413864	0	0	0	0.0149875
bin_metabinner_35	3.81005	6.83872	1.39972	2.98553	3.77708	2.86585	1.00735	39.3411	2060.5	1.34467	6.2407	2.64796	2.32241	1.43786	2.96026	0.622677	9.34236	0.44095	47.4773	3.20741	8.53392	2.11132	0.792546	80.0244	3.03448	19.186	1.43924	12.2673	46.9968	1.4118	4.29869	3.12481	3.71211	0.211735	6.18017	0.728396	8.40459	4.85268	1.14176	5.54755	1.6944	1.38331	2.24313	12.0055	3.70354	5.25746	3.03615	4.86585	0.61913
bin_metabinner_4	1.50015	0	0.572376	0	0	0.627057	735.805	1.20964	0.0376729	0.000360166	0.325054	3354.29	0.236206	0.0271712	0.0105018	2.46964	0.0786798	931.196	0.54319	0.0448408	0.185231	0.106851	7.43083	0.275379	0.68236	0.176365	0.0443407	17.1831	0.146358	0.0737762	0.186031	0.226871	0.350353	0	0	0	0.0126498	0.0681245	0.00761582	0.269712	237.627	0.211028	0.845274	0.072012	0.00466745	0	0.00100017	0.01193	0
bin_metabinner_45_sub	23.9942	12.0745	11.7101	1.00695	10.8143	19.1514	5.04997	101.194	4.1962	5.1532	30.2416	14.4861	12.8374	10.0201	1.2338	0.794874	3.12984	2.83646	10.1681	6.72454	5.15226	1522.52	0.958844	2.55959	3.25168	7.89403	5.69141	2.32598	5.96215	7.23165	6.5219	2.32391	2.48907	0	6.03164	2.42599	2.28978	6.01452	0.0366775	14.2886	22.4516	5.27129	10.4981	29.0549	8.25642	99.1554	18.4331	44.2588	3.97186
bin_metabinner_5	0.168017	17.8795	0.893099	1.90225	10.74	0.0745056	0.546699	0.195949	0.450232	1.55582	1.76047	0.312041	0.404657	0.41574	0.321263	0	0.142139	0.31984	0.415338	0.825244	0	104.056	0.0221592	0	2.74128	0.110341	0.213111	0	0.0740224	0.360598	0.296658	0.908221	0.491589	35.6	5.60382	3.03252	3.70788	0.970611	0.0595616	3.45016	0.997608	0.823864	0.520247	10.9631	3.77129	0.149422	5.46584	82.9889	2.89995
bin_metabinner_51	4.72213	4.72088	2.64254	0.905776	1.90038	6.37335	2.64639	2.58911	2.51041	12.7681	4.79956	3.23361	6.18528	5.11362	2.10209	3.27626	2.82126	5.20967	3.13277	3.03291	3.69821	37.6735	7.06718	5.14197	9.77226	5.79429	3.04879	0.570618	6.18597	2.6878	1.70989	15.7421	2.33173	2.7841	1.35996	0.294964	3.4818	1.80012	4.78383	8.44483	2.75448	2.2711	6.05519	6.77558	1.07259	4.42892	3.37114	3.46387	0.0485498
bin_metabinner_54_sub	107.202	19.4079	129.321	20.1271	8.99417	124.725	76.0125	85.3627	200.145	28.5347	101.988	8634.06	173.901	24.0232	27.6955	428.135	196.202	146.967	342.37	335.059	148.077	33.1471	25.8957	119.151	367.647	861.66	76.1087	28.1408	214.254	213.423	160.668	52.3605	76.076	116.358	50.1246	25.7864	39.0843	43.1214	2.0284	75.1623	90.8554	26.5419	344.749	63.5082	28.3447	65.0167	23.7199	40.0003	8.54941
bin_metabinner_57	46.7515	0.0332833	3.13177	0.292421	0.536125	2.39267	2.73951	5.21323	0.225906	6.11873	6.05505	3792.03	1.17045	1.14009	10.4901	2.02587	0.513239	3.68011	0.653199	1.21902	0.405052	0.520151	18.9202	0.428289	29.719	3.36472	0.0552462	1.01062	1.28828	1.43854	133.202	1.02564	2.7255	0.0904255	0.633704	0.143131	14.1873	1.63987	0.112068	3.90776	244.43	0.349326	1.45257	1.35991	1.45855	8.6379	0.538138	0.393844	0.28634
bin_metabinner_69_sub	710.19	22.2871	682.627	128.627	10.8113	32.4343	735.222	7.62974	3.99518	38.0312	117.51	686.648	821.721	21.085	7.32794	20.8172	146.382	197.298	160.525	269.419	23.0207	4.47917	67.1859	80.5566	3512.5	200.07	272.515	114.775	9.04771	12.7461	223.121	15.7424	316.841	3.46135	5.80186	24.7318	11.9032	22.448	0.846021	52.9272	436.95	82.6436	94.0274	26.0747	4.21359	3.73915	7.41895	5.2647	25.6729
bin_metabinner_7	0.354443	27.6622	20.7571	186.114	29.7091	1.17491	0.745278	0.189172	25.2813	165.28	28.1307	0	0.98212	0.0536393	0	0	15.9632	0.154735	47.6211	8.35472	933.204	1736.57	0.106016	0.0373115	0.245038	5.2725	3.5682	0.00803403	0.181734	6.36396	0	51.1774	10.8254	3.79493	540.857	48.0038	31.7925	26.0984	0.789291	0.572601	2.91784	201.408	11.1555	56.3208	749.731	141.517	116.245	159.445	1.81961
bin_metabinner_8	1.96992	15.0743	31.3374	7.54861	966.318	2.20055	6.34838	23.576	6.8587	27.6801	41.9537	4.68672	0.444222	0.242024	0	0.176127	14.2387	0.061289	54.8938	22.4215	7.26986	2516.36	0.525918	0.344561	17.4144	11.3097	62.6748	8.59853	0.888102	19.9848	4.64753	51.1476	10.4817	7.55867	74.5489	65.0141	9.92613	1.94826	0.709601	15.7115	25.5963	34.6316	17.9517	82.3842	73.5498	372.828	132.399	162.461	45.2888
bin_metabinner_98_sub	117.051	2.12607	216.612	30.7519	1.04409	4.03595	60.315	1.7472	3.10749	15.2079	28.2072	8.37457	248.268	4.86429	1.80005	7.46709	57.4227	5.34831	43.6994	25.1293	1.37184	6.35169	13.9322	44.6929	1783.15	48.2728	159.888	18.9034	3.92872	4.35817	30.6989	6.00697	99.508	1.40772	12.6048	13.6996	3.88177	2.31482	0.056565	31.2229	7.51531	22.7737	49.955	7.39636	0.293113	0.140393	0.658404	1.98897	13.9132
metabat_ad.1	0.336883	0.0280618	0.153158	0.0927502	0.050197	0.368587	0.0580495	0.137607	0.196139	0.036938	0.128956	0.135306	0.161266	0.649076	3766.68	8.11367	0.112995	1.13777	0.250575	0.148105	0.242127	0.0355126	0.0481946	0.087674	0.135419	0.199077	0.054981	0.0464461	0.101508	0.0856681	0.0888869	0.23094	0.0587864	0	0.0764282	0.00890465	0.0890351	0.289703	0.0909872	0.227973	0.222647	0.0996176	0.432001	0.131623	0.103943	0.100832	0.0306834	0.0567786	0
metabat_ad.1000	94.7458	41.3783	146.572	389.162	570.22	59.7744	64.359	41.8925	17.2287	276.512	70.0201	86.0997	133.202	99.9797	21.8703	19.8761	165.287	28.3291	95.0029	471.083	40.558	52.9336	186.918	76.0613	197.116	62.3241	283.518	19.3813	79.5977	32.958	27.5599	112.009	77.0854	12.0313	94.5357	29.5359	200.793	54.1374	53.4545	112.579	45.4881	46.9736	253.416	113.833	131.422	328.85	156.731	305.178	339.343
metabat_ad.1002	3032.65	27.8885	10.5541	2.6274	1.97537	24.2881	28.2812	37.7526	10.6792	13.3595	12.0311	17.7645	67.2927	21.7565	114.984	184.012	13.0198	37.9496	23.5965	5.51136	25.1497	3.91699	38.3586	19.3622	12.0276	19.2748	8.65136	0.849722	19.9949	2.80547	7.9663	6.88448	31.1734	0.179833	11.8527	2.78073	11.9261	29.3216	14.8915	10.0211	19.6203	3.38037	30.8333	16.7851	2.9206	8.15703	6.311	1.05323	0.518213
metabat_ad.1036	7.96844	12.1337	12.8905	42.7375	14.7111	3.66719	39.0022	2.49358	2.77903	4.5166	11.4949	29.3971	17.9587	4.74955	0.612192	1.87957	42.2701	1.19284	37.7228	7.21411	2.50788	57.0323	10.9709	23.6233	41.631	41.2012	0.953607	3.42447	8.82174	2.12064	1.03006	15.8392	118.153	21.6937	26.749	112.337	17.4916	4.7337	9.77244	11.1056	2.05172	55.1734	6.75526	38.4964	0.989313	1.29608	15.372	38.8223	6.31046
metabat_ad.1041	5.21936	1.39773	2.22626	2.26975	2.88431	4.13997	0.747971	5.30044	2.43627	2.52721	3.57018	1.15294	3.05854	21.1039	2.08698	6.06126	2.0761	2.8158	3.01011	3.64119	2.75375	0.88967	0.930529	1.37705	1.43767	3.06395	3.67862	0.0303286	1.23516	1.24274	1.63437	2.18654	1.03398	0.0516616	2.78346	0.457775	2.52026	4.4591	0.215125	2.41497	4.73882	1.58377	3.45762	6.579	4.65095	2.90368	4.84442	4.29565	0.150278
metabat_ad.1062	14.4145	0.121167	18.5863	10.2146	13.6036	9.52287	5.71284	4.13753	4.75645	275.08	52.0578	21.9156	2.11037	1.28821	0.00820403	0.186844	13.6611	0.54236	27.2428	106.717	2.70491	6.80875	0.150612	1.35259	12.3256	3.73315	22.7276	1.14171	1.28754	19.5017	1.44608	36.5744	10.8164	0.0975433	32.8605	15.5988	5.89485	1.33249	0.141464	12.4672	945.404	209.485	30.2897	3.66273	15.8985	105.265	29.0631	14.2795	1.51012
metabat_ad.1067	362.977	10.0277	27.7153	0.0639551	0	13.9051	1.41471	1.22787	0	0.0536645	166.401	206.211	11.3988	0.122205	1.07669	0.660391	0.556753	43.4655	0.193933	254.58	0.076817	0	0.622094	2.60178	737.307	16.4901	3.69485	382.478	2.61698	0.138325	8.95117	0.0981767	16.9765	0	0.0115007	0	0.00569476	0.0267342	0.0755667	26.5557	0.0195493	0.159936	0.00168303	0.0419376	0	0.0737728	3.90712	0	0
metabat_ad.1070	0.0566059	3.42172	97.5309	1.11734	3.0789	0.274108	0.295575	1.23366	650.925	32.4802	6.71736	0.62874	0.0535796	0.00231482	0	0.00857569	163.38	0.117178	1168.74	15.3304	1238.34	22.8658	0.585395	0.00190404	0.219354	224.668	0.663439	0.0228546	0.453389	195.68	0.251829	4.46716	18.4464	654.679	800.468	44.2187	513.211	14.0392	0.659482	4.2069	0.589444	21.9587	1.04598	618.635	87.7643	20.802	8.28642	2.08517	0.00271739
metabat_ad.1071	16.2186	3.98484	3.25955	2.81302	2.15915	16.3711	5.49713	10.2038	3.36888	4.86071	8.51724	9.22887	20.6066	31.1781	5.51196	4.02723	5.10648	6.8469	5.94593	4.00684	8.17326	1.9011	11.1091	6.05313	6.79594	10.3745	16.4852	1.62176	7.87199	3.96503	5.11291	3.48947	5.454	0.0713227	2.94975	0.652304	5.40844	9.68512	3.99526	7.6748	7.3353	2.48272	24.7312	14.2597	2.74409	4.05002	10.0443	3.49928	0.241548
metabat_ad.1081	247.86	16.1496	1883.67	158.671	10.0231	116.353	652.433	48.3165	49.4704	16.2718	171.294	1959.72	879.236	86.2272	18.1178	90.8981	1674.05	89.2986	907.613	244.329	18.7969	1587.26	81.6917	444.824	1996.88	52.5146	34.313	32.305	43.5247	77.1007	184.542	30.356	908.502	1.10478	192.441	329.457	30.9414	33.8182	6.92183	129.227	405.32	124.564	196.354	60.707	4.91563	1.42013	12.2824	14.0508	29.2587
metabat_ad.1095	28.2692	10.0803	2.88918	2.60546	11.7387	42.759	8.33441	16.6523	11.6003	2.50628	3.84174	3.71708	76.7377	18.4349	55.8173	33.0475	13.4025	15.6221	19.9456	8.55242	8.21796	1.57196	47.4126	26.3269	4.14549	1.10388	1.77926	0.251246	7.8233	2.03906	8.61005	8.3021	8.18679	0.455567	10.4122	0.0938025	44.2662	22.8464	134.645	3.32748	8.0488	2.1981	24.1073	10.9245	0.697147	1.44943	0.274543	0.345608	0.197736
metabat_ad.1099	15.1073	3.84291	29.8323	58.0061	32.0567	9.52572	25.4782	1.88119	2.5992	309.588	17.1006	37.1099	2.93954	0.482841	0.443198	0.127469	104.219	1.69209	25.8323	22.3214	1.51718	12.5602	2.37966	7.90779	89.8719	16.5223	73.3913	38.5682	13.1071	0.669479	1.2085	48.4982	31.1272	6.73048	13.8571	28.4622	3.10321	1.68318	0.506731	286.169	0.937525	17.4092	25.8749	10.9967	17.1589	4.53525	484.983	20.4337	12.7788
metabat_ad.1103	244.834	25.1839	186.267	154.605	104.684	125.376	130.124	34.6899	45.9956	143.045	88.633	415.464	110.893	32.4698	3.32445	3.30494	345.827	5.75438	232.911	149.337	68.6547	59.6304	15.8059	140.577	896.341	79.0493	674.079	189.595	51.76	15.846	29.4825	612.312	94.8395	1.55826	36.0392	122.387	24.4769	32.7279	0.888133	418.678	39.3133	137.397	331.11	54.904	85.9068	75.975	580.984	108.233	71.1252
metabat_ad.1137	3.89872	0.118928	1.1326	0.255477	0.566819	11.8583	46.7822	1.95441	10.8503	392.427	5.142	2.40188	112.875	2.35697	2205.72	58.3373	0.819168	250.383	4.46771	2.76388	7.2838	11.1328	0.768784	17.5793	1.18235	16.5861	0.545892	1.07195	0.543482	155.373	10.3814	36.654	10.3399	0	1.17879	0.309062	171.158	2.60194	0.674536	2.69564	8.65069	0.557055	2.12887	4.35607	1.98747	50.6919	2.31375	0.292791	0
metabat_ad.1144	297.762	122.142	50.6154	100.482	80.1518	370.109	151.759	277.262	44.6988	73.423	134.065	150.378	353.711	513.159	316.612	131.958	95.849	802.606	101.056	92.8141	131.864	51.9729	288.437	129.033	117.667	121.581	245.757	15.3698	174.194	86.913	75.7948	47.558	142.939	4.12157	46.4556	6.10525	63.7609	168.36	88.9898	126.099	107.422	60.7712	322.55	165.174	35.6414	49.4114	115.827	50.1606	15.2713
metabat_ad.1159	9.00368	0.334851	0.538333	0.290025	0.028101	23.621	2.741	71.2307	2.52643	0.796505	7.29033	0.16216	3.47674	12.7704	6.38235	3.49691	2.79266	159.99	5.8313	14.0258	5.54425	0.263146	0.646594	0.380813	0.305495	0.213022	0.501352	0.131774	0.479859	1.86261	1.79655	0.688178	1.00762	0.0115453	0.152318	0.00194727	1.734	2.92876	0	2.11116	0.760907	0.457257	0.0461297	1.0429	0.466344	0.175677	2.3896	0.243555	0
metabat_ad.1163	11.0938	5.51693	22.7155	16.8098	884.757	8.49273	27.8978	4.15352	1.71651	8.11861	5.44078	32.0094	11.831	7.99445	1.99205	1.80245	27.4596	7.32034	12.062	10.4657	2.86962	16.0597	19.0791	17.6887	84.3178	7.39433	35.9807	0.346132	14.0022	1.01181	1.82441	77.2071	69.8801	2.14847	39.754	124.82	4.44324	2.75539	12.5612	12.0118	4.06545	51.5424	31.9823	15.9037	6.53888	6.79145	31.4048	95.4097	218.865
metabat_ad.1173	220.518	251.72	52.8833	181.571	1065.33	205.615	90.1695	83.7391	144.471	115.8	146.029	183.607	472.16	291.339	53.8241	50.0965	104.835	49.9055	128.133	96.1206	94.4354	104.79	228.715	182.071	137.058	184.614	393.308	15.9774	253.899	126.524	60.24	147.655	129.03	32.0588	298.482	11.4719	654.092	105.191	124.093	168.33	88.2286	65.6073	587.867	371.98	70.7642	72.5076	156.858	141.177	974.206
metabat_ad.1176	2.44495	0.648776	0.843842	23.4877	6.79716	1.39303	0.503689	0.354311	0.221051	6.69574	1.56121	0.376095	0.660129	0.567693	0	0.0763134	0.479651	0.00627163	1.19825	4.69279	1559	0.608881	0.38617	0.298098	2.74758	3.1864	6.03439	0.000501002	5.41153	0.207428	0.302464	1.63648	33.573	0.00930937	3.1581	0.274421	0.34053	845.98	0.0194501	0.268643	1.07297	3.64931	1.17109	2.0068	27.9848	19.0696	46.8166	3.87941	0.177548
metabat_ad.1180	21.7826	1.19865	129.615	56.8815	1857.69	10.0302	21.2861	2.46655	30.8483	35.2128	20.1701	59.363	12.7912	2.99765	2.40405	1.57808	21.6657	10.703	19.875	24.6188	3.01296	5.56638	11.298	10.5942	87.039	7.14036	196.726	3.38145	4.81723	6.3513	3.32959	44.249	13.5076	1.2557	2164.03	31.4362	14.0395	2.02688	1.80704	67.56	60.6355	17.6837	179.836	1017.23	8739.64	127.265	1608.21	1597.36	450.164
metabat_ad.1186	53.8037	1.36146	324.806	13.8268	1774.47	42.1271	297.387	27.7532	45.9286	51.519	55.1416	34.6717	312.448	14.5354	11.271	12.997	115.067	29.2359	305.39	30.879	47.1986	5.6369	209.195	57.0842	63.6813	159.539	18.3462	3.32201	45.3433	10.0169	40.0028	48.2343	401.473	0.288197	51.3475	37.4857	50.2715	73.8836	5.76712	40.1626	47.8069	20.9962	111.937	36.2072	289.244	45.8276	18.4623	277.746	230.922
metabat_ad.119	19.0816	6.97347	3.372	2.67116	0.407772	25.6365	16.8772	11.563	1.04875	1.56182	37.0944	6.59862	6.97542	9.60369	2.83582	13.3228	6.33663	9.02655	3.95953	8.22778	5.34559	3.26133	54.0674	4.06442	8.00787	5.61364	1.47535	2.34132	10.866	18.4103	2.74716	0.599586	16.4493	1.51903	1.07797	0.223949	4.26298	3.73833	5.08599	2.63647	6.01678	3.50546	1.43479	6.97329	0.736015	0.252731	0.463458	1.67323	0.404151
metabat_ad.1198	5.02911	11.0802	1.51918	0.933645	0.425001	5.24437	3.46539	1.96123	0.923229	1.09368	2.0021	7.4002	1.63735	1.18822	0.151573	2.309	3.67059	2.95295	4.66024	1.63294	1.02767	313.661	4.48143	1.52134	1.93371	3.35441	0.287114	0.241806	2.07952	1.15842	2.80503	0.734048	3.21018	25.5146	0.401168	0.414339	0.886452	1.02353	0.330773	2.71517	1.80891	1.05284	0.672903	1.53705	0.21567	0.421982	0.241351	2.12673	0.155293
metabat_ad.120	0.269192	2.73457	29.6299	2.07511	2319.42	1.48391	4.03242	2.01299	8.12172	30.6141	41.8107	1.70106	0.0608317	0.499061	0	0	4.19451	0	15.9404	13.9699	0.707774	331.521	0	0.0196683	36.9973	2.39614	39.6015	1.57697	0.428538	7.68673	0.882461	22.9564	11.395	0.0700114	13.4599	159.667	11.4936	0.172443	0	9.06703	26.2629	63.2605	74.3037	4.51724	47.0238	109.323	59.6943	395.957	1554.35
metabat_ad.1203	0.106291	0.555027	0.200069	2.63328	3558.54	0.147932	0.0933678	0.114064	0.234826	0.283628	0.217378	0.135856	0.209293	0.0704099	0	0.00752587	0.177736	0	0.373347	0.363588	0	0.897707	0.0543274	0.171791	1.61343	0.152972	0.130266	0	0	0.0384952	0.0228102	1.51404	0.114826	2.05298	0.539398	1.19026	2.49484	0.0255479	0	0.91305	0.0754695	0.818277	1.61193	0.716075	0.592787	0.322798	1.03552	1.83267	0.158619
metabat_ad.1211	93.1478	292.899	12.0235	162.403	222.948	82.1553	5.28225	36.031	65.5876	11.7207	18.5145	250.945	102.005	29.3211	3.03172	0.454767	5.16315	0.136507	9.7432	151.005	10.2902	399.627	3.39804	67.0508	380.984	1.59328	237.883	32.3514	15.4277	6.20786	1.90517	127.234	43.3476	3.83435	15.1963	4.50725	47.9417	2.64221	3.33607	462.298	9.36994	44.9634	115.324	646.926	11.3596	41.3503	36.5161	95.7282	322.311
metabat_ad.1237	5.59327	1.16154	73.6562	9.39567	20.6098	3.67808	3.9689	3.4778	23.0216	41.5538	55.3757	2.65546	3.09448	0.97693	0.00680041	0.194118	66.4146	0.0880988	164.077	40.7776	35.1287	52.1091	0.0910371	3.27728	30.1938	27.2204	153.676	8.76879	0.774305	15.8331	8.25108	154.779	10.5851	0.0801376	91.3924	67.5874	17.801	12.1227	0.00710257	27.5977	68.4845	49.2276	113.836	4.80713	131.131	59.4323	115.166	104.75	7.12679
metabat_ad.1252	0.185778	1.30765	27.3367	0.974649	14.7494	0.028493	0.355512	0.127635	0.314965	32.8932	2.24162	0.208131	2.20493	0	0	0	2.19109	0	4.83749	14.3555	0.735748	1.44438	1.4919	0.427698	8.0566	2.28463	5.87108	0	1.52312	2.40129	0.062774	40.1378	32.9676	0.284274	8.68331	513.205	5.58266	2.34411	0.0238422	11.4083	1.99331	4.07204	13.5173	3.61155	35.5621	24.0007	24.1173	10.0131	2.03124
metabat_ad.1257	1.63031	5523.21	0.720572	1.98459	105.098	2.19196	0.714196	2.24038	1.53171	1.41989	2.01406	0.931012	1.46178	3.55699	0.201305	0.133214	0.902891	0.472368	1.97618	62.9404	1.98098	21.6939	1.12397	0.817893	0.942383	1.89373	4.2306	0.170697	0.818059	0.574816	0.592091	0.973519	0.800876	30.5956	0.769054	0.00320513	1.92339	1.85735	0.34251	1.33954	1.31792	0.6163	2.65875	198.044	11.3669	1.04923	2.85616	93.6351	18.3005
metabat_ad.1260	5.13466	0.143487	1.13591	0.275605	0.424589	2.76183	0.952511	8.51009	6.34142	0.53362	1.36813	1.14302	1.15523	16.0125	5.02594	3.01387	0.925587	2.81475	3.51781	0.82522	1.8218	0.00438917	1.16175	0.92424	0.482833	2.00113	0.140265	2.96597	6.05703	0.706314	2.12611	1.10261	1.50772	0	1.61225	0.142885	2.24278	1.60536	0.0153404	1.7819	0.971052	0.126452	1.95366	1.67975	0.0590519	0.497526	0.244521	0.43207	0.10962
metabat_ad.1263	41.5116	4.72152	2.33954	1.60068	2.29325	32.9315	6.03355	67.3961	4.73541	4.74322	15.2337	8.91836	35.9601	1288.08	9.81644	19.5972	6.01154	9.58343	6.79235	7.26681	9.98959	1.28426	12.4856	10.4023	13.2285	9.64595	15.8498	1.46536	8.33025	6.83753	17.3195	1.90182	4.23059	1.85949	1.80008	0.490986	5.29366	17.1251	9.24476	9.53789	25.773	2.06028	20.2386	15.7675	3.16951	4.39375	8.98157	2.75683	0.222951
metabat_ad.1268	305.238	0.46872	126.239	40.3601	7.65153	371.246	268.925	127.274	167.871	575.145	217.8	431.197	3582.24	97.4379	335.65	126.503	213.686	293.524	681.712	102.298	197.333	17.6621	346.153	2015.2	92.6524	604.021	180.831	33.1877	895.151	103.244	158.683	1137.42	593.64	0.136933	90.4748	17.3789	239.233	357.009	3.64365	396.512	592.134	35.474	661.92	350.523	116.43	302.68	137.113	5.01256	0.873939
metabat_ad.1273	4.98254	0.591739	15.0492	22.6816	18.2679	1.5338	3.23018	2.10831	4.92233	52.3634	206.826	3.43492	1.95778	0.718702	0.441993	1.45417	2.90821	1.33546	76.9329	20.0616	4.92816	2.52417	0.618798	0.857599	5.54231	3.68615	1.13821	2.71508	2.7961	72.2281	1.40367	49.7751	2.51776	0.0362982	34.6764	2.34813	49.9357	1.98326	0	4.29924	5.20079	56.8101	24.1148	1.99704	16.5077	23.2218	7.10894	12.2976	1.43581
metabat_ad.1274	0.00596462	450.238	0.217943	144.804	15.9014	0	0	0	0	0.444821	0.0106952	0.251931	0	0	0	0	0	0	0	0.915266	0	0.995668	0	0	1.36695	0	3.52359	0	0	0	0	1.40903	0	45.718	0.567877	0.112711	0.228865	0	0	1.2352	0.0127038	0.835213	0	1.48128	11.0535	0.856656	4.83145	9.47406	1.50719
metabat_ad.1277	1.38141	5.19047	0.00679774	0.0802953	0	0.247695	0.0886151	0.0820639	0	0	0.257385	0.236244	0.0416331	0.156969	0.00379267	0.246477	0	0.771513	0.0779568	1.10661	0.0164675	2.0988	0.0620331	0.0187278	0.00324781	0.0100682	0.0273614	0.215843	0.00485661	0	0.00968679	0	0.436908	0	0.00779474	0	0	0.0267965	0	0	0.192469	0	0	1.64971	0	0.00645786	0.0206652	0.00733753	0
metabat_ad.1293	19.0291	1.27394	1.52545	1.33744	0.935701	11.9454	1.23312	2.9625	2.21313	3.74626	48.4113	2.53269	37.2991	6.6005	7.17573	375.863	37.6182	52.5538	15.7494	16.9703	4.63843	1.16055	132.251	16.9964	2.09769	1587.73	1.43424	4.80664	289.909	85.0718	22.5489	1.40586	74.5846	1.02956	1.04896	0.626644	71.6904	163.795	2.25525	6.06687	9.85294	1.15887	3.89155	1.20732	4.9799	24.8753	1.44192	1.15325	0.542556
metabat_ad.1296	12.1464	0.0314534	4.92892	0.344792	0.143568	1.5159	2.38331	1.69524	0.49666	6.80212	4.75853	23.5001	256.014	1.84708	2.33966	2.4972	3.89598	71.0179	2.64445	88.8359	0.919478	0.255712	4.72901	1.78266	57.3674	105.267	0.347867	2.19571	13.3841	1.18308	19.4992	1.1042	29.7174	0.0228227	0.413118	0.108049	1.83222	0.736782	0.00916605	17.1837	1.32405	0.998346	1.41565	1.12144	1.60503	3.8817	0.671907	0.0937881	0.109688
metabat_ad.1301	29.0103	0.57391	607.783	1.85344	61.3737	10.1583	90.1952	7.23626	26.6295	372.16	121.263	1.61157	6.21413	2.21392	0.023265	2.62613	79.217	0.24783	284.871	57.5131	1407.89	13.5974	0.120022	2.36191	1.35183	82.7579	10.3639	0.155897	60.3689	60.9908	38.7032	276.05	159.923	0.191333	89.2099	44.6752	120.701	972.091	0.0178439	4.22666	699.986	325.194	555.531	10.3424	181.991	300.501	36.8876	11.7549	0.0650712
metabat_ad.1305	0.428714	4.15133	0.0628215	5.40344	14.9045	1.21098	0.248584	0.086319	0.202781	0.221343	0.178152	0.31753	0.0936125	0.708362	0	1.14622	0.283346	0.611001	0.157433	0.729273	0.100853	1.38968	1.21037	0.144607	0.338446	0.199419	0.13761	0	0.0282406	0.088394	0	1.65437	0.148632	80.7087	2.19447	0.810277	0.65338	0.312513	0.261346	0.437982	0.0380975	1.2315	0.144368	0.653231	0.706995	0.0529707	0.11138	48.6713	0
metabat_ad.1308	13.5839	2.51475	3.03117	17.3236	0.85169	27.4949	8.79262	8.25136	1.70524	1.87674	10.6747	5.15432	6.02556	9.48683	11.016	17.3695	20.385	13.4426	26.3928	10.166	4.71954	0.818173	15.2779	17.3534	1.97332	4.53204	0.842713	0.164414	3.07018	3.41159	3.22859	2.74792	4.57542	0.114634	19.4075	0.00167034	31.9978	7.3543	0.335943	17.9057	2.27306	40.287	1.41849	8.34567	8.11642	1.85201	1.55373	1.59708	1.21408
metabat_ad.1313	79.791	0.118966	138.721	0.605371	0.229671	4.83971	68.5914	1.55403	0.0853308	152.302	0.420843	29.8417	4.01428	0.421638	0.036211	1.09432	325.576	2.01319	128.469	0.224965	1.81776	3.17849	10.7474	6.19773	9.33613	41.7574	0.964613	26.1659	1.62931	0.20939	0.215453	20.5631	2.78199	0.0421399	0.756963	1.34256	0.266067	0.510552	0.839684	0.828146	1.57035	3.75097	46.9926	0.50073	0.21947	0.0677118	1.45566	0.126257	0
metabat_ad.1315	693.236	18.9735	93.9108	22.8384	2.7362	418.994	725.85	308.178	7.74549	18.1964	93.4817	177.588	152.034	269.217	17.3809	69.7183	170.258	54.2921	71.5338	61.0416	198.736	22.7721	3082.94	103.84	117.354	74.5124	13.5948	28.6895	403.448	65.5271	81.7164	9.06614	379.427	0.968075	9.05115	9.18906	9.57334	136.049	10.0389	39.1866	83.9431	101.655	80.5362	34.3824	2.65828	2.86605	2.42395	5.64628	3.53136
metabat_ad.1321	64.7244	0.701778	121.516	12.8524	11.3797	10.6745	491.994	1.62807	0.994585	36.7997	3.97849	72.2843	7.7443	0.532412	0.0978652	0.227614	42.0496	2.52421	16.5484	6.3322	13.3644	2.86341	0.941934	32.9695	822.716	34.9026	30.9081	85.6381	3.69012	0.252511	0.920446	51.1807	35.8372	0.104591	5.67584	7.08822	1.66365	3.0384	0.0942437	18.1668	1.36557	11.9808	48.3147	3.86958	4.80091	2.9889	41.6177	4.86293	2.35278
metabat_ad.1322	65.3948	963.856	415.351	659.052	1143.84	47.8616	10.5417	61.6006	241.161	450.158	249.782	3.00279	14.5944	31.4512	0.898049	2.02992	24.9562	2.94878	426.227	3011.09	37.8381	38.7982	1.63799	8.51769	34.3597	47.3063	717.804	3.26378	9.97725	73.2246	50.3011	374.823	14.1591	2.52532	576.496	189.21	346.141	31.6897	0.699845	1533.16	239.496	685.586	298.264	1231.39	1936.28	434.286	880.82	2878.78	229.969
metabat_ad.1339	0.943875	0.287932	0.170431	0.120588	0.0624786	0.719591	0.624232	0.345804	0.0169781	0.100199	0.217515	0.235903	0.353073	1.15127	0.219872	0.0983019	0.169862	0.540659	0.146517	0.133159	1.06664	0.106787	2.36977	0.140937	0.383229	0.277913	0.0341709	0	0.45238	0.106383	0.0499396	0.0286283	0.883421	0.00639341	0.0178444	0	0.0584068	0.261897	0.287814	0.136433	0.149513	0.195143	0.129729	0.112678	0.0073169	0.0193794	0.064653	1883.26	0
metabat_ad.134	1.0411	3.98998	10.5539	2.54976	10.5676	0	129.783	0.0815805	1.95998	28.1086	2.17276	0.457439	58.9983	0.0157699	0	0	2.21527	0.12122	17.8144	8.42889	137.082	21.4154	0.502748	0.864416	5.04087	10.8758	2.65131	0.0156919	89.5887	2.2063	0.12667	13.9374	32.6131	18.0478	542.259	3.52107	15.5693	99.4125	5.46321	9.17306	0.266944	6.89418	6.09705	33.4575	12.0632	7.58467	13.663	9.18944	3.18205
metabat_ad.1342	149.573	1.83808	12.4423	5.65928	5.39333	72.6548	39.5625	183.905	24.4254	19.2149	25.2686	16.5003	121.811	31.1609	82.1646	46.8658	24.5218	104.23	59.4722	26.4032	66.7384	4.7647	46.8638	117.807	13.8623	34.5449	5.47446	270.936	22.4655	14.2357	17.464	25.4953	6.07709	0	9.56978	2.38136	14.2142	142.305	0.112192	24.9162	26.6068	4.59403	43.6735	23.7362	3.91352	6.13065	5.78072	5.96411	1.0316
metabat_ad.1343	5.7079	2.24618	12.5866	327.422	2063.66	4.67545	2.00646	1.41748	6.48578	11.9001	5.41408	13.404	3.49939	0.815664	0.687897	0.0875168	3.94866	1.57186	17.8909	33.8953	1.68075	80.0677	0.371517	2.53888	3.24373	3.69925	16.5144	0	1.1572	0.976223	0.690659	23.199	5.19593	0.0641714	40.5931	3.63218	11.9715	1.05451	0.0852431	7.09324	21.9737	15.7908	33.9739	20.6592	114.103	14.5979	8.41182	65.9364	1.39583
metabat_ad.1344	20.6531	5.15002	2.20739	3.0661	2.7526	23.6671	4.24738	60.0141	7.39207	3.68153	10.2385	3.93836	21.4638	115.545	5.11975	11.6089	4.19887	5.97511	10.5023	8.53877	7.20001	1.51143	7.42441	9.55753	3.83006	11.0495	10.7177	2.88819	7.08406	4.34293	12.9736	3.16943	3.01056	0.823017	2.1982	0.0626046	8.65818	15.5402	4.58656	8.15993	14.8467	1.23991	13.0519	17.8629	5.62287	4.59085	7.16875	3.86997	0.213734
metabat_ad.1358	0.00903681	0	0	0	0.0553267	0	0	0.00969804	0	0	0	0	0	1.70696	0	0	0	0.117903	0.00695982	0.025261	0	0	0	0	0	0	0.001638	0	0	0	0	0.00535376	0	0	0	0	0.0171408	0	0	0	0	0	0	0.0272819	0	0	0	0	0
metabat_ad.1364	131.285	45.5684	31.2376	66.472	3925.43	225.299	60.7418	119.197	86.3145	51.2254	82.1388	109.364	243.84	245.229	76.231	43.5007	71.3358	67.7453	142.554	60.4786	80.7144	24.6539	88.7307	324.288	32.1382	90.8453	112.893	8.09269	100.157	47.4328	90.1017	212.603	47.3046	6.70962	31.02	7.22304	294.637	131.641	25.5698	72.3146	113.656	25.3125	247.251	149.148	44.439	51.9128	82.4005	33.847	2.98084
metabat_ad.1366	1.10658	0.0959711	1.41324	0.740506	0.903593	4.52991	0.408796	0.544838	3.32607	1.76479	0.849731	0.576594	1.18414	3.90404	251.069	4.91125	0.492328	19.362	1.60625	0.623704	1.58591	0.117433	0.457624	2.69119	0.679602	0.801759	0.273949	1.91431	0.664014	0.740846	0.456279	4.58798	0.941871	0	1.76926	0.722793	0.494677	1.85909	0	0.81872	0.657333	1.40777	3.11272	0.993315	0.618455	0.879048	0.508786	0.568313	0.428975
metabat_ad.1376	5.39708	24.1451	1.60517	3.83831	5.14816	1.90358	1.84373	2.02012	0.156833	0.744127	1.23788	1.70209	8.43423	4.75625	7.4731	2.73196	4.21694	7.50401	1.59495	5.44475	0.986939	14.1386	32.3886	3.56783	9.46282	0.151709	56.3576	0	3.26719	0.215015	0.397334	0.620452	3.30028	0	0.844655	1.81344	0.393182	0.692991	26.2418	1.19582	0.642105	2.3613	9.62773	5.2721	0.158801	0.612976	1.09569	1.30468	1.4893
metabat_ad.1382	0.0357932	0.0798768	0.0318162	0	0	2.9624	0	0	0	0	0	0.0243138	0.00549984	7.05675	0.125628	0.01192	0	0	0	0	0	0	0.0746867	0	0.0053027	0	0	0	0	0	0	0	0	0	0	0	0	0	0	0	0	0.000441891	0.0382236	0	0	0	0	0	0
metabat_ad.1385	45.5808	0.00675899	0.218558	1.2656	0.553612	18.7929	5.7667	14.1963	1.6356	7.24115	2.47534	5.32586	4.05887	1.58943	0.329943	1.08626	3.2881	4.67142	4.23001	12.0272	91.0612	0.184744	16.9655	3.82847	0.114386	35.1555	0.0535077	0.168177	85.8674	0.293916	14.0796	0.857531	2.69044	0.0031348	0.851935	0.0664471	0.385257	1937.59	0.0598844	5.85733	6.47207	0.155025	1.41779	0.616456	1.38608	2.33126	0.0671379	2.69691	0
metabat_ad.139	79.7025	4.45449	138.026	159.89	455.473	108.157	78.6612	39.3299	347.111	98.6699	71.4493	310.461	523.589	23.7083	251.851	58.1194	143.024	261.584	531.685	70.4183	69.6968	15.4095	51.6879	386.556	95.3834	145.215	107.251	6.9783	91.5302	25.848	53.3668	424.466	128.069	11.084	265.571	72.2438	1488.36	127.824	6.37436	205.047	161.045	37.1473	513.932	2337.23	105.857	155.942	25.2459	63.2889	167.079
metabat_ad.1395	2.59015	0.585224	0.853925	1.66934	0.442211	3.88509	0.416758	2.13173	2.7705	4.89301	3.51619	0.622411	6.01433	4.94601	0.132757	0.478235	0.435594	0.705255	2.3192	1.30231	2724.06	0.219666	0.22547	0.799826	0.313158	3.93748	2.91974	0.0445755	1.99815	1.11538	1.5589	0.933529	1.19283	0.00806037	0.82276	0.0796539	6.32308	613.022	0.0113056	1.2549	2.08167	0.61319	12.4657	4.91593	2.30289	5.73906	2.55655	0.952374	0.0676493
metabat_ad.1405	0.231547	0.032693	0.480026	0.0638712	0.489968	0.46705	0.422822	0.0757784	2.23042	11.3589	2.32721	0.0773463	0.784563	0.105504	0	0.385064	0.234533	0.549909	7.17421	1.69056	1.65731	0.0826383	0.314908	0.135954	0.0179153	2.66621	0.0228692	0	2.09909	0.403939	0.158162	2.76829	0.537352	0	0.223051	0.0919658	2.73136	1.48709	0.00442534	0.210428	0.94865	1.2352	0.360521	2.74742	2.07695	0.616677	0.0645064	0.245024	0
metabat_ad.1410	403.283	2.85374	28.8529	1270.28	5.09296	106.786	26.5521	10.0606	5.5763	1267.33	76.3061	10.5841	16.1637	15.0268	1.97015	2.3811	9.13631	3.45422	25.2694	207.585	9.67115	50.6887	8.95611	5.57395	41.0463	10.7331	188.782	54.917	16.6844	54.0545	3.19144	33.5476	12.8568	0.0807601	9.97158	0.670774	7.1562	5.55233	0.678828	44.9076	5.90485	37.9812	223.257	13.9585	979.815	15.3799	2160.05	5.97036	0.906515
metabat_ad.1417	7.17745	515.803	330.829	201.911	2382.87	4.09441	8.97015	1.18737	138.52	224.159	163.34	1.37249	8.2973	0.122119	0	0.107148	63.3676	0.778519	381.224	102.383	34.6926	351.161	22.3376	6.75204	52.1724	16.2818	181.276	0.331976	377.26	123.563	0.517767	1572.88	49.5183	245.602	607.74	499.369	238.898	13.7726	27.4606	216.739	284.544	320.877	303.235	375.583	711.833	322.25	497.005	1422.24	119.25
metabat_ad.1424	17.8839	0.526322	51.6943	10.2015	10.3799	7.53048	6.44807	20.0723	43.5545	36.6633	20.5328	25.2109	5.86947	8.35575	8.31752	5.48255	19.6012	8.01039	367.01	18.8154	24.3424	13.8901	3.03086	13.6973	78.8779	2646.64	8.57501	12.2503	49.6048	10.8383	16.2499	33.2419	8.3604	0.00957739	16.6063	5.55591	13.7682	18.903	0	25.6913	77.1249	39.7951	57.3052	12.1642	24.8016	117.65	14.2584	20.6745	1.04571
metabat_ad.1433	0.616647	0.36838	0.185034	0.69129	0.342321	0.453475	0.170539	0.26943	0.316107	0.0213517	0.608274	0.76133	0.667863	0.350818	0.522413	0.982966	0.390742	0.354343	0.299935	0.297676	0.166173	0.407674	0.436036	0.748336	0.748557	0.438482	0.0541941	0.00516605	0.341566	0.163442	0.156669	0.411784	0.193422	0	0.0989638	0.00777538	0.560853	0.228187	0.0501775	1.14678	0.466903	0.273336	1.04298	1.09649	0.209392	0.100295	0.189987	0.315891	0.869387
metabat_ad.1434	3893.61	0.639558	1127.16	25.5568	6.65236	2355.75	533.403	1781.05	177.897	121.225	355.627	2075.47	396.165	239.537	230.814	70.583	193.87	309.163	295.378	165.888	331.79	4.4834	90.0683	711.852	1700.86	270.09	174.765	246.333	163.335	116.225	239.084	1131.58	449.444	0.359188	12.8226	4.2537	20.4921	226.069	0.170485	829.676	510.297	47.2011	3331.29	12.2114	120.049	111.401	182.678	6.25182	2.44037
metabat_ad.1439	0.773271	0	56.8116	0.0898326	0.360322	0.530719	0.265933	0.0355726	0.192961	0.78775	0.496704	1.43436	0.595156	0.105175	0.043722	0.273128	125.361	0.317307	1.9121	0.967179	0.105294	0.137607	0.8148	1.46189	0.821387	0.758361	1.07824	12.6654	0.871697	0.304682	31.2622	1.01251	1.15178	0	0.237126	0.284266	0.403625	0.333397	0	0.555914	0.11334	0.37599	1.35034	0.152933	0.210657	0.145699	0.424663	0.330292	0
metabat_ad.1455	1.01962	4.66062	53.1954	8.34292	6.7246	0.463807	5.592	0.560702	159.159	23.2642	4.81344	0.333966	3.05536	0.00862281	0	0	124.92	0.0665755	1517.71	20.2013	6059.16	3.86207	3.28916	0.172297	4.13098	977.863	3.43973	0.297953	4.33947	27.7677	0.108521	29.1183	77.0806	121.692	144.291	11.9009	267.606	99.4685	0.220757	7.21695	1.20288	27.7242	8.12697	1525.51	67.1524	29.9249	35.4497	7.95574	3.80419
metabat_ad.1456	38.4284	7.33224	13.8923	17.9384	151.72	45.7091	11.3598	31.9351	102.142	599.681	634.72	17.7666	48.6658	40.2348	6.08383	12.7554	29.1357	18.7748	50.7117	21.8083	22.0581	35.5448	17.8823	10.6974	14.2432	45.5072	108.195	2.35177	34.5971	112.662	16.4965	71.0203	15.859	1.12107	13889.3	3246.23	370.639	21.3019	2.15807	41.3085	21.8929	1629.26	108.724	400.144	5641.03	2522.81	4048.7	565.164	4.0364
metabat_ad.1464	1.79895	0.771383	1.00884	0.789455	0.449532	5.45552	0.997147	4.66353	4.06174	1.00028	1.50648	5.26902	1.13097	0.978186	22.9683	63.3575	6.93964	252.47	4.29665	1.60204	0.600351	4.68814	3.55834	1.09564	1.6801	1.34223	0.57004	3.20921	1.20961	2.17013	2.54445	3.10922	1.96139	0.695445	2.52944	19.7847	2.86089	3.49501	0.678363	3.63155	1.39434	1.62159	10.303	1.47825	0.29247	1.819	2.26773	0.251486	0
metabat_ad.1465	11.4385	46.5187	0.549067	0.898538	0.166579	6.47443	0.493257	1.29572	0.585352	0.112868	0.886743	0.142338	1.28279	8.98449	179.659	2.37678	0.146132	3.49161	1.34443	0.703142	1.45249	0.0638068	0.569628	1.03161	0.136854	0.16099	0.0618444	1.10987	0.273516	0.214374	1.19041	0.392669	0.472216	0.037018	1.88503	0.0104712	0.430206	4.32419	0.0334892	0.976713	8.24798	0.205364	0.607766	1.16923	0.635861	0.254155	0.29576	0.00862878	0
metabat_ad.1473	6.65915	5810.49	481.871	1275.19	3489.54	21.5852	8.12513	4.9814	107.891	1010.49	200.599	2.52208	9.61675	0.540797	0.188074	0.543332	39.7542	2.5087	80.1137	218.236	97.7027	202.697	24.8957	22.2815	65.1309	25.3138	1544.4	0.673727	20.0999	79.1352	1.3857	2035.77	119.517	8824.78	4102.35	1270.57	156.586	18.4704	91.7723	317.286	79.266	718.997	550.188	322.877	3346.31	724.65	1300.04	4420.94	244.21
metabat_ad.1499	299.284	3.93757	2.27591	2.67831	1.19788	101.319	5.62603	678.872	3.4314	10.4118	35.02	52.9205	40.7021	172.835	742.484	108.751	4.22728	113.017	35.9616	25.8871	13.9436	1.65682	23.4655	291.059	49.6088	114.901	7.16357	38.0779	31.1235	17.6188	1338.62	3.28526	4.26011	0.0485992	1.38202	0.915843	11.4016	85.7385	1.1545	64.101	774.169	1.19653	45.2119	22.3131	9.89035	431.736	4.13079	1.93408	0.226827
metabat_ad.1509	0.202193	0.0416027	1.29108	0.0021846	0.0142923	0.323409	29.2713	0.061399	0.0180148	0.128098	1.51235	0.171527	0.280949	0.112291	0.138047	0.161603	4.70396	0.18133	64.8443	0.0708233	0.416019	0.0326671	0.659299	0.296985	0.0633355	309.114	0.153128	0.170788	0.281044	0.0773862	0.200211	0.0821628	0.723633	0	0.0745978	0	3.71122	0.477745	0.0216524	0.0157422	0	0.229182	0.0124069	37.9483	0	0.0752666	1.65322	0.0051716	0
metabat_ad.1519	0.186158	0	0.255681	4.81414	0.113949	0	0.0992993	0.0126642	0	0.338543	0.0119729	0	0.0715291	0.0127835	28.6874	2.1309	0.822586	2621.41	0.0628167	0.0446919	0	0.103888	0.561964	1.35544	0.0279652	0.0487805	8.70151	0	0.000359131	0	0	7.0866	0.147107	0.0838638	497.54	11.3522	0.531039	0	0.0294308	6.44783	0.016182	0.0893196	403.471	0.857054	20.6916	0.836888	1.86251	0.225016	7.99632
metabat_ad.1520	67.396	19.665	13.4642	17.8887	23.4059	114.226	30.5062	52.4349	20.4992	20.2352	32.7775	52.8916	137.016	180.547	60.4096	30.6238	29.5147	41.553	32.0813	20.9341	37.6803	7.79355	60.0015	41.8418	17.3961	41.3815	42.9498	5.28141	44.932	18.0016	34.3382	13.655	22.8005	2.05553	8.82427	0.194546	27.9775	57.9508	22.9767	30.3801	43.756	8.16743	142.906	72.7056	12.6536	21.6891	28.5139	8.56156	0.263037
metabat_ad.1525	50.4064	1.76009	138.877	62.3103	13.1167	42.6718	19.5519	8.72609	95.9059	400.263	11.0064	45.0363	101.744	11.5883	3.35489	13.6452	21.8114	21.5243	853.964	39.0356	409.865	15.2698	129.939	9.40157	8.70029	54.1824	4.51824	12.1915	178.711	12.5734	22.1138	25.2934	180.59	1.70359	176.796	71.1109	454.246	65.9591	3.06391	6.59195	58.7477	123.42	54.3603	39.6059	29.7194	55.8772	8.34331	36.1436	2.17557
metabat_ad.1529	8.7114	0.600333	22.6379	0.453949	0.638978	3.29634	3.12216	1.6894	6.4832	15.585	21.0839	0.775812	3.90063	0.542338	0.150063	1.07825	22.7487	2.76751	120.454	1.29906	5.58546	0.282463	4.49377	6.6812	0.695531	4.56909	0.683023	0.361781	8.54833	2.56726	5.3387	138.779	1.24874	0.336701	85.5362	1.95297	4.7856	5.85884	0.023743	27.0243	2.59248	5.5326	106.107	1.66385	0.215988	0.783438	5.1204	0.381164	0.953445
metabat_ad.1532	11.3887	1.38899	20.4321	32.2082	23.095	14.3714	5.56981	4.44994	18.0374	13.1202	9.63196	30.6241	15.1381	2.80553	2.91819	1.07339	9.69311	5.2063	46.408	7.17153	4.07302	1.77781	1.188	11.0606	9.3339	8.34766	17.7193	1.31665	3.03915	1.71555	2.73888	54.7438	8.83069	1.67574	46.1154	4.3838	870.723	2.99599	0.623266	21.9485	33.8524	7.91442	58.6763	17.8274	5.69781	21.2557	17.3014	35.3947	1.35216
metabat_ad.1533	239.531	18.6152	17.2814	8.88288	2.41122	77.5319	32.3743	43.0638	3.46234	19.8932	159.4	16.2638	143.6	3319.79	11.3134	14.8196	11.6451	24.1247	30.7658	123.367	92.3133	6.363	185.67	15.4022	16.7425	36.0963	47.2722	40.4695	24.3116	73.6938	50.3279	2.78789	34.5186	11.325	9.51276	0.675024	12.3103	308.345	13.1901	21.3058	151.826	14.3715	67.3994	48.9602	6.37953	73.0047	50.7385	535.412	0.216975
metabat_ad.1535	0.167369	0.321634	8.32067	3.9365	32.4615	0	0.721383	0.0323857	0	0.184639	5.86448	0	0.0343672	0	0	0	0.844741	0	0.781757	0.896055	0.0126551	0.0453474	31.826	0.0208437	0	0	0	0.160867	0.0117913	0.0230769	0	2.88526	20.4687	0	1.00316	0.407863	0	0.845437	0	0.225092	0	0.0508685	0.0862283	3.63349	2.40869	0.0608561	0.126365	8.37309	1.32383
metabat_ad.1545	14.4343	0.0176472	45.6772	2.98406	3.01294	10.4955	6.20896	2.28667	6.87738	81.6394	22.4275	52.9432	3.64482	1.94433	0.522582	0.061754	15.5615	1.38093	96.0775	10.1472	3.87979	1.96458	0.032023	4.41118	10.5285	6.41694	35.8476	0.398998	1.74983	3.5813	1.6127	69.6275	13.4945	0.11724	9.06264	7.64711	9.29237	2.16794	0.0348318	19.4104	41.4249	8.03041	129.596	0.92736	1.97125	39.5871	8.42339	1.21288	0.953239
metabat_ad.1547	67.8829	5.93158	111.938	51.559	34.1405	83.3026	56.5425	28.8258	148.337	61.1432	45.7136	207.763	370.754	23.7596	149.411	35.1936	120.15	152.618	377.082	41.0429	57.5095	9.23254	26.4868	358.552	66.8474	109.625	97.3626	7.5685	61.929	13.2373	31.8838	266.395	90.8815	23.7751	82.0843	38.9152	252.733	105.141	8.23183	110.748	117.883	37.2295	456.111	81.3854	20.7037	69.5945	28.9278	21.6877	9.97416
metabat_ad.155	36.9286	9.11396	14.9277	186.297	434.635	35.3098	16.2948	20.8084	51.2191	1035.27	119.854	16.3315	60.4438	40.4563	5.76643	13.6722	27.5484	19.3448	37.1064	13.0209	19.8479	388.121	33.4369	13.4946	35.4911	43.4872	56.7553	1.85335	40.988	28.8744	14.9287	69.7196	19.2555	0.434685	992.836	95.0414	101.306	17.4844	1.37314	90.9963	17.9078	138.739	73.6059	853.592	301.13	142.398	1896.07	325.524	43.2892
metabat_ad.156	3.67811	0.434247	1.48147	1.46739	1.27987	3.03497	1.30002	1.97611	6.44001	5.03281	2.01092	3.40429	2.13711	1.59368	8.73849	2.97409	1.45624	2.01359	3.53011	4.02819	2.74377	2.4939	2.14404	2.79403	4.32108	3.40641	3.43262	2.45518	6.2629	3.32981	4.29221	4.89737	0.608994	0.0243557	3.34141	1.0939	8.57995	2.81987	0.369928	4.78419	3.40949	1.88106	4.75108	22.4368	1.66795	3.65913	2.63229	2.47019	0.12366
metabat_ad.1561	1.71092	0.851174	2.7095	26.1355	12.9313	0.518387	0.760925	0.159671	0.0808165	0.258996	0.311074	2.78717	0.750581	0.135932	0.0526917	0.0841354	0.447083	0.207022	0.711426	4.94167	0.0911129	5.19216	0.0370063	0.478405	2.01876	0.246266	0.419802	0.124295	0	0.0340048	0.41549	0.575114	0.724515	2.193	1.67469	0.380585	0.938025	0.133352	0	0.545947	0.85394	0.755177	1.60131	2.28418	28.5199	1.09454	0.578693	21.0278	1.42883
metabat_ad.1563	0.0751418	1.47406	26.6315	6.09124	27.7818	0.295735	1906.55	0.37939	13.6748	913.393	5.18645	0.0470263	709.027	0	0	23.5795	3.53432	0	145.012	176.154	2709.52	50.7049	3.22532	0.0777685	0.0805186	176.671	0.283048	0	127.074	36.6923	0	1.14889	845.257	2.29274	9.94899	1.86405	484.18	2652.22	0.642558	0.181315	0.012931	13.5503	0.707504	1436.78	30.8718	2.90112	2.12623	9.17465	0.000981547
metabat_ad.1576	0.198814	0.0784516	0.0137688	0.0483988	0	0.0861418	0.0097527	0.0351846	0.009256	0.017131	0.237054	0.135736	0.252854	0.656033	0.00705102	0.0577755	0.0195062	8.04412	0.0282794	0.460012	0.00737258	0.0732331	0.0545062	0.146301	0.761491	0.221061	0	1.03557	0.0224466	0	0.0393257	0.105639	0	0	0.0788268	0	0.0872268	0.0693465	0	0.162092	0.130289	0.0781037	0.38903	0.00301432	0.0201583	0.0487009	0.0136087	0.0253303	0
metabat_ad.1582	112.603	2.35617	24.6731	22.6778	16.9492	55.1415	22.9876	81.3011	899.733	57.6496	39.2162	20.3319	55.1712	59.8004	72.3141	61.0109	64.6705	93.3711	175.242	36.3749	97.4779	36.9944	37.097	202.567	16.6119	95.9822	15.4534	92.0553	169.515	81.5667	86.5134	93.799	24.8902	0	357.802	380.907	436.371	93.5525	0	123.305	35.0463	23.6622	79.1915	77.3855	38.2192	75.0418	13.5447	19.8514	2.27878
metabat_ad.1583	2.45744	0.0499153	7.71106	0.000306232	0.065	2.12556	18.7197	0.15576	0	0.00988808	0.0284508	0.232062	3.69676	0.574479	0.0089829	52.2386	0.400349	476.117	0.12994	0.0799156	0.0877576	0.0529074	29.6909	0.0323318	0.0310889	119.231	0.00685053	0.344765	0.144358	0	0.9134	0.0169424	2.40087	0.0759114	0.006484	0	0	1.75131	0.118477	0.048871	0.0541244	0.0706351	0.0202886	0.0516074	0.0140323	0	0.0111524	0	0
metabat_ad.1589	0.168829	0.000125798	0	0	0	0.598407	0.0100747	4.62735	0.0228362	0	0.127958	0	0.0179381	0.246531	0.702953	0.238419	0.0597826	0.47201	0.109559	0.165875	0.0700954	0.0173379	0	0	0	0	0.0111713	0	0.0391403	0	0.0461778	0	0.0115324	0	0	0	0.0367347	0.0137749	0	0.0472547	0	0.0155513	0	0.0316136	0	0	0.000691889	0	0
metabat_ad.159	23.6944	0.302494	0.851156	0.266165	0.111678	27.4643	5.37282	21.352	22.3441	0.558837	15.1363	0.227217	4.19599	3.29994	0.623903	1.87099	10.0852	3.60592	20.1371	18.9518	12.1963	0.764217	0.491614	0.758318	0.211215	1.31294	0.61128	0.0176266	0.763464	6.00061	5.44143	1.22143	10.0236	0.00606265	1.45341	0.81968	8.13708	5.23037	0.0212193	4.19526	2.82821	0.703691	0.0991086	2.66537	1.40049	0.094527	6.65548	0.116173	0.0884697
metabat_ad.1598	96.398	15.6698	21.4276	12.5062	24.6419	141.48	72.0434	70.8542	17.5313	29.9659	33.922	58.3045	45.9192	65.8949	10.5446	6.94134	42.025	11.9221	52.5541	51.0205	51.8542	22.8986	11.082	80.3855	68.3344	20.6852	63.8992	6.728	11.2992	5.73343	14.7626	37.4243	69.0785	1.04995	4.88757	4.10513	11.0449	42.1859	20.2513	68.4853	19.0258	12.5591	44.3472	33.8738	17.5051	9.25506	48.2636	13.0803	15.7139
metabat_ad.1618	81.0083	6.84006	35.0012	26.728	28.9217	111.73	79.722	41.1855	24.0292	359.171	33.7816	104.24	29.9665	30.0201	9.03738	4.20027	86.3466	15.5035	107.049	44.8777	42.788	23.533	5.45862	42.286	97.2674	20.1713	176.524	30.0807	10.9544	4.8366	11.1469	126.929	64.7195	2.00156	10.2396	30.8703	23.5556	24.715	9.43856	74.4227	42.7851	42.6144	140.562	19.1495	31.9271	39.4338	106.929	20.7245	8.62397
metabat_ad.1620	21.1015	0.913406	353.97	2.67812	55.3503	11.6539	52.2296	7.17375	29.3662	258.043	89.7295	2.19739	7.25289	2.56818	0.00433878	2.46678	61.8719	0.304004	177.233	50.5443	2557.33	8.65183	0.50717	3.73677	1.28212	112.551	11.7032	0.160919	45.9792	42.4736	72.0572	178.432	140.622	0.48651	89.4321	29.9639	118.263	1001.89	0.0294498	5.01213	333.222	244.605	312.068	12.6113	192.791	383.567	35.9416	18.5426	0.488845
metabat_ad.1634	60.7215	4.31904	140.759	72.9929	454.563	22.7617	11.4277	36.2457	55.3951	199.349	114.719	50.9132	16.3882	21.7931	34.2746	12.6495	14.6036	20.2617	76.5697	2033.95	118.722	13.6282	10.4923	36.2135	361.303	24.3209	111.594	12.0385	24.5818	162.529	18.2468	2320.02	20.9139	0.328187	268.993	28.6659	20.4806	63.7703	0.414997	238.257	3572.36	894.798	257.731	91.8354	1801.11	671.65	270.539	799.508	16.6041
metabat_ad.1642	7.52348	2.0185	33.1574	30.6445	19.842	8.3403	10.5758	2.94224	1.51466	181.494	13.2546	18.9101	2.79921	1.10675	0.247244	0.305176	201.355	1.44061	44.3251	70.369	14.0215	8.65817	1.4611	47.1644	156.155	4.9084	277.043	23.9998	6.58026	0.914326	0.784574	216.671	14.4714	0.849675	9.02678	10.7411	3.39205	1.65727	0.371767	44.0983	0.763283	17.0334	26.8061	6.75321	11.5685	3.83725	55.3163	7.91029	5.49733
metabat_ad.1646	248.8	66.5636	37.2928	58.612	65.4195	410.647	88.0075	172.373	54.1386	60.5615	102.241	183.781	447.034	589.653	279.84	82.7172	86.4858	140.981	94.9501	67.7224	115.254	23.5804	177.86	127.943	45.9979	113.056	137.479	28.3533	112.343	55.0094	116.641	35.893	80.5016	2.88565	20.4217	2.60207	61.3811	206.057	84.3573	97.3683	179.972	27.7096	520.204	173.154	34.2394	62.8539	97.9697	28.0322	1.84433
metabat_ad.1649	0.170167	0.201612	0	0	0	0.124039	0.00675676	0.543434	0.143966	0	0	0.0784442	9.38e-05	0.115089	0	0	0.117165	0.710281	0.00375305	0.0244922	0.140195	0.034385	0.183548	0.0104616	0.035703	0.0322581	0	0	0.0738831	0	0	0	0.144829	0.0144882	0	0	0	0.00507766	1.66991	0	0.0707207	0.00290861	0.00541307	0.059216	0	0	0.00707965	0	0.216554
metabat_ad.1652	11.364	96.2973	125.725	77.7817	1085.43	2.74086	14.7125	6.17289	110.668	267.263	240.115	1.80592	10.4559	0.836058	0	0	89.5233	0.00349895	254.177	20.8921	135.255	5798.04	0.0188726	37.9132	80.2591	58.0041	802.903	16.832	0.644769	74.7045	9.10363	195.89	9.62652	0.00245098	884.952	907.12	63.4365	69.0996	0.00440352	35.784	192.895	481.085	204.251	14.4581	1631.74	273.808	1552.34	6732.99	150.321
metabat_ad.1659	99.2809	36.0489	22.4245	34.7795	3.12077	49.3873	179.651	36.891	14.0198	11.2735	23.0944	32.9067	20.5115	125.39	7.41516	24.9122	41.4853	53.5211	32.0197	25.4137	31.4107	16.8295	62.2797	43.0709	81.496	41.0309	9.40659	0.570103	47.5241	7.9753	8.15119	1.94056	110.793	6.97673	7.32941	0.990094	16.9058	34.616	28.8824	19.702	11.64	62.5569	12.4541	35.4926	2.39584	1.354	3.70661	7.38364	30.8485
metabat_ad.1660	230.419	72.2727	49.5752	62.6504	47.0156	263.015	127.179	128.814	46.0714	79.0075	104.566	179.298	299.542	328.452	125.592	168.846	84.6298	205.649	80.4545	82.0132	101.099	43.0181	303.793	111.278	126.798	134.578	226.63	23.4639	189.043	80.3204	69.6719	41.2711	194.646	2.8179	30.581	6.87957	66.1675	115.959	91.0009	116.035	100.75	139.211	304.846	156.54	31.8915	51.2527	120.824	36.5987	9.82118
metabat_ad.1667	2.78095	0.153602	18.5611	1.40521	13.7155	0.154778	0.0997188	0.493489	0.844896	7.04455	2.47127	0.846739	0.164987	0.259275	0.261767	0.322068	0.583635	0.0618227	5.57634	3.81732	7.93332	0.654903	0.0680395	0.244609	4.74456	0.910615	2.34975	0.1193	0.517241	0.73517	0.517984	5.5165	2.6826	0.0139703	5.12253	1.32198	0.840512	4.56067	0	1.19294	2.90887	8.96441	7.82905	0.293868	7.24971	3.61943	4.95596	9.63158	2.04252
metabat_ad.1670	8.41716	0.805861	7.1202	9.34226	5.8743	8.21862	4.93406	2.39422	3.83044	10.247	4.38693	100.981	8.23561	3.55929	1.27084	1.22296	5.76649	13.2262	15.2852	4.59865	2.27175	2.97871	1.38932	5.99626	14.1137	4.08882	11.0437	0.338496	2.01232	0.353615	1.47588	26.7379	7.78127	0.107058	2.98434	1.88717	5.92868	2.57982	5.95009	6.71865	25.3129	13.028	39.5218	3.73335	4.83697	11.0583	13.1278	2.00798	0.404247
metabat_ad.1674	25.021	19.1643	15.3431	87.5657	202.667	28.296	16.3142	9.48144	15.256	23.4042	26.6832	39.0072	9.40583	8.35908	0.42095	0.643036	44.4846	1.95805	57.0618	20.8835	8.2071	39.8761	0.445861	11.8101	57.5267	10.7681	102.66	4.68605	2.23201	4.5251	5.66071	71.7518	28.1517	11.9513	5.28095	510.609	61.5885	5.51093	2.46563	43.6963	27.4097	51.7039	53.2477	12.1151	27.0939	28.0338	77.79	73.7387	69.9575
metabat_ad.1682	28.4298	19.1513	18.7252	3360.98	915.654	25.2177	13.7002	8.35469	11.2853	21.5617	19.4452	49.1198	8.43722	7.23794	0.551163	0.427735	39.0514	1.82973	48.5494	42.9707	6.91687	78.4644	0.307063	6.41942	107.3	11.8163	7689.99	3.96538	2.49593	2.62826	4.56891	55.3315	30.5617	11.5349	133.892	1690.98	35.5241	3.86923	1.34419	37.2229	28.3542	151.062	60.6587	36.7867	701.193	26.4337	9927.91	218.425	506.503
metabat_ad.1684	3.24375	1.25465	26.1147	152.092	2646.21	0.989607	2.0407	1.25404	1.78254	56.2642	9.00986	2.47756	0.301231	0.0548366	10.033	0.138694	2.75972	0.746022	6.28713	149.008	2.1248	13.5887	0.0799429	0.581015	5.51547	0.48194	58.9445	1.02128	0.502768	2.71758	0.430328	28.0415	2.50862	2.57123	48.3242	31.7882	4.00632	1.14231	0	2.39962	47.2837	72.4959	21.7599	3.5952	434.614	63.4691	353.423	2284.71	772.409
metabat_ad.17	4.26973	0.577652	115.274	2.49071	1472.39	1.23125	3.32783	31.548	16.3392	445.853	128.367	10.0121	0.969635	1.6538	0.655098	0.374866	4.52781	0.277794	36.5589	4.78959	5.20473	11.6719	0.131149	0.758504	499.236	5.53689	103.73	2.7585	1.27918	48.0095	2.81403	763.676	11.841	0.368307	114.043	64.7019	4.65496	1.81552	0.143632	41.4731	671.547	1686.74	862.967	1.31142	210.471	3509.34	66.9745	55.4136	31.347
metabat_ad.1702	6.5468	0.660284	3.02724	4.50573	13.7721	2.81795	2.40354	1.70671	21.8898	630.471	8.85313	10.4951	2.0464	1.40978	1.43534	2.00772	2.0412	2.3769	8.07741	36.1083	2.66954	24.7064	1.24383	1.2582	9.48872	2.70522	1.98961	0.313545	1.64714	161.697	2.83314	3.16334	1.12676	0.0405821	56.3382	40.7519	314.807	3.17818	0.24447	4.88634	2.48001	11.9158	4.44803	22.8979	18.1202	5.31268	5.00779	8.84091	0.287268
metabat_ad.1710	9.33245	6.35195	40.9905	96.9227	1.86369	2.50771	18.3606	1.65625	3.12383	31.7264	13.6564	31.4293	24.775	2.72092	7.23268	2.58672	92.8859	8.17045	43.9674	0.534868	0.550566	21.3913	13.741	54.9144	67.2062	18.4207	1.05738	1.92229	14.6699	1.57787	3.29343	23.1064	18.2008	3.04016	18.6009	1.43518	72.6108	9.76033	0.346855	78.8286	1.5244	9.81688	13.6137	8.95911	0.0959328	0.40965	2.15282	2.6182	1.16295
metabat_ad.1721	74.1678	0.735997	2177.59	26.5826	17.2734	100.915	78.3713	44.2025	43.3106	102.568	126.394	52.9942	204.22	25.3649	20.348	26.7413	57.052	56.0169	506.807	16.8164	52.5038	3.92313	87.7051	37.9127	39.5439	128.941	23.2597	2.94437	94.7094	20.4169	36.9837	66.7325	180	0.0653705	83.8365	10.6834	100.157	85.6537	3.56992	36.135	107.241	26.633	214.24	58.1784	18.4025	70.9133	22.9151	2.81145	0.634698
metabat_ad.173	1.31421	2.47415	63.2788	2.88454	2.88554	1.19989	1.20949	1.46199	0.581697	20.6651	1.13447	4.94085	20.8778	2.15676	1.24772	0.620127	5.31124	1.18137	1.41483	3.48993	3.23998	1.33186	1.95213	11.6228	935.336	1.83663	3.09378	3.16222	54.0328	0.719104	0.651203	476.519	1.3801	1.24357	0.829793	2.17305	0.889329	1.63395	3.55129	173.242	1.17812	1.69024	3.85908	1.46883	2.577	0.840277	32.6375	1.93475	1.71993
metabat_ad.1741	160.207	71.9756	32.3632	29.96	24.5311	159.767	32.8465	257.066	756.476	52.6264	115.467	21.0935	199.86	126.25	72.1243	505.948	169.007	233.673	226.86	152.224	224.98	13.9324	28.8008	89.1851	16.4122	1282.29	106.627	15.7942	310.223	321.992	203.594	37.1139	76.8196	4.71608	105.41	11.2885	1263.55	455.058	2.05403	83.2391	88.337	18.869	98.7856	250.107	58.4532	59.019	73.3477	34.081	2.8994
metabat_ad.1743	0.858348	0	0.016179	0	0	3.53393	0.027872	0.173515	0	0	0.152961	0.0374777	0.177367	0.914846	105.139	16.5891	0.0329181	14.7327	0.464614	0.0419769	0.281612	0	0.168143	0.046668	0.0410686	0.277957	0.102426	0.0142626	0.0083423	0.155277	0.0664693	0.0802659	0.167181	9.57e-05	0	0	0	0.229322	0	0.0282021	0.513478	0	0.0412031	0.0898628	0	0	0	0.0188203	0
metabat_ad.1751	0.951169	0.0100138	0.242142	0.146407	0.170747	0.448293	0.175924	0.61028	0.192425	0.690391	0.23015	0.4502	1.00639	0.0511076	0.354525	0.159877	0.0693088	0.362758	1.02459	0.0323261	0.0306392	0.269141	0.514877	0.586048	0.0862768	0.478964	0.376435	0	0.370586	0.122951	0.217732	6.1624	0.107039	0	0.647684	0.0340398	0.298247	0.0530052	0.0132334	0.00537956	0.62464	0.137185	2.54719	0.224445	0.371185	0.175989	0.526752	0.957024	0
metabat_ad.1752	0.283834	1289.32	0.268065	0.0106665	80.4167	0.404147	0.0726478	0.10584	0.204631	0.0394333	0.697664	0	0.209033	0.141771	0	0	1.008	0.0018388	0.595759	0.328246	0.400318	48.7252	0	0	0.124351	0.174295	0.544564	0	0.0359793	0.121525	0.0307766	0.213608	0	0	0.068086	0	0.0708973	0.338701	0	0.391072	0.0523017	0.0309796	0.352887	2.3112	0.701848	0.325324	0.722307	17.3043	3.10648
metabat_ad.1756	32.4551	2.24531	727.493	16.8024	738.575	16.3841	74.307	13.5051	43.8658	1810.48	260.473	5.06487	11.7586	6.01447	0.0425887	2.29965	74.6162	0.473533	238.625	252.809	1101.61	76.2872	2.21881	7.53024	21.602	71.3718	54.579	2.10155	61.8313	135.94	38.3464	647.36	126.783	0.173038	945.58	723.503	251.713	769.778	0.105733	28.8036	623.295	1160.32	609.155	31.2857	1000.93	710.749	371.585	65.5174	1.17254
metabat_ad.1757	1430.85	0.879583	0.572984	1.01862	0.296516	510.584	116.628	573.599	2.94738	27.0183	40.8075	3.7781	1.64075	7400.01	3.00703	1.94686	10.3625	2.99889	7.72727	106.519	32.8508	1.36066	8.32595	1.30266	9.27336	1.41221	2.50961	8.57639	1.75179	5.80093	34.8266	10.3216	7.27704	0.0112403	0.265198	0.548745	0.348463	2.64689	0.658628	48.9686	5.12595	4.02205	1.64503	1.04268	17.3738	6.40455	0.737865	0.936023	0.0115153
metabat_ad.1780	0.0332493	0.173567	0.481649	0.326106	0.64142	0.00174284	0.213694	0	1.6514	0.592941	0.435114	0.0909102	0.133996	0	0	0	0.100265	0.00220022	1.3512	0.14988	0.778626	0.652497	0.0232654	0	0.145268	0.0583817	0.0738846	0	0	0.395408	0	0.632981	0.0534639	0.888467	5.66265	0.439724	19.5795	0.0224085	0.0522118	0.00751735	0	0.467061	0.364526	2.43667	1.43016	0.461979	0.401535	0.175287	0.0875096
metabat_ad.1802	28.6366	11.3948	23.9015	160.96	1302.78	24.6559	18.5104	7.65773	7.00274	24.6513	16.4743	57.5423	11.0157	6.52101	1.86514	0.647821	47.3882	2.12988	46.9579	34.5571	8.31322	136.728	0.67027	18.8437	108.957	16.9219	243.141	6.83438	3.49277	1.50184	3.68015	58.2812	33.6199	38.4335	42.6603	463.838	9.9889	6.37617	2.44213	38.3979	18.7574	62.0557	56.1984	21.9882	67.9944	15.7851	173.507	361.068	3030.81
metabat_ad.1808	0.9564	0.7701	0.0793743	0.151461	0.326384	1.28537	0.38875	0.1539	0.112639	0.14979	0.621404	0.368122	0.391046	0.937889	0.251075	1.70352	0.13489	4256.92	0.455465	1.236	0.515592	0.26698	0.405286	0.0387519	0.289983	3.06283	0.548389	0.0413455	0.822749	0.198422	0.158024	0.429047	0.315572	0	0.421689	0	0.134022	0.300774	0.192725	0.357557	0.322749	0.178858	0.233882	0.729308	2.01279	0.842151	0.95883	1.65859	0
metabat_ad.1811	0	0	0	0	0	0	0	0	0	0	0	0	0	0	0	0	0	0	0	0	0	0	0	0	0	0	0	0	0	0	0	0	0	0	0.0064019	0	0	0	0	0	0	0	0	0	0	0	0	0	0
metabat_ad.1814	55.8913	0.439384	283.42	10.788	14.636	40.1443	267.968	12.4915	19.3025	36.1884	33.8214	248.696	27.6199	8.95332	4.5905	1.41826	156.518	12.0839	201.668	25.3067	19.6945	3.66557	2.47328	37.2065	67.8182	57.9157	167.731	17.4816	10.9143	4.37215	10.0092	172.31	89.8577	0.323703	29.8903	42.5711	39.2516	11.8967	0.19936	108.989	56.6222	19.8637	354.738	5.14101	9.30568	38.8792	29.5116	7.89796	8.09572
metabat_ad.1825	449.519	12.964	84.1872	95.3661	22.9921	71.7984	45.4364	24.7136	8.61239	798.803	46.1277	169.004	93.3423	52.9848	10.31	9.8008	63.3243	16.8371	34.2717	22.2257	43.9675	45.9482	68.5442	75.4148	979.931	137.339	231.83	1576.36	42.2993	17.6734	17.2832	64.5526	41.4828	0.226277	19.9308	12.7527	20.8379	30.9468	11.7471	79.6068	17.1768	22.189	454.675	42.2702	21.7195	35.7654	400.129	18.6152	14.4102
metabat_ad.1830	7.81849	60.8417	2.21243	5.16232	3.64933	7.66036	7.513	4.00571	35.456	0.935216	5.92264	3.33631	9.05352	127.846	2.89399	31.197	9.26307	8.25676	68.2445	10.3747	40.7954	6.51549	27.0651	4.33157	2.15178	2006.54	0.863481	0.104152	108.334	13367.8	2.04911	0.200293	285.729	0.720241	3.89985	0.214841	1888.06	75.0421	12.8057	1.09776	1.32613	10.7114	2.47831	32.0327	0.215755	0.258961	0.189931	24.4825	0.482872
metabat_ad.1833	35.1227	3.09897	1922.33	3.88877	4.62342	34.6204	8.12055	27.7444	8.4067	868.77	11.8655	27.0749	64.1397	48.1832	6.10226	6.4496	5.78715	18.395	19.6142	36.0218	19.6281	31.4863	10.7032	14.7762	4.98595	20.6635	29.3739	8.76559	61.3473	4.6991	13.5373	156.776	5.15202	0.134129	4.43074	0.302439	16.247	44.5874	0.564466	16.834	19.6973	409.413	169.282	19.1036	10.6385	393.558	36.3872	4.24199	0
metabat_ad.1852	1.30417	21.0901	0.414528	0.963297	0.287235	0.28636	0.871963	0.140564	0.15332	0.151498	0.269279	12.6123	0.326731	0.0298439	0.60246	0.68689	2.20771	1.31178	1.07755	0.120743	0.0613103	1.27052	0.864722	0.253104	1.92199	1.13797	0.162205	0	0.69087	0.17594	0.146297	0.679243	1.13857	0.00897161	0.256293	0.294567	0.1294	0.0189088	0	0.464907	0.442424	0.545588	0.304363	0.737959	0.0243764	0.148308	0.512671	0.32686	0.0995558
metabat_ad.1853	2.93144	0.951644	1.37338	8.17878	5256.8	4.57422	0.932634	0.955316	0.17288	1.52561	0.38768	0.235334	24.3118	2.52448	2.99457	1.46417	0.626783	0.929262	1.45248	8.46747	0.474842	0.298498	3.31749	5.3642	0.760606	0.00342804	0.403839	0.811341	1.99083	0.0656206	0.255701	13.3724	0.878531	0	1.40423	0.402687	0.497895	1.9247	21.8193	0.407813	0.472774	0.797517	0.997787	1.52806	0.757688	6.79504	0.285544	0.0674394	0
metabat_ad.1868	136.05	29.5518	330.241	101.583	107.296	42.2563	55.7758	22.6268	13.6182	313.713	42.0343	114.396	149.189	36.2301	36.6632	16.8171	271.263	23.2895	227.898	20.0937	26.483	100.568	53.344	418.142	924.283	346.349	48.8342	72.5143	56.0936	7.25259	64.1896	530.033	146.03	19.2971	177.412	68.7683	117.925	110.894	252.021	303.755	40.3882	108.719	842.588	177.332	56.3763	94.3237	144.725	47.237	10.899
metabat_ad.1871	0.890828	0.369851	0.393348	0.487817	0.335428	0.569756	0.434829	0.367413	0.312795	0.379279	0.435796	1.75574	0.468696	0.630944	0.870699	8.10009	0.612187	0.447302	0.53742	0.327886	0.42661	0.421917	0.579685	0.282229	0.643122	0.425318	0.528718	0.212338	0.233177	0.226463	0.166215	0.437872	0.459776	0.0782247	0.536796	0.163605	0.387823	0.43773	0.526467	0.390496	0.603784	0.421775	0.856355	0.362406	0.477359	0.382709	0.956117	0.406788	0.239702
metabat_ad.1875	6.59458	0.80783	0.320708	0.170114	0.23031	37.9074	3.67509	60.2461	1.88856	0.333419	508.869	1.53849	9.90707	3.84388	54.8576	299.633	51.1338	4.03535	12.6881	0.562409	0.28516	0.257922	475.479	23.2029	1.04376	46.3431	0.302991	30.9258	4.28705	6.83455	59.8637	0.338821	1.90071	0	0.673886	0	142.146	0.428795	0.964932	0.268005	0.648184	0.151722	0.742123	24.4856	0.685581	0.605345	0.323672	0.0880244	0
metabat_ad.1878	231.236	1.19923	2.63222	3.44849	0.798697	119.439	132.885	81.3795	13.5112	21.0784	27.2276	17.6339	56.0361	16.7373	13.2725	40.8675	62.1685	72.4304	67.5857	6.9332	47.7381	2.29206	322.646	36.5768	0.821374	67.2009	0.373144	2.74987	103.32	29.0714	28.2084	3.55608	38.2984	0.00704027	1.5208	0.037702	17.1755	143.13	0.235785	11.2266	16.8551	3.91738	2.34087	5.07865	2.34903	2.63704	0.278528	0.68741	0
metabat_ad.1881	24.1044	0.703711	700.525	170.12	1339.49	0.126977	8.05106	2.23276	0.228087	670.303	60.6892	17.3453	351.733	0.0143665	0	0.072904	172.493	0.762428	106.689	356.578	4.30728	19.1024	25.586	515.166	911.052	6.61204	186.74	29.9419	106.454	18.2169	6.64378	1601.33	35.4889	5.2057	66.9214	185.745	22.5251	62.2908	0.0396093	533.439	55.8563	1051.6	1398.9	0.833025	287.954	1038.52	782.513	375.335	130.766
metabat_ad.19	0.602693	4.0241	0.286573	0.537772	1.93573	0.290005	0.212375	0.111139	0.82587	0.23231	0.162422	1.39949	0.78709	0.170849	0.0350983	0.173692	0.216558	2.28415	6.06184	0.203605	0.0896637	1.814	0.123463	1.00991	95.663	0.317697	0.194302	0.407112	165.704	0.189133	0.0523688	3447.09	0.172326	0.472416	0.219141	0.0733354	1.32712	0.287869	0.0467308	0.735747	0.934971	0.491527	296.444	0.522235	0.0716439	0.0339328	0.310527	2.84131	0.592361
metabat_ad.1906	7.63298	0	3.46493	0	0	0.98831	36.8962	0.666148	0	0.334088	3.25904	599.771	96.0594	0.499789	1.8088	3.86892	0.0616611	154.697	0.347887	178.371	0.0179141	0.0765195	1.40132	0.0305559	1.18472	1.30441	0.166385	43.605	0.528942	0.101293	99.8094	0.0105242	0.0824742	0	0	0	0.0734587	0	0	0.821725	64.113	0	4.18696	0	0	0.0937877	0.326591	0	0
metabat_ad.1911	39.9259	1.0189	32.6525	65.3067	27.9191	16.2137	11.7913	5.65997	4.14629	32.2393	20.1615	65.1779	16.0805	3.36322	3.23828	0.892151	34.2119	5.43073	52.175	69.9687	7.59265	5.70432	1.64356	10.2889	34.6787	17.2551	194.807	5.19408	4.96889	4.40364	5.7372	147.683	33.5332	0.290927	43.0728	102.027	8.73752	3.63361	0.573268	32.0253	82.7753	220.471	145.331	4.39337	654.831	3736.82	1860.98	39.2288	4.97941
metabat_ad.1921	0.132162	0	1.12151	39.1981	65.825	0.0133779	0.0141903	0.0358747	2.11608	87.9032	7.0076	0.111843	0	0	0.090301	0.0443762	0.083867	0.0427616	9.57763	39.4643	0.152542	3.51249	0	0.00956956	0.393253	0	0.399592	0	0.0836937	0.372079	0.0591542	66.1048	0.3022	0	26.7239	298.169	7.75455	0.0317497	0	0.730198	0.252795	32.6955	3.85209	0.475171	214.723	346.205	11.3783	40.7038	1.23799
metabat_ad.1943	0.306357	0.152705	0.132871	0.401406	0.0705922	11.7023	0.196802	0.88296	32.4312	0.313005	1.58867	0.360047	0.0427649	0.0598306	0	0.0227125	4.96981	0.0678526	3.44502	6.74619	0.14243	1.01098	0.025257	0.133879	0.401668	2523.63	0.057084	0.286246	0.32338	14.7905	0.955507	0.252387	7.06287	0.014062	0.326948	0.183128	18.6607	0.0928542	0.0160643	0.175597	0.30396	0.496958	0.22106	0.0156773	5.08552	0.539005	0.110848	0.219093	0.00629054
metabat_ad.1956	777.841	1.28449	1.94197	1.23063	1.37328	360.907	232.289	571.573	14.2824	49.1401	20.1317	7.7819	11.1091	334.454	1.45293	4.46622	9.79358	4.24262	9.99924	19.6446	654.552	2.86091	32.7022	47.6892	4.92474	3.27013	3.06056	31.5916	6.07126	5.24155	309.459	15.0184	17.9738	6.40242	0.572186	0.142672	0.853968	1428.96	1.14973	19.4494	3.70585	1.54144	3.63091	1.66871	2.81031	0.781437	1.37176	2.54873	0.24563
metabat_ad.1961	1.47278	0	12.176	0.0782133	0.174016	0.328118	1.92998	0.0539912	1.0278	305.222	33.4068	6.28911	0.415485	0.032751	0	0.109467	1.42643	0	58.7918	0.589521	2.91294	7.39503	0.0553709	0.142666	0.193438	3.00351	0.275218	0.0635508	7.21688	1.53845	0.315551	89.3355	2.83467	0	0.276435	6.40442	0.772288	4.75909	0	5.77563	16.0278	28.495	2.14058	0.812632	1.05874	14.2877	0.748001	0.270675	0.00471402
metabat_ad.1962	16.5026	0.374728	5.07886	3.1416	4.50757	11.99	2.37609	8.41241	18.644	5.8748	4.94145	4.85736	4.16078	11.289	30.6968	6.9796	2.69462	11.5475	10.1809	6.20563	30.4872	2.41056	2.50346	10.6603	4.45872	6.28407	2.69174	5.34722	9.45196	4.10372	8.27551	9.68497	2.61876	0	6.93481	1.50703	6.22875	16.1375	0	8.01651	8.83186	4.01134	15.168	4.92629	6.26644	5.06417	3.03163	8.30364	1.60852
metabat_ad.1966	1.86701	18261.2	415.706	511.992	8313.39	5.23214	11.6415	1.11255	137.749	26.6647	142.466	3.64513	5.33719	0	0.372769	0.176873	65.6972	1.90672	396.516	50.1874	15.9501	7.80104	25.4208	7.42264	54.8121	28.5822	22.0436	14.6416	1.67158	83.8015	0.174199	113.096	126.106	1670.31	3092.53	1040.85	3674.79	23.9693	11.9256	99.9085	3.44358	64.6711	670.47	11167.5	39.644	38.5753	252.864	903.114	1151.95
metabat_ad.1970	19.7984	5.71112	4.77845	7.13045	0.291084	12.2335	19.4437	8.5903	0.596695	0.806287	7.82404	5.11431	6.13394	23.4678	0.904777	4.07803	2.47706	8.90448	2.31828	3.85327	4.11443	2.2811	130.568	4.7711	3.00843	2.20097	2.63941	0.446771	7.60555	23.6445	2.0033	0.447138	17.9195	0.575542	0.586302	0.229575	0.668929	5.07811	3.60854	2.17371	5.19252	4.55852	3.7217	1.96276	0.380367	0.211407	0.845131	1.13461	0.465501
metabat_ad.1976	43.0923	0.0233694	39.4293	45.2795	9.03385	67.2244	63.3028	45.7979	281.763	74.1428	86.6183	16.7791	118.774	20.7948	4.24002	5.18933	21.349	10.4526	191.115	11.1929	121.932	2.05619	15.5138	32.8135	9.65268	90.8489	22.2683	2.83695	30.6491	46.3015	17.1239	31.1558	43.2014	0.144752	173.702	298.84	173.126	113.876	0.312603	14.3467	51.2412	24.0033	157.853	36.7966	22.5959	83.5907	20.909	1.11136	0.243109
metabat_ad.1979	203.668	74.283	61.8178	114.843	72.1111	179.935	118.399	109.767	38.3105	87.1175	106.839	151.403	257.081	289.339	105.951	71.3521	86.8645	98.3163	69.879	66.2448	100.455	61.5527	320.712	110.045	169.09	133.872	214.376	30.536	174.529	76.0797	63.9752	47.2824	131.966	2.39771	31.9284	13.6409	58.9129	110.472	205.563	115.827	97.1649	74.3617	296.13	145.813	33.2499	53.6792	131.292	46.4777	20.2834
metabat_ad.1989	7.69803	2.68107	8.16446	4.08915	5.22874	10.5006	3.01883	7.67956	11.5219	11.5303	10.4941	1.93547	8.68523	11.9594	0.322316	1.27559	4.11825	2.28586	20.3578	7.30653	16.748	1.80407	0.852522	3.6178	1.86241	8.87848	13.3715	0.32397	4.25642	3.68288	5.46599	5.82728	5.51445	0.190798	5.92168	2.33736	16.1575	21.7374	0.276153	7.08619	13.98	7.45898	20.1323	14.7205	11.6354	9.64421	12.2558	6.08161	0.230467
metabat_ad.1999	0.169911	0	95.0799	0	0.271632	198.731	4.35701	11.0668	0	1.18056	9.25633	39.4344	0	0.00803723	2.68578	0	5.78073	3.08156	31.765	0	0.0704434	0	0.368941	0	0.0489306	1.32417	0.385778	0	0	3.90385	0.175335	59.5726	7.38184	0	22.551	266.882	0.0801736	0	0	0.0303812	0.0952676	7.67969	1623.65	0	0	0.00223441	1.34832	0	0
metabat_ad.2000	44.3711	8796.46	401.712	95.452	422.869	13.4019	58.1109	23.0307	604.133	517.033	703.751	10.1717	46.8867	5.66829	0.246803	0.0185136	289.294	0.0218323	754.777	67.9818	413.892	985.377	0.0545344	103.899	273.401	161.069	1394.15	77.95	4.53304	179.894	34.4994	554.018	40.239	0.0438232	885.609	858.559	333.192	203.551	0.0796317	400.839	442.796	676.948	531.095	210.62	1648.39	427.104	2600.54	1690	57.7742
metabat_ad.2004	1128.14	5.16156	14.0354	20.9045	16.0242	63.4363	227.59	18.053	9.58871	4.15706	11.9758	1739.9	21.7594	9.89716	1.31889	0.620057	8.91373	1.29232	11.8889	18.9688	38.0982	6.8462	20.882	13.7369	31.4317	9.61107	27.9109	1008.74	14.4956	3.89511	7.04406	67.3187	9.52696	2.79453	3.97875	4.08219	6.14709	7.1856	0.0556216	99.0378	12.5821	11.9177	115.366	13.5265	6.9017	13.6769	18.6451	14.1332	5.7709
metabat_ad.2006	20.7655	1.26054	1.53839	0.440584	0.584151	37.8328	5.99809	28.738	87.4102	0.690258	37.9126	0.286189	6.50548	3.08795	0.750208	2.20259	25.4874	5.19711	52.3404	64.1902	21.9163	6.16553	0.347488	0.418083	0.288337	1.91322	1.06566	0	0.581555	16.7394	10.9786	2.27403	6.03308	0	5.02067	7.81208	30.222	10.1432	0	7.95333	2.80555	2.13427	0.0660208	65.0801	3.00591	0.0335411	51.4889	2.02538	0.044124
metabat_ad.2026	23.5393	0.547863	20.3813	4.92857	7.63548	5.83312	8.01518	1.57442	2.72921	109.295	10.1873	20.8853	3.16153	2.57376	0.228749	0.262846	9.77153	0.912943	16.9895	6.19113	25.3567	4.55905	0.170408	2.2013	9.60533	7.07204	24.4449	3.17067	1.80683	0.671914	0.929162	992.74	7.36577	0.578516	7.68544	5.69642	3.54086	0.860579	0.406024	6.46941	35.2712	33.8342	300.104	1.79019	24.1663	147.219	68.9229	4.17411	0.875769
metabat_ad.2027	0.333968	0.00217611	0.751459	9.37326	7.45347	0.00217611	0.407949	0	0	0.106693	0.340534	4.74858	42.6519	0.053865	0.322418	0.0722437	1.67991	3.01346	15.3335	0.019041	0.00583982	0.255672	0.775703	14.5289	1.15876	5.06553	0.00252792	0.0321683	11.2525	0	0.0519461	2.37614	1.60277	0	0.0811418	0	7.1123	0.861685	0	0.311256	11.8359	0.186023	12.4755	0.156006	0.0149453	0.0481112	0.0116164	0	0
metabat_ad.2032	0.0343707	0.0383013	0.589334	0.321099	1.05702	0.0811526	3.64162	0.0188338	0.0297602	13.1155	5.15041	0.00700394	0.0356519	0.00217313	0	0	0.0460884	0	0.056676	0.744873	34.4631	0.483273	0.0194225	0.00679102	0	0.775992	0.0033092	0	0.428928	0.513518	0.036452	7.544	2.13172	0	0.249755	1.52974	0.547455	18.4126	0	0	0.468807	0.0529776	0.211987	0.831745	0.339974	0.696577	0.203754	0.0267012	0
metabat_ad.2033	4.84227	0.0544861	112.207	0.772035	0.483331	4.244	2.47818	1.27923	3.08354	2.21865	1.29109	0.531986	1.90212	0.414296	0.0763141	0.944813	163.305	2.21028	8.27188	0.385654	1.98293	0.110981	5.0952	2.87996	0.334233	1.804	0.0717088	2.02624	3.54996	1.03377	10.6067	7.15293	0.867685	0	0.874621	0.0515749	1.4109	3.61141	0	1.42337	1.16688	1.59721	8.77247	0.0717532	0.327007	0.664395	0.177444	0.250016	0
metabat_ad.2042	629.272	0.0429578	366.98	2.59376	2.16599	285.92	464.892	543.541	16.5407	42.4386	43.5577	229.122	57.6516	25.5232	10.3925	7.04502	18.9218	25.745	106.843	12.719	674.747	1.08506	92.6843	14.1776	5.50861	54.553	29.4595	11.86	56.4144	18.6576	46.3767	29.2394	42.303	0	8.23622	0.756925	20.9896	112.218	0.091847	21.4682	128.258	5.37389	372.307	32.8103	15.5602	36.3291	27.0331	0.934096	0.00334946
metabat_ad.2052	24.5779	0.0912853	0.720607	0.852362	0.0377858	13.7158	12.0305	37.6373	8.21652	48.2712	26.0955	9.60488	30.3631	0.882912	9.57713	34.6378	27.8353	10.3601	32.4411	4.43901	4.75091	1.23517	25.6969	22.2245	0.139076	25.6511	0.164447	2.40905	70.5962	26.9274	50.1174	2.78507	5.52455	0	0.0794939	0.0329118	70.4074	13.6361	0.0181062	3.07506	4.66381	1.10142	1.73306	3.0423	1.97655	3.90227	0.02044	0.0609092	0
metabat_ad.2062	1.66888	0	1.59334	276.476	1.91089	0.279009	0.714822	0.610014	0.117045	0.59335	0.41978	1.0287	0.261221	0.217661	0	0.116354	0.5731	0.448618	0.494114	1.05133	0.626426	0.00716457	0.137006	1.48663	31.665	0.308891	6.82499	0.052138	0.713255	0.0781905	0.401295	0.736202	0.723735	0	0.740331	0.546306	0.388577	0.643525	0	0.720841	0.364565	0.459951	1.35862	0.0352886	0.930895	0.353595	166.712	0.425528	0.437634
metabat_ad.2073	2.58418	0.914711	0.106724	0.256998	0.17984	3.08022	2.40002	0.488892	0.0419304	0.0605855	0.587263	0.683795	0.268559	2.62758	1.84502	7.96013	0.615238	128.417	0.401731	0.328138	0.424673	0.579551	3.51939	0.836399	0.438423	0.332841	0.23713	0.466491	0.490202	0.224996	0.36309	0.134729	1.01362	0.149827	0.0437034	0	0.00963536	0.443495	0.0458221	0.13329	0.318492	0.288535	0.107048	0.257087	0.0581097	0.0190655	0.0945272	0.0931513	0.0286337
metabat_ad.2082	0.495962	0.206677	0.0879393	0.161454	0.115043	1.27824	0.119267	0.170757	0.0732633	0.142775	0.164776	0.237654	0.210903	0.72696	61.3993	12.2796	0.0581113	4.56451	0.277167	0.10248	0.150317	0.0989914	0.146759	0.16682	0.0846552	0.0877733	0.0302834	0	0.0223482	0.0521457	0.0612054	0.0938443	0.1043	0.04794	0.479344	0	0.254391	0.62813	23.9363	0.0990553	0.0587145	0.133916	0.0954095	0.671683	0.0178138	0.0189474	0.0183536	0.0790283	0
metabat_ad.2117	1.46294	0.0963375	0	0.016348	0	0	0.25481	0	0	0	0	0	0.00515464	0	0	0	0.0100874	0.0458782	0.0112465	0.000345423	0	0	0	0	0	0	0	0	0	0	0.00937207	0	0	0	0	0.0207091	0.00156201	0	0.00763158	0	0	0.52276	0.00803547	0.00858964	0.00109341	0.00900526	41.4371	0	0
metabat_ad.2136	26.5524	4.76746	8.77671	7.51237	7.92151	73.7701	16.5909	19.3756	6.14241	8.15751	7.37824	36.9778	26.6418	49.7254	47.7587	15.4943	15.5543	18.7712	28.5584	6.18472	18.0135	8.62104	7.06719	20.7819	14.5906	10.7056	11.8282	0.898417	5.58844	0.924882	5.0659	16.5458	40.5226	1.66398	3.99071	0.945091	8.67795	11.5818	75.9086	14.3512	17.8523	3.6707	30.6571	13.5365	3.02368	4.80995	7.36629	3.09798	0.271819
metabat_ad.2142	10.6483	9.82697	13.8887	14.9809	1185.49	8.45781	5.58283	2.67463	4.08175	10.4981	9.27047	25.7491	5.28158	2.13671	1.29196	0.230244	14.2302	1.75001	21.9403	9.57309	2.79604	34.4715	0.540776	4.29201	14.2364	6.69085	43.0087	0.673874	2.76978	1.86657	2.16903	28.0371	15.5921	5.57747	9.7395	11.2505	9.86684	2.10036	0.888167	12.7829	21.6492	26.4459	40.5709	16.061	114.725	20.0311	37.8101	181.09	256.193
metabat_ad.2145	0.00495318	0.0329082	0.0162393	0	0.13178	0.0166869	0	0	0	164.781	0.166154	0.0533737	0.107706	0.00501618	0	0	0	0	0.021732	3.7072	0	5.72476	0	0	1.32153	0	6.23799	0	0.035801	0	0	1.99789	0	0	0.0458233	48.6799	0	0.0112257	0	0.0264074	0.0417078	103.192	0	0.107213	8.45887	49.3192	11.8785	0.0833647	0.0212379
metabat_ad.2174	77.6439	26.2915	29.0595	18.0325	11.1273	48.9247	73.9497	28.1646	2.02499	19.9024	34.8102	75.3535	118.806	47.352	164.008	79.8806	82.9335	266.463	34.3536	65.2787	17.7722	33.0389	121.615	39.1144	129.061	38.2012	27.0102	1.60639	64.6999	8.54014	19.6513	9.13808	117.469	0.460163	11.8212	10.0047	5.41251	19.2065	5.70128	48.3766	18.7733	26.1344	22.7248	69.9721	15.6337	7.88078	15.0294	10.9709	5.35676
metabat_ad.218	144.939	0.551743	159.005	4.42665	4.41501	246.277	59.8203	251.081	49.3211	108.006	70.3909	341.953	137.479	44.524	24.5395	23.9527	65.0703	54.2895	335.264	22.3183	82.3414	2.7813	47.5539	28.241	21.6686	435.24	47.4207	30.3049	177.209	33.0922	125.595	41.3549	60.2736	0.151169	25.6534	3.99813	118.388	75.2217	0.43895	39.4338	555.166	10.4108	1892.23	75.2803	24.1884	73.54	42.3457	1.42464	0.06365
metabat_ad.2186	20.2793	0.0536591	1.14072	1.16628	0.208881	8.3321	19.1794	5.47405	3.45726	19.1008	11.4441	2.76538	58.5792	0.536461	1.23408	8.22063	31.9489	13.1939	38.2122	3.58408	146.34	0.773966	26.5678	13.3265	0.0683625	2976.76	0.273401	1.20475	109.914	14.9032	348.191	1.75349	37.4391	0.0869565	0.199383	0	10.4935	172.653	0	1.36786	2.44317	0.682111	1.47981	0.985154	0.67469	1.18314	0.0601852	0.0220169	0
metabat_ad.2204	3.38653	1111.07	10.5835	7.84593	80.371	4.08348	1.35827	1.22538	4.36266	7.52612	3.48434	15.5612	2.47929	0.658462	0.0278614	0.0417125	2.75732	0.756411	15.3548	3.98906	1.11835	1.91521	0.075596	1.87613	3.49998	2.99443	12.0072	0.181468	0.972393	0.349115	0.944102	18.2585	4.02376	0.159668	19.3794	2.49248	9.88528	0.630535	0	6.41265	15.9288	5.9952	28.4041	45.2808	12.313	10.3902	10.9164	86.7429	2.3254
metabat_ad.2210	19.3424	1.01322	34.5727	8.4419	19.7335	15.4613	10.6587	4.56589	6.16942	21.0314	22.02	55.6855	11.7848	3.60779	4.07084	0.867183	53.1876	4.17677	63.0515	10.6982	5.05483	5.7892	0.746019	11.6494	26.148	16.1289	41.9664	2.76779	3.37245	3.056	4.52766	68.8974	31.3776	1.66947	21.2011	9.70458	17.7839	4.27032	1.31905	26.3911	47.1134	19.52	64.9477	5.65329	9.87837	15.8965	23.7454	12.6688	2.6676
metabat_ad.2211	0.590777	246.533	75.2936	31.6731	9419.48	0.0293932	5.16873	0.148845	2.18729	10.4801	37.198	1.80259	4.83717	0	0.0401949	0.00961717	25.6394	0.173482	37.842	33.8898	4.57879	9.63153	18.3883	2.49037	23.5328	3.01961	11.0363	4.72086	5.33024	9.76415	0.0751145	59.0412	18.7764	268.778	52.439	36.3497	26.1409	4.46843	61.9711	33.3133	2.49065	208.723	50.452	90.151	71.7065	25.0894	67.449	97.9172	856.613
metabat_ad.2212	21.3475	7.05483	6.74189	11.7988	10.7865	40.2809	9.03922	27.5512	29.7972	11.0736	17.059	8.91828	39.6245	40.8162	5.6283	7.53356	9.27486	14.0828	20.8778	10.5438	19.2686	3.0596	8.67539	16.3405	3.53908	21.6374	19.1594	1.86379	16.108	9.05965	11.6868	10.7597	4.94399	4.18909	8.64017	0.6712	27.5358	37.0656	1.96786	12.1309	18.4507	3.46613	35.1345	33.6934	9.34684	11.5066	16.1487	6.40817	0.055366
metabat_ad.2232	1.74201	1.05774	2.97534	23.5287	1721.05	0.23369	0.0866251	0.679209	0.0272202	13.0436	0.446581	2.45965	0.0362718	0.0323703	0.0832671	0	1.04698	0.00586885	0.334085	57.2373	0.297788	2.48972	0.109211	0.393724	14.9466	0.385856	23.4374	0.85849	0.287493	0.629449	0.00700742	2.70063	0.665701	0.261923	3.14516	8.02468	0.361419	0	0	3.97717	0.029693	17.9512	0.576537	1.84894	2172.39	15.0242	167.105	3262.75	471.19
metabat_ad.2233	278.008	0.0585678	53.082	1.00292	4.83639	1.8661	138.267	1.66305	0.700578	6.25743	2602.89	1.15755	0.320582	0.434628	0	0.00210716	2.69855	0.218696	56.1313	3.07325	3.73794	0.490865	0.536882	0.0576031	0.257677	2.97597	0.892137	0.268583	0.086014	463.025	0.0229807	7.1386	2.91118	1.91284	21.47	1.24035	1.58979	0.148332	6.01704	0.988535	141.722	3.54343	5.03844	1.36317	7.69551	3.32659	2.24245	8.60037	1.04926
metabat_ad.2250	11.0531	0.0941656	51.9063	5.52688	55.074	8.32854	4.70777	2.39153	5.27917	44.7753	16.0903	29.6497	5.23427	2.09914	0.0378659	0.214461	10.4442	3.1022	32.5317	12.0987	3.30092	1.97921	2.0726	4.75732	47.5466	5.19589	32.4335	4.37487	3.49138	1.87278	2.36204	65.2589	14.8539	0.013102	9.53185	9.90147	9.06172	2.13677	0.262836	14.9851	50.3156	48.614	86.6197	2.87587	14.8905	29.4908	26.958	26.2969	10.8809
metabat_ad.2278	0	0.0564691	0	0	0.927423	0	0	0	0	0.0315438	0	0	0	0	0	0	0	0	0	0	0	0.00757248	0	0	0.000324535	0	0.00128402	0	0	0	0	0.0568765	0	0	0.0184985	0	0	0	0	0.0494375	0	0.127521	0	0	0.677681	0.145392	0.310248	0.3791	0
metabat_ad.2279	452.907	0.0544243	1022.49	0.949171	0.0587632	10.5757	157.167	4.52598	0.736298	14.8202	4.9402	357.149	2.32358	0.951932	0.458905	3.01041	705.898	33.1487	429.904	0.953821	10.2645	0.316398	26.973	38.8456	66.7859	16.6405	16.865	218.652	2.61518	0.81187	6.96082	743.144	24.134	0	0.162674	0.167202	0.208475	2.9421	0	53.613	18.8686	0.318513	3124.82	0.148548	0.284299	0.468004	0.381532	0.13833	0.112759
metabat_ad.2289	29.9808	1.24457	2.15101	3.45076	0.829288	3.72385	8.01673	20.4491	67.4328	441.761	47.3876	10.1608	2.3478	3.46835	6.42007	124.311	5.13517	2.07298	19.2089	3.54838	17.1957	7.88252	2.12532	1.22228	3.69928	85.0018	1.26378	4.86227	17.5423	667.449	213.924	2.24311	3.27415	0.0692229	3.25468	1.66891	959.466	45.9556	0.0857505	8.78617	5.98886	24.2835	3.40711	25.0967	10.1435	91.5574	1.91955	3.03477	0.581571
metabat_ad.2291	11.4033	0.37108	12.1378	13.577	8.20129	3.13397	1.79376	1.63336	4.71246	10.8043	6.5458	3.85658	1.49534	1.9287	3.22079	1.68159	2.10671	3.40169	9.28884	23.9944	24.6214	0.734503	0.734108	3.3993	10.2041	3.86997	3.08872	2.3149	2.98004	2.40294	3.27764	32.8453	1.91623	0	11.7249	5.41907	2.59947	13.2474	0	8.01471	14.7691	10.2081	26.8133	3.48771	16.1885	19.3701	7.28695	26.8123	0.447745
metabat_ad.23	9.54642	0.210071	34.6399	4.45409	5.42208	4.9484	3.58547	5.29203	102.44	23.9127	19.7727	14.064	3.56962	3.89832	3.67847	2.18263	7.51513	3.32494	31.1997	5.9805	13.3267	5.49387	1.08144	4.89642	41.2827	48.4678	3.45099	6.76395	6.01956	6.93413	5.34284	17.8738	5.31809	0.0191795	15.1377	2.32967	7.81047	8.98369	0	15.3857	43.0065	24.5888	33.4482	8.31859	35.7666	364.803	6.1546	16.8438	0.790975
metabat_ad.2301	7.45376	0.880431	0.461935	0.319359	0.0982335	4.88478	3.96831	1.21271	0.127535	0.132362	1.48255	1.21849	2.23929	42.4392	1.2209	6.8523	1.75491	2.49884	0.872677	1.40026	0.712289	0.573718	22.3043	1.22892	1.11412	1.48327	0.184995	0	0.558055	0.318613	0.501812	0	2.25892	0.0789771	0.0967317	0	0.0943361	1.73112	2.17479	0.300545	0.533658	2.11427	0.173625	0.302676	0.0119129	0.0280216	0.0313731	0.122809	0.0133837
metabat_ad.2318	196.763	44.6972	34.6754	20.5748	17.272	196.497	123.064	106.407	61.5209	71.4115	101.793	139.423	555.161	227.126	168.495	132.226	82.8091	165.841	99.5869	45.7676	98.585	28.5848	301.377	74.81	62.7827	184.344	146.298	9.51366	217.937	81.9195	72.2195	31.1103	92.2636	0.212931	29.154	3.70488	108.391	101.395	26.4973	110.111	94.2105	26.7557	259.056	138.924	23.6957	34.3315	82.4455	24.0534	1.45202
metabat_ad.2327	1.97584	0.0837383	1.51252	0.118375	0	1.98663	0.398879	2.19857	0.295327	0.362243	1.15719	0.960374	2.08008	3.53994	0.60726	0.13863	0.148699	0.0492403	0.378211	0.0869698	1.42016	0.00785047	0.319626	0.203727	0.373832	0.636027	0.592602	0.30108	6.10628	0.688839	0.226806	0.702636	0.385794	0	0.0441122	0.00336449	0.243364	0.560512	0	0.272897	0.309895	0.277009	1.51427	0.631855	0.196636	0.994766	0.0639252	0.183925	0.370841
metabat_ad.2338	144.06	2.279	106.061	50.1692	33.1856	49.2009	20.0422	40.2163	75.3189	29.5312	52.631	222.885	42.4293	55.9508	107.198	20.0528	31.3953	55.2345	99.402	58.4992	82.5944	14.1657	10.2113	47.3822	88.8636	50.7704	106.283	51.2364	38.9546	23.4422	48.1845	213.035	27.1647	0.00569217	48.1285	42.4533	25.9835	64.9777	0	162.969	119.301	41.4001	517.585	32.974	26.1916	34.5965	45.8888	52.9223	10.5545
metabat_ad.2340	0	0	0	0	0.0160877	0	0	0	0	0	0	0	0	0.019954	0	0	0	0	0	0	0	0	0	0	0	0	0	0	0	0	0	0	0	0	0.031709	0	0	0	0	0	0	0	0.0402916	0	0	0	0	0	0
metabat_ad.2341	10.1191	0.0509996	57.6669	4.08515	4.84029	4.53063	1.53075	1.10849	6.4785	140.964	9.15981	13.3962	2.24709	0.66409	0.0778455	0.25578	4.29822	1.36389	24.4324	3.4927	1.88333	4.5711	0.186719	3.05503	3.67608	3.06138	10.1212	0.0964249	2.06695	0.938923	0.606697	149.602	13.5806	0.014503	18.0887	1.29719	7.33914	1.28888	0.0556537	83.4328	28.1159	146.404	38.8895	2.94028	5.83818	25.4807	23.2227	6.2104	0.123502
metabat_ad.2348	13.2465	11.2162	1.73944	1.46177	1.2813	5.8352	7.48033	4.5559	8.90435	3.19604	6.06986	2.86931	7.95857	4.8154	7.72984	81.1315	7.54892	16.9838	7.69309	8.53632	6.81285	3.00644	29.6373	6.50853	2.73774	89.8794	1.9902	1.32221	22.3982	13.7284	5.57033	1.77415	4.92743	15.7201	1.50013	1.12803	62.3229	7.22596	6.99678	1.94848	3.04871	1.84499	3.16306	3.73713	2.10862	5.32024	2.56578	2.50679	0.963213
metabat_ad.2361	11.9496	4.87599	1.49668	35.8471	84.4171	3.63714	3.44841	4.79241	0.349728	1.3801	1.88342	1.99161	193.381	12.0152	3.4822	7.7985	214.718	3.16923	122.847	2.2413	2.18183	130.515	22.2609	122.771	10.4177	0.835904	11.0565	0.0375313	12.2476	0.418086	0.509003	429.285	10.6746	0.0615507	0.821229	0.36386	16.3082	11.6177	62.138	4.7543	1.25966	2.79453	64.8356	4.71381	2.09249	3.21694	0.107759	9.33434	5.72641
metabat_ad.2379	0.286386	0.331471	1.92878	13.2043	19.6378	0.00404923	0	0.312246	1.01997	4.87159	3.13054	0.0454816	0	0	0	0	0.888683	0.0301379	2.32317	19.7353	0.115704	13.3976	0	0.00642487	2.06169	0.425269	21.5346	0.270346	0.192717	0.991898	0.185138	12.5795	0	0	16.6793	8.84976	0.639705	0.0621749	0	1.50168	2.35005	6.36018	4.32937	1.11199	21.9412	12.1051	13.3297	1921.05	3.08013
metabat_ad.2391	0.126157	1.25094	17.4734	2.08088	618.512	1.70026	3.43943	1.64644	22.9927	47.1474	21.6969	1.94653	0.00213618	0.317029	0	0	2.39083	0	7.88671	10.4417	0.166369	51.9522	0.00733707	0	89.6612	0.870299	55.17	1.60463	0.439719	6.88843	0.471286	12.1846	12.8678	0	25.6968	1146.3	55.7433	0.293333	0	15.2273	19.0389	163.519	46.6708	7.81702	70.1019	49.6313	73.0705	150.161	370.088
metabat_ad.2405	70.5221	0.137697	8.68482	0.941354	0.600705	155.564	80.6702	128.117	10.8119	19.2224	24.027	6.0608	19.9783	22.0301	3.44914	1.17156	8.73822	4.20168	32.5223	6.31455	71.5527	0.0568039	6.4363	8.20627	1.33227	10.0475	8.19444	2.69639	13.8499	6.18044	5.26389	12.8651	21.1299	0	4.33078	0.125551	7.4027	112.809	0.041181	7.76177	13.8457	3.62063	38.304	13.7153	6.8162	20.3197	8.98254	0.280726	0.0494127
metabat_ad.2408	75.1715	11.9982	22.1567	13.1074	7.8498	98.0465	34.7502	146.609	33.5535	19.3228	39.1188	35.1436	66.6117	97.4963	14.326	50.7152	17.9508	44.2572	56.3334	45.9855	34.579	3.96613	19.6064	24.7806	8.04707	67.9018	41.2247	5.90034	30.0761	15.8845	28.6884	12.5487	13.8348	0.803631	10.8937	0.299229	27.8472	56.7451	0.791342	28.0759	77.9054	7.64137	84.2358	59.615	21.6194	19.8607	38.6523	12.2733	0.035866
metabat_ad.2417	346.105	92.297	15.575	39.8546	8.44311	530.595	187.33	146.73	7.54702	20.5602	42.0635	130.771	42.4928	326.88	127.417	339.841	78.2884	331.687	46.4455	73.8918	103.344	9.8249	272.956	110.472	34.5633	63.5462	12.1933	14.2782	31.5159	33.625	27.0041	4.53299	43.4653	16.4565	4.18713	1.17968	6.81406	177.086	2.96972	60.319	42.3777	124.655	19.4637	20.6938	6.74436	15.3045	4.07877	18.1008	2.7302
metabat_ad.2431	13.5768	0.14664	2.98061	0.971112	0.926377	11.1499	29.3317	2.62091	4.69812	1.90292	2.49963	3.67821	3.61384	3.61559	288.489	388.291	2.61064	439.89	5.9612	2.16609	8.93909	0.382563	14.9149	4.91842	1.88294	3.18026	0.854012	5.25794	2.85637	1.45471	2.24547	5.05279	6.54895	0	2.54275	2.31184	2.60545	20.0946	0.00718686	3.90489	5.48683	1.55027	8.18702	4.85456	1.52423	2.27389	1.1305	1.08009	0.111206
metabat_ad.244	68.0105	27.6802	21.0574	13.9145	22.8114	191.542	17.9305	72.083	84.716	37.1011	124.007	15.5577	17.1998	34.0352	0.406122	0.142776	74.2182	1.02912	105.855	52.9269	253.367	28.776	1.19102	3.10424	17.4663	151.485	32.1823	11.4581	146.913	385.141	79.6513	38.4127	137.756	0.0211771	25.0005	0.590987	322.016	143.846	0.644293	73.6967	37.3333	35.8246	42.5473	95.286	44.9236	52.7201	39.4589	26.4094	3.37837
metabat_ad.2465	35.4715	0.0573803	119.585	1.53155	43.4191	26.0743	53.9476	463.421	21.792	74.0096	83.3899	53.0697	14.1373	1.47523	0.173478	0.121447	267.206	0.00578117	404.115	31.7972	18.6768	3.71404	0.0708889	0.769062	70.7885	459.932	56.2571	99.1811	2.68215	18.3072	114.99	104.699	467.568	0.103561	33.7174	152.296	3.65581	17.1843	0.0236882	46.6466	831.319	41.1336	199.079	5.98302	23.04	143.371	59.2234	29.037	23.8792
metabat_ad.2476	164.718	44.1896	65.8936	34.7114	27.3225	151.556	122.323	80.9836	60.7278	76.5864	106.4	110.085	292.533	168.667	129.75	113.66	89.7369	124.746	125.787	47.0619	89.6676	38.737	355.131	70.4932	78.267	214.743	156.327	10.2357	206.117	93.0171	57.3417	39.5388	139.82	1.03718	39.584	7.83038	113.025	80.5482	19.7078	114.499	87.7896	36.7194	181.473	128.547	26.2164	33.9686	77.9	25.6875	4.3356
metabat_ad.2477	1723.48	4.45085	725.196	5.21535	2.67826	790.478	636.562	127.82	0.682808	410.131	35.9047	1912.04	402.636	51.6704	27.5351	63.543	306.719	443.778	155.55	30.476	72.1319	13.5915	159.494	107.802	826.194	383.792	11.9368	456.701	76.3695	6.89073	52.0008	19.886	325.014	0.105614	3.00611	0.643407	0.788696	170.462	2.12701	136.353	28.4528	3.67581	208.985	8.653	7.57225	2.00861	5.05985	2.76774	1.08434
metabat_ad.2511	72.2525	5.54884	4.60945	20.6674	1.83644	98.2847	39.3539	30.5544	12.3342	43.9051	10.8122	27.262	376.974	42.6501	19.5416	12.7334	19.1069	41.569	20.4823	11.657	49.2448	3.67032	202.982	166.809	12.2712	36.4397	1.65147	0.381773	61.6542	2.41233	16.1397	66.1047	38.4069	0.220513	3.06421	0.00748698	101.827	66.858	9.29066	6.37584	44.0666	4.74326	20.766	16.2861	2.40121	10.6187	0.611643	3.24183	0.0951784
metabat_ad.2541	0	6.75448	0	0	0	0	0	0	0	0	2.64918	0	0	0	0	0	0	0	0	0	0.288544	0.34924	0	0	0	0	0	0	0	0	0	0	13.7091	0	0	0	0	0.325321	0	0	0	0	10.8645	0	0.171772	0	0	0	0
metabat_ad.2549	11.3646	8.67743	8.38627	7.41314	6.3509	7.46397	7.56776	6.05573	19.5668	6.80888	5.10588	14.7669	7.30504	10.9373	17.9821	6.40381	8.5511	9.17947	7.61534	6.57259	4.8156	9.22486	12.0166	8.49626	13.9733	7.6067	9.74391	2.95535	5.61087	3.74128	3.85374	8.25582	6.91126	7.78434	7.74359	8.2786	37.6175	5.56328	24.9358	8.19269	6.61669	5.92151	18.902	5.21165	4.07641	4.84578	12.4624	5.56308	3.14552
metabat_ad.2555	0.0788989	0.325726	0.467869	2.83179	1.1714	0.0312848	0.130003	0.0398482	1.97638	1.24441	0.970377	0.128507	0.495991	0	0	0.326426	0.0754898	0.038472	0.813488	0.876259	0.997384	0.228793	0.0461889	0	0.321545	0.138617	0.336447	0	0.088108	0.420234	0.0137653	1.52488	0.339558	0.927055	18.1691	0.65504	65.923	0.198908	0.0659143	0.297313	0	0.342689	1.00131	9.85151	2.22793	0.446231	1.0929	0.836033	0.00932039
metabat_ad.2567	26.7965	2.56151	8.13154	2.38366	4.03754	16.6092	35.4739	14.7617	2.76896	6.62237	5.04766	10.2407	26.102	13.1247	2.69877	5.59819	36.2694	9.45542	15.167	3.1584	11.0959	6.43767	43.8361	13.3894	9.74732	11.5994	4.70642	0.0112933	19.3234	1.37586	3.28578	3.3215	29.2711	0.654628	4.45786	0.26278	5.94771	14.6148	24.1301	4.65316	8.94596	4.43739	34.002	6.5993	1.64132	2.77161	4.08627	0.998325	0.0723666
metabat_ad.2571	19.9773	0.48975	126.475	33.202	0.559802	5.0055	117.763	3.44554	2.43543	1.86116	53.131	85.1711	121.643	0.944341	0.185176	1.08132	131.951	0.381325	77.9883	780.361	0.416373	176.3	8.79579	11.3219	439.734	69.6929	25.4686	25.9411	0.78349	2.86825	66.5124	10.3013	53.9605	0.021838	7.3838	14.524	10.7485	0.480845	0.209804	48.8988	32.1272	6.60939	34.4197	53.8856	0.130371	0.113792	11.3339	1.1509	5.15372
metabat_ad.2573	12.2351	0	0.0248931	0	0	2.48029	0.179135	7.20902	0.002808	0.0859198	203.765	77.8798	1.72094	25.5215	0	0.136013	9.24329	0.317663	6.34525	14.9615	0.141412	0.000785669	9.64911	0.464147	0	8.06922	0.0456621	0.376606	0.015444	1.24578	4.40437	0	0.108588	0	0.0724415	0.0301142	0.0635172	0.626933	0.0175824	1.19133	822.326	0.00689564	0.102818	0.0209281	0.0336525	0.379608	0.0282835	0.00666901	0
metabat_ad.2594	129.649	0.103428	317.791	8.67619	5.74432	101.146	71.6015	70.1463	40.9462	156.432	52.5454	278.559	203.818	27.9706	25.8935	24.334	51.3315	64.9656	203.647	15.2798	58.5345	4.26478	65.8107	32.4547	20.19	112.066	23.9922	25.7704	96.2415	19.2	29.0247	201.684	95.1444	0.0410415	38.9147	7.68667	56.5168	76.6604	0.599325	38.7541	96.3253	19.8055	987.992	55.0524	22.1991	129.643	29.6003	0.648895	0
metabat_ad.2617	2.75203	161.447	227.093	274.79	1306.16	6.80271	14.6995	2.96372	28.8961	486.155	196.161	2.98376	12.0801	0.0772885	0.888761	0.400787	93.6064	5.73331	113.541	389.26	82.1667	181.316	53.3484	14.3467	158.856	23.8616	233.289	0.236063	9.03843	48.8633	0.550197	1797.67	64.6532	241.878	826.225	309.271	109.129	41.7181	39.342	450.371	173.788	311.889	409.246	1660.85	1146.15	635.391	817.477	1068.75	113.289
metabat_ad.2626	108.199	24.4085	23.4176	0.0583001	0	6.1078	1.65482	2.33304	0.0190766	1.64191	62.4949	63.7215	15.1218	0.129005	0.959496	1.17073	0.228095	38.5006	0.14627	317.58	0.0748689	0.0690072	0.095714	1.63689	4089.06	0.653617	46.7683	6.73927	0.0224462	0.0783425	1.32862	0.0148235	13.002	0	0	0	0.0520506	0.0426382	0.0125745	63.6279	0.0220628	0.00016952	0.00871753	1.77715	0.0547112	0	20.9944	0	0.12637
metabat_ad.263	124.926	5.89052	202.124	39.4777	7.00206	35.9637	21.6212	388.357	27.4023	75.3811	201.571	27.8426	10.0376	16.472	0.0430551	0.0330341	23.6645	0.75495	76.1627	35.7813	97.5961	9.5472	21.6548	0.555592	137.973	11.8582	84.0263	3.95984	49.7761	45.4562	3.3634	72.5405	36.9376	0.00352423	31.9376	0.739365	6.47196	32.2759	0.00803043	32.6484	741.36	62.4275	30.2446	230.474	48.2925	446.657	1052.68	42.7715	0.31569
metabat_ad.2635	50.3724	19.2463	19.4208	43.404	39.8779	182.248	37.583	22.588	21.6372	16.4515	18.9234	45.9484	65.7153	65.803	587.171	129.596	50.4924	33.1826	111.876	15.3651	21.7381	33.5108	24.2694	65.2003	34.4474	22.6614	28.8236	2.03916	13.2562	3.0721	9.13664	28.106	40.9195	23.6624	27.3417	6.3802	35.8586	25.8337	1010.57	25.5103	27.4657	14.6781	74.054	67.7212	8.69629	12.1438	14.869	18.6828	5.15168
metabat_ad.2636	29.8524	4.50706	10.5185	7.75804	9.51011	41.1117	8.06281	15.9316	21.9849	51.7349	52.7327	10.9263	29.1846	24.0152	1.90206	5.71296	21.8371	9.55309	49.9334	190.848	20.6962	75.0124	14.6974	7.29218	299.141	44.6575	86.5474	7.79031	18.2404	37.4926	8.69799	17.7046	16.4686	0.17903	819.731	17.3326	24.5278	11.64	0.910476	18.318	10.9377	6.17458	59.3608	66.5303	109.194	21.8717	3907.23	44.0646	0.944241
metabat_ad.264	0.247505	2.53909	45.5484	8.52473	29.4046	0.0731022	8.24913	0.00364469	1.9164	16.9591	4.51344	0.712922	8.94933	0	0	0	3.37829	0	9.11294	2.8352	26.1749	2.24083	8.12973	2.96625	10.3545	2.60318	2.20692	0.85012	1.12836	2.55531	0.0513381	39.8831	8.29874	17.8624	20.5201	9.15809	10.0085	17.161	0.716024	13.6297	0.370048	3.93536	21.157	12.4753	6.43078	8.94447	9.30071	4.38103	2.0216
metabat_ad.2655	12.169	3.64778	402.524	0.915456	8.5479	0.198186	0.690104	0.0647284	1.04549	115.472	65.7135	0.0558659	163.649	0.0386486	0	0	34.2981	0.173342	208.041	0.62433	1.20929	0.923597	2.54309	17.1063	0.110172	1.31617	0.228779	1.70254	181.15	2.14244	0	487.056	2.16737	0.118443	238.493	59.7184	14.4442	57.057	0.100769	16.3375	0	47.0739	444.172	5.71783	3.03363	71.0739	69.3687	6.10544	0.517024
metabat_ad.2669	5.61943	1.49713	7.12395	2.83986	3.2407	7.16377	29.538	19.81	18.5387	3.84034	3517.32	5.12729	3.53176	3.50359	0.551122	0.387784	22.6255	0.472307	162.426	435.912	74.5827	7.05584	0.44547	3.88641	5.40779	18.0202	14.5692	10.068	0.607498	4699.57	13.4974	10.4197	24.5088	0.904635	7.01169	3.00973	5.59364	5.33516	0.267771	6.04073	988.215	3.55882	12.6706	6.82794	49.9514	532.145	7.51802	4.84063	0.836054
metabat_ad.2678	52.6674	3.22669	436.889	42.1646	64.3361	25.197	19.6599	16.0347	64.0491	102.263	210.099	20.7942	16.484	21.2046	35.7268	16.0113	30.3342	24.5258	553.66	130.385	128.684	14.9245	15.8097	33.1062	43.0059	38.417	34.2556	39.6962	23.4291	41.6842	37.1807	458.343	31.5259	7.36269	167.963	57.2394	43.9031	74.5798	3.28864	86.7211	115.311	111.502	274.56	38.1622	129.367	87.4985	199.022	84.754	7.05756
metabat_ad.2680	3.42659	0.186494	0.188691	0.01652	0.0674955	2.22011	4.15112	0.59997	0.0346998	0.119994	0.789451	0.318032	0.457816	4.82739	0.0786892	0.27769	0.744036	2.33636	0.632453	0.372865	0.837295	0.127506	3.58217	1.7327	0.856849	0.227037	0.12906	0.104199	0.497687	0.218571	0.292517	0.157747	0.989639	0.00128866	0.0599106	0	0.0170406	0.368607	0.0828546	0.184842	0.25129	0.426513	0.120721	0.0709705	0	0.0435294	0.0119702	0.0817684	0
metabat_ad.2690	0	0	0	0	0	0	0	0	0	0	0	0	0	0	0	0	0	0	0	0	0	0.0156434	0	0	0	0	0	0	0	0	0	0	0	0	0	0	0	0	0	0	0	0	0	0	0	0	0	0	0
metabat_ad.2694	6.62921	0.0253708	1.39175	0.330264	0.744835	3.94945	129.77	3.71271	2.02454	1.61842	2.49426	9.9005	6.715	2.72259	12.3249	6.32036	1.64629	616.672	2.38981	1.45088	2.522	0.0994653	1.96487	3.77496	1.6904	1.69041	0.755831	1.37573	4.08279	1.12514	3.70818	3.52786	1.84014	0.209464	0.670949	0.36928	1.50028	2.52324	0	3.42725	5.03814	0.80521	5.2445	1.69595	1.10719	2.08891	0.479184	0.812198	0
metabat_ad.2695	10.4566	0.0307665	91.7622	0.192722	0.10879	41.1631	114.569	1.83899	1.06514	33.4106	6.59332	1.792	4.92082	0.0992694	0	0.11337	243.29	4.97165	383.107	58.2062	6.74399	1.21591	2.24494	58.8099	40.9365	10.6664	3.76293	16.821	2.2414	0.573701	2.17327	79.4882	28.6261	0	3.17523	13.1086	3.38625	5.66442	0.0399747	2.5135	0.730212	17.0223	90.4834	0.237057	1.21159	0.243824	7.04419	0.0651554	0
metabat_ad.2698	1.66297	0.164294	0.0514182	0.152471	0.154322	1.70345	0.702682	3.75595	0.139291	0.604847	0.635098	0.0842529	0.174501	0.513648	0.361507	0.479894	0.701021	0.505763	0.570298	0.0267016	0.504533	0.0823727	0.957093	0.514932	0.0320319	0.238991	0	0.276037	0.739117	0.680802	0.191481	0.151314	0.376923	0	0.0275404	0	0.24942	1.00501	0.0173553	0.226514	0.0699196	0.218195	0.032688	0.0843155	0.0785059	0.0057876	0	0.0473706	0
metabat_ad.2708	0.177699	0.14895	0.156234	0.189459	0.247324	0.115809	0.0865435	0.100752	0.155507	0.123565	0.343376	0.514477	0.459421	0.0292467	0	0.289863	0.255128	0.190114	0.143821	0.199936	0.130356	0.287814	0.0341767	2.42612	0.480832	0.0797461	0.0832484	0	0.0429282	0.0199174	0.0400655	0.495803	0.0955695	7.60866	0.0893729	0.166059	0.304797	0.062018	0	0.791713	0.2887	0.219906	0.271207	0.431141	0.196661	0.0774394	0.247961	0.243831	0.0787611
metabat_ad.2715	2.74612	0.0290468	0.2704	0	0	25.9601	0.468165	1.20708	11.4431	0.50167	15.0401	1.01182	40.0038	2.00502	1.3078	25.6255	10.2922	56.1932	9.07783	0.198165	2.2072	0.0360403	63.7152	20.8642	0.0204918	369.415	0.0052146	2.71912	94.5947	10.1845	12.804	0.93157	13.2993	0.565607	0.0289683	0	11.1088	265.052	0	19.4993	0.798432	0.123155	3.31322	0.243664	0.243096	21.2764	0.00504141	0.0166212	0
metabat_ad.2729	17.0644	0.252038	4.38871	2.49389	3.79066	0.178788	0.175996	0.201088	0.0138123	7.14498	5.97716	3.25144	0.0838839	0.0535869	0	0.003554	1.84688	0.0561938	0.172114	125.615	0.0576631	1.23067	0.168757	0.180975	6.15283	0.255925	6.92207	2.00583	1.00912	2.19161	0	1.90477	1.83733	0.12326	2.10407	0.568038	0.0088069	0.0126432	0.000602373	2.0112	0	2.35518	0.705743	1.19754	12.1648	1.97908	24.593	6.34974	0.728769
metabat_ad.2739	6.45038	56.7322	301.039	137.568	907.901	7.27475	9.641	2.01028	40.4208	349.554	867.843	3.05274	25.8626	0.0631773	0.330248	0.85948	64.813	24.371	135.863	211.271	86.3072	82.7761	41.9801	15.7906	70.4176	53.7557	188.491	1.5027	23.2594	128.272	7.67606	1374.34	242.286	145.732	1015.57	496.763	316.859	28.6975	26.7865	355.172	356.573	377.775	709.626	239.463	1314.93	776.317	869.551	1143.22	39.3642
metabat_ad.2754	1.49602	57.3315	58.8477	316.89	72.7435	1.96725	30.8537	0.351858	61.9048	420.072	81.0363	0.237264	7.04138	0	0	0.0225324	17.7828	0	116.262	10.1111	2067.98	121.269	3.26959	0.753488	3.17586	14.451	6.51264	1.12731	2.33246	6.45326	0.382733	149.398	39.7817	11.8843	1162.46	88.9793	68.9669	71.8203	5.11653	8.4853	11.5979	540.371	48.1068	102.606	2320.46	403.36	294.508	459.75	1.07358
metabat_ad.2766	7.25902	4.7349	1.45483	0	0	0.530328	0.287463	0.218866	0.101233	0	3.65218	31.507	2.68183	0.0730492	4.18477	0.748023	0.0109787	50.9289	0	28.7147	0.0121263	0	0	0.122992	28.991	0.0847374	0.229167	0.388221	0.0141007	0.0094382	0.0354332	0	0.597866	0	0	0	0	0	0	1.47194	0	0.022302	0	0.0172753	0	0	0.0235257	0	0
metabat_ad.2776	14.7388	49.5143	3.60354	6.85604	0.826794	61.7173	8.44035	311.295	3.05493	1.34845	240.366	3.96383	25.2789	441.861	423.259	211.535	4.04755	13.8995	6.65667	32.2395	7.97391	5.79785	25.1578	21.6526	2.91652	11.6074	3.76493	1.38467	5.24593	1.04945	1.93174	1.00885	6.22712	0.119316	1.86406	0.600045	6.94981	44.7024	67.9228	3.7514	398.579	1.72624	15.7779	63.57	58.4829	5.52994	2.25103	1.3305	0.063352
metabat_ad.2785	1.56837	125.952	545.719	136.501	1104.16	5.06124	3872.55	23.7002	164.081	36235.4	474.544	3.44211	13736.4	0.410159	0.694751	7.17069	29.2484	0.167956	1097.42	3207.58	5240.54	1941.87	1.05417	6.11786	2.79721	3539.66	4.07869	0.0873781	5641.46	2959.13	0.122245	14.3747	2780.73	1034.06	739.608	17.6852	16326.8	10053.8	35.6098	4.1106	10.1457	779.108	26.5278	43545.8	2370.12	239.806	60.9488	401.401	1.66157
metabat_ad.282	487.123	1.13008	164.684	61.6196	18.5527	529.666	348.943	198.918	204.302	1170.49	335.648	1003.07	3105.66	195.748	745.627	188.022	255.005	495.988	723.094	235.654	272.988	43.2694	526.079	479.181	223.574	844.192	429.427	92.7334	539.714	182.134	302.824	606.255	681.397	0.305806	101.893	25.191	409.173	504.079	3.88988	1065.4	1109.3	47.2911	1332.5	627.421	231.07	616.814	307.19	8.08387	0.428595
metabat_ad.2825	5.42407	0	1.18491	0.239943	0.15829	6.13394	7.90349	12.5018	1.51921	2.71379	5.92815	2.02618	4.56681	1.68557	1.60004	1.88124	1.1523	5.20425	22.6239	0.454474	9.70993	0.0137795	5.67931	0.85617	0.111057	2.88485	1.6555	0.0414483	2.34477	0.822166	0.705751	2.0198	2.8722	0	1.22737	0	2.46888	3.78159	0	0.925197	6.05373	0.704202	8.73554	2.7843	0.962038	3.97645	2.08679	0	0
metabat_ad.2837	12.2531	0.00620943	49.0588	35.8777	18.3769	25.7995	4.32811	3.45983	6.86363	42.7991	9.80072	169.565	16.3645	2.17023	0.173154	1.13883	17.4745	2.21256	81.9381	34.9324	19.9074	0.716854	28.9132	12.6875	0.273335	35.7716	0.198131	0.324013	7.55221	1.81667	21.2156	225.819	36.0233	0	11.7911	3.38312	7.57624	11.3565	0	5.79663	32.6871	1.98189	7.57284	10.8068	36.2686	13.3809	0.74532	78.3256	0.279074
metabat_ad.2841	3.25868	0	2.49423	0.694434	0.20346	5.49089	1.44873	1.11347	0.588075	0.550777	1.10953	6.80575	0.565051	0.565154	0.0724638	0.197597	7.55412	0.588329	13.5889	0.358231	0.327034	0.109557	0.765517	0.56705	1.15716	1.72553	0.077716	0.0899078	1.18801	0.866546	1.46393	3.56537	2.07597	0	0.683292	3.81661	0.384185	0.158146	0	5.90836	0.809026	1.10864	2.37028	0.559302	0.144021	0.376098	0.193741	0.295002	0.0233107
metabat_ad.2848	92.5923	21.7463	10.5134	10.7085	9.08585	90.7293	27.7081	61.7448	16.6102	17.6052	38.2483	49.8577	121.851	444.141	37.3144	34.2009	18.5327	44.0492	23.8584	25.7548	30.6266	9.099	55.8312	30.4453	33.4071	40.2348	62.1649	6.35958	40.2023	23.2405	45.9194	9.55476	24.4269	7.82754	7.33278	0.954338	20.1595	52.3913	57.0464	35.9054	53.639	8.69949	108.524	59.1676	11.9426	17.3281	35.1816	11.1828	1.21398
metabat_ad.286	0.783022	0	4.14629	0.3649	0.0690454	0.0990106	1.88032	0.0583811	0.199748	0.0248468	0.584962	172.701	1.182	0	0	0.177787	0.745349	0.101825	0.775586	0.409625	0	0.0629688	0.0318155	0.450316	7.32774	0.855706	1.4275	0.242009	0.207074	0.008626	0.863405	0.121478	1.05832	0	0.0629459	0	0.0184843	0.440621	0	0.158059	0.23981	0.357713	0.519685	0.134061	0.0944934	0.0367398	0.0107207	0.0297342	0.0166766
metabat_ad.2867	0.0981901	18.3187	22.2442	9.74865	28.6359	0.141471	1647.54	0.321919	4.37776	982.142	5.24561	0.0404155	652.873	0	0	12.8645	3.10808	0	94.9576	157.613	2206.16	50.0643	1.80626	0	0.197436	142.803	0.250572	0	105.405	32.2238	0.00400566	0.980869	706.725	0.825749	7.68143	0.557446	427.204	2198.56	0.555902	0.103253	0.0506672	10.8036	0.904308	1744.15	32.6202	3.04492	1.80676	8.10192	0.561496
metabat_ad.2871	0.00180996	3457.49	6.10836	0.583713	31.5694	0.017425	0	0.40891	0.423502	0.00271806	3.41597	44.4146	0.00483773	0	0	0	1.87248	0	19.6014	174.865	0.862416	0.109691	0	0	0	89.951	0.00238312	0	0	0.186222	0.0299415	1.20502	0.0140261	1.04412	0.043627	0	0.197777	0.657987	0.0317893	0.0124069	0	0	0	112.51	102.818	3.17628	0.00519426	22.9203	0.0854675
metabat_ad.2872	45.6125	167.012	24.3484	86.4345	127.263	38.3638	24.088	23.8223	14.889	35.1038	29.1523	31.5749	64.1635	59.1624	18.8269	13.0475	24.5576	18.0579	18.7117	18.3965	21.6556	60.7688	63.8506	28.4259	60.3029	29.2297	90.3247	6.81795	44.1122	18.191	12.7188	15.6486	30.4185	1659.04	22.3178	3.25199	29.0646	20.8498	145.572	33.2041	21.9214	16.2446	78.0011	81.3148	16.8176	16.3731	59.0395	413.685	31.2847
metabat_ad.288	33.6108	11.6705	243.666	13.1283	15.9783	11.1316	5.10486	3.57979	6.52573	8.53756	18.7468	28.1154	15.4596	4.67884	0.119447	0.285485	29.61	0.385459	34.3951	22.1895	3.33746	22.8295	1.09488	8.58545	61.2121	164.472	16.8071	4.62859	14.6177	2.11742	7.26734	47.5533	18.1864	0.779684	16.4155	9.88942	4.90603	1.37175	0.0398812	66.57	5.13022	15.4213	55.4128	20.053	13.8181	8.56563	40.5351	38.4833	8.39124
metabat_ad.2884	35.9247	0.558715	0.582263	0.205488	0.348807	6.24438	0.289297	1.04396	0.516636	0.367098	1.63533	0.7486	2.5962	0.627972	1.81099	0.467132	0.251604	0.65041	0.538173	1.72819	4.41147	0.111154	0.630944	0.645901	0.165395	1.36804	0.290633	1.97765	0.644058	0.328972	1.20374	8.55365	0.0333844	0	0.703417	0.116204	0.344927	3.03123	0.0563725	1.59603	3.65105	0.375826	1.97847	0.779156	0.0534594	0.202558	0.17796	0.0972116	0.342137
metabat_ad.2894	21.2759	66.3006	11.3914	48.8931	25.608	38.2949	8.23682	23.9101	70.4754	18.451	23.9636	5.92293	41.6681	39.4464	2.40687	5.24096	10.7575	6.2352	28.563	29.2736	29.2911	4.77614	5.98896	19.0077	7.41101	26.3743	49.152	4.22658	15.2451	13.0335	13.3517	22.8341	5.4406	15.5735	26.1436	4.93224	51.3086	58.8319	10.2863	22.7051	26.0165	11.9134	48.441	80.3559	46.7193	25.3356	64.7762	60.6394	1.79007
metabat_ad.2896	154.616	1.12198	74.637	21.5366	20.3517	42.5643	17.6107	33.5179	46.6931	22.1665	31.945	118.096	30.8396	40.7262	65.7829	20.3232	17.0641	45.3186	60.5867	32.0629	89.5892	8.52297	11.3569	39.2498	40.8435	28.2709	38.7803	28.712	26.0702	15.0374	35.1236	101.4	15.3521	0	30.091	22.6969	19.7332	68.3473	0.0859905	73.1615	71.3919	20.8895	234.023	25.4614	22.4587	25.3903	31.7082	21.9997	5.24192
metabat_ad.2909	40.8284	13.8347	60.7626	24.7365	27.0104	50.4289	10.5291	39.7794	66.1597	29.3948	72.9315	10.1114	43.0643	54.4558	2.17784	6.52825	44.5727	10.731	1089.13	40.9848	65.0716	7.17435	7.19362	19.1134	7.41326	84.7307	128.088	1.26107	20.0836	36.1576	246.867	28.7684	34.6511	1.84921	31.1128	11.6837	79.4102	52.9163	0.538467	34.6277	190.129	29.2727	135.818	84.7529	57.0753	57.508	82.8296	37.3126	1.28241
metabat_ad.2910	16.9967	143.378	48.4782	36.5662	105.814	12.8812	3.6659	5.54515	17.6189	39.5609	35.9908	13.1439	19.4558	7.28889	0.648074	0.265746	24.6269	0.259227	43.5966	160.948	4.99199	220.841	1.60895	11.0431	69.8646	13.325	47.7818	28.0215	42.6334	3.98152	14.4034	119.09	6.43961	0.739401	89.9269	56.0051	13.8853	1.19774	0.0555426	654.634	3.04958	72.8852	20.2231	59.1282	365.46	73.0794	374.298	342.196	51.599
metabat_ad.2913	11.924	6.72518	9.63665	20.322	26.9978	16.0294	10.3971	4.14982	9.72822	10.7111	7.56726	25.6328	28.3784	8.43513	9.19554	4.37493	31.2281	7.43416	30.2297	6.56428	5.37868	15.1366	3.92426	34.3859	14.1496	12.0798	12.2854	0.284223	5.30027	1.35624	2.74004	23.553	22.6577	3.45583	9.14934	3.19931	16.4515	8.72864	52.7029	11.9461	14.5286	10.1072	43.6663	13.0619	4.07705	7.6154	7.98724	6.98178	3.46965
metabat_ad.2919	2.37446	0.0277117	0.0713103	0	0	0.112282	0.106072	0.122444	0	0.2308	0.180342	5.93803	5.9471	0.39575	0	0.206204	0.0287452	3.45678	0	2.06504	0	0	0.342259	0.0338291	0.196456	0.219807	0	0	0.0671678	0.0116032	1.66993	0	0	0	0	0	0.0140546	0.040681	0	0.08874	2.84429	0	0.133275	0	0	0	0	0	0
metabat_ad.2926	3.20543	0.259545	0.130881	0.12862	0.151705	61.8908	0.665783	0.683352	0.0376561	0.186973	0.333082	1.11108	1.62703	156.278	0.300057	0.239832	0.110118	0.589408	0.147954	4.58838	0.435579	0.0521355	2.56726	0.232022	0.40368	0.192326	0.499166	0	0.36725	0.116723	0.264906	0.00842697	0.325649	0.152561	0.00942563	0	0.0366551	0.558619	0.415992	0.29281	0.917417	0.231199	1.21431	0.330885	0.102872	0.0355642	0.433326	0.362486	0
metabat_ad.2928	46.0357	6.41498	69.7161	142.783	126.664	33.4142	30.1901	12.2811	12.4159	86.8484	29.2228	88.9591	26.2045	10.2167	7.58137	2.29291	100.941	6.69392	102.075	246.667	11.6636	25.2898	20.8455	32.9299	170.71	33.5246	477.388	14.7095	10.394	4.55357	6.51157	117.037	44.7941	4.11314	31.5405	30.0744	22.0861	13.0483	6.32249	115.171	51.3098	53.3587	144.939	42.3142	81.5979	106.553	2155.41	165.501	28.8313
metabat_ad.2934	7.79211	0.533036	10.465	3.77893	6.48395	6.21584	3.64187	1.87599	4.62845	177.889	248.582	26.7963	4.02701	1.24244	0.264797	0.218968	10.4471	1.08728	20.4997	2.3459	1.87998	6.86606	0.246508	2.91256	10.5098	5.46891	17.4055	0.185057	1.26874	128.752	0.638184	64.8117	8.19052	0.527474	231.873	4.39241	479.518	1.72227	0.498727	9.17372	11.9587	18.8526	38.2802	2.39254	4.64477	9.22361	13.687	4.24441	1.38307
metabat_ad.2942	5.22849	0.375554	0.194823	0	0.0412341	0.718775	0.187657	1.26717	0.0558198	0.012421	1.17677	0.799246	1.01118	45.4977	13.354	0.340761	0.169003	0.544247	0.139384	8.4755	1.06341	0	1.41043	0.758559	0.162693	0.446977	0.0007109	12.534	0.0846168	0.296561	0.529229	0.203935	0.253512	0	0.000422654	0	0.592377	2.21187	0	0.96876	0.829486	0.22053	0.60319	2.23376	0.00924898	0.179261	0.264583	0.349628	0
metabat_ad.2951	28.1671	6.33073	8.02428	2.8864	1.62838	15.2153	20.2276	7.56286	1.29275	3.8354	5.96064	11.7222	10.9045	15.0265	3.68518	10.5158	11.4184	8.38398	9.96491	5.62375	4.61	11.1335	48.4477	6.50055	6.18612	9.95139	3.12262	0.273054	19.5386	1.68267	6.59124	1.2434	22.2919	1.37353	1.57969	0.328319	9.70468	6.42188	109.774	4.07068	7.6361	4.45563	10.7755	9.32852	0.512215	1.42	1.8499	1.13178	0.502322
metabat_ad.2956	0.626825	0.140802	0.0356958	0.200499	0.0309365	2.21056	0.0505853	0.0656343	0.20694	0.0589465	0.420972	7.46507	0.344561	288.672	5.20246	1.95278	0	0.360213	0.331713	0.51063	0.376227	0	0.175834	0.163043	0.313837	0	0.171346	1.15426	0.00167224	0.210423	0.361377	0.0865102	0.109686	0	0.143395	0.311455	0.307774	0.154231	0	1.0921	1.79977	0	0.249611	0.124423	0.261598	0.15129	0.0791296	0.0282111	0
metabat_ad.2959	286.034	10.4101	661.01	188.896	2.62512	100.831	373.213	75.6341	17.5048	62.7898	178.882	4253.26	894.238	218.55	320.154	283.051	456.767	254.809	321.17	723.227	32.3755	38.1864	322.474	256.73	8985.08	140.125	93.9484	31.3427	106.798	121.831	359.345	25.6383	603.922	0.313374	26.6976	46.8403	95.5081	46.901	7.3501	771.444	531.874	145.006	275.88	55.4879	5.95197	11.4586	42.3195	9.82753	3.49245
metabat_ad.298	22.87	9.77932	10.9184	12.3874	14.6896	40.2717	20.9329	9.87084	9.31255	7.65409	9.23555	19.2508	35.4722	26.6086	35.4411	17.31	33.3258	11.7143	52.8196	6.46059	11.2188	28.9146	14.3009	33.8693	17.1903	13.6729	9.95208	0.410893	7.04576	2.06654	2.64076	12.0371	22.5733	5.6322	12.5736	1.35995	19.9381	13.805	235.067	11.0974	11.169	7.58906	44.4988	23.0739	2.41124	3.56566	5.25299	3.89787	0.934406
metabat_ad.2981	17.4411	0.00684043	372.401	0.0476965	1.18203	1.56281	0.230842	0.865188	1.61905	49.22	107.89	1.30501	0.286615	0.65491	1.01324	0.944113	6.03711	1.21459	38.7217	0.997636	9.95872	0.364806	0.118682	0.672913	3.25691	4.06393	1.55793	0	1.12728	10.3436	0.514147	502.288	15.8185	0	210.771	790.791	1.21182	0.987835	0	3.78136	2.1271	37.823	265.596	0.194205	3.91662	1.84798	4.56262	1.37324	0.0989265
metabat_ad.2997	0.87427	7.65112	0.473338	7.81543	16.6738	0.655524	0.467992	0.132267	0.0239774	0.404247	0.422485	1.64766	0.478574	0.154605	0.0169149	0	0.790374	0.0112257	0.772839	0.244226	0.166213	8.07461	0.0320798	0.963952	1.72745	0.195704	3.3325	0	0.0534708	0	0.109978	2.08821	1.08274	196.355	0.0465398	3.04675	0.0668576	0.20059	0.728796	1.12883	1.25586	1.50634	3.4799	0.160724	1.93085	0.730548	4.96785	610.826	3.25411
metabat_ad.300	2.15858	0.0683745	28.0122	0.149367	0.0643389	1.69655	22.6906	1.32896	0.271711	1.27864	0.798089	7.79704	44.4516	3.52516	0.317666	0.643044	67.9643	0.514643	60.8476	0.412513	3.83554	0.121969	791.373	53.9187	0.133506	11.8315	0.058353	0.397366	2.45159	0.313495	11.4977	1.34766	54.6046	0	0.207949	0.507057	0.188646	7.33956	0.0139484	0.454702	82.5158	0.834521	5.07435	2.41517	0.0378671	0.103789	0.0691074	0.168301	0.0982676
metabat_ad.3009	22.3343	5.27822	8.34145	13.8753	4.04628	27.9418	10.8999	40.236	14.156	8.11676	15.8961	7.928	19.0375	29.0654	2.74213	11.7052	6.98714	12.4046	23.9638	16.2255	21.9288	1.49289	5.04117	7.31313	3.65638	29.2598	16.2261	1.47142	9.14461	6.56929	31.4601	6.29549	4.42548	0.0765121	4.10894	0.636713	12.7734	24.5893	0.0805161	9.09052	20.1674	4.29395	27.8779	25.4966	12.908	10.4155	16.648	6.41565	0.0117435
metabat_ad.301	0.956002	945.598	8.81013	8.59483	6.0689	3.43466	0.119244	6.97924	2119.8	5.61407	174.842	0.906327	31.7695	0.0164256	17.6291	83.4693	72.1484	7.36308	249.867	4.79126	7735.49	0.947576	0.913549	0.634724	1.75932	91.8955	1.50339	0	2.1373	262.429	0.211688	21.3759	72.7708	7.39699	151.572	8.16997	486.788	1888.37	1.42313	4.12367	3.77978	4.06285	7.05613	1916.44	6.99334	3.75356	8.24058	4.21495	0.703022
metabat_ad.3018	59.2395	18.0087	46.227	133.82	299.298	57.5816	37.3991	19.0389	17.2367	41.9444	33.2734	125.762	40.2055	17.8979	6.64168	2.94055	97.7385	7.36203	97.8373	35.7876	18.6489	49.6256	3.07955	61.6448	1773.13	36.0536	301.494	11.8555	8.78043	4.53481	11.1215	110.158	73.7709	10.2692	12.8256	2002.81	22.8191	22.1877	18.4471	124.794	57.7797	1361.63	126.257	24.388	70.091	42.2169	288.689	256.235	491.983
metabat_ad.3022	0	0.0883419	4.18081	0.418475	0.872772	9.39e-05	0	0.0289234	24.4606	5.97844	0.581055	0	0.00485801	0	0	0	0.226664	0	18.9127	1.37854	4224.11	0.181445	0.157636	0.0134323	4.26513	24.8127	0.807718	0.0797483	1.59584	0.244779	0.176893	7.0923	0.771523	0.154454	584.858	4.96042	4.60463	2479.18	0	5.46972	0.848556	7.37064	0.906718	1.71885	10.0395	3.58389	8.8657	0.521359	0
metabat_ad.3029	0.0923573	0	0.0307281	0.00142555	0.00921463	1.25986	0.00845041	0.0253479	0.0901127	0.0277761	0.045589	0.0334783	0.0768645	0.477292	2.0136	0.0502964	0.0268944	0.275304	0.072415	0.0835534	0.0460468	0	0.0119775	0.0971031	0.0184733	0.0320692	0.00621657	0	0.0520318	0.00895009	0.0237147	0.0855675	0.0169449	0	0.0977693	0	0.0302371	0.093737	0	0.0627551	0.121085	0.0326415	0.108084	0.122101	0.0440326	0.0338118	0.00373288	0.0239992	0
metabat_ad.3037	24.334	16.4816	13.7938	19.9424	15.0024	50.6403	13.6562	69.9506	5781.26	35.8077	35.9547	5.05266	50.4005	45.7966	2.62545	6.84569	17.4151	7.6638	44.5949	16.5858	98.5347	5.72881	5.42533	24.4804	4.17956	348.752	26.5741	2.09847	3194.46	25.148	15.9911	16.746	7.88352	74.8012	75.2664	0.5194	160.05	282.475	2.62552	23.9946	23.0052	14.4311	49.3456	127.682	34.007	29.2951	21.9869	14.6195	0.308678
metabat_ad.304	6.63355	0.466251	0.154984	0.164439	0.107426	2.92772	2.0446	0.446685	1.30769	1.29395	16.1411	1.41523	6.06756	0.641165	1.15387	32.1993	12.8125	4.3752	13.6353	0.316275	0.427326	0.47949	29.6917	2.65951	0.0158804	815.966	0.0386742	0.174447	76.6146	15.6098	4.25617	0.161009	20.4415	0	0.0621205	0.34648	47.0237	131.228	0.167218	2.20312	4.21148	0.405111	0.772374	0.903251	0.301965	9.37749	0.0200841	0.0648068	0
metabat_ad.3042	20.7163	286.629	31.7591	878.573	993.121	17.388	11.7467	6.45634	84.6762	63.501	21.892	53.2271	26.6482	7.14705	3.80494	2.21729	30.5915	7.14992	43.08	35.6834	6.94462	91.5331	1.97349	27.5276	147.579	11.3579	279.741	0.755026	12.9482	4.64659	4.23968	92.2326	24.9346	63.5039	60.1749	150.32	156.667	7.31838	41.397	70.4445	55.6916	94.7552	137.307	58.4365	50.5931	116.17	54.8551	3035.36	186.088
metabat_ad.3048	0.0477351	0.0499692	0.0335674	0	0	0.0433774	0.268739	0	0.00667939	0.0386694	0.00174558	0.110541	0.082708	0.0258119	0	0	0.0620397	0.066369	0.032049	0	0.00665281	0.0263578	0.120834	0	0.222778	0.00431773	0.136043	0	0.00577849	0	0	0.0841229	0.0534443	0	0.011236	0	0	0.0023912	0.165202	0.00945532	0.0485538	0.0645918	0.0764471	0.0402734	0.154895	0	0.162721	0.0266112	0
metabat_ad.3058	82.2177	38.4406	691.55	66.0127	33.8154	100.294	28.1845	71.6645	81.1389	33.2024	107.376	21.1058	86.7664	115.564	11.5826	12.9646	63.7354	21.1128	563.14	41.711	159.018	12.4881	20.5804	42.1693	17.6424	210.363	81.3315	13.9954	109.405	48.4761	533.693	49.4909	76.0653	3.43717	47.1142	14.2045	153.176	107.128	2.02297	48.164	75.6355	28.9416	140.27	116.673	67.0742	46.3353	74.4256	30.5995	2.43354
metabat_ad.3060	30.0417	2.46189	209.656	1.27254	366.585	0.862984	1.00496	4.65472	0	3.88991	0.527663	0.211878	4.10306	2.43057	3.88955	1.00584	4.51463	0.308742	2.37619	503.989	0.553814	3.3836	12.3005	3.48376	2.21476	0.0679137	3.73379	0	1.09619	0.0993589	2.25372	4.95105	6.8568	0.100243	0.364248	0	0.215963	0.835051	27.1507	0.499165	0.408751	0.939184	2.96076	1.14124	22.0473	0.191779	0.325319	314.11	39.4063
metabat_ad.3064	1.59128	0	0.373783	0.0295044	0.0322781	0.737911	1.59974	0.44829	0.682309	0.41872	31.3996	0.166261	1.50928	0.110789	0.155152	0.971552	8.78832	0.299066	27.3365	1.67053	1.64934	0	0.327087	4.35291	0.0125196	3.74473	0.556186	0.221553	0.361783	1.89314	17.0374	0.809124	0.871939	0	0.406332	0.422719	0.946549	0.318118	0	0.129401	0.48176	0.158939	0.819043	0.244799	0.380507	0.291348	0.465875	0.209171	0
metabat_ad.3067	66.3472	4.65134	113.603	49.4518	2.74648	18.3459	50.1248	17.5607	1.69254	29.989	23.3118	18.5884	123.608	26.8348	11.6805	31.7031	258.266	34.6978	153.819	13.085	14.7328	5.50899	92.2047	150.573	44.3398	13.7539	5.76072	0.479409	79.235	3.85655	6.21701	56.9453	66.1499	0.0659004	75.6524	4.60671	1.13278	90.9572	0.677124	13.4273	9.44553	7.41242	31.4079	17.4533	3.46299	2.96981	3.07126	1.97668	1.38058
metabat_ad.307	30.3596	0.0803049	8.13181	783.266	275.505	0.248387	0.191697	0.611829	0.299163	195.147	9.84343	17.0587	0.122522	0.149647	0.0224647	0.0152445	0.557693	0.0108021	5.87559	96.4626	2.39549	11.4491	0.00988477	0.0170132	92.6459	0.734468	289.182	7.39607	1.16848	0.805719	0.0965	111.825	1.68387	0	44.2842	31.3782	0.227556	1.09034	0.0705753	1.86106	2.28322	464.595	11.8314	6.56322	1898.97	1804.99	2494.88	176.69	16.687
metabat_ad.3071	14.2544	60.449	8.05964	124.827	826.441	15.3595	10.0481	5.629	19.635	10.3108	7.96918	17.8168	18.9678	10.2491	6.52689	4.26018	15.922	4.65284	25.8418	5.85621	4.65037	199.283	2.79854	24.1352	26.6149	8.31165	26.0952	0.22913	9.75775	1.32834	2.00266	29.5843	15.193	39.5118	11.0366	11.7126	46.2367	6.53343	149.877	14.9766	10.3313	29.5982	40.122	94.1388	12.7315	16.1962	8.24191	54.6427	60.7991
metabat_ad.3072	33.8145	8.24095	12.3206	7.74892	6.53354	34.3902	7.33411	13.8465	29.7275	9.88909	16.4365	12.953	15.4298	35.9173	1244.5	37.555	8.68023	32.3594	26.4947	13.892	24.0282	2.50487	6.30151	27.7698	9.5668	12.3928	7.39579	10.1389	16.6742	8.44522	13.2109	25.4236	5.86998	0.00832977	12.7758	4.44637	13.9776	28.5369	0	24.2375	24.3409	7.2036	37.1284	19.6589	12.3843	10.8734	5.76279	6.24205	0.169516
metabat_ad.3073	35.4517	3.756	341.652	1.7217	21.4759	15.7337	5.2443	21.2371	0.672189	35.0967	6.2409	17.4822	118.698	32.5199	159.018	48.3776	40.4199	15.7485	14.9331	25.7719	8.88681	6.30755	56.2929	136.62	196.09	3.17724	8.84139	0.0114945	14.9496	1.07193	1.21373	41.9493	11.1537	0.104456	5.93857	0.912399	35.7305	17.5078	27.5345	7.64248	4.64912	4.3583	84.3689	9.49223	5.27233	46.1383	1.92335	1.02421	0.0255335
metabat_ad.3078	133.455	61.1145	29.0772	70.8138	56.8894	138.9	75.68	75.6987	22.6524	48.5493	67.9837	91.9428	198.044	218.101	84.6781	54.4842	56.0899	89.0278	47.5971	41.6078	64.9281	42.3074	176.658	72.6141	77.9123	80.442	148.945	11.7456	110.004	45.8579	42.1838	28.393	78.16	1.91229	24.2364	2.97417	38.7277	74.8024	131.804	73.5586	63.9603	35.3763	204.81	113.03	21.9595	32.1597	75.649	29.8996	12.3731
metabat_ad.3084	4.19018	3.06471	11.5946	15.7447	12.4194	1.70158	4.35231	1.22925	2.27153	14.5899	38.2646	12.9313	3.73095	2.39209	2.73656	1.50603	11.9667	2.51445	6.69782	10.03	0.839225	13.4777	4.80942	1.37736	15.1813	8.24721	15.7898	0	22.189	2.33012	0.657645	17.381	41.529	24.5153	375.244	40.074	179.69	0.706735	1.1014	5.49093	0.763028	19.954	4.10982	122.729	32.0165	7.55593	47.0209	12.7041	4.49776
metabat_ad.3110	439.87	10.5595	622.814	649.199	2.79822	16.3011	219.788	16.9769	1.39364	78.2766	42.9508	3875.99	1001.69	46.8053	234.509	25.6985	122.993	554.347	103.564	443.28	6.94738	56.8476	197.33	726.969	5452.7	11.131	1526.76	18.9074	35.1918	4.90559	130.97	8.42425	518.258	0.283852	25.6136	62.9001	3.08754	10.687	4.32114	201.612	19.8109	131.246	436.892	24.6747	7.30913	4.6077	285.347	4.38	2.4129
metabat_ad.3125	148.994	42.4165	27.6175	34.9493	51.7153	241.795	73.7891	94.9881	33.4775	42.2132	63.5367	138.865	275.959	291.132	194.933	66.1588	73.6237	88.8159	59.4957	45.8674	78.4745	21.2382	148.186	87.134	43.071	82.0006	88.6178	15.1727	97.7436	35.8322	71.3563	25.2454	64.1796	1.6039	16.6777	1.97707	45.0925	114.141	66.4128	63.2589	83.1577	23.4304	305.171	108.541	18.6734	39.7968	61.313	16.9933	1.82707
metabat_ad.3127	260.753	2.60705	58.6735	29.1267	33.4049	434.665	125.293	475.072	122.748	118.674	161.326	100.552	325.304	116.666	60.857	62.0832	100.588	138.671	195.844	126.809	232.692	10.3283	99.3955	177.138	46.0454	134.319	91.937	16.098	238.296	77.0226	64.601	119.115	162.648	0.11233	65.9673	171.114	212.433	233.026	3.2409	150.17	102.387	38.4672	216.196	290.97	68.1388	94.5529	47.8449	13.5045	1.92691
metabat_ad.3133	2.70123	0.0799371	0.0446981	0.0395585	0.00289242	4.43157	0.129013	39.1026	0.0364552	0.00316489	0.491778	0	0.291171	4.36581	1.10353	1.17747	0.13193	5.9619	0.105966	0.901134	0.606104	0	0.0613483	0.0239525	0.0719586	0.0447061	0.0718106	0.00515464	0.0141257	0.229649	0.070142	0.025075	0.0223572	0	0	0	0.025036	0.474347	0	0.218156	0.635438	0.0409645	0	0.08601	0	0.0347446	0.0432531	0	0
metabat_ad.314	22.2885	13.8045	3.94989	4.26793	16.1245	10.9855	7.79821	11.0985	1.87894	7.76054	4.48362	5.82529	678.051	21.4746	46.8728	115.804	99.9807	9.04747	28.0971	9.47231	5.64113	12.3165	61.3068	153.747	20.435	2.55076	15.8273	0.753401	20.9998	0.776422	1.33878	622.705	11.7376	0.0407374	3.57407	0.742546	34.9261	8.25977	79.3362	5.47767	5.14967	4.49678	266.171	11.4336	0.821532	23.4795	1.36378	2.89091	0.788255
metabat_ad.3144	7.88902	1.43854	0.556909	0.529399	5.9106	15.004	1.66926	4.63023	0.792134	0.392179	0.458376	0.843747	7.33432	5.44288	8.64179	4.246	1.01035	2.56341	1.47429	3.48233	1.52356	0.272733	9.1136	6.03501	0.637086	0.110431	0.159117	0	1.09229	0.113697	0.728892	1.84781	1.74206	0.0615894	3.89104	0	0.644789	4.34971	28.8286	0.880125	1.18412	0.428077	0.582003	4.39042	0.102334	0.0806197	0.184229	0.0568367	0.00818219
metabat_ad.3154	4.03331	2.29723	1.12781	4.65367	1.17679	12.0698	3.95943	1.34841	0.383067	0.578152	3.30293	1.53596	2.62392	7.8387	13.1761	38.8432	2.33719	226.816	1.74897	3.39005	1.19208	1.19398	15.6024	2.31295	2.01377	1.24495	0.520807	0.41598	1.02812	0.67236	0.466689	0.350361	7.90875	0.0408547	1.62407	0.0813042	0.375723	8.39577	2.26923	0.490932	0.516592	9.14565	1.20873	1.21475	0.607574	0.434444	0.0866399	1.10693	0.288162
metabat_ad.3158	5.55919	1.55362	15.3566	0.579433	7.5511	5.5179	7.62559	14.1386	17.5055	792.791	60.4418	0.852254	120.15	0.551111	20.8314	130.681	48.7429	68.68	16.7221	10.562	5.07256	33.4242	8.56376	716.563	0.952826	15.1274	3.81297	22.0019	6.8167	13.2711	18.7289	153.886	6.40034	0.481067	203.851	2121.74	19.9855	4.47926	0.155218	31.4873	1.79953	51.1243	11.6655	5.33022	7.56638	5.68405	39.6702	0.547762	2.29107
metabat_ad.3160	1.58331	0.0191971	0.381796	0.111576	0	0.0293675	0.695665	0.189446	0.418744	0.360769	1.4926	0.372895	0.688229	0.390749	0	0.224583	0.400393	0	2.1062	0.74496	0.293953	0.102271	0.00161551	0.0136986	0.0963561	1.66313	0.765728	0	0.0218471	1.45097	0.0493325	0.0632161	0.140693	0	0	0	0.252597	0	0.137697	0.248506	318.313	0.209144	0.00679406	0.821885	0	3.36931	0.0620308	0.00849658	0
metabat_ad.3168	0.0630794	0.0716081	1.59742	0	0	6.82021	0.0233982	0.0156565	0	0	0.0469696	0.239669	0.0150797	72.5245	67.3896	0.239133	0	0.0444705	0.0231964	0	0.0233612	0	0.179013	0	0	0	0	0	0	0.0239792	0.0138437	0	0	0	0	0	0.0210539	0.103286	0	0.00057682	0.220881	0	0	0	0	0.00964114	0	0	0
metabat_ad.3171	0.29823	0.0328382	0	0.030714	0	0.0212084	0	0.0134602	0	0	0	6.06322	0.37158	0.039315	0	0.00278487	0	0.37259	0	1.06167	0	0	0.211308	0	0	0	0	0	0	0	0.409941	0	0	0.00382744	0	0	0	0	0	0	2.19865	0	0	0.000348109	0.00420545	0.0311393	0.00595379	0	0
metabat_ad.3181	4.56863	132.103	906.402	437.918	3794.75	9.40452	8.19093	3.39715	223.04	2235.5	610.234	4.91601	37.0032	0.0642117	0	0.133174	63.621	3.57009	214.35	153.511	115.967	197.024	46.9726	28.6293	74.3656	61.6854	338.476	0	51.5836	265.669	3.51161	4950.46	116.449	2748.16	2224.85	1977.27	496.649	43.8967	51.342	518.084	161.447	2388.47	1274.77	232.412	2196.31	3678.55	1083.33	1668.25	141.129
metabat_ad.3183	26.0831	6.91197	6.74166	4.71798	5.23977	26.726	15.0589	16.4113	10.5682	13.117	33.3776	19.0055	33.0402	39.5634	10.3543	16.2242	9.45112	14.788	15.953	9.7677	12.4753	4.07541	23.4014	8.99993	11.0828	25.3647	24.659	2.85393	18.7438	12.286	9.41201	6.02981	12.3629	0.248414	17.7528	1.10033	42.4362	17.7526	5.04261	15.1904	14.8296	5.04601	37.5673	27.0785	7.26185	8.63485	28.5573	6.22948	0.19894
metabat_ad.3187	268.727	0.0651286	125.558	79.4925	1.98683	33.83	1.58087	2.07526	0.691268	10.3253	12.6232	224.888	0.0476012	0.168734	0.526953	0.10468	0.335874	0.0322033	8.8573	7.17467	2.22742	1.07693	0.100289	0.0647756	174.894	0.106866	31.4312	0.419699	1.65309	1.15749	0.240477	271.911	14.0979	0.00490358	3.75006	0.374338	0.133299	0.150741	0	33.131	104.938	28.1013	257.527	0.694086	14.1683	5.99028	81.4461	0.761204	2.5239
metabat_ad.3190	4.64034	7.93943	33.1911	14.9303	8.16647	1.00297	0.685812	0.62174	1.26705	10.6661	6.86255	7.97034	0.676624	0.39171	0.0299479	0.151632	1.35488	0.122482	36.5561	11.2584	0.134565	5.01737	0.270576	0.241959	56.8927	1.05397	4.84134	1.55337	0.562975	0.366522	0.809162	12.4929	1.11636	2.07516	8.38219	3.0856	1.27349	0.0553291	0.0165703	14.0832	3.97027	91.1564	11.505	1.72066	6.12755	4.29522	11.908	13.6803	4.66416
metabat_ad.3201	0	0	0	0	0	0	0	0	0	0	0	0	0	0	0	0	0	0	0	0	0	0	0	0	0	0	0	0	0	0	0	0	0	0	0	0	0	0	0	0	0	0	0	0	0	0	0	0	0
metabat_ad.3203	12.7976	6.37334	6.48973	32.5573	2667.22	18.2517	10.4382	6.15486	10.6239	7.5557	5.70053	25.4874	29.5448	11.419	19.052	8.6471	12.7843	13.6575	21.0454	5.20329	4.53796	19.7754	5.74815	19.2512	17.8733	10.1549	7.50695	0.149299	5.11811	1.23236	1.937	21.0248	11.3622	0.671099	2.42333	0.857774	11.0957	6.25916	66.901	8.41531	14.8051	8.89875	35.4535	8.69427	5.4436	8.35136	7.39982	3.31145	0.494334
metabat_ad.3211	6.31931	3.24823	6.70935	0.949981	0.325097	5.07861	1743.04	5.33139	0.759633	0.782605	2.76861	3.10396	4.20315	5.08563	0.0158319	1.60473	3.17852	5.58302	1.6052	1.99484	2.30776	1.84182	84.3602	3.37006	9.01734	50.2103	3.26592	0	3.98461	1.47012	1.81896	0.191488	29.6023	0.083768	0.349823	0.0587358	0.750435	4.60983	0.819456	1.28436	2.29756	5.60841	1.87344	1.47156	0.0726225	0.0757919	0.448866	0.672515	0.389301
metabat_ad.322	0.497382	2.08821	0.648018	153.503	442.657	0.881238	0.294051	0.656314	1.85242	6.001	1.33839	0.210004	0.104451	0.300188	0.0836095	0.0626113	0.996727	0.0934718	1.55888	4.38838	1.32628	1.62016	0.191691	0.124926	2.26513	0.526029	49.8547	0.0696138	0.153148	0.988069	0.232221	2.5279	0.260266	0	12.7311	3.35912	1.20684	1.09549	0	2.7246	0.655605	12.8538	1.3104	100.473	2195.86	4.43962	35.0747	2758.52	125.089
metabat_ad.3239	3596.41	23.1762	28.2333	14.5354	8.62431	818.126	657.528	591.475	6.30229	34.6711	114.326	232.808	248.025	338.583	29.0644	90.5438	42.29	126.467	31.9163	162.223	597.497	19.3932	2214.4	72.3941	36.6237	71.0184	21.1184	28.3578	999.845	95.2298	259.26	7.35969	424.386	2.21007	5.74948	4.74656	8.25315	425.087	28.4378	124.06	247.177	34.9015	62.9559	20.9256	4.50768	4.46433	9.29187	9.06383	4.13338
metabat_ad.3240	13.5765	2.89931	2.59744	1.62899	1.67973	14.9749	2.92344	12.1328	4.6909	3.46593	10.6712	6.0773	17.731	42.1219	1.32315	2.61013	5.05037	4.6952	8.33695	5.25492	7.57262	1.433	5.18129	4.53639	3.38121	8.15383	13.5403	1.19041	5.84006	4.15561	4.57667	2.24244	2.9215	0	1.93854	0.219009	4.99014	10.0503	0.953049	6.7223	6.2405	1.575	22.4003	16.6092	3.41062	4.9597	9.40278	3.08943	0
metabat_ad.3252	2.46349	1.70992	19.8852	2.24817	1.92793	0.587826	15.9116	0.940321	0.40684	5.20507	0.721494	18.1873	16.8221	0.928623	0.587239	0.499277	116.87	0.80446	4.12885	5.38735	1.69451	0.684125	4.30765	175.483	8141.75	3.97656	92.0424	3.4538	6.79808	0.578457	2.37387	54.482	9.01322	1.07062	1.66834	123.61	0.642716	0.898019	1.55536	43.7923	1.31911	11.5463	44.254	0.878481	2.2021	5.65066	27.9153	1.36197	5.51698
metabat_ad.3263	21.1957	0.110746	6.89319	1.08724	1.20293	23.6828	23.2364	66.0384	7.61683	11.038	16.4798	8.99443	21.185	6.68314	19.8448	5.06664	4.69376	12.2642	57.2405	1.74105	25.7993	0.486349	12.9966	4.36849	2.26688	9.54387	7.29215	0.77487	11.5238	3.17744	3.69823	7.42487	15.8424	0.0104015	5.92371	0.606931	9.21692	13.1329	0.0731757	6.65113	19.7876	2.90587	37.9079	12.3781	3.42843	15.4136	6.20304	0.424082	0
metabat_ad.3269	3.7824	2.94947	2.25458	2.34245	2.17828	2.88835	2.9926	1.68049	1.31128	1.9193	2.77304	4.13706	2.34586	2.55428	3.86416	1.53631	2.75997	3.13872	6.66095	1.69457	1.50227	3.26187	2.51925	1.66459	3.98988	4.57525	3.23143	1.3828	1.42577	1.45652	0.836827	2.83854	2.66386	3.5187	2.2274	1.78866	2.5487	3.97069	7.91766	2.31761	66.0131	2.28131	4.40218	2.74931	1.42873	1.63153	3.96662	1.8848	1.09719
metabat_ad.3273	0.754682	1.0538	1.94192	0.0659341	0.718033	0.413606	0.717113	0.115898	0.265321	0.331803	0.339933	0.418039	0.158266	0.714199	0	1.00675	0.308844	0.254311	0.260398	1.10617	0.108323	0.0531228	12.2178	0.160561	0.304319	0.216467	0.143993	0.10504	0.246746	0.0655698	0.0074813	0.578064	0.662446	2.07299	1.37658	0.544177	0.0338683	0.208899	0.204688	2.34847	0.123594	3.70643	0.0314621	0.114865	0.038255	0	0.217267	88.3871	0.00464652
metabat_ad.3276	46.4512	8.10633	34.9373	49.0531	63.7185	48.2915	31.2204	15.4498	157.181	36.7555	296.34	81.6156	27.7709	13.4721	3.36212	2.90846	127.434	6.78058	132.206	23.2159	14.5048	24.9343	2.3234	42.6536	92.8237	27.827	133.183	5.46301	6.71079	23.8811	7.31868	98.8324	110.061	5.90328	18.9904	406.224	91.0565	11.6667	19.5982	60.9229	40.8501	145.182	90.6095	15.5994	70.0485	38.6244	81.1694	45.0515	30.4347
metabat_ad.328	41.4472	28.7846	64.1504	8220.71	203.605	21.3401	2.63947	11.7966	167.32	68.0123	86.6634	0.888864	4.6699	13.5118	0	0.360046	11.1562	0.479795	65.1706	165.854	15.1097	13.7948	0.38471	2.30137	13.9928	26.9109	509.08	0.58306	3.62199	43.6092	22.0229	87.8073	3.55694	33.639	154.285	109.852	93.1943	13.6708	0	105.724	145.213	1427.39	226.768	233.94	1074.18	616.489	412.863	3425.17	13.2211
metabat_ad.3296	4.27753	0.0121497	7.0522	2.92795	4.41082	4.85932	0.257968	1.32125	0.271418	8.40343	1.80811	8.83293	0.281649	0.371146	0.213268	0.529887	1.28799	0.324404	2.67608	3.89782	0.155679	0.555239	0.247178	0.144175	5.60407	0.331704	1.43774	0.0559123	0.753649	0.338165	0.533376	2.43306	0.716302	0	2.16923	1.37913	0.392578	0.0742772	0	1.49532	0.96385	2.93799	3.82749	1.17391	9.99899	9.81591	4.21597	2.47877	1.52795
metabat_ad.3313	27.4203	6.13196	19.3953	56.201	29.2982	29.0764	18.1195	10.2536	12.8124	65.5606	11.5918	59.0454	33.4536	13.4259	19.6446	8.56311	18.8908	25.0452	41.6218	12.4284	8.50471	18.5219	6.20692	27.2715	35.2616	15.7747	26.8031	1.0067	8.92927	1.95252	4.65305	76.7646	29.0461	1.76808	5.84712	3.82023	14.636	9.80728	32.2081	18.0767	52.9049	28.212	78.4291	12.6426	12.5276	24.9683	28.3173	4.59368	0.96369
metabat_ad.3318	8.83098	0.394376	58.2465	7.80276	392.741	4.37206	9.36826	75.457	6.39688	95.8197	64.3608	18.5343	2.1326	0.735868	0.112298	0.211514	24.2308	0.111291	113.069	30.1174	8.14935	144.619	0.243852	0.63076	32.2983	23.3351	179.38	4.27781	1.75439	30.8563	8.87058	33.21	15.1103	0.0872885	24.1393	144.617	4.72107	1.45579	0.0180092	10.5195	49.0185	67.846	46.5576	110.126	96.5051	413.721	306.189	94.1365	64.9664
metabat_ad.3322	3.56089	1.9989	1.43829	1.56465	0.895132	2.92211	4.67443	2.70981	0.771556	0.857595	0.924791	2.25865	2.62736	3.43975	1.53629	2.11004	1.75216	2.14446	1.08939	1.5154	1.60878	1.32454	10.4793	1.65562	1.18251	2.89005	0.6049	0.939409	1.96219	0.85457	1.81808	0.614196	2.59095	0.248886	0.625712	0.200307	0.912763	2.29484	2.03562	1.19882	2.48341	3.58506	0.688961	2.08913	0.585398	0.526962	0.376919	0.869795	1.50895
metabat_ad.3331	1779.26	10.3808	1441.9	305.904	111.694	797.537	465.471	2811	236.509	169.688	730.957	2868.83	567.837	331.706	93.1076	44.0526	146.784	32.2409	570.321	307.644	371.527	15.4055	28.2787	83.6991	1129.65	295.822	234.753	193.341	1374.8	173.203	314.613	214.477	175.528	0.531922	106.343	171.689	154.644	260.618	0.0285823	1755.16	595.337	294.011	749.638	411.621	380.881	676.914	406.205	29.5154	22.4472
metabat_ad.334	6.46961	1.68915	63.981	1.29363	0.247958	6.93333	146.659	1.37875	0.106279	1.19224	2.16636	2.37115	4.08591	3.92295	0.85658	3.14289	575.988	5.35601	98.1209	2.18256	1.6531	7.37936	3.70673	3.71584	13.035	101.387	0.971244	0.000433965	2.00203	1.02789	1.43606	0.233693	5.66132	0.385024	0.536808	2.26081	0.391985	1.47243	0.106527	1.6706	0.801133	2.43467	0.674703	1.00467	0.192373	0.024994	0.145884	0.686853	0.444985
metabat_ad.3353	0.574432	2.49183	24.8955	25.4001	328.613	0.597176	1.18646	5.0573	1.84887	4136.08	484.91	0.478835	0.701031	1.59578	0.00840336	0.0630054	0.874607	0.010189	34.5897	1035.44	24.9509	163.258	0.444807	0.0806072	4.62463	2.27103	10.6687	0.159356	0.855055	190.552	0.592344	947.863	4.26014	1.46468	78.7897	1596.08	75.5676	20.4849	0.389316	105.009	25.0704	1350.7	0.828023	280.785	2673.91	4332.91	1656.95	16.1744	15.3896
metabat_ad.3366	0.0541475	0.0234522	0	0	1.14171	0	0.025897	0.0230554	0	0	0	0.0155514	0	0.11943	0.00149115	0.0145403	0	0	0	0	0	0.349118	0	0	0	0	0	0	0	0	0	0.0262664	0.402495	0	0.0745779	0	0	0	0	0.0145403	0.0157781	0.0361504	0	0	0.0724947	0	0	0	0
metabat_ad.35	3.47874	0.971886	22.6363	0.437038	0.147541	1.68848	3.73	2.39537	0.354482	0.19325	1.20399	0.82529	0.817352	3.43663	0	0.533754	1.34414	0.686676	0.64774	0.50797	0.779847	0.410064	76.3445	1.16636	1.29232	1.0731	4.74022	0.0774135	2.88521	1.00975	0.409346	0.40094	12.973	0.023983	0.163024	0.175774	0.356045	0.845524	0.61138	0.768941	0.761669	4.19034	0.356166	0.555032	0.0973877	0.164237	0.174926	0.204856	0.405282
metabat_ad.351	181.668	2559.64	7991.8	396.102	1882.89	14.9993	273.659	8.88085	8.20187	705.033	1082.48	118.596	222.351	0.366524	0	0.091323	376.384	0.258189	1270.71	1055.53	28.7721	19.9053	690.787	162.029	1001.8	122.388	529.001	1813.57	41.257	160.465	16.4648	4967.04	861.266	7622.77	376.852	1776.62	220.969	205.04	4.28168	4867.59	24.1526	513.992	1517.95	1238.43	608.822	1392.58	4614.98	642.893	661.687
metabat_ad.360	14.4633	1.4952	3.51164	1.08749	0.708821	12.9637	1.21721	6.36816	3.96441	1.44751	39.2744	0.321093	121.419	12.5744	0.273129	0.830588	2.54417	0.537068	8.58295	4.86993	4.31858	0.509375	3.1624	2.26523	1.15388	5.76139	5.31305	721.423	1.59136	8.95684	6.41798	2.38584	0.764183	0.0201809	1.48136	0.00924214	5.05555	41.1431	0.0153599	4.0572	7.60506	0.77229	6.07882	11.5004	4.42679	3.1279	22.5518	2.37917	0.000901917
metabat_ad.361	0.488539	1.97839	4.44739	4.1463	101.549	0.505959	70.983	0.733518	11.2919	7.07297	2.77676	0.890864	16.9106	0.548545	0.669643	0.291415	4231.8	0.575901	18.8791	2.43145	8.80911	1.31796	1.23851	4.92345	3.8256	3.74937	4.27656	0.189236	2.67887	0.560968	0.225296	12.9056	5.05561	10.6483	7.91179	6.93834	190.573	8.88565	1.29846	4.96363	0.679203	3.04041	78.8057	4.38665	10.3437	7.26525	7.25905	5.02767	0.796808
metabat_ad.362	0.539154	0.450468	7.86924	2.09513	7.31475	0.630894	4.66076	0.0868818	0.602012	156.017	141.623	0.176463	0.459477	0.478374	0	0.0217965	0.322746	0.0364074	1.16912	1.94145	110.678	3.7948	0.363228	0.140727	0.249593	2.84613	0.449745	0	3.62011	3.9518	0.397085	75.4864	12.1046	0.0177769	2.32959	3.93395	4.50504	108.996	0.0122215	0.163737	6.16503	2.83528	1.04224	13.2736	10.5963	5.85996	2.63092	1.65837	0.134259
metabat_ad.364	1.46678	0.519156	2.12247	1.26956	2.31659	2.35714	0.948307	0.686214	0.792663	0.899904	1.5058	5.80437	1.48936	0.684428	0.547915	0.266525	1.63718	0.639218	3.6498	1.70272	0.315242	3.80418	0.202415	2.37618	3.93777	0.939155	3.51075	0.0855419	0.293241	0.21018	0.405185	2.90409	2.17322	4.96421	4.30919	0.488767	3.96538	0.338176	0.464937	1.23505	3.75977	49.724	2.84402	1.61446	7.27563	1.97417	2.94035	3.80582	0.386314
metabat_ad.378	37.9453	13.283	2.07324	7.22885	1.26555	51.9501	20.0381	16.9147	4.97782	16.7452	6.1739	14.3293	50.506	28.7881	10.6013	7.53731	7.09293	20.8032	8.29503	4.98537	20.7245	2.31835	101.69	15.0893	2.8835	18.1949	1.73046	0.224633	25.318	1.6689	7.98935	2.13604	20.0162	0.300214	2.24046	0.261692	29.1978	30.4928	16.9207	3.44858	22.733	2.70866	6.40736	9.90372	1.01775	4.20837	0.930404	1.52754	0.0835238
metabat_ad.412	33.0648	13.4945	42.6556	5.99145	1.40802	20.2923	2717.02	24.2193	1.94607	3.31498	25.2753	9.89354	10.3945	34.3356	1.73235	4.58436	14.8137	6.77341	6.63782	7.43574	10.3599	6.49692	256.448	17.5508	23.6895	24.3895	32.8909	1.3108	22.9908	7.76343	5.85653	0.973724	331.438	1.49526	2.31621	1.12283	2.10373	12.4528	8.16083	5.01943	7.20921	59.2773	7.06344	6.27224	0.519006	0.537257	1.5879	2.70278	0.445811
metabat_ad.414	2.27151	111.082	87.567	639.746	89.4073	5.00636	2.43243	1.36177	97.6704	600.278	127.263	0.101201	2.19475	0	0.115385	0.358435	28.2256	0.274678	171.517	26.518	36955.6	265.781	3.29143	0.116805	2.49166	13.1912	10.1625	0.32165	1.46463	10.2045	0.201817	189.808	118.441	10.4466	1664.7	117.178	104.749	899.252	0.459377	6.05806	18.1297	929.603	72.2509	168.416	3220.23	553.109	435.762	751.028	4.45686
metabat_ad.418	0.0160199	0	0.00969786	0	0	52.7769	0	0	0	0	0.0147564	0.0433213	0	56.0321	7.46012	14.9135	0	0.00293321	0	0	0	0	0.0965983	0	0	0	0	0	0	0	0	0	0	0	0	0	0	0	0	0	0.16888	0	0	0	0	0	0	0	0
metabat_ad.440	0.953323	1.24307	0.434494	0.27457	0.249497	7.30439	0.911913	4.06147	0.326909	0.395758	0.723301	1.07435	0.939446	2.25004	18.4753	2.59239	0.854773	2.54366	0.912425	0.415108	0.367784	2.74361	0.670849	0.576804	1.08167	0.843592	0.63854	0	0.622478	0.138869	0.324305	0.276575	1.98491	0.295463	0.925672	0	0.492025	0.295902	5.93854	0.694057	0.56918	1.58014	1.19172	2.15624	0.220937	0.045697	0.507676	0.474165	0.0122915
metabat_ad.447	0.530313	0.191962	0.312732	0.160111	0.111737	0.546868	0.832797	0.17043	0.0940861	0.160516	0.141565	0.607051	0.317458	0.838002	0.0613222	0.317233	0.46869	0.731749	0.257668	0.254237	0.061745	0.755024	0.365159	0.217387	0.571419	0.302709	0.494431	0	0.104377	0	0.0416804	0.0608601	1.09174	0.0174825	0.252677	0	0.179734	0.222526	0.806853	0.295212	0.166856	0.306868	0.65037	0.478815	0.277288	0.0476257	0.438011	0.112426	0.00374333
metabat_ad.45	6.97482	0.0240406	3.6163	0	0.0638665	8.96474	1.70059	16.6989	0.163524	0.408357	1.29895	10.2661	2.54587	0.865172	0.0651511	0.0280176	0.453159	1.21184	0.587572	0.907942	1.56413	0.0065318	0.51791	1.0372	1.28016	1.39772	1.15367	1.33061	1.54286	0.541391	0.694942	1.55227	2.21792	0	0	0	0.015576	1.33769	0	1.33923	1.47336	0.273843	5.42968	0.110043	0.458071	0.483065	0.0876322	0	0
metabat_ad.459	32.8469	9.96168	32.7076	31.3647	12.2051	23.6287	46.9431	11.1135	3.37147	16.5585	9.75345	61.6803	23.5676	18.6434	27.6302	13.6717	48.512	24.5106	21.9513	21.9415	7.24046	25.0923	40.0894	21.3682	105.488	12.9396	66.7899	115.727	21.5047	2.95537	5.4985	25.8575	46.149	6.74203	13.7869	12.6698	6.17626	7.15332	56.6928	42.3074	16.505	22.5763	73.3052	18.9877	12.9479	14.1881	70.9292	12.1511	5.51021
metabat_ad.460	0.0399234	0.0740224	0.0108748	0	0	0	0	0.0398159	0	0	0.55747	0	0.549834	0.484226	0.332244	0.0705046	0.00803087	0.0159753	0.00645714	0.0179188	0.330332	0	0.357713	0	0	0	0	0.845019	0	0.106006	0.960089	0	0.160769	0	0.0034	0	0	0.547748	0	0.00156617	1.30704	0	0.0152938	0.0144646	0	0	0	0	0
metabat_ad.463	0.0362874	664.398	20.4728	2761.47	2074.36	0.0634059	0.121766	0.53962	11.4072	43.2269	16.5402	0.0300202	0.0552563	0.0845488	0	0.0260563	0.642052	0	72.1811	181.973	0.463445	1.10421	0.0193663	0.0150634	0.176103	0.811116	9.44747	0	0.330933	1.64535	0	136.64	0.320502	372.16	322.084	16.0618	272.981	1.95258	0.0346566	15.3525	0.482312	848.186	2.59424	333.197	1010.72	298.5	77.046	1762.29	192.051
metabat_ad.473	0.0100721	0	4.41332	0.00509075	0.365643	0.921588	0	0.0123985	0.0308417	39.1638	2.02937	0.00838142	2.95401	0	0.205029	0.278603	52.8845	26.5837	28.7771	40.3083	34.0149	0.760824	0.00262467	1.11716	0	3.08854	11.2104	0	0.13526	0.343522	0.0821751	8.5536	0.172991	0	0.279067	597.139	0.546685	0	0	0.155269	0	1.40314	1.13363	0.0443871	40.3054	1.48828	1.79341	0.0496302	0.178129
metabat_ad.481	76.7845	30.5042	25.5499	64.6936	55.7004	178.102	35.7462	122.474	1090.22	60.9671	77.8244	27.6616	176.111	184.511	23.9328	26.8409	42.8048	28.9536	106.508	39.4504	115.221	11.9722	24.378	93.1009	14.283	108.82	79.539	10.297	87.8291	38.7084	52.2181	50.9389	26.6021	69.6633	59.1292	2.56806	216.636	283.706	13.7642	56.739	79.4484	20.5814	126.737	202.345	74.0177	54.8524	69.0611	32.7975	0.317846
metabat_ad.485	20.8829	72.9149	30.3916	89.172	56.0916	14.357	42.75	9.34349	1.4138	1.63321	9.13163	53.1398	61.8538	43.2619	0.550478	9.83193	18.1746	246.215	32.8208	115.707	6.18254	79.9411	71.0942	52.2857	19.7853	39.0517	14.4777	0.424226	50.4326	1.87205	1.34504	0.240812	44.5941	0.717601	0.849622	0.0956652	9.40827	13.9759	62.9996	11.8079	3.73614	20.0519	1.96756	8.45058	90.5538	6.4085	0.668631	93.6634	0.878207
metabat_ad.489	238.897	0.784176	2907.36	3.06657	4.17699	65.461	843.013	112.665	22.7876	616.671	400.415	34.1154	36.1822	9.05904	2.22342	0.339786	175.271	1.65623	1159.15	679.768	325.206	20.5142	2.20938	10.5986	698.048	134.448	16.3265	63.7431	30.3371	72.5406	26.2759	145.186	387.916	0.47485	215.001	1.74405	8.1054	37.8495	0.358475	50.62	1754.88	183.598	603.223	3.45629	71.9308	1054.35	32.5091	4.60318	0.0936861
metabat_ad.493	19.431	6.85851	115.338	139.421	2975.03	0.787787	2.10391	1.82991	2.21772	482.179	167.241	0.227804	0.251977	0.0335762	0	0	1.88829	0.0821814	11.3628	348.405	1.10906	16.1454	1.08668	1.05266	18.2378	0.847947	75.7655	0	11.1578	161.518	0.0642837	311.785	31.6762	15.6533	181.638	63.5824	5.19917	0.986541	0.941324	100.176	25.0552	1906.87	256.115	39.7129	843.864	393.195	835.123	99.5481	170.762
metabat_ad.495	4.33211	1.41672	21.2064	2.27405	2.4578	3.83519	3.4743	16.5921	7.57362	9.90292	41.3684	1.37212	1.16333	2.26822	0.290376	0.470524	4.07697	0.382232	41.5644	5.94149	4.17371	2.88922	0.244017	0.41984	2.33637	1262.04	5.14483	1.34144	0.892869	6.22942	1.08289	2.86041	4.98323	0.053955	5.04983	1.19127	1.91406	6.23308	0.132438	1.51165	17.5032	3.85604	4.31188	28.796	8.77168	83.8027	17.6233	7.21814	0.831094
metabat_ad.506	0.351242	0.916851	8.93778	0.262808	20.0291	5.08427	0.606492	3.25127	3.3531	3.92248	8.05805	0.776956	0.612429	0.167969	0.481017	0.22753	0.995875	0.251733	2.79653	8.51914	0.541478	3.16092	0.283222	0.190826	8.38367	1.02321	2.42112	2.79388	0.322282	2.14236	1.54391	4.10919	4.35574	0	1.75925	4.30318	1.85815	0.181887	0	2.36589	7.74169	8.84031	19.7655	5.81847	2.73647	24.6871	2.50152	4.26026	3.67029
metabat_ad.509	19.8154	3.61377	23.866	7.13898	44.6551	9.66727	3.78609	4.70566	5.59594	6.81978	12.8755	10.2198	3.86073	6.21212	5.50904	4.36243	4.31903	4.23039	7.78356	35.8533	14.5592	14.2595	2.67988	2.77419	90.3169	4.87637	6.6788	2.29542	2.70772	6.35034	6.26557	8.13803	2.48204	3.25988	168.861	235.923	16.5053	14.3787	1.52676	17.6145	7.07077	99.7793	15.2711	7.12969	80.3187	67.9103	43.8852	39.0909	2.98055
metabat_ad.514	0	0	0	0	0	0	0	0	0	0	0	0	0	0	0	0	0	0	0	0	0	0	0	0	0	0	0	0	0	0	0	0	0	0	0	0	0	0	0	0	0	0	0	0	0	0	0	0	0
metabat_ad.547	3.3822	22.7104	1.8358	1.46982	1.4911	4.97977	4.29453	1.65252	8.49866	1.14909	7.37102	1.97268	5.05128	419.936	1.94362	2.76224	24.9695	4.88151	2320.21	4.99019	2.17381	3.90305	10.5899	2.27924	2.45507	16037.8	0.959316	0.172962	2.8031	233.252	1.82175	0.279876	9.82559	0.681479	1.37951	0.0665059	272.141	3.42959	4.06403	0.66395	1.01426	4.81614	0.978449	10.6183	0.93809	0.27037	0.857737	7.33336	0
metabat_ad.548	13.5161	0.689318	111.77	2.70517	11.5466	5.62369	4.26281	22.7721	4.89421	27.0185	29.0131	9.01864	10.7097	1.53708	2.05001	0.520027	28.8579	0.113164	66.5927	5.10853	5.03707	4.20641	0.0435915	1.18928	42.0296	53.4216	5.6681	17.3264	16.4925	7.35457	5.98348	101.745	32.7834	0.106056	10.4465	186.84	12.0445	2.63215	0.0801158	20.0373	15.6822	75.746	39.2405	4.33559	7.90831	8.29448	5.62489	7.31663	0.860604
metabat_ad.559	0.0560764	0.0157427	0	0	0	1.02322	0	0.01787	0.00765243	0	28.9511	1.18084	0.0363633	16.2009	0.112651	0.0479046	0.139432	0.00619688	0.147233	0.163537	0.130307	0	0.309825	0	0	0.131082	0	0	0	0.0902284	0.00771955	0	0.215309	0	0.0831892	0	0.262482	0.0336756	0	0.0246693	0.133613	0.0168201	0	0	0	0	2.44162	0	0
metabat_ad.560	67.0379	2.58595	235.851	31.9577	18.0354	104.657	49.0346	35.2547	153.811	68.2438	47.2708	261.658	701.174	26.8962	161.894	40.2246	324.626	145.703	1440.46	32.4008	52.769	8.157	36.8448	432.632	51.3889	299.143	78.4025	6.22427	132.825	15.9078	36.7162	432.58	77.0651	0.289299	74.8995	16.4116	221.565	196.813	3.73342	142.49	152.781	32.6701	673.775	77.8489	15.1445	51.8605	14.8428	11.0431	2.50135
metabat_ad.561	0.0669312	12.1664	11.1223	55.5135	15.7643	0.0486846	0.124775	0.029382	19.5498	80.6491	13.5007	0.0562453	0.119541	0	0.0037244	0	3.99772	0.0751734	38.1518	1.17517	787.79	34.2997	0.0692841	0	0.502257	1.32603	1.07075	0.636381	0.00894655	0.422414	0	30.0411	4.26891	1.24537	282.969	13.9985	17.8296	20.6286	0.0468952	1.0806	1.48291	131.544	11.5166	27.3621	390.858	70.0693	51.1489	119.325	0
metabat_ad.564	45.4213	9.91561	69.0329	72.8394	963.898	25.8698	16.4422	19.9293	90.309	56.9672	67.0954	23.1142	17.1145	30.1739	45.9412	17.0413	18.7382	24.0521	82.3478	190.951	92.4096	159.612	7.46592	43.0165	49.6106	25.2848	108.217	18.3134	25.3204	24.9254	22.7227	169.972	15.1383	1.03233	145.012	33.3035	40.9261	53.6202	0.0498728	76.4982	45.2926	78.5261	149.723	68.9616	639.391	134.593	107.824	332.404	1248.17
metabat_ad.570	29.765	0.800201	224.946	23.1099	0.78325	43.5576	220.321	6.67556	4.03762	2.43385	71.9191	153.362	540.01	2.7187	0.314495	4.53985	294.791	1.12797	193.502	75.2734	3.28111	189.423	81.247	125.724	473.234	90.9049	45.4609	53.0156	1.70647	4.78879	94.8793	22.0368	126.313	0.104365	6.25163	19.7638	7.29919	21.3813	0.134631	40.7068	60.4254	7.64636	51.8375	5.1167	0.729393	0.153835	8.76185	1.32298	5.72576
metabat_ad.575	0.13696	0.0412826	0.0220693	0	0.00332005	0.0546653	0.0589634	0	0.00555706	0.0953531	0.00732633	0.0151946	0.0375836	0.00493314	0	0	0.0258341	0.0399844	0.0889076	0.0214333	0.0998197	0.0684149	0.228536	0.0167467	0	0.0574715	0	0	0.0310958	0	0.0378454	0.137538	0.0414864	0	0	0	0.00739972	0.0425808	0	0	0.349052	0.0150591	0	0.062573	0.00415007	0	0	0.097437	0
metabat_ad.582	0.017158	0.0075639	0.678281	0	0.0188961	0.0083632	0.0498339	0.12113	0	0.0233018	0	0	0.00372578	0.0173997	0	0	0.158709	0	0	38.357	0	0	0	0	0	0.188608	0	0	0	0	0.0134771	0.0378449	0	0	0	0	0	0	0.0132075	1.24945	0	0	0	2.39462	0.0758874	0	0	0.789485	0
metabat_ad.584	302.477	4.32515	2.92533	46.4381	0.476624	60.9721	78.8003	410.601	37.2164	63.2057	70.8594	20.2946	9.9731	71.037	39.8148	1.43523	130.077	24.0994	265.335	9.57744	9.40954	1.72408	1.96153	23.7753	5.61015	142.889	5.52707	32.1635	129.235	23.1944	204.516	6.78424	86.4815	0.0554265	1.23787	0.386845	42.6469	39.8752	0.0971054	144.918	47.3662	0.510674	6.18714	3.81091	25.685	309.322	1.24019	2.79173	0.130013
metabat_ad.60	45.0711	19.3444	27.8672	43.4548	61.6903	60.3945	41.5979	20.2163	21.8057	21.6024	24.7427	70.2091	88.4941	32.3376	35.7315	16.0491	3233.28	17.1337	89.5682	16.5569	21.7965	35.9433	15.7385	181.327	55.7614	37.1058	41.5422	1.98094	15.4154	4.57874	11.4784	62.9485	129.079	9.82847	12.5192	17.8701	33.3974	33.277	185.703	41.6203	32.8824	26.6231	185.602	34.9	11.2859	17.0911	22.236	23.4121	12.74
metabat_ad.637	220.188	3.51194	38.8005	29.6142	17.7045	117.641	181.518	115.25	195.722	44.6296	77.176	33.6429	92.0742	161.151	286.512	228.806	50.7281	273.472	216.021	208.852	101.388	9.86275	44.1718	247.262	56.8048	65.2551	30.5968	118.246	110.556	54.5718	82.0544	76.94	19.5612	0.0429123	51.6747	10.1345	95.5678	133.854	0.0577883	106.6	117.193	20.028	107.507	88.5566	37.0167	35.3781	20.3158	20.2208	2.03923
metabat_ad.64	8.08234	5.49099	10.5694	0.88927	6.6655	4.3448	1.50443	1.04136	1.88437	6.62436	6.08924	5.28589	1.45553	0.980173	3.51683	1.58022	4.36969	1.61395	10.3923	6.16282	6.40016	2.24747	0.511708	2.07967	17.5215	2.04881	1.24132	2.2661	1.52882	2.64088	1.6034	12.1352	4.73989	18.3332	3.00908	4.89965	2.1441	3.64644	0	3.71563	3.82551	5.56626	15.1527	1.77726	4.67331	7.5176	2.31145	16.0539	0.244212
metabat_ad.646	29.9617	6.38144	2.63763	2.98047	12.9323	15.7823	7.74001	19.4077	0.606311	1.86716	5.58921	10.2659	71.6294	30.3677	87.7513	39.8534	41.8302	8.56274	21.6445	7.34872	8.53628	9.09074	58.3792	141.897	244.754	2.30794	91.1423	1.40011	14.0037	1.16115	1.07003	22.8923	14.9654	0.0905268	16.51	0.217353	23.5309	12.1029	42.1614	878.349	4.81747	4.26598	78.2589	10.4135	4.24144	8.26831	112.91	1.15489	0.355212
metabat_ad.650	3.42878	1.99814	1.49565	1.18427	11.3847	4.09101	0.61362	10.676	5.37872	7.09292	8.32302	2.32519	2.61328	12.6001	15.4724	2.048	0.526552	1.79859	4.83412	1.4583	3.49776	3.52315	0.425595	1.98025	3.02253	1.15564	1.35811	1.32046	3.7997	3.2866	2.35965	6.49163	0.555505	2.21676	3.14808	0.455051	9.67172	4.09489	0	4.0788	5.25219	3.61157	7.85203	9.01602	7.33837	3.84799	0.929615	8.12382	0.392159
metabat_ad.662	2.24342	0.0140585	6.22184	0.124095	0.685497	2.74523	0.859598	1.04783	0.133611	0.361367	0.819637	2.24808	0.674585	0.421835	0.0738996	0.300256	8.17403	1.4766	2.46038	0.296608	0.53581	0.464629	0.681601	0.640146	0.527621	0.766918	0.0599103	0.0626695	1.04941	0.218175	1.42859	0.924657	0.72664	0	0.102109	0.204991	0.104522	0.435812	0.00633276	1.51405	0.78939	0.924979	0.28642	0.239612	0.107654	0.117066	0.373216	0.293097	0.0192453
metabat_ad.67	18.4429	13.0306	21.5057	19.3606	22.3151	17.324	29.3247	8.03301	3.26377	24.4805	9.12089	37.923	15.3552	13.3723	12.8658	5.55071	35.6818	11.3712	19.8616	10.0476	4.13261	34.8569	19.1537	15.0992	47.8867	11.6384	25.8315	0.370626	9.63748	2.56915	3.59375	24.0709	35.0409	11.1333	34.1099	12.0992	41.6794	5.26736	92.596	15.7662	8.04501	17.0447	33.8729	325.583	8.62641	8.76528	35.377	12.9097	4.46518
metabat_ad.680	10.4818	47.6474	2.01435	12.6063	1.38129	14.2961	15.517	8.19517	5.21866	1.42595	18.6139	6.89234	2.90591	6.41485	0.729181	3.05106	7.71841	3.83957	8.52359	6.37334	3.64196	38.1537	12.411	7.50485	1.45251	6.17284	0.210695	0.0258173	11.6993	7.07492	2.23376	0.41874	18.2621	0.0110294	2.75726	1.31833	1.19572	3.21967	2.41788	9.55153	2.92507	10.8257	0.653171	33.882	0.39431	0.574503	0.0949176	21.7535	0.492969
metabat_ad.683	1.5268	52.9996	0.200673	0	0	1.75604	0	0.276754	0.134854	0.040168	2.54719	0.214904	0.317297	12.806	1.80964	0.0621473	0.0725256	0.0166698	0.151311	1.45405	0.0500176	0	5.75055	0	0.0993995	0.0206566	1.3414	31.923	0	0.847336	5.8432	0.038121	0.109179	0	0	0	0	2.71143	0	0.092211	3.8829	0	0.179897	0.0865882	0.0718907	0.0439711	1.40843	0.154511	0
metabat_ad.705	2.23949	0.113662	0	0	0	0.0844725	0	0.163319	0	0	0.241333	0.00447967	0.7542	0.698423	0.201207	0.0694665	0	0.0794186	0.058831	0.0389415	0.0145478	0	0.156649	0.0298755	0.0117786	0.0429026	0	0.148823	0.00173551	0.276992	0.533918	0.00173551	0.032735	0	0	0.0439698	0	0.0851252	0	0.0487705	0.505925	0	0.0281152	0.0423464	0	0	0	0	0
metabat_ad.71	150.196	0.297157	95.7183	22.0244	5.07414	182.348	115.581	65.7671	62.0746	234.779	110.18	124.857	469.129	36.8152	86.0284	56.5068	80.5069	97.2626	369.999	29.3375	103.497	6.57279	164.76	75.381	27.5149	293.515	42.1933	9.69596	204.092	38.2246	75.0509	108.376	256.118	0.0749372	69.138	6.97494	101.277	149	1.02521	89.7498	159.732	18.0967	224.666	107.308	32.1839	100.28	35.2701	1.31569	0.0187907
metabat_ad.710	0.0192435	0	0	0	0	0	0	0.0886194	0.00839552	0.0696517	0	0.252488	0.0577306	0	0.114134	0	0	0.211472	0	0	0	0	0	0.0780473	0	0	0	0	0.142724	0	0	0	0	0	0.016791	0	0	0	0	0.1449	0.0379353	0	0.115377	0	0	0	0	0	0
metabat_ad.713	0.0855104	0	0.0219246	0	0	0.254945	0.00651207	0.0175272	0	0.00267423	0.00812477	0.288064	0.00689993	0.00775732	5.70296	0.957837	0.0338739	0.15858	0.0139632	0.0239252	0	0	0.0100233	0.0214755	0.0107582	0	0.011247	0	0	0	0.0255175	0.0297228	0	0	0	0	0.0384535	0.0854925	0	0.0555159	0.0199853	0.000898216	0.0757634	0	0	0	0.0159842	0	0
metabat_ad.720	4.34225	0	0.427802	0.0403378	0.161794	2.42213	0.889293	2.29922	8.33017	1.44999	6.4754	0.860142	18.2313	1.39171	37.0337	18.472	3.7245	17.597	5.54512	7.0748	6.84674	0.184861	2.03275	19.4019	0.361299	3.01768	0.981872	1.38797	5.09537	4.55073	4.67575	1.73429	0.713705	0	1.4916	0.0829136	5.16611	1.61983	0.00698758	4.40322	1.44359	0.250634	0.999961	6.76305	0.849628	2.0833	0.585818	0.110351	0
metabat_ad.723	13.6193	2.63688	304.473	9.29731	43.0677	9.6581	47.6382	6.17469	21.2102	217.012	73.1156	1.96182	7.43501	3.14615	0.00725649	0.845924	36.0534	0.352948	106.196	34.1806	3222.69	6.37416	0.163049	3.24823	0.869612	32.962	9.15553	0.584707	25.784	27.1289	42.1123	128.512	51.3261	0.0547626	65.6985	16.6937	86.736	436.334	0.0351615	3.589	210.744	199.504	227.46	17.1234	136.322	308.448	27.473	11.821	0.380871
metabat_ad.724	1.02235	3.75231	3.605	3.01015	16.9155	0.76961	35.7105	1.14092	2.24209	24.9544	2.69558	0.715839	19.6351	0.154672	0	1.04551	0.960648	0.0930886	3.99548	5.87435	57.15	7.90581	0.965356	0	1.50864	3.68602	2.80873	0.183673	4.54755	2.60279	0.360431	8.90393	14.5916	5.78951	60.0517	3.45528	33.0727	38.5718	6.80969	5.83477	1.32716	5.58503	6.57459	2651.38	12.3867	8.66183	12.2503	10.2739	1.3202
metabat_ad.735	0.415403	68.6336	56.5455	6.17909	92.1713	0.777229	3.61834	0.0161202	1.10774	7.41629	29.5918	1.40945	1.7559	0	0.356747	0	21.3971	0.013977	58.0394	4.49368	1.53198	0.261698	6.6156	1.52905	11.8149	3.7172	5.07797	6.64433	1.46934	14.0234	0	32.1634	10.0567	87.0925	33.2092	46.9911	21.0274	3.72789	0.08135	29.6715	0.405027	9.50097	33.4901	56.4361	5.22083	8.07069	19.7196	13.5108	24.5107
metabat_ad.736	36.8748	5.6599	0.367383	0.542568	0.492908	10.2095	4.50899	11.3056	0.457213	0.814263	2.15751	0.808926	13.7588	10.9832	334.82	75.2996	1.48488	1.04152	2.176	3.83393	9.69749	0.132031	23.4189	6.72258	0.869522	0.75896	0.766846	0.00996356	4.30798	0.876024	2.69821	0.817705	3.08253	0.0263198	0.831324	0	0.528287	10.9586	13.1097	1.73868	7.63446	1.07776	1.80704	9.00214	0.015459	2.30075	0.19133	0.0256761	0
metabat_ad.739	60.4789	36.7525	242.6	8.59039	97.9059	153.499	17.1979	65.1074	140.941	114.358	337.832	15.1485	37.4752	23.2583	2.64004	0.367784	477.751	0.378493	603.477	1424.04	179.612	1008.04	0.581025	53.7985	133.33	256.335	959.255	33.3076	2.76934	46.3814	15.9879	308.42	31.3718	0.160316	275.156	617.364	177.771	103.501	0.178036	273.138	81.3148	88.8793	249.977	147.621	144.029	54.0534	492.846	170.801	157.985
metabat_ad.751	3.42711	0.105689	15.2222	134.385	37.101	0.654328	1.13753	0.903666	0.86584	46.6478	6.13293	1.88127	0.163605	0.335041	0.0245357	0.0500208	0.140566	0.170672	2.63933	92.4324	2.81786	2.77099	0.0919606	0.501548	3.11368	0.834399	20.0581	0.407137	0.426032	1.4847	0.532243	11.8571	1.83767	0	18.3706	3.79134	1.54445	0.494531	0.0169028	1.57885	28.6656	57.0189	6.44653	0.301057	89.2631	101.935	314.534	34.7222	6.29491
metabat_ad.753	1.93738	0.229791	1.08197	0.845458	0.206324	1.26234	1.70843	0.6159	0.577908	1.63814	0.781938	2.35366	1.39017	0.328582	0	0.857573	2.04744	0.589951	2.28929	0.804017	0.389623	1.0554	2.09581	1.46566	16.9298	1.40448	0.0871967	0.125356	0.602117	0.599331	1.29394	774.973	0.958137	0.0311297	0.314477	0.100251	1.19552	0.658007	0.147071	0.772259	0.503005	0.607073	6.55759	0.292698	0.184268	0.236151	0.307782	0.352469	0
metabat_ad.755	26.6746	0.873636	0.0672681	0	0.131133	1.31301	89.1311	3.55533	0.139341	0	1.51223	0.6662	7.76988	0.81623	4.24331	14.9355	3.69733	26.1673	2.53696	257.835	2.8514	0.378575	5.32669	0.10537	35.8792	11.9438	0	0.507567	2.21069	0.268203	0.700416	0.0119011	3.52596	0.291439	0	1.15927	1.50566	0.550696	0	0.179675	0.747927	0.0635256	0.0665184	0.479611	0.00976511	0.17932	0.0373625	0.483577	0
metabat_ad.760	7.36386	1.34726	1.54537	0.854278	1.04356	9.74352	5.27889	3.14327	1.2957	6.29025	2.35278	3.62277	18.2565	5.31072	2.09226	3.72738	12.1249	5.00797	7.1506	1.87222	3.63129	2.23079	4.02079	20.4392	4.6952	2.03711	1.28214	0.229378	2.07879	0.316825	0.813974	2.72086	5.78551	0.111671	0.708411	0.070278	1.85604	3.79527	12.7123	7.15914	1.56492	0.836037	20.4852	3.41306	8.25612	8.3597	1.07412	0.470133	0.183806
metabat_ad.761	0.360508	0.53648	0.22035	0.233023	0.0392968	0.612238	0.659341	0.57254	0.0423837	0.0606178	0.275456	0.981157	0.575699	0.596492	93.4798	0.775428	0.335574	3.20522	0.577507	0.195105	0.0124095	0.227223	0.245994	0.405958	0.191964	0.743525	0.00241296	0	0.123759	0.203381	0.277418	0.0565597	0.120955	0	0.0224566	0	0.152767	0.51157	1.23509	0.240515	0.158919	0.166839	0.17791	0.304004	0	0	0.0820407	0.0389026	0
metabat_ad.780	2353.57	533.854	1605.63	1340.57	358.216	3754.16	1118.22	1701.9	1384.71	1050.81	2114.93	540.819	2319.93	1401.1	36.7546	21.0621	713.755	171.788	1316.98	2299.53	3131.9	195.745	105.387	570.747	1297.02	1732.57	3490.04	1230.45	646.407	903.238	868.485	1907.53	732.063	0.854605	1591.09	32.3111	536.382	15105.8	2.34459	1946.65	1707.83	544.088	5252.76	4894.39	2618.8	1728.01	3693.46	1082.31	79.8002
metabat_ad.791	370.204	164.196	302.904	244.163	182.166	262.627	263.056	198.251	115.058	276.312	300.014	219.071	443.408	319.226	79.3944	75.2751	222.621	93.0028	205.74	170.765	310.747	146.654	793.518	418.839	681.133	304.066	576.088	93.6666	378.221	247.439	170.392	259.762	499.576	4.91134	112.83	55.1405	214.747	254.389	66.4651	338.537	168.134	203.367	642.165	230.084	77.6616	111.609	439.606	1932.01	42.7285
metabat_ad.798	38.5499	0.393755	52.2915	4.39126	3.30102	39.031	30.7177	18.3116	37.0324	68.1515	27.2344	32.5892	164.824	9.87472	13.73	14.3548	39.1564	21.8319	115.857	8.99296	40.2338	2.01399	50.3957	78.2212	17.2377	67.5833	11.0068	1.60516	46.0106	11.6469	17.6472	82.1254	60.5378	0	45.1984	4.51049	38.8115	41.441	0.588351	20.9992	48.4941	23.1703	78.7852	29.0552	13.0388	39.0609	10.8841	0.794962	0.0859084
metabat_ad.806	98.4193	16.4095	5.85481	4.78233	19.9718	27.2713	16.2054	44.6864	1.33974	182.809	19.1148	87.6585	655.283	72.0712	137.122	27.2311	21.2206	11.2288	14.0566	87.0611	37.436	15.0518	529.911	423.052	2218.31	15.9094	67.8875	0.503704	59.6969	3.85331	18.1306	237.577	31.6592	0.0676212	3.88221	0.5206	4.93928	52.4466	193.902	452.606	40.8517	7.00599	345.829	28.1431	4.83068	70.7908	3.09383	2.8773	0.389723
metabat_ad.812	122.95	1.1961	58.767	62.8512	0	6.51477	48.378	3.93503	0.0932642	109.67	8.96375	114.895	1335.26	57.4558	0.0128583	0.337278	3.11615	1.36998	1.64154	196.928	0.0294872	1.01434	161.694	8.48174	264.938	12.3541	265.065	0.814421	0.996357	2.88885	160.162	10.3079	43.9643	0.429236	0.347125	0.0714717	0.248762	1.03567	0.0703799	22.0311	255.96	2.79686	59.4702	0.477248	0.0792479	1.33722	0.224194	0.0858229	0.573391
metabat_ad.823	88.7288	4.02443	4.82349	25.902	1.30554	65.7099	22.1653	21.1141	10.6307	34.5657	26.8184	13.9476	92.3025	32.7917	5.46102	5.96658	21.1504	16.9416	134.434	6.32721	28.5836	2.55669	90.9575	22.6226	1.61321	24.383	0.911613	0.727001	26.7394	1.36353	15.9959	84.2818	18.7602	0.0833141	797.953	0.290508	481.222	37.9729	6.92344	7.63655	65.3938	2.74681	11.6503	12.0949	1.6908	13.9499	0.611821	3.2677	0.0664677
metabat_ad.83	366.016	49.6746	512.898	44.908	4.04075	160.972	546.436	81.8204	3.85662	37.5567	131.752	548.288	867.325	83.4509	53.2781	203.915	315.455	332.399	399.463	181.026	41.4212	25.5758	1289.07	98.6375	667.416	313.885	41.3434	24.3426	372.661	38.411	208.195	29.7865	688.603	9.60465	13.1387	1.60834	19.0623	58.8333	20.5358	188.143	193.105	41.0787	158.728	74.9516	3.98026	2.35571	4.35137	8.0636	1.59729
metabat_ad.832	20.1285	4.86234	1.42769	1.87142	0.694336	35.1884	8.81813	8.89123	1.07039	1.57371	4.90281	4.41194	6.47904	58.739	2.30456	3.17718	3.2352	6.86772	1.82406	4.3299	5.32286	2.37676	37.7438	3.47155	3.02723	3.16107	4.05388	0.397002	6.12718	2.66358	2.12447	0.53245	8.5537	0.0415363	0.438869	0.130499	1.4018	7.58684	5.8919	2.99731	6.70212	4.16941	6.1067	5.29234	0.66173	1.18691	2.17718	3.48782	0.0527483
metabat_ad.846	5.08836	0.183564	0.243492	0.201041	0	0.262541	0.191367	0.876251	0	0.127888	2.97719	0.0865321	0.324343	1246.22	4.09579	0.212262	0.155689	0.229729	0.550118	1.31402	0.211876	0	0.161201	0.0832791	0.143382	0	0.281556	74.8018	0.146868	0.984118	0.0882706	0.0796069	0.519295	0	0.000604595	0	0.520014	0.656287	0	0.782882	0.345071	0.448732	0.564603	8.05922	0.201298	0.840893	0.307137	0.162946	0
metabat_ad.847	87.1947	33.1065	89.1953	53.3123	45.997	127.317	28.0377	110.927	1167.93	1307.57	105.929	30.1255	108.662	146.877	18.3059	23.0553	190.797	28.2803	1376.14	66.0477	364.116	119.606	21.4979	58.2949	19.9435	324.13	164.463	8.02486	63.5178	108.403	62.982	425.503	38.3683	13.415	88.5738	310.557	553.16	451.84	3.72427	67.3655	176.552	64.4447	329.651	346.164	4069.74	254.463	129.179	108.189	2.50333
metabat_ad.86	60.5155	3.60287	20.7954	3.20582	4.33297	62.2377	18.8376	24.1433	4.43145	18.8315	11.9517	143.081	116.179	75.4745	32.3391	12.1475	8.52447	38.4924	14.2653	7.21885	33.9725	2.8201	22.9893	33.2903	10.0192	32.3035	39.1298	17.8055	12.7438	5.83399	19.0091	15.9197	12.3648	0.212534	3.25872	0.42273	9.79511	52.3832	2.14978	28.4709	18.2125	3.12845	343.875	13.1817	3.22287	20.0509	42.7083	2.86485	0.792403
metabat_ad.860	7.28605	0.0341569	6.73393	2.78454	2.38682	3.98777	1.90394	2.93229	10.1151	4.89245	5.31634	10.405	3.57234	4.03283	4.89471	3.70269	5.58715	4.69838	24.967	4.71887	9.93932	2.08554	1.15308	6.8153	4.2528	9.86935	2.61734	3.28215	8.24708	3.28223	10.8993	9.5648	1.75733	0	6.47271	1.54876	6.32555	5.66472	0.00303084	7.47848	6.95817	2.70578	14.3772	3.52811	4.19023	5.40915	2.90816	5.36417	0.111778
metabat_ad.873	59.3297	0.0305272	163.059	54.6025	29.7728	50.8774	76.7732	39.3166	55.2534	503.097	766.042	57.8942	85.6886	14.9839	10.7293	13.7889	116.689	29.8156	580.745	8.56367	34.2611	10.7759	19.0296	15.8418	13.7817	92.9612	18.9354	8.56425	68.3221	294.508	21.6941	439.374	65.8053	0	258.412	72.9619	260.828	97.3255	0.538532	20.1082	609.582	163.189	2092.49	31.2003	77.3444	270.492	66.4094	1.66259	0.00454718
metabat_ad.882	4.20014	1.42758	308.672	0.510808	3520.16	6.58441	0.903452	2.0106	0.407935	130.318	41.9784	0.294249	5.35127	3.36526	2.96195	1.91121	0.960843	0.979855	0.776618	19.6853	0.921233	2.66346	6.00067	2.4604	65.8179	0.108439	3.20629	2.17779	1.7349	2.14923	0.486623	1776.13	1.62086	0.00488798	1.40338	0.00206541	0.499068	2.10918	26.7719	6.35076	4.13513	72.044	0.512439	1.79177	2.71086	58.2696	1.63209	0.0641228	0.135127
metabat_ad.898	192.681	62.6332	45.9631	132.834	51.9867	178.451	108.052	107.619	37.0899	81.87	94.1016	161.626	246.023	273.498	99.2094	88.0217	79.8297	140.925	71.0807	70.3595	89.2226	44.5386	262.052	91.9368	144.605	119.585	207.439	20.5479	156.047	66.7227	61.5571	34.7333	159.942	5.37754	27.2219	10.3859	61.3587	96.373	104.711	105.165	85.7232	90.4637	279.672	142.339	28.2983	44.7219	161.241	37.6292	10.3675
metabat_ad.907	5.29975	6.59533	0.203885	0.370382	0.29896	1.77938	1.56452	1.76604	3.39067	0.228999	2.32431	0.404961	11.5051	18.5883	181.606	129.024	1.85991	1.57951	37.0555	0.709035	1.70178	0.473809	12.8266	4.65077	1.43031	0.304596	0.682996	0.0844784	2.4994	0.263074	0.671407	0.12538	1.95621	0	0.478504	0	0.291933	10.066	12.6636	0.203224	1.76588	0.302285	1.4395	1.20468	0.0302686	0.18235	0.193068	0.160989	0
metabat_ad.909	82.9623	27.8174	62.2207	37.9402	9.58671	48.9183	101.815	27.239	4.67619	32.4725	27.1996	87.8263	109.104	38.813	10.6981	30.4628	74.6014	54.616	74.7283	40.0346	22.6769	18.3196	258.885	43.3402	141.572	41.0977	34.0567	5.31628	68.6262	11.3954	21.5092	16.9925	114.896	7.16823	12.5478	4.03298	11.3888	33.0753	19.7999	34.1896	31.8818	20.6627	49.1676	30.1616	4.43141	10.4514	35.7354	7.32848	2.33977
metabat_ad.915	0.172831	0.266536	0.650293	0.372965	0.291597	0.066196	0.0482161	0.028266	0.0767184	0.727312	1.16507	0.378219	0.0710932	0.0228974	0	0	0.055093	0.00511019	0.38095	0.304968	0.0901783	0.217971	0	0.00133178	0.747306	0.0846392	0.20371	0	0.0618223	0.0278253	0.0080358	0.916526	0.314881	0	1.01323	0.71585	0.255724	0	0	0.770905	0.379791	28.1311	0.635103	0.274004	0.387794	0.409519	1.00197	0.724523	0
metabat_ad.92	0.0236951	0	0	0	0	0	0	0	0	0	0	0	0	0	0	0	0	0	0	0	0	0	4.23975	0	0	0.000389703	0	0.0832089	0	0	0	0	0.00671578	0	0	0	0	0	0	0	0	0	0	0	0	0	0	0	0
metabat_ad.921	0.41955	0.898484	0.323625	13.8498	7.19663	0.357452	0.110426	0.115111	1.51836	0.181247	0.731143	0.896297	0.527627	0.283812	0.785687	0.228015	0.273731	0.0583872	31.7117	0.306926	0.00990952	0.881301	0.349509	0.302792	0.189111	0.169183	0.0667094	0.0618517	0.316979	0.262963	0.415443	5.01403	0.480959	0	0.196784	0.157154	456.347	0.331779	0.350313	0.40116	0.33725	0.394039	2.00413	0.687126	0.369585	0.217862	0.0615776	2.07357	0.386245
metabat_ad.936	11.9209	1.59479	33.9628	40.6947	2.18023	0.743925	1.29186	1.13942	3.99924	26.8824	4.59373	17.6675	27.5557	0.720138	1.12438	0.292206	13.4916	0.253574	14.9562	87.8073	1.03884	478.403	0.363615	1.24164	1564.71	3.14154	132.71	8.25262	10.3585	0.699303	7.26494	34.5194	6.63289	0.54695	55.4087	80.2467	449.135	0.168541	0.420995	94.6712	1.66629	22.8807	15.7974	1014.98	1.44033	30.9312	10.1476	11.1413	6.98903
metabat_ad.937	206.523	1.54968	4279.26	6.35333	6523.61	0.991517	51.9659	8.52357	1.8474	2619.05	293.181	99.9748	246.704	0.0979466	0.0069151	0.0669328	42.4103	1.67182	376.144	1122.36	34.0665	88.342	195.218	1301.97	2821.66	49.1807	646.91	74.1075	256.853	88.2636	55.905	6781.3	235.198	6.45203	389.575	987.585	179.624	656.993	0.238374	2530.28	278.659	4561.99	2932.2	2.91115	1319.15	6274.73	2439.01	2488.43	827.371
metabat_ad.947	12.8505	8.28289	3.94278	10.4379	8.57889	31.5134	9.69118	6.19959	4.24365	2.73184	4.54124	9.17321	16.8517	17.4675	35.8662	13.587	13.2274	6.3544	26.8193	3.49527	5.24593	10.0335	6.29488	15.448	8.77018	5.62872	4.40573	0.0881457	3.34432	0.669579	1.51127	5.51289	9.80376	2.41103	9.8453	1.06703	9.63171	6.68958	501.521	5.8136	4.54209	2.68772	17.4071	25.8466	0.910475	1.73473	2.43732	2.15988	0.628844
metabat_ad.961	28.2924	0.162388	11.9561	0.233339	7.1e-05	0.308431	15.7365	1.15998	0	0.560968	0.575583	198.491	227.741	0.974309	4.78212	0.376372	0.484801	1.82837	0.319773	245.416	0.0227804	0.0748339	26.0487	0.352257	102.838	0.693522	7.5337	0.0237341	0.619329	0.168461	42.1185	0.0530691	25.3276	0.0317281	0.00924143	0	0.00646536	0.0725719	0	1.2095	20.0639	0.549242	1.95045	0.0365589	0	0.00668198	0.0203197	0.00734973	0.0478248
metabat_ad.968	24.8049	5.50538	8.53256	49.8017	13.0923	14.1285	6.47727	6.5482	5.58555	49.4341	14.045	9.43205	17.7405	15.8689	2.51926	3.06859	9.02749	5.57947	9.73456	13.1455	9.38543	8.8638	12.0923	9.40276	61.215	13.7516	66.7444	4.27275	10.1122	8.78855	4.76957	15.8638	7.34374	0.135927	16.4239	3.63042	10.59	8.59636	1.96375	18.9435	6.26978	6.49128	44.3923	20.4776	24.0532	9.46984	7297.13	11.0989	3.98488
metabat_ad.974	53.1361	5.56179	23.0549	30.9112	1.88091	84.9151	30.3356	28.0382	10.7758	35.4115	34.9049	1579.09	23.6451	20.2622	12.8773	24.5542	73.3789	40.7951	88.6614	61.4856	7.13369	680.532	15.0614	24.5786	141.935	40.2689	1.40781	5.36651	17.4786	18.36	56.8522	9.99077	14.4659	0.0447945	4.45843	2.94606	15.9387	6.63395	0.74302	294.364	34.5259	3.52626	13.5818	29.0967	2.11753	8.90142	10.3835	24.3777	0.372657
metabat_ad.976	1071.03	54.8349	3861.92	6439.82	2221.81	124.896	482.681	94.2768	59.769	5432.56	627.381	1139.61	1254.29	214.783	41.215	30.0965	1215.9	40.8367	1213.95	845.152	276.353	673.856	2493.21	2367.21	8763.77	713.263	5404.71	1049.2	669.45	155.632	311.012	3759.22	901.795	2.37379	2146.15	656.089	843.307	568.475	39.8337	3892.16	423.625	855.123	5903.37	1471.87	1351.92	2656.05	7894.2	1123.5	503.509
metabat_ad.98	4.15276	573.171	285.226	850.377	936.91	18.1054	6.89424	4.53309	40.2258	919.707	128.413	0.120165	2.06561	0	0.0603275	0.0878537	16.5958	0.639282	26.8201	157.959	47.9874	64.5036	2.08213	13.5631	6.15568	7.50001	2260.87	0.157698	9.15187	52.2363	0.163433	1014.58	79.286	1993.41	2688.06	473.842	69.5204	5.0507	11.6778	366.6	11.6942	737.583	384.992	473.936	13131.4	385.225	2487.65	7268.19	364.623
metabat_ad.992	216.892	2.72362	1.06625	0.908204	3.30412	3.84906	6.27235	8.12175	0.181007	1.06827	8.20164	3.58449	7.06051	6.65158	0.966253	2.72691	4.3511	3.14478	1.11028	411.863	1.95784	0.64938	12.3783	1.24785	3.76679	1.02192	1.16383	0.0220871	7.48269	1.21707	3.24635	0.29468	8.39059	0.100373	0.204742	0.0163751	0.378004	2.07759	26.9763	2.38984	289.367	1.36322	1.7514	2.59321	0.805693	0.845438	0.65023	0.657681	0.352316
metabat_ad.994	225.313	0.579368	1.10069	0.682775	0.272729	185.008	23.5261	347.487	2.33147	75.2535	6.57357	15.5927	24.5767	10.166	41.366	8.19333	15.6381	171.807	13.6315	48.172	23.7819	1.97514	134.423	17.4601	0.388959	36.445	0.224043	43.6999	68.4456	1.6635	21.4639	1.68512	11.7426	0.0229299	0.340049	0.111365	1.45473	47.4233	1.90896	25.9179	25.9047	0.428881	6.3552	1.79696	0.707896	6.83596	0.0982916	0.229737	0.0405869
metabinner_orig_1	0.49831	2.89435	0.469803	3.03606	13.4619	0.0473336	0	0.155802	3.89809	1.12343	1.32362	0.38371	0.173442	0.0276125	0	0.0378054	0.172385	0	0.727392	5.18148	0.00706931	3.72414	0.037037	0.320565	2.32164	0.177588	0.354052	0.127401	0.0431339	0.146897	0.0776087	6.35575	0.259951	2788.57	1.73958	0.650641	1.29831	0.0911744	0.108109	1.09935	0.737763	2.39181	1.85684	4.18617	3.54735	1.73272	6.7875	5.74354	0.336413
metabinner_orig_100	0.966642	3.70075	1.30189	0.235012	0.0695356	0.238252	0.406785	0.930579	0.069053	0.145862	0.277295	0.0948886	0.112978	1.5707	0.0390838	0.302607	0.439152	2.42017	0.0357207	0.238453	0.297171	0.487387	1.28401	0.322067	0.1241	0.0498425	0.409817	0.122082	0.3188	0.303523	0	0.0435299	2.75248	0.0479255	0.023731	0.0517241	0.00825404	0.0693587	2.76751	0.229026	0.024125	4.25618	0.0440399	0.844222	0	0.00823224	0.0515792	0.129061	0.506089
metabinner_orig_1002	12.0425	11.2805	526.553	85.7011	219.514	1.75562	2.08677	3.63306	4.63889	3039.88	109.671	0.930085	0.731088	0.152306	0	0.044465	10.6788	0.248181	11.0536	199.979	2.76239	116.096	5.62048	0.798448	16.6902	2.59151	47.0063	0.260659	5.08701	96.155	0.140898	349.073	31.2101	28.6805	148.331	63.8898	7.67235	1.15211	0.731246	77.8793	26.3291	1644.59	153.648	34.0889	489.068	264.628	491.771	86.083	41.0301
metabinner_orig_1009	48.5483	2.4473	14.1891	8.77616	10.7087	13.5508	9.73775	1.72001	1.71626	148.164	11.5343	13.6503	0.695723	0.762688	0.133035	0.0137556	51.3609	0.504913	79.1439	6.33788	3.82588	4.85816	0.276992	3.71785	48.3188	2.57296	200.898	5.79573	0.515666	2.98378	0.205229	54.2827	9.92806	3.50347	6.96155	2.32432	1.93997	1.854	0.0287501	24.9444	0.989524	7.24971	23.3078	6.49383	30.0457	3.48435	64.6667	4.15208	0.874807
metabinner_orig_101	8.49821	0.021268	15.1747	27.6582	0.283152	2.32875	0.693565	0.534893	0.595071	1.57905	4.22414	0.186501	0.163958	1.63671	0.0557944	0.0174699	0.290902	0.0278836	1.04911	3.53432	7.56622	0.0389169	0.149069	0.160108	0.0661997	0.162236	78.5801	0.167363	0	0.481455	0.0919105	1.09873	0.0878985	0	57.0941	0	1.59932	0.471854	0	0.664788	4.64649	5.9402	11.2451	18.5168	25.3449	17.0321	102.485	52.9404	2.04389
metabinner_orig_106	4.7749	136.669	189.568	4.90567	52.1639	2.67779	12.5323	23.7998	20.0154	92.7836	48.9265	1.23023	0.34175	0.485991	0	0	15.8193	0	111.524	47.4667	6.19708	134.704	0.450628	0	6.4483	3.37524	5.40121	0.642793	0.716893	13.0875	0.727532	12.1188	7.2974	0	274.746	1.9163	1.57693	1.15004	0.0525147	2.59398	33.6857	6.66307	1.86664	2231.89	269.386	1077.15	164.169	710.539	1.06226
metabinner_orig_107_sub	4.22004	56.8035	59.0247	90.7694	735.862	4.73603	9.11846	1.90984	32.4571	133.601	49.4457	15.6235	7.40372	1.69165	0.796592	0.505184	23.1735	1.29731	138.835	78.8164	30.951	354.825	15.3602	4.77286	50.5095	22.4795	85.3846	1.68351	7.22598	18.7546	1.59649	523.356	57.4762	392.982	402.92	177.749	203.784	14.7159	171.03	186.366	48.4175	379.069	240.306	108.528	384.873	224.33	312.093	383.534	38.992
metabinner_orig_108	2.31647	0.754586	191.281	1.93476	5.15861	2.79019	86.4796	2.72697	1.69868	34.6576	20.9949	0.949854	1.63111	4.06019	0.0502467	0.416211	37.2889	1.08525	49.8572	60.7113	27.2742	4.43252	0.422068	0.291389	2.26113	253.227	1.60378	0.52585	0.859221	0.827991	0.491494	14.0527	0.41236	0.0707771	1.98452	0.409281	2.54045	2.10866	0.187009	6.47851	1.68963	1.1088	2.51781	7.8945	12.1851	5.19163	4.44587	10.6159	1.44522
metabinner_orig_1084_sub	304.715	40.1231	53.2971	257.382	90.2656	230.407	106.769	301.397	267.935	172.123	95.542	54.6086	557.439	93.0978	115.434	141.299	191.5	307.599	485.761	164.758	132.384	59.2338	379.502	351.843	60.8059	245.597	49.9386	215.956	168.46	227.102	266.496	375.19	85.4995	19.6606	184.484	437.337	325.709	189.193	20.8427	348.92	127.419	81.7721	213.871	107.831	73.0244	149.793	71.011	63.3997	47.3458
metabinner_orig_11	0.400243	12.1651	4.1711	2.52912	47.1611	0.332805	9.75102	0.746036	6.03753	34.8915	2.63689	0.183404	11.4463	0.0166853	0.340631	1.29597	1.28679	0.942891	7.6731	13.4496	19.0077	4.92272	0.210893	0.680747	2.5393	4.11047	0.743263	0.0783215	1.51085	3.95531	0.580748	8.00014	6.23614	2.228	8.66508	5.28324	13.6622	22.3878	0.575397	1.77157	0.30896	2.55618	18.4961	439.861	6.99463	2.17064	5.33101	15.0822	1.62919
metabinner_orig_111	8.68853	0.213941	0.355336	0.113581	0.00678124	2.3879	0.708986	6.5763	0.09545	0.192507	23.723	12.2008	2.17102	18.6993	3.25329	5.98941	18.3256	2.51457	3.9489	3.34978	0.890793	0.121681	10.7155	0.686383	0.116625	6.91211	0.601174	2.49452	1.41657	1.60709	3.5081	0.214143	1.84872	0	0.0353685	0	0.000741015	0.916284	0.00762791	2.82114	505.149	0.10634	1.40315	0.219039	0.166642	0.143945	0.142186	0.0892727	0
metabinner_orig_112	0.118167	0.0838174	1.68865	2.99041	1.25065	0.0651571	0.206947	0.112754	0.60486	8.37996	17.943	1.23894	0.426279	0	0.0181535	0	0.623593	0.064452	6.53009	16.6205	0.139094	0.259051	0.467702	0.0636001	0.105506	0.24114	95.1402	0	0.0124769	3.3907	0.368437	0.556217	0.388163	0	12.9429	28.3396	143.545	0.0582255	0	0.266484	0.281474	1.28386	0.828098	0.814387	3.80716	1.9469	239.425	1.25547	0.053527
metabinner_orig_114	20.6807	0.85024	29.0749	3.43504	17.9182	5.45628	4.27167	1.05042	2.56687	147.025	95.2263	22.0899	4.3738	1.60103	0.844457	0.290596	14.0735	0.884808	19.6476	55.3117	1.16987	8.97735	0.443017	4.91298	38.9691	5.60166	15.7345	0.357578	6.55915	4.91577	5.37652	459.97	8.29993	0.291528	224.004	4.99334	7.8976	1.23715	0.995595	138.868	59.4467	41.9588	29.2363	3.82685	131.64	104.149	39.6419	9.92508	8.0993
metabinner_orig_1146	4.01775	0.291096	1.30415	904.405	12.6112	4.49521	2.31172	1.73509	1.17813	43.925	2.47078	4.05175	0.50886	0.978122	0	0	6.64812	0.0156102	6.6389	3.77064	1.18046	12.6092	0.0255941	0.544139	200.676	1.00081	74.2817	0.272623	0.0751092	0.189182	0.666238	20.099	2.83834	0	2.20649	19.7236	1.358	0.187332	0.0748483	6.54936	1.85814	118.224	2.77019	0.614871	53.5272	3.22156	98.5521	8.8892	8.30843
metabinner_orig_115	20.1698	1.55021	15.3386	19.5923	14.27	6.1107	5.85416	1.58659	3.53681	59.9821	10.9347	34.5507	13.232	2.21332	1.78024	1.33917	7.51375	31.326	30.7045	13.7093	1.60076	5.0139	1.32162	7.93838	26.0123	7.01299	10.0818	0	4.70067	3.02384	0.71641	164.424	6.06066	0.287916	3.32914	1.72164	4.22631	3.79765	5.48476	6.71054	153.062	97.2565	181.524	3.92576	13.641	40.7525	45.0844	6.55319	0.458129
metabinner_orig_1156	26.9287	220.104	10.2057	61.8793	109.742	9.99393	11.6349	11.9863	0.71598	5.08241	6.93845	7.80972	45.8693	23.5721	34.1044	12.3748	66.5657	19.852	12.098	32.4706	5.53758	341.541	121.282	68.9688	51.2021	2.62936	242.062	0.164361	16.2848	1.37538	1.96085	29.3555	24.0158	0.169213	9.56077	15.2078	4.48452	6.90231	347.601	10.253	4.55879	16.7448	58.7538	24.8164	9.76937	5.25762	6.18473	25.8528	36.0136
metabinner_orig_116	2.76567	1645.21	121.541	232.407	2673.18	2.11422	5.88029	1.58844	89.6792	207.608	76.8508	0.531679	5.49386	0	0	0.00798176	33.2595	1.15285	186.292	159.609	28.9335	475.819	16.7189	4.2065	59.6319	12.2946	204.405	0.0379623	26.6563	40.2465	0.420174	1084.62	32.0919	337.288	651.263	481.178	145.754	11.3497	48.1303	222.361	73.2017	261.571	201.503	408.827	868.36	336.565	585.817	1770.06	165.55
metabinner_orig_1167_sub	5.04664	7.39616	8.55764	25.7538	431.998	1.60908	5.45725	1.10777	0.799588	3.99601	4.04687	7.51116	1.07658	0.587423	0	0.085414	9.24933	0.0851076	5.58855	9.65353	0.472556	6.85202	1.28414	2.09223	29.2096	2.81146	24.2459	0.938827	0.961091	0.783297	0.562069	5.89158	4.5939	0.797395	2.90974	8.61632	1.78553	0.0790677	0.0225502	9.24078	1.59267	6.66505	8.53102	59.9747	262.263	9.99335	29.9065	894.699	60.4373
metabinner_orig_118	0.333628	79.7861	6.55307	5.70608	45.1228	0	0.6689	0	0.489825	3.85752	3.26231	0.219801	0.593471	0.00754085	0	0	7.54943	0.0419794	6.11883	7.05377	2.20676	2.09043	2.36534	0.58343	4.74291	0.55451	1.10993	0.432999	0.377921	1.48346	0.0598291	16.766	8.08252	239.848	12.7406	12.9849	7.17011	1.21637	8.52606	7.74129	0.0985695	3.04105	8.773	35.4396	10.0891	6.94756	11.1786	12.2505	10.5098
metabinner_orig_1194_sub	213.211	82.1153	64.6141	53.198	54.4174	190.848	143.736	107.558	83.044	103.585	141.305	134.432	325.981	226.472	135.425	121.882	110.901	137.778	128.762	65.5073	114.512	72.711	403.986	94.0982	138.777	196.188	217.289	18.4953	243.334	115.071	75.4624	51.4121	149.632	4.10841	56.3582	21.3511	138.038	97.7636	35.7714	145.811	99.0743	65.688	253.556	173.532	45.2798	48.4969	123.009	45.5136	15.9025
metabinner_orig_120	2.4833	2.79333	1.406	26.4512	90.6525	3.45446	1.40632	0.710601	2.85222	1.5965	1.12805	2.89518	4.29878	1.95536	1.22005	1.04375	3.40472	1.11764	5.58898	0.670157	0.629186	9.18799	0.417916	4.09285	4.08495	1.41056	3.00968	0	1.09249	0.0676007	0.183043	4.47876	2.24054	0.209968	1.52047	0.234002	6.7535	0.966172	27.0142	1.96287	2.15209	3.94818	7.281	7.209	1.12296	2.14915	0.831193	2.34682	2.08075
metabinner_orig_121	5.40155	70.7738	1.57312	1.71562	1.00881	3.68931	3.40822	2.00698	0.759893	0.798562	2.81143	1.4103	8.87278	11.6119	1.48709	5.20476	2.67353	2.42015	1.19647	3.70198	1.83788	17.4785	19.2205	3.04925	3.002	1.69417	2.0269	0.101442	2.17843	2.92417	0.799107	0.172991	4.35124	0.0215528	0.222758	0.211719	11.5858	2.67898	5.15065	1.62305	0.821976	5.31472	0.775347	3.19704	0.170854	0.441985	0.239201	0.709438	0.404062
metabinner_orig_122	0.913664	101.194	42.5603	69.427	5880.46	1.11674	0.826454	0.336002	10.9552	104.553	37.6825	0.469414	2.28186	0	0.130606	0.0622183	4.59636	0.0981327	18.5909	42.874	19.8078	48.9836	5.85551	2.18124	27.5601	3.28751	63.735	0.0545615	3.16318	10.9102	0.508072	313.278	9.66859	268.466	261.376	91.9187	45.3396	6.13622	70.9792	78.4985	20.9229	111.969	101.306	46.2727	396.168	175.553	224.529	1551.74	61.0285
metabinner_orig_1237	74.9121	43.889	11.5296	20.5637	15.7942	135.794	24.7463	104.935	45.5362	15.1818	39.8713	34.1636	79.6483	125.993	21.6579	29.6774	27.5015	30.615	57.0981	31.3179	31.4658	83.4168	54.1654	56.4984	16.8011	53.0182	36.8677	9.67307	59.8951	23.7542	44.0971	9.68442	18.1855	2.98461	8.6096	3.7804	34.5343	68.2054	135.575	39.9974	43.0848	8.81618	59.8521	91.7167	15.7063	19.5342	21.4907	15.7738	1.47247
metabinner_orig_124	18.3788	23.4733	7.67673	13.6757	18.5537	47.1807	21.6072	63.4336	215.563	46.3125	41.168	3.3675	81.0965	6.94161	27.3989	87.8199	67.4776	102.397	64.0955	66.7571	50.5914	4246.22	32.4986	217.428	1.18483	59.5177	31.971	97.2269	51.1257	142.033	274.93	17.7832	8.43126	52.7085	100.528	117.701	102.113	85.2348	90.3871	50.1935	16.9983	17.0353	28.2186	35.8992	51.5606	43.7234	2.28794	4.37483	2.94162
metabinner_orig_125	17.8653	7.2755	4.12251	5.55972	4.5862	28.637	11.8253	13.3447	6.94179	7.31864	6.1254	14.0188	10.5819	15.7281	3.9586	2.29224	10.2212	4.51339	12.8025	7.49848	8.1744	17.0026	3.02134	19.1209	13.6433	5.7409	11.054	0.654884	3.61631	0.739599	2.66191	8.3267	12.9533	0.681627	1.29774	0.869372	8.13091	7.18693	27.8498	12.7208	5.83897	2.50374	12.3122	12.8244	2.70745	2.00657	8.3849	2.17559	0.215479
metabinner_orig_1267_sub	21.3486	12.979	7.23514	5.22904	2.88992	15.7474	16.8802	6.78449	1.43937	2.77618	5.4533	14.5488	11.4535	18.3716	6.79861	10.4293	11.7674	13.8681	7.67703	7.67516	3.37998	21.0933	24.1573	6.21197	11.5926	8.71909	7.33908	0.427859	10.0759	2.01109	4.62324	1.65366	20.0402	3.89542	2.36773	0.418945	3.52274	4.08183	687.388	6.31014	6.03978	4.9874	9.32197	10.5564	1.16784	1.69802	5.79821	2.74596	0.578515
metabinner_orig_127	1.15354	289.131	0.258079	4.17041	48.822	5.1448	0.534029	0.78571	20.1686	2.06651	11.8068	0.348709	1.12536	4.11341	0.0918431	0.122212	0.996177	0.321248	0.645818	0.767806	1.25109	12.3793	0.919208	0.807484	0.528941	9.40343	0.741108	0	1.0999	2.47278	0.860848	0.292441	2.68371	4.9173	4.92739	0.0602079	20.9627	0.327073	1.64586	2.01409	1.17964	2.08278	0.273408	348.557	3.87223	10.2089	0.616375	12.604	3.3346
metabinner_orig_129	56.5227	14.5438	3.31075	11.1186	2.47753	68.245	26.3184	24.3358	6.05433	19.151	7.23299	16.6215	59.5967	34.1328	16.8439	26.5826	8.31477	38.8671	12.9751	8.74538	29.3395	2.89654	130.478	19.8984	3.89337	24.9208	1.83519	0.502701	30.8971	2.43913	11.5264	3.61258	28.3188	0.258401	5.12699	0.675312	37.3875	41.6946	15.3536	4.95273	30.6548	5.02244	7.22119	11.7477	2.35114	6.02315	0.764965	2.238	0.36435
metabinner_orig_131	0.0717109	9.79442	3.22232	2.98018	27.1201	0.564393	14.0517	0.270121	15.7379	31.7834	1.5066	0.0260861	7.7696	0	0.426656	1.69881	0.81241	0.183979	6.24071	4.83944	85.2275	21.9749	0.602138	0.268636	0.290111	3.37916	0.662516	0	1.07382	3.54495	0.0221339	7.4589	8.47483	26.3629	6.43438	3.81947	11.8037	36.1257	1.6248	0.78653	1.08835	11.1727	4.07635	45.9775	4.85932	2.20963	3.07763	6.96002	1.67714
metabinner_orig_132	0.200774	0.679717	0.00466299	0.179114	0.0593472	0.0173493	0.0497421	0.0299885	0.00493938	0.0466299	0.243601	0.343389	0.0572276	0.130564	0	0.00890208	0.0377279	0	0.0159564	0.0194998	0	0.641747	0.124112	0.108387	0.241418	0.0499987	0.129096	0	0.0305214	0.0188941	0	0	0.219118	4.7397	1.0585	0	0.456973	0	0.0998715	0.0199237	0.0629952	0.0412788	0	0.121553	0.619754	0.0288258	0.253497	0	0.270812
metabinner_orig_1322	244.991	1.39537	653.144	2.67812	1.58487	1.55022	1.88751	3.79561	5.07188	307.281	49.2568	5.80023	522.043	4.27045	0.0735005	0.174383	78.2312	0.223354	77.0448	79.3916	14.4433	251.641	2.11684	0.682668	3690.68	52.459	461.18	209.388	198.566	2.32863	153.374	513.406	130.713	0.113371	193.837	209.719	54.5905	0.196895	0.111877	420.974	6.92703	121.318	337.894	62.8021	2.29497	25.2526	19.1777	2.78174	8.36125
metabinner_orig_133	27.2693	1.49396	51.296	7.7465	13.6394	27.4614	20.3424	8.83195	20.4048	18.2226	20.6449	81.3543	40.9527	7.07388	8.16214	3.04627	38.6872	16.7343	94.4229	9.25713	12.7037	3.20722	5.84897	35.0515	26.4958	22.898	45.006	1.36901	6.69988	3.65954	7.82779	101.139	47.2803	0.172707	13.788	9.33035	91.9658	12.3759	7.30229	41.0029	39.7769	11.8764	156.59	8.81963	4.65588	20.0134	10.3993	4.26206	0.765739
metabinner_orig_1346_sub	0.54031	1.84014	6.40328	17.7204	6.76057	0.228589	0.553936	0.120144	13.2113	13.222	4.06778	0.365018	0.346856	0.069711	0	0.0040253	23.0122	0.207953	398.746	3.0951	235.242	3.9476	0.147247	0.455909	1.53751	4.43369	1.1069	0.0292398	1.17848	1.19301	0.0259625	7.37478	1.72984	21.9855	117.413	5.5094	5.71737	129.122	0.282379	1.77026	0.618981	7.97506	3.81105	17.1557	56.6354	8.82054	9.8043	5.57117	0.210981
metabinner_orig_136	5.1127	0	2.47247	1032.3	14.0559	8.0013	7.3041	5.37374	77.2628	10.8281	14.5215	1.25002	14.333	3.22354	0.0539177	0.275029	1.8352	0.570309	17.4876	1.09533	14.6354	0.114836	1.18896	3.45118	0.264214	6.26899	2.22691	0.00128558	2.84013	8.69868	1.56957	3.18175	4.03214	0	24.3923	90.4628	51.157	14.1805	0	1.07922	5.21341	3.49083	19.8103	8.867	6.45433	12.2119	2.48945	6.24833	0.373245
metabinner_orig_137	87.2617	1.50752	171.156	15.2673	6.92128	26.1907	14.0241	5.63271	56.7597	1011.41	8.87016	52.0632	60.6604	6.49538	1.10934	7.87659	27.0917	22.9258	289.463	42.3196	124.292	33.2519	86.6244	6.44253	8.15322	23.0721	1.45856	36.9694	30.0546	8.4928	21.3151	11.9876	13.3658	0.131445	21.6655	10.8983	106.61	45.2227	1.36269	3.96372	26.5231	6.63106	133.3	28.017	7.35108	31.5656	4.97575	28.8886	1.07801
metabinner_orig_138_sub	0.985287	507.422	4.05873	10.3768	36.4925	1.807	1.20711	1.098	1.48872	5.73572	2.40097	5.36587	0.411514	0.566889	0	0.00972142	1.67187	0.080208	2.62227	1.87555	0.775905	11.1135	0.379193	0.857118	3.03483	0.579818	7.63499	0.0298792	0.294288	0.801871	0.702556	4.62276	3.44136	2895.89	5.4246	1.40348	5.28991	0.39962	22.0486	2.78915	7.03631	4.83842	4.47492	6.3347	6.13789	3.79084	5.13121	30.3336	3.34584
metabinner_orig_139	1.99193	1.68724	22.6113	3384.82	12.6292	1.63122	0.333771	6.20889	1.21574	190.196	24.4337	1.30659	1.3631	0.464453	0.160434	0.258934	3.28024	0.108328	4.74463	414.189	0.441855	14.5332	0.922974	0.998237	133.169	0.672492	43.9151	0.366813	2.00794	1.45603	1.2924	28.4736	0.767547	0.00859298	14.4441	8.0177	4.71639	1.00541	0.0111713	66.9739	1.04829	20.2313	11.2748	5.12983	57.3315	54.8775	335.595	20.8547	4.1443
metabinner_orig_14	98.1194	0	64.4225	0	0	0.500075	1.1568	0	0.0704794	16.2794	3.41419	93.8796	0.940051	0	0	0	36.7922	0	0.184025	11.8588	0	0.0686951	0	0	1.70364	5.79995	5.64219	140.556	5.62013	0.0477737	8.60937	1.03274	32.534	0	0.504034	0	0.0346464	0	0	0.57309	2.29546	0.153101	13.5384	0.747271	0.565021	0	0.561654	0	0
metabinner_orig_140	0.0567322	0.0817692	0	0.0739486	0.115851	0.136585	0.380839	0.0117104	0.0031699	0.0550322	0.061026	0.401007	0.274063	0.150437	0	0.150455	0.191481	0.0953292	0.162789	0	0.0971379	0.203168	0.218161	0.0497274	0.265473	0.193338	0.227191	0	0.0917073	0.0103599	0.0450716	0.0192917	0.16745	0.0523463	0.119826	0	0.00272628	0.168186	0.750273	0.0188769	0	0.296091	0.229289	0.0371508	0.00390244	0.037561	0.329914	0.00277932	0
metabinner_orig_141	2.15625	0.235697	83.8522	2.85531	0.199857	1.29563	1.11822	0.366795	1.0896	4.92621	1.46091	0.303236	1.50094	0.337886	0.05625	0.864598	0.706128	1.2699	64.8038	0.437562	1.30653	0.0753532	1.44936	0.208108	0.732841	2.9233	0.194807	0.00302115	0.645879	2.05779	1.35118	0.378123	0.943609	0.0179687	0.727678	0.687723	6.45246	0.779964	0	0.283687	0.392578	0.457346	0.402187	0.340414	0.146909	0.197927	0.375375	0.127048	0.139453
metabinner_orig_143	4.32128	3.28748	0.943238	0.647246	0.136864	1.61804	3.68267	1.77693	0.207256	0.209638	1.53535	0.77366	2.43861	4.28572	0.177942	0.584381	1.59387	0.682726	0.542768	0.64016	0.84909	1.50115	11.3983	1.36866	2.38511	0.501151	0.282638	0	4.0165	0.406038	0.260853	0.0937837	8.10079	0.281156	0.276358	0	0.099834	0.675643	1.63026	1.24054	0.660884	2.75865	0.575062	1.91356	0.0132467	0.0295835	0.00872926	0.229391	0.032334
metabinner_orig_1441	9.43421	8.20788	21.0567	6.14145	92.4026	24.4612	4.62521	7.59843	2.62169	24.8573	42.357	4.10423	18.1777	2.7734	0.282535	0.932342	7.09979	1.94929	20.9787	189.44	3.9912	23.4581	0.218853	3.27278	17.4795	11.6032	3.03115	7.88818	5.35512	16.6393	1.28027	7.33559	7.20356	0.226182	33.4538	2.93044	57.4882	3.09847	0.285496	36.0528	3.48302	6.87712	5.70571	750.979	90.0662	11.6442	39.3841	134.713	8.7487
metabinner_orig_1442	202.948	24.4937	52.6634	240.19	176.963	266.768	180.953	133.752	29.1536	72.7242	81.3692	128.64	82.8302	120.427	17.0153	9.88737	109.705	15.5874	119.554	142.571	85.6537	62.0296	19.8897	125.423	204.1	38.6463	228.589	16.3477	20.3949	13.8149	33.2678	97.2117	170.692	2.57345	8.27642	118.607	21.913	65.8506	16.2579	149.281	39.2079	419.211	74.6735	52.7061	158.251	27.3291	434.228	154.753	177.804
metabinner_orig_146	69.1254	0.253292	1047.58	1.14653	1.44184	281.309	58.322	46.0496	5.47248	113.048	196.603	27.8101	42.9082	18.8184	1.29098	2.2234	37.4173	3.75851	196.45	179.656	34.7699	4.54102	2.90818	6.84608	13.0684	69.9273	3.23403	23.9813	9.78682	12.1465	4.7883	90.4652	72.9625	0.0270105	7.79718	7.49365	14.133	24.0614	0.0162446	42.9077	8.5062	1.85898	27.9584	15.0109	140.459	314.4	5.66301	1.36954	1.69028
metabinner_orig_148	2.82743	1.51968	3.1504	4.63888	11.582	1.30508	0.485684	1.34168	0.61659	1.8895	1.2799	1.6832	0.0956285	0.262624	0.0948727	0.0780285	0.446727	0.0559258	0.614518	1.59915	0.379074	1.3215	0.0816238	0.0514649	3.31024	0.506179	0.162176	0.0146495	0.586701	0.280544	0.475827	1.8663	0.385235	0	39.3371	7.67292	0.435122	0.581829	0.00244158	0.956561	0.828735	17.0332	0.894359	2.05671	1240.17	363.539	981.021	15.403	1.93708
metabinner_orig_151	40.3152	15.2178	9.90409	47.3261	5.17528	60.2425	9.17199	89.9666	84.9899	15.7788	40.2517	6.67857	39.9907	64.6872	10.537	18.777	24.1527	22.808	61.7597	22.0549	28.6656	8.93951	8.61188	65.8416	4.72855	70.989	24.5131	5.24745	32.8947	19.2299	33.1821	11.9083	6.0437	0.910435	234.18	9.14406	37.6158	90.2451	0.281822	32.9533	47.0961	6.54718	27.6609	129.557	27.7965	26.3063	17.5149	11.9831	0.966338
metabinner_orig_152	10.4968	500.514	152.919	131.786	759.568	2.40547	20.71	2.45093	7.36751	82.0357	34.6336	14.7508	20.4762	2.47626	0	0.437335	28.5577	1.13732	84.6629	108.272	13.2574	64.44	45.6532	12.1689	101.164	10.9143	127.841	21.0507	5.25891	9.59696	1.8014	385.951	75.7034	1000.95	145.39	140.18	39.1627	20.1676	25.4342	329.197	12.5967	209.162	138.949	116.974	371.299	250.177	486.203	901.563	218.604
metabinner_orig_154	3.55813	0.0714751	4.06118	2.5836	1.07926	2.53804	1.27164	0.419367	1.17435	2.3724	1.21363	9.13426	2.65377	0.341331	0.0333897	0.0725445	3.04879	0.523751	5.24851	1.68893	0.987883	0.402266	0.0784011	2.77531	4.09344	0.961539	1107.72	0.0128997	0.483354	0.124354	0.336312	9.00943	3.00534	0	0.746059	0.364475	1.66413	1.1684	0.0466788	7.18906	3.48916	1.32941	13.1831	0.936828	1.9731	1.33973	6.01752	0.859742	0.403966
metabinner_orig_1558	111.33	15.8333	68.3673	32.4819	15.1713	171.762	107.789	57.9835	27.7565	92.3022	53.2674	66.9161	115.805	91.6538	17.6844	21.6502	119.187	32.4212	103.182	43.0186	88.5146	26.2995	89.0223	65.4615	438.974	70.2525	118.204	81.1378	62.3202	28.8176	34.4745	34.0162	71.1087	1.37483	24.555	13.8293	45.7	52.6196	6.88827	72.4909	35.4507	19.1204	161.54	63.0482	27.2686	20.6333	123.894	21.5157	9.04641
metabinner_orig_156	340.181	283.004	82.7439	225.777	342.082	242.887	169.906	179.209	64.8561	161.287	172.806	412.837	442.344	429.515	277.927	117.371	141.136	156.079	108.564	142.416	140.067	211.494	487.413	176.266	259.396	186.07	1087.21	32.3807	274.833	131.671	91.8806	121.401	218.813	27.698	74.3393	27.5459	105.974	138.741	255.519	371.911	196.395	168.715	634.499	472.988	115.792	118.956	360.96	154.987	230.203
metabinner_orig_1574	894.177	80.5727	69.3091	0.195955	0.102544	9.99656	2.85677	8.44801	0.09298	1.91651	89.9613	79.6505	35.1884	0.992459	5.14994	3.48928	0.815342	76.3095	0.600844	849.935	0.42084	1.62276	0.0633555	173.538	7090.35	1.26781	108.321	22.1533	0.387926	0.450925	3.90871	0.872114	20.2323	0.142602	0.142957	0.519991	0.0422674	0.564228	0.156992	306.792	0.111487	0.113574	1.12436	1.34402	0.482104	0.204233	18.3309	0.154114	0.433287
metabinner_orig_162	0.0467042	0.117235	0.197727	0.837306	1.21688	0.155156	4.27011	0.0037189	0.188636	38.9564	0.188742	0	0.00944886	0.0523833	0	0	0.0282639	0	0.242596	0.307732	1.20477	0.638842	0	0	0.0495854	0.0358906	0.113826	0	0.506993	0.0439394	0.0930504	0.290795	0.185374	0	0.695087	0.146959	0.228773	0.286553	0	0.0520187	0.167132	438.721	0.228324	0.619087	1.94424	0.645829	0.828961	3.65526	0.0041546
metabinner_orig_163	5.31466	41.4133	4.19764	28.9149	131.881	4.26877	4.51586	2.4532	1.47862	4.75946	4.74176	6.48255	4.37025	7.70142	6.63115	3.56378	3.17203	3.29385	5.25315	13.4699	57.1699	7.24367	7.17944	2.75615	9.04555	3.863	21.063	1.79282	4.23525	1.72658	1.98416	9.62642	5.79158	17.1846	3.98961	11.0718	7.99343	22.5871	25.1611	8.99282	5.31665	9.00114	3.35872	10.9696	173.4	6.3143	46.7057	37.5714	13.0254
metabinner_orig_164	0.488691	56.2441	1.48536	4.60793	18.2092	0.477484	0.52498	0.180359	0.454888	0.90921	1.05994	3.36552	0.387316	0.488967	0.0412698	0.0714865	1.05902	0.17918	1.02863	0.988626	0.259874	170.083	0.354888	0.444012	2.1069	0.500789	4.94243	0	0.129646	0.0442664	0.0507125	1.01583	1.45318	1612.64	1.28011	3.77554	0.584415	0.151904	13.3769	0.489582	0.52271	0.993191	1.70582	3.98088	0.629149	0.456634	5.59752	4.13373	1.06467
metabinner_orig_165	223.926	7.29147	276.515	84.6806	183.719	130.815	67.5216	568.978	65.5118	45.9075	227.162	249.335	99.9565	62.8894	17.5193	8.02474	36.065	6.71743	197.037	131.653	101.827	23.7164	3.15346	15.0993	575.625	51.4294	88.7632	43.7587	204.257	49.7196	68.1392	69.6831	41.1249	12.9194	60.4321	110.695	82.1427	57.3895	0.103752	329.416	86.8189	117.218	230.519	110.291	76.6863	121.005	124.084	26.6103	34.2276
metabinner_orig_166	23.9312	9.19198	13.6439	3120.18	185.322	33.3645	11.76	11.363	12.5864	17.3666	6.88	2.28251	11.3661	5.87083	35.0064	8.03611	13.3526	13.94	20.8808	4.35295	5.78736	5.50323	19.5714	17.4468	2.38018	10.6622	3.90436	1.22583	33.6117	5.87505	6.78987	139.409	4.75462	21.6043	8.70638	6.12449	10.2207	13.8581	11.1239	6.56871	6.79451	243.039	244.025	3.58658	201.444	10.4371	7.15679	2.42968	8.57096
metabinner_orig_167	311.705	0.573229	78.5676	122.206	66.4272	91.3516	18.047	4.5735	9.07786	189.103	309.709	1639.29	18.7771	13.6566	0.300925	0.247007	65.5828	4.22034	242.11	189.473	9.03704	40.6023	1.79303	61.6265	1060.7	76.7097	120.181	30.1442	83.6852	120.134	10.5713	548.579	56.3024	1.23714	139.749	206.815	36.0463	2.78774	0.0954598	214.448	392.39	756.931	1568.31	105.635	98.8906	728.215	413.37	53.6731	35.5168
metabinner_orig_168	71.4406	13.199	35.42	19.3521	25.0204	109.384	62.7627	44.1697	28.4598	44.7885	41.3172	109.637	113.842	46.9685	92.6795	201.464	52.2859	183.792	240.795	30.1825	37.9511	16.9497	36.7564	116.243	52.5375	48.5266	62.7166	6.56639	59.4758	12.25	14.8232	36.2494	64.8127	14.4493	10.3618	4.50581	75.5056	31.7914	117.376	48.0248	87.8117	14.4981	90.4904	37.1518	16.1945	34.4712	21.7056	13.1008	2.86321
metabinner_orig_169	0.0185055	0	0.912536	0.71293	25.1542	0.032153	0.145713	0.000334588	0.0201589	118.024	33.3242	0	0.0109578	0.031284	0	0	0.0264546	0	1.23247	27.7162	4.72256	2.53625	0.0105202	0	0.00175659	0.107562	0.0406524	0	0.130476	6.95618	0.00443329	66.4556	0.370407	0	3.74922	21.9013	2.93946	2.62122	0	0.942496	4.43458	32.1729	0.369304	23.8977	126.836	117.467	38.8668	0.492362	0.0173359
metabinner_orig_17	0	0	0	0	0	0	0	0	0	0	0	0	0	0	0	0	0	0	0	0	0	0	0	0	0	0	0	0	0	0	0	0	0	0	0	0	0	0	0	0	0	0	0	0	0	0	0	0	0
metabinner_orig_170	10.7251	92.3159	20.927	60.6531	104.187	3.94716	1.85399	4.83565	16.6271	50.9418	22.2555	9.94423	5.33063	1.65774	2.11661	4.83985	11.491	2.25498	20.0224	47.6167	7.0368	69.8576	4.30789	4.36395	73.4986	7.26686	35.8148	3.9599	5.77735	12.044	3.14758	125.165	5.28041	3151.91	81.573	32.8888	37.0245	4.04939	6.2878	85.275	19.4622	137.831	46.7626	50.2998	213.39	107.449	298.89	207.448	25.9853
metabinner_orig_172	62.6907	11.9902	120.265	68.6406	48.766	34.7329	33.993	20.9544	12.8931	100.601	39.1202	45.9093	71.716	42.8445	3.92937	8.79977	44.7933	14.7518	69.4579	30.3187	40.7566	26.9176	93.2353	69.3403	221.48	51.6919	434.314	12.6671	57.9365	19.8689	24.0611	72.1957	65.2127	0.792288	42.3811	627.397	44.0503	36.5488	7.30431	82.8608	25.9866	88.1666	177.435	55.9056	62.8391	53.3017	178.456	38.9778	10.4395
metabinner_orig_176_sub	45.6717	11.7023	19.9546	21.8839	16.253	62.2315	15.8707	22.3811	29.8612	74.0174	100.088	20.483	43.4411	38.3828	9.0595	9.82006	32.4441	12.6913	50.4384	261.677	29.4222	1463.72	28.1817	17.1448	838.437	57.1243	136.606	14.2496	28.4685	85.9325	12.0424	23.4831	27.9505	45.3852	191.226	40.2215	38.0146	16.8129	5.7556	32.2365	16.0239	12.6284	85.0262	549.241	103.145	21.7549	845.135	42.8298	4.02453
metabinner_orig_178	1.08196	165.128	166.645	258.501	1458.37	2.8577	2.48579	1.44701	45.8745	291.035	88.3486	1.08941	20.6572	0.0556213	0.172411	0.108587	30.9108	1.44524	82.4443	108.58	57.1507	328.175	13.6182	15.4492	45.6882	26.2646	200.664	0.227811	5.0017	25.2608	1.21517	1395.8	55.3775	645.353	949.452	239.999	189.802	16.2765	6532.57	460.052	100.281	321.876	557.607	150.114	860.244	473.056	727.816	1089.62	100.526
metabinner_orig_179	121.646	80.7213	4.23578	29.5942	16.9104	62.4452	54.392	76.3221	2.75395	13.654	33.6947	19.5891	36.0688	59.6484	30.5886	37.6944	24.4719	14.5264	13.2966	43.2188	28.4574	27.3938	280.592	22.915	20.4075	17.8116	16.3071	1.24569	77.556	9.24871	7.65241	4.32716	56.7036	0.0727587	4.72089	0.54994	4.15282	25.0325	270.139	24.1742	32.7988	15.3224	19.4949	90.4586	6.97174	9.85997	1.60243	13.8642	3.93229
metabinner_orig_18	1.97079	0.0663985	1.00278	0.339664	0.836216	2.3174	1.11358	0.756864	0.331249	1.12233	0.458632	34.1446	1.10827	0.611622	0.0374775	0.078087	0.925535	0.347126	1.90076	0.87515	0.726654	0.324576	0.0171672	1.13623	1.61539	0.401159	2.12008	0.00276276	2.75629	0.0946547	0.168175	3.98689	1.57205	0.0727928	0.111657	0	0.737293	0.862133	0.0685395	1.74701	2.19347	0.716444	4.90004	0.28786	0.428531	0.980272	2.0359	0.200449	0.101622
metabinner_orig_180	41.7254	4.81265	33.3046	11.5347	6.52842	120.298	16.9106	26.6712	6.85599	46.6602	16.9227	232.186	47.6442	46.7325	6.64031	4.7208	20.5249	11.4236	26.2954	14.515	39.0167	5.76974	15.1566	21.6681	33.7507	20.9274	452.473	10.6429	13.6552	7.68517	16.4994	18.978	10.0292	0.055565	6.46157	1.96629	11.4108	27.9816	4.46671	25.6102	10.4858	11.4009	261.976	20.5379	12.1092	16.2467	43.7991	6.70982	1.14373
metabinner_orig_182	1.78876	4.47987	0.408108	0.85074	0.551932	20.5224	0.922521	1.56649	0.640562	0.785221	2.28148	0.391957	0.706432	6.53377	0.2216	0.4854	0.743905	0.706596	0.448061	5.38145	0.750091	1.47951	3.19272	0.857863	0.776536	0.828183	3.72995	0	1.53867	1.80869	0.297212	0.411356	1.14577	0	0.320962	0	1.4558	1.25739	32.3669	0.696754	0.500559	0.647867	0.928059	9.46918	0.521859	0.296505	0.891787	0.635179	0
metabinner_orig_184	193.688	170.098	305.821	255.828	215.556	113.648	110.742	167.658	1427.54	246.313	137.492	96.124	179.818	54.5452	195.841	78.8354	384.298	199.545	2073.09	205.444	933.986	259.078	190.825	186.345	123.141	308.262	140.038	96.4582	89.8129	629.411	148.273	375.727	92.7776	2681.39	2442.42	647.358	1400.78	196.811	139.591	321.169	101.288	256.023	485.69	1400.84	642.029	325.516	247.029	218.433	98.7277
metabinner_orig_186	27.0496	81.8415	73.2595	81.7465	126.559	25.9318	34.555	56.7544	92.8352	157.999	56.6781	11.5659	70.7439	6.71482	25.6116	35.4679	41.9224	64.4668	169.949	100.405	105.424	103.735	77.1633	86.4737	37.1474	50.3774	56.4297	38.1125	30.5488	96.8081	49.1386	163.507	34.6643	170.728	1641.44	200.119	89.2976	83.1235	102.013	147.618	27.1593	96.516	196.889	109.426	169.393	119.646	151.522	126.743	41.3818
metabinner_orig_188	0.17736	8.88562	1.71488	8.29336	601.407	0.0471976	0	0.131084	2.47448	7.09058	2.09967	0	0.143434	0.0921829	0	0	0.978363	0	1.91987	1.14	7.25594	7.75428	0	0.00884956	0.069921	0.323561	6.2181	0	0.274271	1.32584	0.136062	7.65668	0.469245	29.3434	391.457	20.2847	2.79174	0.228141	1.03213	1.99975	2.15449	34.7879	5.55487	5.22285	112.131	6.75122	7.8951	176.45	7.28954
metabinner_orig_191_sub	88.0775	7.15047	289.417	105.898	199.386	16.8801	11.5545	14.15	105.378	219.769	78.7271	20.3883	9.30861	11.9108	18.6908	9.4975	28.4768	10.797	109.213	72.9563	773.234	22.9601	5.10014	18.6139	71.8773	42.3403	39.0977	13.8897	30.6919	48.2966	35.446	371.526	63.9912	19.3672	199.563	43.5719	35.672	317.446	0.201412	108.777	587.113	755.767	310.336	24.7316	210.605	307.614	52.5321	336.456	21.5267
metabinner_orig_192_sub	1.05504	446.067	117.319	251.402	601.606	4.01184	2.68772	1.20986	22.7048	227.049	56.5927	0.323786	2.54862	0.0185275	0.161343	0.0501699	12.9845	0.811677	23.6754	44.9771	27.1553	399.307	8.59324	5.21837	16.0563	5.96047	113.409	1.23339	4.30199	22.8378	0.265101	451.131	29.4243	4645.97	764.46	152.039	53.3058	7.00581	90.6545	80.9318	16.9017	162.411	142.847	105.077	645.933	177.554	343.806	859.953	55.8318
metabinner_orig_196	144.992	27.0253	46.3318	26.3172	14.1564	256.691	75.9824	80.0538	16.1249	29.0594	91.8528	85.4465	41.7455	106.912	167.249	230.094	89.0201	162.437	98.3276	44.6418	62.114	11.9924	135.181	62.9822	50.6398	112.151	16.0927	11.8284	77.7047	37.0279	56.6781	8.94708	43.2537	1.65277	15.0406	9.18613	94.24	79.1699	2.13533	59.4537	28.7251	53.9524	20.5892	36.74	10.2598	19.4617	16.0257	9.28818	4.61381
metabinner_orig_199	11.5789	1.03031	537.222	9.22792	5.19149	14.5019	15.1898	8.79112	5.65174	243.227	190.243	24.5528	11.4517	1.90423	1.13044	0.977881	90.2252	0.502839	345.702	624.028	3.88849	16.1298	0.932028	3.20849	15.7298	26.0924	2.52672	5.67083	6.66142	58.5821	1.8839	19.4927	7.69404	2.43174	9.9035	2.88303	8.38012	4.639	0.170065	14.6682	14.3612	10.9495	12.9826	24.5353	14.0976	28.6261	9.42474	11.3783	2.155
metabinner_orig_2	44.2065	0.0958084	0.612291	0.162921	0	22.29	24.9922	28.0487	1.77258	0.871687	20.2624	44.5568	52.4031	12.7406	11.2499	10.0974	0.986953	7.45948	7.18518	26.3546	2.91798	0.133159	19.3656	0.479132	5.10573	2.17666	0.254509	96.1398	0.712866	13.247	113.773	0.480542	1.74525	0	2.40823	0	0.185393	3.00057	0.702871	12.5205	1322.67	0.232647	1.40567	0.310752	2.24126	1.19164	0.158426	0.0305963	0
metabinner_orig_20	0	0.57096	4.73843	1.4598	42.5321	0	4.17147	0.0018315	0.388227	4.36706	0.33404	0	1.69075	0	0	0.00600765	0.910372	0	3.40905	0.905911	10.9181	1.6479	0.128638	0.315797	0.429997	0.458238	0.62286	0	0.389219	0.312382	0.549408	7.31449	1.58822	30.2633	4.66112	0.297688	7.49202	8.34701	13814.3	1.48235	0.450143	2.68692	5.44294	2.65651	14.8545	3.97176	5.51274	2.87107	1.19595
metabinner_orig_200	66.6125	11.5879	4.47978	7.4577	2.64867	523.203	32.4855	37.0661	3.41658	6.97721	12.4044	25.7019	17.0264	74.621	115.808	80.3761	43.0976	208.805	20.3261	16.2849	33.8738	3.52443	78.6963	21.3795	8.49653	17.9331	2.19749	2.37304	13.5198	8.11678	12.7998	1.93214	19.7417	0.257724	0.926305	0.57269	4.34413	40.068	1.47963	15.469	7.19991	25.3283	17.4563	7.32512	2.02502	4.69059	1.99041	2.91178	0.791068
metabinner_orig_202	0.205991	0.139427	0.678156	966.722	2427.41	0.850549	1.84928	3.45957	0.494814	15.0859	0.728769	0.224914	0.0575813	0.24204	0.231811	0.0370482	0.463127	0.301259	1.97175	724.562	0.527485	0.453686	0.0770131	0.0440887	2.86779	0.484255	2.57374	0.269756	0.211791	0.279174	0.0789185	1.32183	0.212636	0.0684253	15.9067	6.94767	0.492917	0.852664	0.0560147	1.09519	0.450997	1213.89	1.67962	5.35936	2868.76	107.564	3405.92	540.205	53.8981
metabinner_orig_203	42.8505	0.173237	119.015	8.45232	7.94413	40.176	22.366	31.8587	33.2496	64.2586	43.9162	24.0103	71.4449	13.4892	6.33748	7.35306	11.9493	16.0518	113.559	5.94529	39.5515	2.3301	17.2766	14.3719	8.97291	41.1242	17.4613	2.03505	70.0621	12.5476	11.2544	86.512	33.6007	0.0170014	50.4544	6.64244	49.8832	35.4433	0.171125	13.8838	75.3568	23.8952	132.482	26.6189	14.6572	80.0751	22.9388	1.17621	0.00790111
metabinner_orig_208	0.490379	139.922	35.9774	79.6925	634.072	0.763037	0.603893	0.280685	11.0156	90.1845	28.5072	0.282775	0.97688	0.00594865	0	0	4.55624	0.291796	25.8495	45.3611	7.45157	261.328	5.65483	1.59763	19.1154	3.69352	77.3134	0	3.58999	12.5509	0.0794069	393.263	8.61712	123.5	232.055	111.135	34.4623	3.09598	38.2884	83.384	25.2263	88.1677	74.5538	91.3178	355.624	143.692	214.335	569.426	35.9259
metabinner_orig_209	30.8125	1.62573	298.576	339.494	319.823	13.7381	6.31262	12.2137	150.234	323.743	79.8642	14.7271	9.97013	15.7049	25.3881	7.84185	8.23274	13.3093	45.3193	140.452	345.056	19.2448	3.66456	18.7793	32.8024	18.9399	34.5134	6.41914	23.4382	38.371	16.7327	242.948	24.3196	0.00301035	1184.48	39.5703	16.3672	142.27	0	35.1933	336.408	977.162	230.044	35.7487	888.652	409.932	67.0185	413.159	6.30803
metabinner_orig_21	0.0170445	0.0617463	0.197495	0.0200003	0.122645	0	0.0291721	0	0.00780882	0.0392346	0	0	0.00323799	0	0	0	0.0237453	0.0160672	0.0827357	0.100976	0	0.920048	0	0	0.0701077	0	0.0246901	0	0	0.010291	0.0557324	0.0437369	0	0.145895	0.0395301	0	0.0629808	0	0	0.123332	0.0147406	0.127097	0.0236365	0.0906006	0.0464373	0.019172	0.0409703	0.0519288	0.181316
metabinner_orig_210	8.04698	1.86786	19.7691	25.1905	23.8104	16.0163	5.53895	3.08385	5.02795	26.0522	15.5002	30.2705	20.8398	5.8341	0.678977	2.76644	12.1676	6.85339	59.9496	3.17314	2.50042	28.8798	0.509185	4.52632	12.0311	40.0886	7.49067	0.97019	24.753	7.745	6.4236	18.9885	19.2405	6.44133	25.3015	1.9273	42.7057	1.82772	0.85863	10.9592	63.906	181.372	148.344	4.54624	6.90225	161.687	9.15666	4.23116	0.968937
metabinner_orig_211	10.167	8.49438	5.31046	3.03249	7.09455	2.69862	1.64249	23.9336	0.194234	20.746	6.80606	3.3029	0.713923	120.375	0.430993	0.485115	2.75401	0.935644	5.07102	12.2196	1.75135	1.44581	2.31289	0.155575	1.80563	0.540224	7.13932	3.18645	589.236	6.78896	0.0871626	38.2855	8.98293	0.199735	9.15902	4.6109	0.326028	0.404643	0.0794787	7.01888	6.56207	29.2074	65.1542	3.07626	42.7425	16.0323	46.2921	7.82546	2.40551
metabinner_orig_212	1210.58	0.0465116	326.392	0.60395	0.593066	120.474	318.967	110.595	2.7945	273.293	1314.06	24.6335	1389.92	22.9255	60.3755	1349.58	1105.41	987.274	1282.45	218.561	754.696	4.886	207.249	407.218	12.0668	3564.31	1.43739	820.241	809.217	1016.6	3891.12	52.7517	83.4891	0.0279828	0.736156	0.309752	2.74444	3682.49	0.00856963	259.285	125.223	1.30712	279.609	0.363571	0.648038	5.8501	0.692166	0.361192	0.0832342
metabinner_orig_215	2.3665	5.72909	16.3606	14.1998	61.8235	1.48396	1.18863	0.52397	0.744596	321.26	6.33534	3.84626	0.169813	0.150903	0	0.000776398	3.89707	0.0829856	5.59915	34.4361	1.19458	11.4517	0.16478	0.969233	822.502	0.380267	63.8859	1.70932	0.358134	3.00931	0.164908	76.3852	2.43778	0.586663	9.7384	30.831	1.18864	0.550784	0	330.254	2.99018	232.284	26.0074	1.75859	80.2967	124.732	368.377	39.2392	10.5296
metabinner_orig_216	5.33177	2.4491	1.55261	0.837208	1.2931	3.0835	4.47371	1.91802	0.370829	7.22508	4.87243	4.06656	9.74895	4.45919	0.756906	3.82897	6.75872	6.86981	3.03781	50.4687	1.1684	2.16894	20.4786	1.64294	5.12004	8.62276	1.73204	0	8.91446	0.822976	6.04343	0.375343	13.4937	2.93416	0.90499	0.37519	1.77012	1.35275	0.055191	2.89567	1.44543	3.07453	1.2187	9.85919	1.10018	2.76493	59.9787	0.906022	0.147995
metabinner_orig_219	1.74665	0.0359598	0.857252	0.743224	0.314606	0.1211	1.66649	1.35671	11.6562	1.9126	31.3324	0.162756	0.230316	0.158875	1.09859	0.232072	0.507744	0.547741	1.48324	14.2104	6.05829	0.231843	0.263233	0.574795	0.406411	4.64875	0.236304	0.687844	3.61081	2.65299	0.652252	3.14657	1.22314	0.00851789	1.23898	0.505957	2.81489	3.43734	0.0122944	1.37445	3.54075	1.28698	3.45504	0.43267	1.49179	1.89727	0.369684	0.33937	0.0624628
metabinner_orig_220	4.46987	8.17726	17.779	46.1142	126.434	2.90539	3.65784	8.7535	2805.78	7.39377	3.62819	12.0053	3.74751	1.50768	0.17388	0.312213	3.89085	12.4478	4.81408	6.26659	0.69969	0.452057	2.32807	2.43412	19.001	2.06791	251.969	0.675345	1.70533	8.32914	0.330555	14.9864	3.12916	0.0166338	309.847	109.438	10.7068	0.193853	0.250065	21.1042	17.551	5.53405	52.9223	82.9343	104.613	26.3271	54.0307	15.1674	3.00959
metabinner_orig_222	36.9215	56.1492	102.574	690.441	635.02	44.4069	17.0105	31.1362	69.5073	233.843	78.87	32.1397	33.559	29.8299	10.0789	3.91419	32.0337	16.9077	84.766	139.541	335.09	37.5969	9.92035	16.1175	86.2562	31.5574	220.398	49.8939	10.3789	26.6163	30.1111	289.14	25.9668	63.5703	612.082	194.125	100.485	51.3769	15.3802	86.655	103.098	319.104	192.038	162.292	6805.79	1194.25	489.671	1420.23	229.222
metabinner_orig_225	50.5074	3.9887	24.0388	2.58586	1.49817	18.6558	39.6002	16.6412	1.1601	23.7311	19.0149	38.5449	2088.78	26.5733	373.476	1217.4	79.2755	827.331	47.2489	12.079	10.6931	4.60632	84.2523	107.729	38.6151	12.065	5.47337	2.52161	101.196	2.33889	8.5693	24.6582	43.9076	0.0572619	6.6696	1.34508	32.9603	16.3878	7.18225	13.2362	23.8119	5.73118	79.954	15.6721	1.72405	2.70007	1.65836	1.03998	1.02724
metabinner_orig_226	1.0717	2.41048	3.04165	0.250446	0.784295	0.297908	0.518201	0.63446	2.97945	0.0876451	2.86947	0.662432	0.438649	0.63864	0.556777	0.466029	0.890933	2.68475	2.35885	3.45211	1.09901	23.6161	0.0151567	1.89528	0.137615	1.29529	0.734424	0.0695498	0.429142	2.21881	1.59646	0.493078	0.191889	0.304779	0.336625	0.365813	3.30503	0.537095	3.068	0.851554	0.678557	0.0641818	0.00168634	19.8275	0.920331	4.28833	3.28995	5.68849	0.0941704
metabinner_orig_228	5.05594	0.408691	0.205667	0.127835	0.039545	12.0789	0.98561	56.8913	0.699011	0.350857	2.06651	0.618456	1.10553	6.32562	8.44228	24.6247	1.73219	71.11	2.00444	3.09929	2.23347	0.493745	0.313684	0.102092	1.80513	2.1149	0.387904	0.318873	0.390801	0.73411	1.41473	0.340861	0.82274	0	0.218775	0.600138	0.82562	1.0672	0.0354835	1.50486	6.88104	0.0956912	0.0551911	0.874883	0.453009	0.219434	0.695295	0.349062	0
metabinner_orig_230	2.16624	0.0944565	2.0652	0.777901	1.62087	0.933678	1.13468	1.15623	27.962	2.23878	2.03391	1.22656	1.58305	0.193301	0.275069	2.0499	1.89149	0.574011	3.66299	2.62245	3.61344	0.532812	2.42899	15.9494	0.964268	9.03504	1.14853	13.481	2.02098	3.72444	6.25263	4.60485	0.430507	0.107716	3.3877	1.06261	23.249	4.91511	0.0131936	2.24785	1.7777	1.7363	5.19386	1.98905	2.25872	3.96185	1.41506	1.10176	0.566044
metabinner_orig_231_sub	165.716	1.9884	59.7228	442.211	117.433	190.588	74.5826	35.1325	422.606	1647.34	46.7077	180.053	1069.97	196.151	13.1954	41.1201	78.9975	308.685	149.607	326.978	96.0944	64.5821	313.619	66.3253	48.2385	198.995	46.7825	64.2544	209.707	22.023	115.291	215.398	79.8552	0.312686	130.332	55.5648	588.043	92.1683	2.94048	74.7132	443.325	51.4889	378.878	218.095	209.732	394.639	38.3072	287.608	7.17374
metabinner_orig_236	15.9396	2.33829	5.05322	2.74837	7.30532	4.73011	3.69826	3.85008	3.97855	3.19946	17.9552	19.8217	3.84968	3.95642	0	0.818858	3.04441	0.726245	3.13968	94.8646	4.74117	51.6034	1.85764	1.65044	11.4017	5.05108	1553.83	12.1431	1.36759	2.28018	1.96226	8.05466	1.66629	6.06263	17.9252	5.44117	3.26067	2.85457	0.173278	48.5244	31.4869	13.8504	31.604	12.0683	110.976	8.03554	420.56	60.7114	0.594194
metabinner_orig_238	0	11.0398	0	118.205	12.4649	0	0	0.00382132	0	0	0	0	0	0	0	0	0	0	0	0.0223452	0	0.407175	0	0	0.00307145	0	0.0588094	0	0	0	0	0	0	4024.25	0	0	0	0	0.073019	0.00803043	0	0	0	0.0396981	0.255156	0.00126796	0.0553184	1.73013	0.0252101
metabinner_orig_239	26.1311	15.6576	44.3405	58.0148	36.2295	24.5645	4.59274	19.247	79.985	3345.79	56.0611	2.98116	13.4273	19.9174	1.17797	2.71126	10.9233	3.53887	57.3524	75.2149	25.9239	143.136	2.86304	6.43957	9.46359	26.8715	216.228	2.07745	9.45589	26.9258	19.28	698.174	6.22708	1.29038	57.1908	22.8798	50.5552	26.9407	0.359976	308.329	92.7327	73.2787	94.1813	104.458	101.365	74.1701	123.153	83.1396	4.74051
metabinner_orig_24	0	13.014	0	0	0.0674821	0	0	0	0.159295	0	0	0	0	0	0	0	0	0	0	0	0	0	0	0	0	0	0.185154	0	0	0.0814002	0	0	0	3.1769	0.0156052	0	0.438422	0	0.177792	0	0	0	0	0.453123	0.033741	0.0995361	0	0.390956	0
metabinner_orig_241	16.6656	27.297	595.541	96.8037	227.657	4.83898	24.113	4.82964	3.52474	89.3673	13.3582	265.566	37.871	3.65953	0.1903	1.12048	209.227	1.13796	156.145	106.874	17.5523	79.6194	9.44549	2.32073	261.373	141.5	29.9927	5.28926	3.90532	1.9266	2.28156	408.371	7.94661	0.379232	12.457	1.35558	4.98347	10.6414	0.632028	13.4745	3.86341	9.39851	7.94514	57.0315	53.7857	17.2797	12.6567	387.128	76.2714
metabinner_orig_242	965.207	0.944911	2.06275	2.44727	0.550163	319.25	434.443	421.576	8.03269	39.432	103.373	45.4886	26.634	66.9903	3.83848	9.02216	39.0424	1.9964	60.5814	15.7473	123.924	1.13954	490.713	5.14004	2.26848	120.482	1.57498	15.0496	358.329	21.1628	25.2786	7.29268	332.23	0.0633336	2.27941	3.50435	1.06913	70.1529	0.0309397	40.5338	69.6269	4.95991	7.89672	1.59435	3.02084	13.6658	0.981973	4.13438	0.428795
metabinner_orig_244	43.76	9.68054	2.97926	3.40056	5.72004	86.5797	13.9571	71.201	110.761	2.09068	72.8791	1.68115	18.8916	11.2554	6.13018	9.05986	43.3847	18.8032	84.0438	127.637	39.6587	24.5326	2.35999	3.10968	2.87515	4.73145	2.19329	0.879422	3.58088	35.4535	15.6042	5.39842	15.4763	5.54113	16.8925	7.99698	65.6631	20.7596	0.127873	27.1326	5.6172	7.4636	0.57588	81.0669	11.2664	0.621029	32.3783	6.03773	3.25865
metabinner_orig_245	0.0201071	42.69	6.72641	16.1821	62.2819	0.12648	0.0838027	0	1.14486	5.0097	2.0169	0.305628	0.973224	0.0272171	0	0	1.5894	0	4.1915	4.40672	0.69728	11.4879	1.69176	0.645683	3.60978	0.443302	2.46138	0.3201	0.379963	0.514776	0.0682152	16.2793	2.96068	2607.19	9.41262	6.49017	7.36057	0.472996	5.34956	4.98126	0.684219	19.1862	14.0489	9.46348	11.3255	5.52281	9.45621	13.1799	4.50949
metabinner_orig_247	47.835	15.4346	11.5812	6.78966	1.88824	38.6653	45.8057	18.3168	1.44598	4.27655	9.68411	21.2185	13.5131	27.1659	145.217	70.9894	14.1757	56.1723	9.83688	10.3563	12.9758	16.4398	147.733	12.5226	62.6162	8.47134	9.40203	0.751677	24.5393	4.18326	5.11012	1.35486	44.1719	3.14058	3.09761	0.477997	1.50222	10.0086	12.669	7.88552	8.78085	14.7074	5.88201	8.04113	0.317647	0.892212	4.37273	3.37594	1.07188
metabinner_orig_25	7.45419	1.56206	5.69256	1.41633	0.0199705	2.29346	6.13605	1.62275	0.236714	0.248526	1.97782	14.4738	7.60007	2.65295	0.375345	9.14872	4.72243	14.56	1.92231	3.81032	1.1635	3.25707	45.5106	10.7949	4.55239	3.10303	0.372162	0.352834	1.0634	1.46265	1.16468	0.0595238	6.86674	0	0.18254	0.0209524	0.461556	1.10699	0.667391	0.614779	1.83931	6.12165	0.367626	0.425036	0.412418	0.0743453	0.0133212	0.206123	0
metabinner_orig_252	4.28979	22.0937	7.11515	35.9758	237.441	4.1701	1.23178	1.38859	1.91647	7.57025	3.05607	12.1533	2.50845	1.11699	1.0617	0.152607	1.93305	0.784842	10.4989	0.98846	1.65718	0.872575	0.228943	2.20818	2.66973	1.44284	16.0938	0.0310559	0.358992	0.433311	0.64681	12.6845	3.8365	6.71294	4.06466	3.21535	3.92259	1.06175	0.282381	4.54645	13.7971	11.5565	23.5463	2.42788	3.72536	4.01345	6.52693	491.274	147.805
metabinner_orig_253	71.3992	2.03163	97.443	143.741	58.9958	27.5203	78.1848	21.8117	546.551	79.8565	37.9958	182.842	74.4214	18.5733	19.267	6.95563	60.4058	37.4036	49.0207	104.986	12.3773	13.5053	59.2209	60.829	357.335	24.4369	358.618	14.5784	27.8619	11.5536	23.6275	156.059	38.4317	1.47449	221.337	52.6406	92.178	12.9036	9.51678	392.445	82.3159	40.4505	395.876	104.547	306.042	211.367	286.342	50.3263	27.1401
metabinner_orig_255	76.7929	3.74353	10.7013	14.3177	2.3416	106.041	12.6302	139.962	37.5477	7.52794	160.343	4.43901	20.2814	41.2457	10.8565	6.58353	25.3063	27.0421	43.9923	73.4167	38.8105	3.45236	1.86345	2.99417	8.09602	9.10176	14.5423	5.47758	4.77072	62.0799	13.6584	13.6986	21.5021	0.0338828	13.1014	3.73707	18.8996	37.4767	0.00139762	22.639	14.2704	4.67244	23.3973	26.4844	15.4915	10.2951	211.015	5.3281	0.58088
metabinner_orig_258	81.5004	15.5624	736.397	204.461	78.8537	37.4872	56.8868	25.2924	16.2203	1243.09	136.723	168.358	302.287	61.4907	10.973	11.7377	837.683	19.0824	396.021	290.872	29.9781	66.5972	293.511	139.459	190.879	98.3221	172.357	30.1398	59.0535	21.2296	40.643	568.599	66.358	0.315274	156.491	20.1789	126.314	57.8583	22.9894	170.209	116.794	39.1843	657.763	64.0485	73.5101	178.082	83.313	37.941	27.6839
metabinner_orig_259	12.4501	1.98665	101.29	1.43175	0.0497624	14.1389	54.268	9.33027	0.186777	0.583972	1.96971	5.706	5.46466	11.538	0.0801617	1.10732	4.15379	2.89393	3.78359	1.50439	3.76942	0.868387	6068.88	28.7283	3.99939	5.30236	6.15351	4.47795	7.63112	0.893366	7.74863	0.760338	127.16	0.0994962	0.45791	0	0.251703	6.2257	1.2759	1.2053	3.93258	7.73423	42.6425	1.33488	0.145874	0.0626883	0	0.365552	0.0705128
metabinner_orig_26	0	0.108416	0	1.7973	0.0647963	0	0	0	0	0.0330303	0	0	0	0	0	0	0	0	0	0	0	0.00890899	0	0	0	0	0.0365273	0	0	0	0	0.013295	0	0	0	0	0	0	0	0.0393366	0	0	0	0	0.108496	0	0.00822368	0	0
metabinner_orig_260	71.9079	3.67438	45.8636	22.597	24.0397	43.3308	33.6417	36.338	46.4076	30.1146	37.6383	39.1532	65.533	35.9529	774.994	280.681	20.7595	1062.3	58.0198	35.4227	120.393	13.2319	24.6468	74.4854	33.6477	29.2765	23.7284	25.3625	26.5835	18.9494	27.909	119.525	15.0263	2.10934	49.4144	48.8528	28.6834	79.5379	5.27101	83.68	336.728	22.137	194.592	27.5973	30.9723	29.1542	32.0253	23.7408	5.2334
metabinner_orig_261	23.5027	20.9303	11.8486	1090.39	122.791	4.86275	16.7288	5.04932	1.33598	37.0095	4.12036	34.0696	5.87694	5.07591	0.460105	1.26806	82.8324	2.61651	18.1678	36.3331	1.58422	123.891	19.7915	6.34989	93.9298	12.5532	14.5106	4.71688	5.31403	0.922888	1.70323	7.22513	37.0761	47.0012	11.6029	5.33079	4.73243	2.34209	4.36157	21.44	1.49391	64.31	2.17888	87.1647	47.0787	1.75186	61.4799	255.673	19.0427
metabinner_orig_263	3.46452	2.72806	0.135091	2.85555	1.08762	1.17603	1.20719	1.35688	0.0531616	0.0764215	0.517182	0.286377	2.49791	3.20449	0.296262	0.979611	2.88667	0.479018	0.931008	0.602507	0.4958	2.72236	7.54693	2.00187	1.58705	0.122424	2.94188	0.122876	1.55234	0.112265	0.129769	0.707082	2.23111	8.14935	0.581116	0.11808	0.094359	0.524769	3640.12	0.674749	0.493215	0.391751	1.35367	1.83239	0.0507293	0.0806253	0.0330364	0.251497	0.204559
metabinner_orig_264	4.89744	10.3749	3.55498	3.75258	6.73404	5.08688	4.32435	5.92542	16.7693	3.89624	31.3227	1.78776	5.16551	4.664	3.9358	2.71088	19.7047	3.61408	20.9352	13.7442	9.34583	66.3755	4.51314	2.25663	2.85193	14.9246	15.3533	3.32385	2.80769	30.1319	3.04725	4.06246	5.40106	1.04742	9.74874	3.11894	35.2753	8.36659	9.22659	5.70554	14.1114	3.77904	11.0833	32.3585	7.2358	15.5005	8.36945	7.2025	1.0155
metabinner_orig_273	9.36785	0.456509	2.37012	0.101037	12.6314	22.7483	0.127526	8.58278	1.65085	1.77186	4.93863	0.214505	3.96776	5.19798	1.9761	0.293706	1.0689	0.975799	0.558258	0.671273	19.7999	11.8117	0.452868	0.172166	0.144101	0.20016	3.04353	1.55199	75.4198	1.55995	2.22477	2.39623	0.896224	3.91858	8.02147	14.6852	2.32693	0.685039	0.0613545	0.831083	7.42978	218.327	446.492	0.219535	5.80911	2.75795	0.993147	6.45194	0.0308038
metabinner_orig_276	4.96861	6.32401	0.992321	1.08287	0.184931	3.95064	5.56393	2.57692	0.0721324	0.437737	1.12923	1.19959	1.57009	3.63003	0.791487	1.06151	1.36203	1.78451	0.789486	1.30614	1.6925	2.58785	19.8215	1.34706	2.53355	0.863207	0.590249	0	3.68393	0.464794	0.545468	0.0297096	7.60133	1.55217	0.136541	0	0.12772	0.964976	2.12764	0.623223	1.01728	1.75461	0.299543	1.21289	0.026011	0.0550492	0.085203	0.7602	0.194132
metabinner_orig_28	0.142346	12.8904	9.59217	18.5299	23.9199	0.0594855	22.5093	0.286631	12.954	38.8942	4.44631	0.0203196	12.6788	0.0442478	0	0.288078	3.9774	0.0890094	27.1455	9.41897	92.7424	86.3877	1.94303	3.38543	2.09432	3.22807	2.23221	0.359594	2.89644	3.94345	0.124498	11.9736	21.0741	70.0129	39.8616	11.398	40.386	52.8643	105.216	4.57385	0.314899	8.85133	10.0776	63.8934	25.8313	8.91064	16.9887	11.489	1.57247
metabinner_orig_282	0.917062	4133.53	2.60508	2.51304	15.2717	0.399031	1.24462	0.0634136	0.158972	0.690967	0.749841	3.43903	0.176202	0.0353155	0	0	3.20828	0.0612767	1.59635	0.910844	0.141013	2.51874	0.0971025	0.651111	6.75668	0.385143	4.85655	0	0.110952	0.0554406	0.0349461	2.7719	2.29232	28.5993	1.35826	0.815182	0.354842	0.075572	6.05996	1.56745	0.014158	1.26151	3.30343	3.93712	1.37157	0.474127	6.24519	22.6682	2.37486
metabinner_orig_283	104.291	5.93944	121.657	626.318	227.208	14.834	41.752	23.1793	9.09835	3523.24	582.59	0.595096	1.09426	0.395714	0	0.00818746	2.57039	0.0679663	24.4402	1929.24	0.969315	137.617	0.447961	0.185429	5.70689	5.08106	470.515	1.06392	12.178	664.923	0.017669	513.428	285.633	8.71037	1233.42	544.472	46.573	0.19093	0.282447	334.814	70.7138	1982.98	836.17	456.451	6595.89	2032.6	6503.43	532.589	113.598
metabinner_orig_284_sub	2.60708	2.4927	4.65875	0.674548	0.0108746	1.63853	3.36402	0.803863	0.31487	0.275409	1.5006	7.50102	5.13371	6.39648	0.335994	0.488567	4.02022	0.902799	3.26191	1.34563	0.662657	2.53737	2.20475	0.494005	9.26639	3.06539	0.737559	2.05666	1.00193	0.894426	3.08234	0.376501	1.82362	0.287174	0.254066	0.867961	0.716527	0.663175	32.5486	0.998442	2.32855	1.00245	1.47653	0.957001	0.0844101	0.0153564	0.63294	0.556707	0.479612
metabinner_orig_285	1.37808	32.0141	6.66466	13.4249	39.8112	0.498101	20.3932	0.176455	2.60483	9.6418	2.78615	1.09177	3.6351	0.339242	0.0373915	0.0573042	2.78591	0.0723352	5.99426	8.04364	18.8479	67.5672	0.766426	1.16977	3.5545	3.33928	4.06932	0	1.3332	1.45534	0.360734	20.6341	9.95097	23.7656	28.1375	9.30623	14.9322	22.292	1282.16	6.31117	9.9952	5.88683	10.3087	46.749	18.9334	9.99745	16.434	22.0644	6.84213
metabinner_orig_287	23.2267	35.3377	36.5672	23.7525	4.45527	25.8713	75.0926	15.2614	9.74649	11.7138	82.0083	19.7329	24.7768	42.44	6.04135	27.4448	74.0942	15.6567	52.157	412.717	7.23058	66.0685	14.2567	39.4685	83.4665	20.5558	12.0202	5.68479	11.1478	28.8524	8.84538	3.28864	39.2391	3.13828	13.3685	8.82364	8.5347	8.0265	6.17812	31.2643	13.5546	22.8551	9.47623	174.469	5.19106	2.6402	4.6042	12.9786	8.84547
metabinner_orig_29	16.048	0.0089601	5.32403	0.363731	0.210085	17.9368	7.06138	36.3989	147.793	4.78171	75.436	2.99715	6.80696	10.7406	1.19396	0.669747	13.822	1.49442	47.3862	2.04184	48.3491	0.221853	2.15657	2.17381	0.862856	40.7786	7.16771	0.904006	12.262	64.6921	23.4522	11.9918	7.63141	0	12.679	1.58671	42.0471	23.2196	0.00166271	3.15715	6.82866	1.30433	39.5295	83.181	29.0246	58.2491	13.4763	0.20787	0
metabinner_orig_290	1.77604	5.94567	0.804502	1.29285	0.286673	2.32078	2.88632	1.21021	0.138595	0.563524	1.46154	1.56309	3.94891	3.57584	0.0412271	1.0852	1.69655	1.34044	0.88876	2.18415	0.971625	5.5781	10.8493	1.11561	1.89233	2.10658	0.798732	0.333696	0.70739	0.62618	0.51259	0.180499	3.00317	2.32839	0.506527	0	1.20869	1.65742	18.6246	0.466978	0.600117	2.98716	0.286251	1.83787	0.23105	0.107349	0.15035	1.10072	0.905003
metabinner_orig_291_sub	1.39135	5.48751	35.649	98.0809	55.2179	0.416603	21.8063	12.4835	3646.24	463.901	21.1131	2.4945	11.4415	0.0969498	0	0.680146	30.2782	0.889918	230.693	133.032	205.229	23.912	6.53198	5.71722	9.32554	30.3921	9.03207	0.683896	5.80552	401.288	0.271939	68.7527	24.6132	23083.8	8724.23	945.933	1988.65	78.1226	1.45489	11.7066	6.22077	717.311	35.2111	607.242	1157.07	246.561	45.5472	53.6538	6.3912
metabinner_orig_292	3.03457	0.120933	0.742199	0.30306	0.111333	3.85793	2.01392	2.19686	1.72948	1.02216	0.741952	1.21701	1.97195	0.685303	1.34069	1.85587	1.53615	5.18366	2.68752	1.06283	1.11931	0.16979	3.79075	0.833346	0.756836	2.1131	0.144904	0.376065	1.6556	2.17548	1.42715	0.289698	1.00548	0	0.122006	0.0470347	1.0332	0.752975	0	1.13646	1.15467	0.541187	0.210394	0.583526	0.377945	0.182484	0.114382	0.110597	0.108859
metabinner_orig_293	16.1658	5.42874	9.1053	4.42376	2.56552	19.9802	10.8939	13.6947	2.98753	19.6306	8.93387	13.0979	25.9642	17.7314	10.3012	9.10931	15.3327	34.7437	6.8003	9.34287	7.43659	7.79834	36.4362	7.5817	16.7788	13.8311	10.9889	5.52	9.65233	5.94255	10.1274	4.37044	17.2416	1.11917	5.55187	1.28328	8.74583	10.4791	4.97275	8.15035	9.9562	9.49439	28.8645	9.15094	5.47728	2.76878	5.30916	2.48655	0.889103
metabinner_orig_294	141.663	618.632	44.7946	57.3787	61.6603	232.663	106.774	123.061	121.84	89.8697	84.5167	122.034	146.38	126.102	59.5859	29.7227	120.136	58.3795	135.739	124.679	84.491	60.8094	53.9915	272.335	130.964	83.6949	104.539	17.5902	37.6697	24.947	28.7701	69.3099	122.79	8.37573	41.4671	17.1456	97.9522	86.8289	180.442	214.395	50.8664	21.8497	160.207	533.303	20.1756	21.3912	54.6266	39.073	13.9704
metabinner_orig_295_sub	0.563064	15.7813	0.841596	0.450516	6.72652	0	0.0889513	0.0114888	4.17493	1.08382	11.7228	0.251682	0.218501	0	0	0.0094697	0.9493	0.104508	3.8584	0.485164	10.8563	0.593181	0.0836604	0.0261886	0.128015	0.60548	0.239506	0	0.416476	15.4838	0	1.59236	0.104772	21.8505	0.948299	2.88373	2.05753	5.70251	1824.15	1.64221	0.363294	0.288929	1.86875	0.779285	1.014	0.909955	0.636252	0.705916	1.00318
metabinner_orig_296	1.71681	0.281548	3.64551	21.1318	83.7715	0.780352	3.56217	0.573316	1.50649	2.11952	4.23329	42.6468	97.2595	2.13935	3.58958	1.33829	10.0529	20.8885	13.3074	0.816543	0.509704	48.0314	9.12541	83.6037	8.32373	6.71025	0.417015	1.61709	10.9865	0.97677	1.23102	6.87564	10.9827	2.02418	0.716385	2.24289	15.6797	4.28955	0.627398	2.94068	17.2296	4.30743	16.8048	8.95962	0.429207	1.26167	0.420155	1.6289	49.579
metabinner_orig_299	56.7686	1.11351	7.40106	10.9505	35.2282	134.376	7.24603	119.991	5.53578	32.7133	26.7832	4.80381	10.2429	36.1383	211.375	41.2801	8.4629	108.364	11.3156	41.4258	13.6304	1.38268	4.38229	9.17487	4.88021	13.9321	15.9942	25.1483	5.35548	48.4697	10.3688	25.0461	6.91526	0	10.528	11.9402	122.683	15.6193	0.138289	28.781	19.5591	12.714	13.9609	24.5329	28.1008	21.3348	5.51303	13.6027	1.0625
metabinner_orig_301	36.6562	0.685409	28.9783	10.8222	23.8098	28.6562	10.2627	9.23434	5.01234	61.875	12.2069	37.8871	3.62645	19.2555	0	0.0719909	29.1174	12.4589	30.3629	149.133	12.3937	15.6097	1.00944	12.6543	329.849	6.37285	1351.62	15.8192	2.06948	2.58537	3.83826	80.8906	20.3514	0.00725163	3.99494	57.2666	6.05484	3.36613	0.668035	71.8109	7.51084	64.6703	28.3576	6.1974	25.8135	10.0002	133.556	26.0324	26.2051
metabinner_orig_302	0.0508063	24390.5	1.30627	23.8364	12.9595	0.0252227	10.7679	0.0790133	0.464645	14.4192	1.37044	0.0276218	6.24156	0	0	21.0454	0.568724	0.0189521	1.18509	5.73861	15.882	0.854596	0.692863	0.000773395	3.52316	2.0566	1.81148	0	62.703	1.0592	0	20.5827	5.01125	0.0895589	2.68584	1.66397	8.78894	22.7568	0.342982	4.51525	2.5036	6.46039	4.79165	309.214	26.5225	13.8034	8.40664	6.58194	2.11679
metabinner_orig_303	266.597	1.32101	5.96083	1.18615	0.392543	132.625	593.974	47.0594	1.42736	1.65566	56.6996	7.26399	9.91885	130.171	0.390749	1.82979	45.333	1.88414	42.4045	76.39	44.5959	0.543401	24.4374	271.112	117.757	3.43294	1.30681	11.5171	17.6049	4.23832	15.8179	4.32718	12.955	0.520452	0.154614	0	0.126782	2.37926	0.208146	11.9831	0.870367	0.936812	1.90509	0.448515	0.0980283	0.381204	2.21312	0.656708	0.39249
metabinner_orig_304	5.27257	8.80534	3.73217	24.7879	52.513	8.71306	4.48454	2.09619	6.96663	3.76415	4.11623	7.75304	11.6835	3.86058	4.42598	3.55743	7.82887	2.53952	15.7355	1.80069	2.13098	34.9364	1.73549	10.7389	7.41392	4.25524	5.99843	0.223259	7.80741	0.730621	1.00407	44.7038	5.88361	4.34761	4.23027	2.58522	18.5773	4.91875	102.559	6.04588	7.25347	6.18689	19.4373	21.6212	1.41273	4.13719	2.64073	5.74751	2.2092
metabinner_orig_305	147.997	383.121	37.8928	170.506	1228.56	122.354	84.0708	77.6009	42.0713	81.6341	90.279	97.3566	208.939	191.014	63.3691	44.9726	68.321	67.5673	55.1317	55.6666	70.1586	102.484	198.83	86.8212	113.929	94.2291	309.754	11.6449	154.435	65.4094	41.3182	47.4047	100.896	22.4642	52.5621	25.2115	88.5386	73.126	210.754	103.61	69.7267	60.3845	237.498	229.582	406.71	47.1874	127.952	124.081	121.041
metabinner_orig_306	249.98	0	47.0545	0.216407	3.71443	69.8341	21.8489	19.6846	1.17764	13.7745	11.8525	37.5762	26.4878	4.86426	5.26408	5.21175	20.4872	26.9226	70.1867	1.33891	8.51593	0.288953	9.20787	12.6457	338.399	19.1893	0.00519011	8.11267	22.2612	5.43392	16.1112	331.809	3.60588	0	2.7972	1.27073	2.60264	8.64157	0.0135328	20.4129	13.6789	15.0964	54.2122	1.88579	1.49879	1.86821	3.54741	0.603338	0.000558503
metabinner_orig_307	1200.64	0.270209	873.02	10.7321	6.52631	19.8034	70.6255	7.3008	0.390047	157.525	4.16417	412.667	0.227514	0.623404	0.270572	0.165844	2.36371	0.246726	2.9858	12.2074	11.5265	8.99845	1.40395	0.463777	840.726	0.578564	2.33309	2.32302	1.56657	1.04341	0.759744	164.394	2.77744	0	13.2107	6.67703	0.137476	0.180912	0	2.53048	33.2255	22.492	622.434	2.171	30.8656	21.6975	16.9845	8.89167	11.3424
metabinner_orig_309	465.465	134.06	93.0231	94.3884	95.5636	369.666	245.699	272.919	74.0634	126.232	261.444	314.482	824.135	741.783	261.677	148.335	150.528	209.513	135.798	106.226	267.915	104.512	512.821	204.297	244.415	444.392	405.289	138.026	293.435	167.745	165.56	74.8514	196.556	6.25813	63.4251	15.9012	95.7722	346.566	291.077	200.372	174.53	90.0585	658.345	440.753	48.2161	107.778	266.051	83.1385	26.9076
metabinner_orig_31	0.0332246	0.0384159	0.0941857	0	0.199373	0.435555	0.228528	0.150051	60.5177	0.395138	0.13706	0.174392	0.153388	0.121176	0.0400161	0.369749	1.57963	1.69729	1.69786	0.152484	0.0388995	0.5707	0.252531	2.04386	0.0324854	0.677255	0	0	0.55409	0.345593	0.371985	0.365134	0	0	10.0023	33.5425	173.429	0.305687	0.0264999	0.165368	0.000593296	0.0258084	0.0307167	0.50568	0.863475	0.616621	0.163823	0.114209	0.138084
metabinner_orig_312	6.26096	133.866	188.337	259.966	621.724	9.5034	4.96767	4.12967	107.835	311.614	145.458	1.67399	7.8228	0.093621	0.324549	0.356252	29.9724	3.84233	67.003	144.285	62.7351	7768.52	41.8128	20.0353	71.5211	21.1839	133.366	0.0250248	11.4117	140.848	1.41797	1059.55	57.1639	423.753	870.421	256.486	79.8729	17.5967	60.0044	231.675	111.755	208.186	271.843	182.995	796.35	362.916	515.424	897.291	60.465
metabinner_orig_313	1.04322	0.136713	0.0233463	0.0238966	0.0333519	0.79447	0.238062	0.348381	0.166824	0.125252	0.236279	0.316336	11.6008	0.707502	4.84361	1.82233	0.757647	0.342191	0.702111	0.0378848	0.214015	0.0901084	0.628923	0.430629	0.285385	0.321899	0.0165077	0.0311284	0.98605	0.0904573	0.0583478	0.192309	0.172984	0	0.0422964	0.0316843	0.136416	0.574674	0	0.301135	0.191276	0.0883572	0.24279	1.05315	0.120068	0.297413	0.0528071	0.076382	0.10652
metabinner_orig_314	15.7391	12.0605	10.166	59.2721	83.1506	14.2717	7.25087	6.14878	3.92954	9.86555	8.77022	23.9519	5.29681	3.88134	0.725292	0.313866	17.8497	1.45065	20.7649	317.627	5.00438	75.6585	0.436963	5.41282	28.8768	5.81238	251.237	2.57617	2.15125	1.15468	2.00425	25.5416	16.026	3.735	4.96327	22.5921	5.97875	3.47293	0.373435	21.1792	14.7408	19.0864	30.6891	57.3923	86.5327	9.01586	71.7426	67.9683	42.6402
metabinner_orig_320	75.5201	14.758	28.668	42.9205	26.4964	94.9687	58.0338	30.9296	278.96	48.9822	30.3748	73.8127	971.58	42.2442	371.154	179.538	97.3106	114.892	165.228	16.5905	21.9515	40.7478	18.8404	171.636	42.8915	151.188	24.2049	1.81168	112.366	15.5198	15.0016	64.3915	38.3096	3.94564	15.8964	2.87907	147.874	27.8438	82.3853	34.0864	99.3963	25.3631	277.561	36.1606	17.2188	38.3188	19.6711	4.20641	2.88153
metabinner_orig_322	1.71198	40.4281	98.225	116.228	248.629	2.75733	1.37561	0.733566	14.0248	179.783	45.5427	0.878555	3.75139	0.0250408	0.219342	0.0580808	11.3205	0.364678	23.4657	27.6841	19.8957	30.0454	7.63288	7.35851	10.3135	7.50618	61.109	0.0677476	6.63508	15.6017	0.856473	445.224	25.8233	145.915	325.089	87.9389	33.3983	5.02521	8.1916	65.9484	31.8241	1900.84	137.82	35.528	298.551	164.385	170.616	254.46	18.1543
metabinner_orig_327	0.795769	88.4643	1.21244	0.837843	1.71382	1.08728	1.05337	0.143519	0.783286	2.16449	0.612539	1.64197	0.699941	0.377738	0	0.341375	1.09444	0.218462	1.76784	0.321496	0.0908185	6.3043	0.13589	0.260452	0.685983	1.28413	0.872217	0	0.154042	0.723703	0.104882	1.50656	1.2446	1596.31	1.02255	0.195266	2.21664	0.41525	9.09558	0.670059	1.70546	2.09592	2.16317	1.4852	0.647537	0.821257	0.838576	10.0906	0.699642
metabinner_orig_332	25.2453	9.12505	304.96	99.2691	28.0319	6.50694	18.526	6.5864	20.1357	19.948	56.0289	43.6097	46.8173	28.4034	0.302027	1.02203	51.9588	1.70055	39.0934	20.2339	7.0654	7.33675	13.6249	17.5635	71.1845	25.7012	100.909	17.8882	46.7368	31.4541	44.3155	66.3037	105.085	0.223969	29.4751	49.6382	7.05497	7.00235	0.478642	121.387	164.681	52.9061	522.274	22.1803	7.61681	5.37779	29.6656	10.1391	1.65366
metabinner_orig_333	4.08778	0.282324	9.2716	3.17777	1.29889	19.427	26.1825	17.7515	15.0705	10.3369	20.6416	3.42614	3.49117	1.03082	1.44824	6.16987	31.1947	3.13188	39.3825	19.2516	2.84001	1.46467	0.333964	2.98455	5.40512	17.1274	1.54626	4.73929	7.50675	9.76351	6.87435	6.71258	45.0349	0.0805627	1.75724	1.14264	13.6229	4.30126	0.00648404	4.98592	3.55419	2.78705	26.4099	3.68513	4.82012	8.15962	2.2827	0.659362	0.00769956
metabinner_orig_334	144.976	33.6222	1861.13	68.8838	143.374	68.3979	70.3822	76.8459	950.238	607.003	999.095	33.8785	67.417	36.0369	2.25771	0.597183	1626.33	0.56898	2341.42	1276.45	944.65	680.66	0.170942	88.4612	615.114	1294.07	5013.17	100.211	11.6403	195.519	70.5649	4097.37	104.954	7.89225	1412.03	4770.2	486.464	347.445	0.44545	461.393	515.981	674.329	1870.4	68.8269	2295.55	1150.71	4378.03	307.272	74.0713
metabinner_orig_34	0	0	0	0	0	0	0	0	0	0.117987	0.157814	0	0.118566	0	0	0	0.98235	0	14.4743	0	0	0	0	0	0	0	0	0	0.806825	0	0	12.3112	0	0	0	0	0.167129	0	0	0	0	0.0566802	0.037594	0	0	0	0	0	0
metabinner_orig_342	3.91523	0.0948008	1.57461	0.121966	1.2471	0.946308	1.19116	5.94525	23.2465	5.86503	1.80702	1.92121	1.95165	0.806	1.50248	1.8108	8.90944	2.01236	14.3859	3.67178	7.05378	1.75356	4.08429	3.07643	0.468073	14.3367	0.367874	4.55019	10.9041	5.48617	4.27384	2.06578	1.09454	3.32682	2.53692	0.0785747	13.4844	21.821	0	1.39079	1.07607	1.24071	2.13284	3.74288	1.13547	2.38976	0.244287	0.462208	0.00791838
metabinner_orig_347	17.7706	17.5761	25.9338	70.873	6.07517	13.3536	13.219	16.0775	3.9141	23.0941	17.0177	3.87341	9.49055	37.4234	1.77877	20.5054	7.17705	3.59806	7.34572	284.25	9.82725	324.725	91.4762	18.9907	41.0321	7.9467	19.3873	13.2227	9.56239	13.561	4.29123	7.32697	28.9014	0.59078	6.61595	1.54169	5.60712	10.2223	1.93675	27.3164	3.53122	80.5248	17.2125	57.7876	4.22735	4.19473	27.5896	5.23704	1.8951
metabinner_orig_35	3.92154	0.504156	6.41423	78.5976	14.5056	5.67114	2.58285	0.747355	0.866923	9.16626	6.57044	11.9302	3.67567	1.59335	0.0369478	0.408226	2.21356	0.340329	4.22489	0.564818	0.960844	2.04604	0.0663989	0.647867	5.46892	13.7193	4.13611	0.0737773	8.22909	3.07586	1.62988	3.97331	7.25643	1.36011	5.32247	68.495	7.10342	0.311462	0.0970381	4.31111	23.4057	75.5925	55.741	0.909293	2.17171	65.107	5.07834	2.14317	1.67239
metabinner_orig_350_sub	2.61546	2.50667	1.59836	1.65763	1.88955	2.69359	2.82604	1.6474	0.190288	0.994313	1.40164	1.937	2.09751	4.41772	0.32639	1.36601	1.92489	2.11545	4.25502	0.555382	0.580132	7.04655	2.85915	1.59154	2.98523	1.56292	1.10943	0	1.82489	0.386936	0.66671	0.432468	3.75537	47.4834	1.56992	0.0214552	1.28774	0.511106	9596.89	0.945896	0.878446	0.739614	2.00062	2.94886	0.369015	0.306516	0.850033	0.495408	0.0316197
metabinner_orig_352	96.3311	67.332	64.6785	56.6973	11.6358	74.8382	137.514	87.3762	14.9816	12.1048	40.507	21.2352	25.7217	177.756	4.69855	12.8592	42.6497	18.5794	19.4908	27.5634	37.1339	1039.36	383.724	71.4933	30.404	16.574	73.2781	4.03237	73.0629	36.5426	8.18617	2.82897	179.75	4.777	13.8128	7.8829	8.35807	30.3924	72.6284	22.8874	25.0294	143.736	25.8876	33.3749	12.8533	3.1893	9.97468	14.9	3.06991
metabinner_orig_353	269.872	174.148	816.074	224.787	8.10904	47.063	407.28	68.5569	63.0473	47.3501	194.103	9.32533	639.071	172.951	0.242461	4.39806	389.664	7.33683	248.393	97.8885	48.1769	97.7131	104.411	352.861	3377.81	97.0366	637.846	10.3345	30.7261	114.627	80.7998	18.7406	784.434	57.1319	108.147	113.057	80.0275	48.1915	1.30938	108.645	24.7226	362.193	290.142	60.4494	4.52665	1.98344	8.3633	36.6323	126.161
metabinner_orig_357	332.761	0.943924	382.145	5.18747	2.2751	1.82362	63.3529	0.782028	0.602497	84.5071	5.8196	1984.43	254.709	0.258969	0.215184	0.0265727	724.638	0.542439	157.522	18.1207	0.564349	1.12477	4.69362	121.382	1234.17	276.483	30.7573	386.812	53.2674	0.505713	57.6672	100.943	81.2063	0.0151844	1.21242	57.3122	0.179147	0.338165	0.230012	34.1818	11.8851	8.94242	142.69	1.22698	2.29043	1.57205	38.8839	2.03507	3.64684
metabinner_orig_360	11.0613	36.7674	37.063	19.7835	554.098	13.7578	6.57467	4.27666	5.61559	24.663	14.1536	23.4951	4.01185	7.66659	2.24127	2.3429	104.224	3.26586	155.661	20.0269	2.82462	22.182	6.22193	4.79021	177.234	20.2924	66.7294	3.63736	4.6565	2.94109	5.58327	38.0625	10.9182	3.06293	19.6969	128.773	24.069	2.13295	19.7732	104.871	3.39461	731.4	7.78783	24.774	141.55	34.2216	69.5563	228.091	723.131
metabinner_orig_364	451.305	125.891	219.643	136.253	153.025	372.199	621.683	229.208	188.466	417.718	313.364	288.864	982.368	426.258	327.175	309.919	297.661	316.008	378.058	157.855	570.749	130.997	962.437	248.715	310.192	606.443	415.502	46.1551	660.145	260.199	170.764	175.866	526.899	8.03318	155.819	74.3968	460.449	559.979	123.639	316.307	226.77	126.179	581.374	592.219	99.0141	117.053	275.982	90.4276	28.8585
metabinner_orig_365	32.1767	10.4663	9.31496	191.439	569.672	74.2626	16.8141	28.0248	93.1272	27.8597	23.783	17.2696	256.846	63.8756	7.55363	7.12668	23.4041	13.1123	107.192	11.9026	29.1528	12.4328	19.9936	137.473	16.4377	34.5497	26.0403	0.967107	44.3183	11.2478	15.4503	469.58	10.4686	6.23906	37.1566	0.385707	431.251	53.7464	9.08167	18.161	24.5472	13.0725	124.753	76.8585	44.403	59.0201	25.807	13.7048	0.335896
metabinner_orig_367	5.94868	0.185061	0.118411	0.513799	2.03716	1.14841	0.638612	0.136626	1.44991	0.131685	0.384871	25.2907	1.1307	0.141364	1.59142	0.540648	0.658761	0.293462	0.542823	0.141354	0.255184	15.15	0.124303	0.0559718	0.75076	0.2323	0.252708	0	0.516743	0.0140779	0.0271388	2.31073	1.50629	0.138512	2.84558	0.106291	3.44847	0.124284	1.48122	0.159225	0.186579	2.76357	0.424364	0.688078	0.243616	0.0656054	1.02862	0.796227	0.966677
metabinner_orig_37	8.26542	1.29714	18.169	0.937808	2.38008	2.36072	0.487343	0.982655	1.10477	181.264	4.70343	5.58213	1.88654	0.330521	0.77986	0.283408	1.3312	1.34868	13.1069	65.8999	0.501093	6.00983	0.444685	0.50019	1.08955	1.05831	3.1941	0.0961275	0.852118	0.891956	0.993333	73.8858	2.96741	0.00188269	2.71915	1.55507	1.29843	0.23202	0.0781126	159.509	32.8029	71.1211	48.7448	1.14355	1.60682	12.9297	72.1307	1.88049	0.061824
metabinner_orig_375	35.751	142.805	110.419	191.207	370.987	22.9826	3.57908	18.3993	141.466	122.069	107.985	1.55261	7.19666	17.2223	0.128049	0.864474	12.8025	0.843246	110.825	513.442	16.8966	17.8912	0.446367	3.58189	15.1811	27.3692	446.383	0.86067	4.53249	41.2536	23.0378	128.246	3.80096	1.06348	233.319	279.797	143.462	16.2017	0.141709	344.112	140.098	282.917	176.876	383.58	716.554	183.075	324.783	604.73	49.3035
metabinner_orig_377	24.0799	14.598	50.8237	280.1	15.7435	10.9115	35.7727	5.23428	2.11637	14.3863	14.2277	54.157	16.143	7.24706	5.43782	2.53213	54.5641	7.63314	25.4384	139.911	1.92454	161.092	14.2702	18.3828	4457.31	10.3384	611.23	8.05924	4.61144	1.97618	4.25605	12.8065	60.2488	6.25544	17.1086	22.9551	4.95401	2.20042	20.6456	249.093	7.13028	27.3339	27.6984	38.8966	12.7884	4.26063	246.084	14.8928	10.9484
metabinner_orig_38	6.74932	28.9518	28.1537	2628.48	3042.05	6.10864	3.00459	1.83117	11.5575	16.3978	13.6525	29.4095	10.6467	1.83546	1.657	0.774951	6.98957	2.81684	46.7164	27.4493	2.40735	10.2537	1.26501	6.22974	10.977	9.90557	20.8752	0.0835595	2.28576	2.74907	2.6256	60.3708	6.98486	16.9392	89.3246	10.6183	44.4673	2.10229	7.35883	33.9764	44.4134	17.2954	50.8193	125.842	365.162	46.3099	92.1987	2694.58	16.5007
metabinner_orig_381	92.5577	50.8988	93.9373	108.18	124.197	29.094	1252.02	95.3308	82.0673	493.064	70.1708	21.9525	870.966	6.81535	38.4047	28.6594	79.8703	97.4883	159.413	166.521	4790.04	88.7154	60.5139	87.1007	53.7375	511.667	50.4338	53.3494	63.3443	95.145	75.8812	182.33	2520.56	122.804	206.592	237.791	174.96	4421.39	56.0825	110.307	21.9131	92.7271	217.655	222.231	158.076	117.727	137.669	164.441	45.0551
metabinner_orig_382	0.0011551	50.8483	9.54529	6.90945	115.851	0.351779	0.142239	0.0130034	2.13982	6.41892	2.96189	0.621737	0.546017	0.0632731	0	0	2.26755	0.183096	5.14624	3.3743	1.96897	191.943	0.396509	0.494883	2.91518	0.341949	0.857316	0	0.780885	1.29878	0	11.7906	7.73403	98.4478	12.4937	5.61446	11.5505	0.732534	2769.71	3.54167	0.699616	6.27604	20.3812	19.9156	8.29366	5.63722	9.45407	19.2973	8.14398
metabinner_orig_383	2.33285	30.2001	0.499069	2244.04	32.7962	23.3649	0.636846	1.43062	18.5165	4.49773	9.10868	0.323115	7.653	6.55463	0.0175238	0.0310812	1.32207	0.0877567	0.917762	1.74274	2.76742	0.884523	0.761854	3.00895	1.02143	7.25792	0.671525	0	3.08551	1.133	1.19663	1.61481	2.23821	9.16436	2.3752	0.67111	14.0114	1.33832	0.110358	1.62831	1.62729	14.4038	2.1311	62.2852	2.84369	7.99947	1.5746	6.2931	1.40431
metabinner_orig_392	0.943873	0.810868	12.1723	1.85345	49.5988	0.818604	0.929619	0.938351	0.0192082	4.68927	8.12901	1.43784	1.19804	0.262559	0	0.373799	0.238466	0.826436	10.0825	47.617	0.287208	1.60869	0.253807	4.22096	26.885	0.817662	0.539003	0.292123	1.16307	9.06488	0.294855	3.26585	0.900916	2.76627	6.12816	3.39007	1.40084	0.439484	0	1.19258	1.58332	28.2811	4.12003	8.17026	9.66615	11.3507	12.0922	24.9077	1.05087
metabinner_orig_393	2.12165	199.553	0.201717	1.3176	3.95347	2.01931	1.87001	1.62972	0.298052	0.212187	2.39651	0.280036	0.501289	1.87878	0	2.95856	2.27869	0.384747	1.67077	1.8217	0.748673	53.7841	2.95299	2.56682	0.482924	0.379983	0.373741	1.16226	0.39683	1.85436	0.135133	0.323481	1.12828	2.55542	0.209301	0.648048	0.111077	0.693344	12.0798	0.786776	0.297085	3.30227	0.11989	2.11265	0.154335	0.286117	0.0454758	9.97904	2.60624
metabinner_orig_394	62.084	0.196364	190.698	31.6882	19.3139	52.1986	50.3372	34.3219	42.7536	136.199	116.37	38.7216	139.807	16.68	10.4672	17.6486	47.7254	27.5473	544.301	9.27101	54.1746	3.17737	32.9235	19.9214	12.4634	182.586	17.7032	1.74408	64.5592	42.8002	23.8657	130.427	69.4215	0.0486639	125.87	19.3507	106.019	70.2307	0.434998	20.4058	710.495	286.509	351.996	37.7937	49.7681	208.975	42.5411	0.771366	0.147141
metabinner_orig_405	0.229869	0.548294	0	0.0447065	0	0.225321	0.00318082	0	0.00502412	0	0.0358658	0.164521	0.0548079	0.569456	0	0.20316	0	0.024724	0	0.0569463	0.0156102	0.0505206	0.445718	0.115852	0	0	0	0	0.0710331	0	0	0	0.0114041	0	0.00159381	0	0	0.118931	0	0.0529307	0.190292	0	0.00588039	0.0264587	0.00880134	0	0.0160403	0	0
metabinner_orig_408_sub	14.2689	140.065	103.441	130.621	697.723	5.75284	12.1659	16.1761	52.8496	157.468	111.029	7.42357	27.5495	11.841	11.7113	1.82672	35.6926	7.82945	89.463	119.016	48.3771	203.569	21.3045	13.7614	108.488	20.8426	121.514	2.92054	11.0412	72.6662	4.07726	638.835	55.3355	391.003	494.583	167.583	101.154	15.4413	244.717	201.935	62.7578	193.989	272.075	104.362	551.389	305.512	424.653	787.114	63.8025
metabinner_orig_409	3.3897	6.17482	1.65207	3.84712	0.867207	4.41882	2.84739	2.18206	0.857508	1.07546	1.64041	3.80293	2.29898	6.68542	1.05215	3.0385	2.76536	2.29242	1.37029	2.18297	1.2406	5.58283	8.92797	2.52323	4.17689	0.919778	6.12129	0	1.26126	0.731712	2.15277	0.496045	6.301	413.052	2.14078	0.452943	0.757043	1.35043	910.564	1.39035	3.67392	1.93379	2.23024	4.41315	2.46968	0.67223	0.857911	0.778686	0.793376
metabinner_orig_410	0.092581	57.6195	0.722481	0.434593	10.6857	0.0169815	0	0.0978119	2.21777	0.156073	0.484365	0.0227434	0.039784	0.0569546	0	0	0.274511	0	0.600623	0.121991	0.295037	283.567	0	0.0414934	0.216696	0.366046	1.68328	0.111232	0.00290071	0.155201	0.0330428	4.08291	0.6491	4116.18	19.1721	2.64528	5.41434	0.0257214	8.97456	0.343012	0.142731	0.411915	1.32496	6.30699	1.21488	0.109866	0.894465	28.8907	1.23726
metabinner_orig_411	0	0.334851	0	0	0	0.0260137	0	0	0	0	0.0579775	0	0	0	0	0	0.0346067	0	0	0	0	0	0	0	0	0	0	0	0	0	0	0	0	0	0	0	0.0270409	0.00266204	0	0	0	0	0.0369267	0	0	0	0.00863609	0	0
metabinner_orig_413_sub	14.8665	247.826	28.9876	111.282	178.944	13.6286	18.3915	4.42889	6.85562	13.7965	10.3623	47.1621	7.97164	9.38562	1.24813	1.44439	37.042	6.05063	20.2456	18.138	3.71716	1444.21	12.8445	14.033	205.509	6.07765	147.604	2.14136	5.07812	2.50158	2.11184	22.8079	36.7016	167.933	25.5981	35.627	11.9188	3.18178	33.6841	40.6274	7.67947	40.1665	32.5632	84.4207	24.5331	10.6058	279.053	881.386	107.849
metabinner_orig_416	407.267	115.718	97.2555	109.761	85.909	398.522	308.055	212.383	88.1989	198.343	218.56	216.797	511.68	420.571	258.738	206.431	177.433	203.539	169.232	119.483	206.197	103.998	902.372	192.514	234.706	382.907	304.374	33.4756	539.195	187.498	116.882	82.1727	296.205	1.78808	61.491	16.4951	154.892	182.526	132.272	201.076	165.639	116.118	396.582	237.129	48.26	74.0129	178.285	65.8117	24.6963
metabinner_orig_418_sub	27.6298	0.518119	33.5907	7.3814	4.48668	39.2549	48.9045	26.5715	94.7815	18.5531	25.7735	238.779	251.886	6.56479	304.947	34.6911	42.4652	178.131	171.932	10.4515	16.1235	1.91561	62.3572	50.3957	14.3642	271.753	22.3642	1.70007	719.383	13.2222	45.982	72.4875	64.6079	0.221578	18.1857	3.2063	89.5725	21.4707	2.22829	34.7024	278.557	5.54375	120.773	27.234	3.77842	18.2025	4.09473	1.89699	0.339393
metabinner_orig_419	6.09104	1.44941	0.543026	1.1437	0.550748	4.41455	2.45804	1.9953	4.37104	1.96329	2.10652	1.74165	4.15097	2.71292	1.25068	6.76287	2.82739	1.27238	3.62674	1.18368	0.784401	2.50475	2.37115	2.48273	1.27034	12.0298	0.49306	0	7.90641	0.505716	2.23556	0.343847	2.95736	0.123168	0.859314	0	13.2624	2.79713	246.841	1.81832	1.80622	0.38786	2.07252	13.7427	0.146588	1.41439	0.267963	0.238828	0
metabinner_orig_42	0	0	0	0	0	0	0	0	0	0	0	0	0	0	0	0	0	0	0	0	0	0	0	0	0	0	0	0	0	0	0	0	0	0	0	0	0	0	0	0	0	0	0	0.250235	0	0	0	0	0
metabinner_orig_426	36.4046	52.3777	411.588	0.777557	30.1893	14.7656	83.9129	459.359	212.205	625.616	276.275	122.599	1420.53	310.584	9.86039	0.167745	5529.08	0.286828	3206.14	7.46474	102.268	142.151	0.482999	586.527	117.737	3188.43	186.847	5365.95	106.088	61.2201	1793.88	1890.66	3398.41	2.25339	19.3744	119.969	773.001	1069.27	0.518142	12.111	2451.48	1564.13	119.114	14.7673	253.672	126.633	42.8449	43.4249	50.8458
metabinner_orig_428	9.74088	4.60358	16.8156	13.1708	30.5594	12.9523	5.95254	4.52263	18.5026	14.2566	12.1073	20.3341	5.03471	3.34502	0.303331	0.983776	16.2945	1.94978	25.0112	6.52967	2.64835	23.5161	1.31785	5.13023	24.8697	9.57926	26.9888	1.40953	6.5987	2.64351	2.72537	24.2959	23.6234	3.20274	22.6598	26.2204	13.2717	1.76294	0.615089	10.6219	25.7322	70.3031	47.047	11.717	7.76343	31.0514	17.5241	28.5056	11.3296
metabinner_orig_43	0	0	0	0	0	0	0	0.0164277	2.15261	0	0	0.00716846	0	0	0	0.112605	0	0	0	0.00358423	0	57.8273	0.00388068	0	0	0.071462	0	0	0.0325568	0	0.0289725	0	0.0540621	0	0.867879	0	0	0	0	0	0	0	0	0	0	0	0	0	0
metabinner_orig_430	6.27998	839.991	850.851	1037.96	3325.31	25.0159	10.0418	6.26437	101.182	1098.55	290.012	3.00474	20.3162	0.0193897	0	0.832576	109.474	3.82053	169.058	270.641	172.472	435.658	30.3714	66.3501	66.1614	60.0713	375.141	0.627459	23.4429	112.864	1.87234	2982.26	147.665	2573.68	2576.56	808.833	248.034	38.6338	118.869	568.556	115.308	536.88	677.194	480.405	1787.38	652.16	1428.86	15023	379.274
metabinner_orig_432	13.0946	341.491	323.298	10794.7	4744.68	7.75549	10.068	7.40229	293.04	848.298	182.176	2.48459	42.5588	0.236055	0.342811	0.195532	48.185	2.63982	125.856	835.907	76.4587	253.963	21.2251	42.4841	78.8862	35.893	1131.83	0.126871	25.625	57.732	1.67407	2974.31	73.3441	2814.55	5909.87	679.864	409.779	30.1379	131.419	566.082	136.812	1012.58	1550.82	509.232	4830.68	2473.55	3432.42	5607.34	422.914
metabinner_orig_439	0.224727	5.14745	0.00933837	0.0114249	0	0.16533	0.159374	0.0147155	0.0137758	0.0933837	0.217901	0.0107063	0.0782578	0	0	0.350322	0.00956427	0.213663	0.0401155	0.0762017	0.0853071	5.78979	0.229637	0.0217222	0.0129148	0.0929894	0	0	0.0112452	0.0495188	0.0107685	0	0.122565	0	0.0394144	0	0.39577	0.0248361	0	0.00194864	0.0892215	0.0209479	0.0011856	0.124922	0.0247756	0.0283866	0	0	0
metabinner_orig_440	4.80492	1.10763	0.191637	0.831156	12.2779	6.4914	0.4554	1.8279	0.589254	0.494772	0.101975	1.04008	3.35165	3.24358	2.76254	0.980476	0.265936	1.03284	2.78946	7.03425	0.418321	0.964046	5.66657	3.30474	0.303486	0.155741	0.177755	0.118798	0.274623	0.0975232	0.37274	2.73984	0.692379	0.462939	28.5805	0	0.271642	2.61265	285.831	0.41393	1.16525	1.05934	0.487616	11.7223	0.0691853	0.219881	0	0.166932	0
metabinner_orig_447	15.6274	3.19893	140.732	7.05059	35.4899	13.8115	19.7197	9.44516	134.496	134.293	71.6407	3.35739	10.7129	6.70074	0.34689	1.9031	21.2562	0.64477	58.0082	99.8208	194.48	4.47008	0.283755	4.48543	2.76225	23.0353	28.4589	0.435083	21.6561	25.5711	39.2213	99.9626	23.735	0.373333	88.3912	29.2853	1433.28	126.38	0.381636	8.13767	103.542	137.854	130.2	47.1358	99.1698	218.12	41.5819	15.6372	0.707031
metabinner_orig_448	12.1388	15.088	4.1614	91.9394	3.97154	4.60755	4.00867	3.67462	0.399284	1.43327	1.96507	2.43262	6.43151	9.51656	4.71968	3.32447	11.214	2.00017	10.052	6.32784	1.61133	17.3151	28.7231	4.56995	70.4403	0.631931	156.572	0.458329	4.0743	2.39568	1.06861	1.0423	11.1644	0.136334	1.19701	0.611325	1.57392	1.75376	197.187	2.48221	0.934276	5.44314	4.90503	5.314	1.06458	0.819366	2.46406	1.62592	1.30282
metabinner_orig_449_sub	114.293	49.8365	98.0201	35.3019	88.0921	70.1428	33.4017	67.654	30.3563	59.0538	78.3118	85.9429	52.3885	57.2675	64.2001	32.9501	41.539	35.9665	80.2058	592.47	31.8557	38.0312	215.496	29.36	296.854	53.7133	174.178	50.5001	189.638	37.2207	62.4431	116.854	33.7592	11.4542	76.1068	238.308	38.2553	37.3931	36.018	70.3655	9932.21	71.8301	221.039	45.1635	110.693	87.4334	98.6929	98.9915	79.0175
metabinner_orig_45	24.3656	1.03102	29.866	103.006	1.81236	42.7473	11.936	26.3241	2.93951	52.0541	101.845	53.7055	10.3892	36.34	0.180413	0.150268	7.86159	0.213741	12.6537	121.384	50.4521	1.82322	0.493114	2.24951	104.497	6.70321	6209.48	4.46598	5.66769	59.0346	5.4228	130.307	13.211	0	26.8445	3.73043	4.45977	10.5446	0.142527	215.916	37.7097	23.5744	77.0019	6.29113	266.276	83.4762	2123.22	14.2586	0.00503676
metabinner_orig_453	52.222	11.671	7.9209	11.1982	5.15362	38.7971	20.8356	17.8682	12.939	8.13665	1025.4	22.7928	17.4449	19.0474	16.7537	24.0773	1513.52	30.7127	237.408	12.8014	13.0055	7.67219	44.7058	16.7541	9.0036	44.3322	3.71149	5.94473	22.6645	37.9891	14.7236	9.34434	14.262	3.08095	4.51639	6.78889	14.9432	21.8412	6.72199	19.3306	16.4311	14.3537	10.7671	6.90782	5.08254	6.45515	4.07331	7.84942	1.64909
metabinner_orig_454	2.166	126.328	122.37	160.811	714.783	2.63563	133.689	1.49744	30.8749	260.831	59.4549	0.68242	62.2636	0.132274	0.045614	0.574786	18.3038	2.36586	43.6048	95.2752	213.555	4314.42	5.65406	8.0816	31.7403	19.5303	94.1823	0.585005	10.3398	26.0262	2.16201	730.476	82.8678	544.97	553.661	174.226	90.0963	175.264	122.966	151.138	21.9115	181.835	179.807	205.942	526.686	272.646	409.557	686.023	59.2819
metabinner_orig_460	25.4736	8.33292	44.8765	36.0801	22.4682	27.7757	51.2441	8.51361	61.5551	23.1419	18.8257	56.1965	144.999	13.2699	35.2135	29.6732	67.4138	133.459	382.509	9.36222	14.6308	24.5825	11.5285	39.9614	27.9751	100.724	16.2875	0.601777	38.2849	5.67993	4.83184	64.8768	30.0478	1.04609	47.987	3.28665	153.559	33.6487	35.046	19.286	56.4271	22.4147	253.153	14.9739	10.5756	21.1682	15.3244	3.18578	0.952934
metabinner_orig_463	7.46695	2.40297	7.03779	32.53	36.3771	13.0585	2.22	4.52707	5.83476	2.42614	0.914644	0.696142	16.6729	4.78714	10.7204	3.94822	1.7429	3.55947	1.50175	65.6304	1.94518	0.555967	9.01234	8.97257	0.779905	0.178778	4.81211	0.0471698	2.24433	0.70952	0.867796	3.74549	2.90222	0.00994283	3.39341	0.836605	67.754	5.79421	44.0447	1.13818	1.29085	1.90246	2.25529	3.88818	4.94894	4.80401	4.88569	0.165221	0.0953787
metabinner_orig_466	27.8001	6.27532	16.7736	11.1721	22.9904	23.3866	8.94651	12.5363	34.5479	5442.73	34.033	28.8125	15.0055	15.5898	19.0764	15.505	12.3792	16.0814	40.9604	44.8634	24.272	211.399	15.2408	17.9124	23.6508	16.9075	9.30464	8.9354	8.41552	421.413	12.9077	21.2251	6.49	2.74708	66.6804	39.5638	151.584	21.8003	5.19395	25.5013	21.7891	32.5765	27.0843	31.6585	27.8482	22.8067	10.6705	21.6768	4.44872
metabinner_orig_47	0.22675	0	0.75535	0.775015	13.1764	0.0724999	0.97159	0.149739	1.22236	54.5656	5.99931	1.5944	0.0675904	0.0275988	0	0	0.273208	0	4.38755	0.52254	0	1.52182	0.051906	0.0167281	0.211847	0.103937	0.244332	0	0.286569	0.804628	0	11.0574	0.14616	0	33.7131	0.0486075	5.06005	0.00669677	0.0148141	0.236844	3.70234	13.8232	2.66928	3.18088	5.21948	10.5654	10.2342	5.18335	0.0196337
metabinner_orig_471	7.98384	0.473343	47.7453	1.31148	54.0815	5.49139	2.92485	1.8625	3.44136	56.7305	14.9409	18.1539	3.65169	1.39066	0.10146	0.134063	4.64984	1.3967	18.0941	32.9618	10.4417	1.9991	2.51478	8.20053	21.6272	3.23759	19.0233	1.57112	3.58668	6.05795	1.66021	60.6909	7.91756	1.04197	13.0553	4.39069	15.8553	7.0939	0.0208014	42.4191	34.5839	1035.05	59.7669	1.45058	9.03829	43.4126	30.9208	28.6938	0.312987
metabinner_orig_472	0.0251068	6.43889	0.0234168	3.39112	0.425255	0.0408429	0.202588	0.0260179	0.0528048	0.0911562	0.0724603	0.0141447	0.0728441	0.181808	0	0	0.115054	1.91415	0.00816522	0.300793	0.0915486	0.338491	0.101794	0.0793779	0.0754163	1.4051	0.0636548	0.0592168	0	0.101696	0.0052146	0.0636192	0.0678599	40.8164	0.0783075	0	0.202709	0.573428	5.39214	0.0469449	0.380412	1.44393	0.0521949	3.92104	0	0	0.0215792	0.436704	0.398255
metabinner_orig_473_sub	27.9749	12.0832	24.8431	138.568	1039	20.6852	11.5184	8.4696	17.078	29.0273	15.4856	57.2335	10.3437	6.81524	0.263355	0.445495	35.0991	2.54519	46.089	52.6632	4.16298	30.6509	0.778685	14.4998	72.086	14.0719	108.643	4.2642	5.11867	2.09683	5.38614	58.3882	39.6797	31.9469	16.8596	160.935	32.3033	4.83136	3.53531	32.0224	30.9761	110.412	61.3214	19.4764	116.045	59.8667	55.1511	703.639	1110.84
metabinner_orig_474	0.481059	0.249647	1.20776	292.936	4.32555	0.23418	1.13617	0.104485	0.0973793	0.757825	0.193611	1.72513	0.165683	0.0207311	0.0197806	0	1.79518	0.130532	0.541606	0.697558	0.0670279	0.331315	0.133368	0.483008	4.75808	0.405568	3.35747	0	0.084507	0.0434976	0.0344675	1.71803	2.31167	0	0.78332	0.781873	0.355803	0.106805	0.030891	1.18809	0.051263	2.07502	1.83801	1.01186	0.918899	0.23653	4.87483	1.979	1.318
metabinner_orig_478_sub	8.36467	25.1694	316.356	16.358	235.952	1.39527	3.95534	0.343575	19.1586	131.255	33.5498	2.89019	174.515	0.335813	1.89891	0.0837733	47.7497	1.05838	206.61	8.02383	17.2879	4.57558	1.08546	19.5167	4.98221	17.0291	21.8843	1.49446	62.4969	4.49267	1.7079	571.436	22.5684	13.9922	273.113	484.748	242.464	62.5887	6.50422	42.538	6.97963	62.1963	551.097	38.7554	74.3901	134.361	92.6732	45.6609	9.55524
metabinner_orig_48	0.00322101	32.7382	1.06959	38.382	33.0319	0.0592996	0.905125	0.146058	0.0906872	1.06444	0.0784609	0.00802348	0.163903	0.0322101	0	0	0.144147	0	0.481339	0.548748	0.713196	0.875913	0.10243	0.000637423	0.670701	0.0230204	0.0774179	0	0.0460429	0.0964245	0.058055	0.995205	0.773886	17016	1.48368	1.03898	1.28495	0.849092	0.337679	0.581793	0.0742589	13.1266	0.243553	2.42952	11.873	0.404545	0.966413	1.03505	4.46082
metabinner_orig_480	3.60061	11.2219	15.8184	268.734	13.1073	2.90899	9.47634	0.953606	2.95278	0.614504	4.41009	8.41082	6.38669	2.00931	0.77243	2.52799	35.7911	4.22043	15.5595	12.3527	0.734497	4675.12	7.11362	7.09391	28.1409	2.56176	4.2822	0.785356	1.34875	1.74294	0.554407	0.306083	9.07179	19.8239	10.7642	73.3069	2.80617	0.835603	0.25969	2.61435	2.82828	71.5386	1.67642	60.1471	2.28289	0.119822	2.60154	189.904	114.497
metabinner_orig_481	74.9528	47.8792	244.063	240.763	106.18	34.0412	86.3671	15.6748	14.4563	134.526	55.0264	371.12	59.9013	33.7253	10.7692	8.0561	223.917	18.9921	105.196	99.9137	11.8215	7121.74	63.5258	166.326	1440.25	55.1845	513.46	34.0401	23.8116	11.6016	16.5831	94.9883	231.409	19.5539	137.505	108.245	24.1415	13.7492	57.5468	180.717	24.5848	97.9092	219.688	203.145	39.7432	25.5946	480.187	120.063	73.9465
metabinner_orig_484	23.4105	4.41532	0.544152	1.6585	1.91746	10.2357	9.07957	8.78729	2.44017	0.637164	6.0944	3.39207	5.40903	4.81746	12.4338	5.96599	2.41679	0.759594	2.58426	1.83238	2.33115	13.2581	29.9774	4.78683	4.35141	4.50126	0.478661	1.56709	5.86382	1.07157	1.21481	1.11929	10.7314	0.102073	0.787488	0.985324	4.26241	1.25264	0.0870406	5.31746	3.24886	1.50132	1.21802	6.66893	0.230391	0.623503	0.220117	1.79386	6.33409
metabinner_orig_489	450.139	6.33075	25.8622	39.6432	59.6177	885.344	398.044	132.452	21.9041	255.658	129.947	135.989	31.617	53.4167	4.21517	2.54545	440.418	5.59083	375.311	266.6	98.5472	30.0833	4.62086	42.9697	1030.68	27.2003	387.372	38.6108	8.0035	10.1957	32.6095	742.219	111.022	0.572713	5.59918	104.821	16.6557	23.5437	10.8514	197.103	36.0156	82.7412	45.2029	20.1012	115.832	31.6295	948.037	34.9329	21.0081
metabinner_orig_49	4.59657	2.39184	0.661361	0.317455	6.20818	8.5356	2.47914	6.17062	1.19244	0.574705	1.72115	0.552486	5.03553	10.3274	19.8067	4.98486	1.36144	2.25632	1.91049	3.15705	0.996795	0.4841	4.96898	3.95272	0.622409	23.4834	0.448854	0.0645995	3.21137	43.9206	1.0966	0.475763	3.2932	0	1.86444	0	13.7655	4.43875	25.6464	0.53869	8.2841	0.750146	0.610056	4.09999	0.739105	0.73343	0.0951117	0.230914	0
metabinner_orig_490	1.63739	1.33325	0.960517	23.2901	139.683	0.46347	0.184202	0.0181827	0.195238	1.34816	0.419872	2.10192	0.0821384	0.0127358	0.0457274	0	0.0787807	0	0.575774	3.98512	0.363674	2.12103	0.107374	0.102391	1.72838	0.400326	0.765864	0.574004	0.326152	0.0473884	0.0992705	2.35818	0.231832	0.00702719	1.7022	2.02067	0.910725	0.0199409	0	1.36912	0.133696	3.33121	1.85974	32.8539	5.16157	1.28229	7.57694	545.172	11.8573
metabinner_orig_496	18.948	4.61915	3.16334	5.44829	2.86457	13.04	9.06548	6.70991	10.7021	7.30841	6.76769	7.68977	14.8872	8.58461	4.29444	15.4636	10.7069	4.46036	10.6744	3.4077	3.22636	17.3392	7.84946	9.20939	5.49326	35.9581	3.03303	0.0596094	21.5486	1.89986	7.04297	3.64573	10.2505	0.774759	2.64737	0.103419	34.3379	8.8257	586.08	7.12424	6.52741	2.15511	9.89812	32.1162	0.868721	4.99885	2.09712	1.02344	0.503092
metabinner_orig_502	29.7362	0.937794	10.1858	7.1427	11.479	32.0376	7.15088	11.6375	2.93256	45.165	71.0464	35.3314	5.15369	2.75527	1.09192	0.388763	39.7114	1.15383	33.1164	611.302	5.12743	4.14219	0.424992	6.89724	1259.28	7.03352	782.957	1.01456	1.51449	1.59871	1.72243	74.403	14.9091	0.0885349	2.82344	6.87196	3.96585	2.77123	1.21525	246.981	11.934	8.5003	33.8527	3.78157	11.5546	6.61336	233.461	8.16093	4.04215
metabinner_orig_505	30.5703	13.9566	71.253	16.8513	4.39445	9.3029	36.0117	8.30709	3.63106	44.144	46.5571	79.9936	1155.34	18.8599	1.10247	4.90065	17.0133	13.3873	9.2819	165.455	10.5919	13.5397	108.891	9.41617	7.82628	294.705	4.40883	2.80199	12.1733	5.65138	100.993	1.13793	182.175	0.24177	2.13573	3.42547	139.649	61.6963	4.35607	5.11343	5.78167	50.1511	5.3832	200.786	2.33269	19.1525	23.0872	3.56496	2.29109
metabinner_orig_51	14.6513	1426.13	3.22895	8.61953	6.90044	29.7249	13.7407	12.9102	11.1557	13.3287	6.75668	7.43573	13.8349	17.3805	138.162	15.4143	12.927	30.4777	20.032	2.2511	15.8392	13.9957	15.0294	8.65114	3.52474	24.2472	2.50459	0.0262575	10.1513	1.41404	3.49406	2.65942	13.7995	1.22998	2.69705	0.0147894	7.56052	8.54099	30.163	3.84336	8.7551	1.87208	7.36931	14.5384	0.823205	5.6188	1.88951	2.99034	2.48483
metabinner_orig_510_sub	2.14312	241.918	2.97197	425.896	109.742	0.790145	1.04525	0.39485	1.91224	7.00692	2.82688	6.73482	0.983565	1.04488	0.591181	0.180584	2.21297	0.220918	4.79859	6.14138	2.55498	83.6405	0.898543	0.809374	16.5549	0.720865	27.0585	1.50513	1.16025	2.38944	0.216617	16.614	2.88888	158.542	9.07111	5.8568	12.2806	1.33731	5.01732	9.95768	2.68482	8.8411	6.44346	19.2282	32.465	5.75137	16.9635	68.6463	32.5813
metabinner_orig_515	2.25299	5.40531	0.290426	0.392607	0.123935	2.00275	1.47769	0.988378	0.422105	0.342912	1.42088	0.705408	0.652222	1.3556	0	1.94367	1.1797	0.398752	0.695491	0.65708	0.897391	163.461	4.77591	1.21208	0.491112	0.497843	0.228986	0	0.87724	0.542368	0.892673	0.194733	1.12987	10.9258	0.0720051	0.0038373	0.173793	0.54088	2.17423	0.46739	0.55343	2.09561	0.0477754	0.821043	0.19755	0.0422416	0.0557318	0.466271	0.0128236
metabinner_orig_517	0.308904	5.82292	3.78703	3.49848	20.3734	0.259767	14.6354	0.217707	8.74476	39.6288	4.88978	0.500955	3.91716	0	0	0.231036	0.510396	0	2.76165	15.6188	16.5592	5.49755	1.53793	0.0132419	27.3421	1.14763	4.60907	0.0088421	1.29797	5.66984	0	16.1277	7.50999	8.12981	55.1934	11.2285	202.143	20.2838	2.30764	11.088	0.713395	16.2757	4.10147	165.06	16.0834	9.48619	43.6803	26.5792	4.03425
metabinner_orig_519	4.47221	56.4154	8.87252	20.7527	72.5749	2.52746	1.76203	1.86534	8.0832	20.6308	6.66955	1.13801	1.90166	1.87847	0.183799	1.53374	3.34445	0.809217	6.18666	15.2803	5.79662	220.758	5.20793	2.69393	5.09082	4.67332	11.5587	0.708495	1.59964	6.05707	1.8531	36.165	4.56859	53.2562	33.8068	22.8017	16.0431	8.96964	7.10141	8.42411	1.04783	17.4351	15.1742	16.4416	37.1805	19.6174	26.0089	60.8197	6.62745
metabinner_orig_52	0.00138221	0	0	0	0	0	0	0	0.0413566	0.0672615	0	0	0.251074	0	0.105461	0	0	0.00461908	0.251297	0	0	0	0	0	0	0	0	0	0	0.00658061	0	0.0823952	0	0	0	0	60.853	0	0	0	0	0	0	0	0	0.0110099	0	0	0
metabinner_orig_522_sub	164.625	6.98472	9.92708	13.0007	8.09633	64.6228	14.0744	20.6814	3.87835	20.3457	13.7369	38.2083	62.9138	128.066	33.4292	10.5489	8.06537	21.183	6.93611	8.42302	27.5016	5.35924	24.204	28.0722	42.1595	17.7557	41.1602	8.99075	9.71224	9.73923	14.9116	12.8831	14.3613	0.170207	3.25108	2.72453	4.60325	37.6458	3.31236	27.365	8.55569	16.2694	162.885	14.1739	5.66943	13.9227	30.3353	8.23566	5.37368
metabinner_orig_524	363.4	1.81024	3.69993	12.6529	3.52361	271.917	158.908	156.465	58.7871	80.574	82.6715	12.5728	85.5168	52.4267	42.3042	93.0947	169.732	120.384	193.444	21.2299	72.7882	6.61387	295.789	116.711	1.06017	130.765	0.767507	7.10099	229.636	123.758	37.7477	33.8042	51.2406	0	4.09872	0.768486	47.5865	115.514	0.242822	34.2082	17.9102	9.95133	6.6795	20.4969	7.68704	9.03587	0.443173	2.83541	0.0293725
metabinner_orig_53	0.433257	0.618838	0.0444884	0.102693	0.0178275	0.348763	0.0823756	0.0630182	0.238443	0.273914	0.343036	0.591428	0.603378	0.304458	0.484245	0.201301	0.241068	0.035919	0.228626	0.217897	0.357887	0.358956	0.372742	0.0625935	0.282924	0.412264	0.623537	0.0406302	0.337479	0.207561	0.126873	0.121778	0.238705	0.685684	0.306423	0.00497512	0.396186	0.191861	4.10364	0.30775	0.0704809	0.177481	0.295153	0.569683	0.179832	0.105821	0.26888	0.0856849	0
metabinner_orig_531	35.6126	18.1677	24.8388	30.5831	181.67	40.7511	18.742	16.0858	10.5841	23.4724	19.1698	43.9654	8.01244	15.6963	1.38534	0.527567	22.4288	2.40926	30.2811	30.8794	48.7333	44.8219	0.914626	9.92597	47.8198	5.17595	136.869	4.42927	2.36633	2.11351	4.60968	52.6932	22.2564	16.122	7.76786	32.8177	7.59247	7.086	0.989347	34.3326	25.8471	35.032	53.6826	9.22447	51.0077	18.6699	108.161	52.3563	77.6606
metabinner_orig_536	614.693	8.58884	104.37	12.1305	20.6174	503.826	380.858	150.709	21.1286	72.6987	37.8375	101.064	185.652	113.753	141.344	26.8779	468.767	62.5451	592.073	32.6951	157.657	10.5144	32.0643	336.375	966.789	24.649	37.4371	111.87	28.6487	5.44331	24.278	505.751	405.61	1.77938	6.52441	3.51105	8.59672	136.667	26.1687	147.564	21.4086	24.241	124.975	19.9176	7.90637	12.4431	33.2026	7.94563	2.69646
metabinner_orig_538	66.5258	58.6022	413.84	5.64948	1.12515	18.2958	20.7873	15.5493	1.31371	2.64203	40.3634	5.58477	74.9356	69.4913	4.25676	10.6767	9.10891	7.90804	4.93725	35.6619	12.7453	5.09285	113.689	42.5248	13.5492	5.3515	1012.93	1.44631	13.4466	84.5499	3.11886	0.628982	52.806	0.676916	1.48454	3.61865	1.80589	11.3721	17.7166	15.281	5.76486	91.8369	15.9468	13.3517	5.11811	0.952768	1.59516	3.37711	1.13901
metabinner_orig_54	4.57044	3.57497	13.2131	60.5096	25.4096	2.75236	4.86098	0.784082	1.27006	15.1905	6.64685	17.9545	2.29471	0.414609	0.0896644	0.0834538	16.421	0.804639	9.7427	121.76	1.55817	4.81201	1.84942	5.91688	210.257	3.4047	2230.61	0.487476	0.791431	0.71325	0.648334	51.0754	11.498	5.79767	14.8055	66.0302	8.68682	1.47624	0.586818	78.7006	1.25279	43.1772	23.1657	13.0345	273.918	32.2259	255.851	18.4207	7.66077
metabinner_orig_541	0.168436	0.101034	0.262024	0.555223	198.311	0.183364	0.111008	0.176086	0.0553592	0.0858154	0.411615	0.392291	0.0351292	0.0324924	0	0	0.232023	0.0179133	0.447375	141.844	0.121201	0.647394	0	0.0337252	1.49248	0.0147319	2.89298	0	0.0207417	0.0267138	0.0314467	0.652726	0.140242	0.348502	11.3132	0.00283568	15.0703	0.00901986	0.11519	0.251617	0.222805	5.23412	0.210856	50.135	666.498	46.1243	10.9512	375.115	3.01518
metabinner_orig_553	13.9468	498.281	343.642	489.764	4988.31	6.38419	14.1082	4.73818	246.148	827.903	174.362	1.93339	38.5467	0.175692	0.172442	0.22022	59.6904	2.27784	179.599	519.144	110.358	282.332	15.788	26.5419	60.1825	52.2049	1075.01	0.00568828	26.4173	57.1455	9.21315	2827.77	102.033	3729.24	3214.03	1166.18	454.832	39.5385	169.08	694.112	91.32	826.169	1696.61	803.889	5021.16	1998.63	2380.22	94860.4	538.458
metabinner_orig_556	9.58665	556.511	0.983709	1.09589	56.211	25.8326	4.15202	24.7778	9.3922	1.30703	12.8962	0.592806	5.46835	5.19513	5.53519	5.77238	6.28172	16.9324	12.4271	12.1707	9.33778	9.55652	0.708303	0.858074	1.07032	1.0095	0.898817	0.0469432	1.38856	4.57241	3.11984	1.4845	3.59658	0	2.42309	1.03466	6.69406	4.3094	1.90087	2.98234	1.63269	2.17538	0.400723	19.6414	2.22553	0.908797	4.85352	48.4135	25.7998
metabinner_orig_562	605.169	1.82998	3.78169	3.47977	0.996254	94.1789	71.4142	106.722	8.42081	32.5281	23.9419	43.0402	40.7322	21.8439	3.09084	11.6998	33.5306	26.1805	37.3333	14.0815	48.8637	1.7354	183.653	30.4139	1.22529	143.946	1.81991	3.8912	90.338	7.23906	52.4672	5.71909	41.7263	0.0259849	1.57062	0.443204	7.28272	113.239	1.0263	50.8798	88.3939	6.38341	14.4832	5.35742	2.29964	38.5952	0.595666	1.18827	0
metabinner_orig_57	0.120611	13.6414	11.6143	3.60892	21.5906	0.0045695	0.673377	0.0720028	1.16048	7.29961	2.1187	1.63633	3.03213	0.00751476	0	0	2.41223	0.014275	7.17615	9.83141	7.45693	1.93046	1.57169	0.194889	9.47026	0.689993	3.08271	0.233667	0.890481	1.41354	0.00697799	9.29142	5.53677	20.4974	10.8405	10.2836	11.3016	2.0909	26.2025	7.28044	0.161541	10.8614	7.54954	17.0067	18.3431	9.27189	19.0488	10.754	1.93221
metabinner_orig_572	87.4298	46.8763	41.5207	59.3108	60.1892	112.353	27.4852	85.5714	224.907	52.3134	110.91	28.9463	96.9217	133.324	10.9567	32.8177	46.5692	26.1031	106.469	79.7051	90.3272	101.872	24.4291	44.3966	23.0962	84.4615	228.509	9.65348	50.1998	66.9073	58.7651	47.1778	23.7166	59.6791	64.6388	15.3651	152.214	161.154	29.1245	71.0084	108.784	35.2824	192.81	245.392	95.0093	86.0532	147.304	73.667	2.95739
metabinner_orig_573	59.4424	36.458	2.8361	3.67806	2707.95	66.125	29.56	29.7976	216.237	11.6649	11.8528	3.99704	20.3796	9.08076	7.28073	12.3101	26.601	23.9441	41.344	6.70981	18.2614	2.38564	44.6254	22.7307	1.07559	28.9598	1.11071	1.15578	38.479	12.4896	11.7231	15.1559	10.3343	0.414244	5.9233	24.4606	27.868	48.9958	6.9234	7.14723	12.1656	99.862	10.0487	6.28252	89.4587	124.356	0.812158	5.6741	0.00957319
metabinner_orig_575	1.75107	18.4581	1.67395	5.41262	4.22915	0.54289	0.114247	0.285882	0.804537	4.56132	0.800573	0.530951	1.36149	2.23762	0	0.00447828	0.385943	0.026435	0.647864	0.366606	1.33153	35.7363	0.597538	1.32833	8.52955	0.844379	9.66861	0.780567	0.271068	1.07467	0.590479	3.51092	0.465954	1712.64	0.417857	0.388568	0.445582	1.41999	23.2174	2.84284	0.060091	1.67635	14.4275	4.49878	4.11404	2.97489	7.10135	3.68025	2.91685
metabinner_orig_58	2.32887	0.542849	79.4841	3.44285	3.3293	49.0959	1.68377	28.7378	37.7653	73.5148	52.8209	8.24585	58.7379	0.325461	0.612628	0.100757	204.459	0.22649	192.336	628.289	1.23645	8.73913	1.29265	123.891	18.7093	27.333	8.87754	13.3354	5.55579	36.1454	24.0699	9.60333	147.628	0.757867	4.43913	1.40587	95.8085	19.3688	0.516591	8.59383	0.55292	5.31635	3.00655	884.762	50.8349	8.89006	8.58753	2.44123	0.524333
metabinner_orig_59	0	34.4077	0.0579216	0	69.0816	0	0	0	0.494277	60.9378	0.405101	0	0.0494038	0	0	0	0.107995	0	0.263192	0	0.00593908	3.68942	0.0103127	0	0	0	11.1265	0	0.0565535	0.0819729	0	1.02978	0.139874	19.8899	12.024	0.694382	0.138648	0	0.177136	0.100251	0.0113107	73.8577	2.91197	0.303273	49.4457	6.58577	14.0882	54.1186	1.23986
metabinner_orig_590	10.4629	5.68208	4.0838	6.11215	6.95893	4.30451	11.6041	1.49524	0.562922	4.96025	20.9361	7.74864	2.11305	2.9871	1.17934	11.4422	6.12329	6.03992	5.0145	1.574	0.7165	253.821	20.8069	2.75624	8.56804	5.47978	3.57655	2.17206	4.30138	5.39236	2.85604	4.03567	6.89933	4.0578	8.68203	1.53832	6.81983	0.899913	22.8668	3.11988	1.91156	4.17121	5.80547	23.721	1.80333	3.00788	6.14832	2.30141	0.570233
metabinner_orig_598	9.27171	105.661	16.5126	8.90252	69.5188	7.49393	5.73511	2.57252	5.29149	9.45989	6.64994	25.852	5.16601	1.85022	1.12963	0.624685	16.0179	1.58394	21.7029	8.256	2.8697	10.6597	0.578908	5.09002	17.7702	7.66558	27.9353	1.44506	1.39063	0.94999	1.46277	25.8767	10.3754	2.24121	8.76027	7.75488	8.10019	2.5412	1.47922	13.4962	14.5437	14.2698	36.3965	30.1067	9.37721	10.2865	18.4007	58.9888	11.7334
metabinner_orig_6	0.0964497	3.94991	2.03834	124.549	84.7101	0.00516042	0.101126	0.00630473	4.43966	16.2502	1.02873	0.0876068	0.0719373	0	0	0	3.61441	0	10.2457	0.307635	26.3961	2.58269	0.0141411	0	0.0135328	1.16458	0.303625	0	0.00472785	0.361343	0	2.07345	0.889998	20.2198	273.305	232.207	62.1868	1.21447	0.095533	0.0300784	0.0345086	4.072	0.483538	137.975	2482.54	49.128	7.45663	88.4751	1.12948
metabinner_orig_60	7.39813	5.88084	9.64558	8.07523	31.7094	10.0491	7.66081	3.33974	14.6727	22.344	9.65881	16.6415	5.95143	4.73857	5.30114	2.76159	11.9472	4.7494	19.7821	12.1261	1.47619	15.9227	5.89277	5.83344	14.347	5.85714	8.93408	0.980235	3.3327	2.75567	1.59771	14.5854	11.5983	3.9043	150.625	9.25037	82.4153	2.41416	25.5431	15.0924	3.62659	8.77434	12.9426	826.01	8.76542	7.62063	20.7676	7.54403	0.745239
metabinner_orig_603_sub	7.94193	220.883	235.108	378.549	19790.2	85.5649	9.69062	15.9449	55.0083	2101.98	761.697	7.60036	18.2914	0.206561	4.45928	6.56664	84.424	73.1689	96.3308	453.276	98.6802	221.421	74.9352	55.6374	225.599	37.5432	885.326	7.06365	24.9994	132.542	13.53	3845.87	212.867	372.596	3997.63	2381.21	329.056	481.643	73.9537	781.727	279.182	390.729	719.087	659.552	2467.68	888.732	1393.9	4287.09	555.15
metabinner_orig_61	0.277822	0.0315942	0.0212058	0.0649046	0.0195426	0.0183608	0.352268	0.200554	0	0.0133056	0.294611	0.94055	0.127046	0.289397	0	0.128067	0.129759	0.227685	0.589966	0.429462	0.0320166	0.113141	0.21755	0.136327	10.8051	0.428512	0	0	0.0012474	0.0730927	0.207834	0	0.287128	0	0	0.727254	0.416555	0.00738707	0.701504	0.224847	0.109151	0.022869	0.0562457	0.180466	0.0139467	0	0.293817	0	0
metabinner_orig_64	0	0.0533569	0	0	0.0492958	0.102902	0	0.115532	0	0	0	0.0121149	0.0803965	0.571596	11.6867	0.699139	0.0372439	0.456232	0	0.0642385	0.0556861	0	0	0	0	0	0	0	0	0	0.147114	0.0018622	0	0	0.316574	0	0	0.0348337	0.145235	0.00761509	0	0	0	0.12739	0	0.000586854	0	0	0
metabinner_orig_640_sub	614.587	17.8008	99.1521	10.6876	17.5359	589.108	530.479	567.5	1736.87	3158.07	1171.55	53.0503	2729.82	84.2356	197.81	2720.28	1274.35	898.693	1144.04	1328.62	499.094	151.997	1087.41	3635.2	11.8852	2424.45	44.1594	1039.81	1264.9	5242.04	4876.99	180.791	243.029	11.2767	140.108	464.098	4431.69	2136.94	5.20472	2071.91	155.343	67.9635	242.435	95.5165	252.723	688.784	18.8815	11.9095	30.1864
metabinner_orig_647	2.80172	0.0536706	2.73716	0.133737	0.120303	0.929745	3.93136	0.976525	0.12363	0.822701	0.408417	15.7852	0.244221	0.139669	0.279893	0.237009	1.36544	0.416985	2.91151	0.424884	0.108681	0.0674757	0.116741	0.20324	5.23903	0.323271	0.0359765	0.685042	0.374182	0.140987	0.397797	0.213485	1.47855	0	0.23875	0.0260283	0.251451	0.0921415	0	0.873607	1.3714	0.772447	0.696398	0.232596	0.0452705	0.311395	0.0551802	0.328341	0.0404302
metabinner_orig_648	33.8188	11.8409	38.0396	41.6852	15.8006	29.2622	42.0179	12.1657	4.05467	23.8453	11.9595	64.41	31.5471	17.3434	33.7075	13.1471	49.3587	24.5625	26.6642	21.9196	7.41415	30.3372	34.7904	25.469	145.103	17.1464	87.0555	10.7168	318.021	4.03671	7.41646	31.3213	51.5455	8.7218	15.1244	18.5082	7.86702	8.36673	58.1501	52.0337	19.9954	23.5097	92.2916	21.6463	15.638	15.4662	96.1086	16.5079	7.95241
metabinner_orig_65	0	0	0	0	0	0	0.0102446	0.0285984	0	0	0	0.0137646	0	0	0	0	0	0	0	0	0	0	0.0206602	0	0	0	0	0	0	0	0	0	0	3034.51	0	0	0	0	0	0	0	0	0	0	0	0	0	0	0
metabinner_orig_650	0.997371	1.58235	1.36667	3.66843	7.5371	0.719729	0.714332	3.76359	2.11861	11.9515	1.48285	0.112015	4.22425	0.129958	1.97025	1.4238	8.17066	5.37504	25.0401	4.24033	4.60038	12373.1	2.36373	5.99111	0.680977	0.937104	0.74214	2.19154	2.11416	3.10823	2.56478	10.7903	1.88698	0.858221	8.47057	12.0544	2.36673	1.16497	4.22774	5.38845	2.25073	7.02991	4.26527	7.10527	3.70127	8.4823	3.59906	5.05603	0.995078
metabinner_orig_653	17.8097	6.23431	4.8001	6.35751	4.54975	14.7465	10.7574	6.05695	4.41301	5.32087	5.84999	9.09795	13.8539	10.7761	5.27989	11.6867	12.2065	5.88157	13.081	4.15467	3.56824	13.9079	9.12538	10.4452	7.27734	22.3015	3.42357	0.111455	12.1984	1.49314	6.15865	3.48498	12.4972	2.01646	2.71454	0.14826	16.5069	8.58852	2031.38	6.9633	6.53239	2.71168	12.7984	23.8558	1.51372	3.63899	2.45339	1.62913	0.4338
metabinner_orig_67	568.073	22.1888	94.8826	222.368	39.9251	67.3283	103.042	39.4911	8.9033	286.102	46.2867	455.061	187.578	90.2095	17.1179	18.631	166.832	33.2196	69.631	31.293	55.1569	69.551	158.087	168.098	2460.44	142.519	376.719	151.448	73.6925	25.3479	51.4099	85.3468	98.1215	0.569671	27.1941	43.4668	22.1435	60.5775	32.792	127.571	31.458	52.314	529.621	53.8342	23.6989	50.4453	811.803	37.3029	76.0384
metabinner_orig_672_sub	41.5534	71.6977	41.62	41.2156	139.04	40.6028	29.1529	17.0301	12.396	28.9756	28.9521	55.0546	19.2806	18.3384	1.65859	0.582483	35.6865	2.02044	45.3186	52.1443	21.7382	144.937	3.53053	22.4377	85.914	19.4602	212.927	25.8471	5.08196	5.96799	12.3711	55.7108	31.4935	167.921	8.55116	21.906	13.2232	34.975	2.00607	40.6392	56.0914	20.3877	170.462	25.4608	88.9261	15.4408	198.99	199.206	36.1619
metabinner_orig_68	0.187998	0.0613164	0.0944446	0.0117714	0.254543	0.605175	0.0134732	0.231704	0.0746772	0.275507	1.55618	0	0.630472	1.29174	0.297663	0.0522508	0.0919403	0.00326962	0.0399175	0.05882	0.669761	0	0	0.0188088	0.0418268	0.0579318	0.178368	0	1.93146	0.425227	0.379879	0.0667584	0.0186381	0.0329602	0.0525852	0.471924	0.217841	0.0732726	0	0.0536471	3.25489	10.0716	24.2146	0.0543077	0.27175	0.217024	0.00839501	0.328101	0.06413
metabinner_orig_683	47.075	9.19665	240.084	31.5078	12.5565	51.9423	86.4146	9.14224	52.1804	15.3813	78.4568	41.8718	33.985	22.9163	0.586305	11.4999	860.198	12.8573	414.363	79.8699	5.95654	1662.16	21.6154	94.8877	251.542	35.2471	24.5015	13.2068	9.94741	17.0608	4.1912	5.55828	57.52	2.38776	119.894	69.0799	25.7504	6.43186	5.34637	26.2957	13.0159	28.5944	33.5881	99.7383	6.97759	3.23728	49.4068	19.0171	9.38962
metabinner_orig_692	0.323192	3.33196	7.22542	29.0215	35.6083	0.296383	56.6632	0.347226	3.74639	67.8821	3.97933	1.39308	30.7233	0.446774	0.0992847	2.63453	3.29351	4.40671	11.4807	6.77085	88.6033	4.0893	9.20729	5.76528	1.48031	8.44066	1.18922	2.55865	8.97212	6.37199	0.458106	10.6056	25.6344	4.84767	20.476	10.3167	537.321	86.1012	5.16806	1.8305	0.409941	1.70076	4.12058	251.262	5.36536	1.78065	3.43874	4.85096	0.697782
metabinner_orig_696	15.559	6.30154	8.8393	27.3578	40.6666	28.8057	14.2185	6.93161	24.5452	6.61631	6.49557	20.5873	18.3019	11.3854	46.7634	8.98679	12.1613	8.87977	29.1635	4.48681	12.3514	34.6654	1.93903	11.9844	13.3432	7.47571	17.0846	0.392803	182.229	1.92135	3.20769	18.0077	15.1896	2.20655	14.2525	1.82981	11.2633	5.79022	208.688	9.80945	13.4639	8.07105	32.634	15.462	4.1655	7.03188	14.4328	7.94927	3.21257
metabinner_orig_7	0.156684	0.0268083	0.453023	0.144442	0.0939004	0.138264	0.067703	0.270929	0.279826	0.212449	0.522026	0.181182	0.157759	0.0408586	0	0	0.0937464	0	0.460163	0.718865	0.0332087	23.2083	0	0	0.176447	0.11591	0.0157496	0.0139736	0.156617	0.328668	0.899489	0.0836106	0.0789909	0	0.0966146	0	0.241993	0.0213205	0	0.252139	0.20408	0.0992158	0.426457	3.77185	0.0556911	4.96644	0.0321592	0.159233	0.184358
metabinner_orig_703	57.7309	14.3012	4.06777	5.70532	18.2258	61.8611	15.1604	26.1461	23.4105	5.0462	6.9336	10.9434	181.258	32.6086	133.942	51.3561	14.9861	37.9017	53.3578	14.6103	13.0836	2.40037	73.4027	35.5171	5.73347	5.7407	3.22273	1.83099	14.2343	2.64947	14.4277	22.8155	13.3165	0.355928	13.5329	0.311141	374.95	31.7929	187.319	4.99789	13.2252	2.79297	36.3665	19.4744	0.653552	2.53958	0.42883	0.602789	0.484053
metabinner_orig_708	0.025373	8.83958	0.274221	2.94888	9.04447	0.0140065	0	0.137515	0.0279894	0.0276958	0.0264614	0	0	0	0	0	0.0293776	0	0.0533976	0.127014	0	1.99785	0	0	0.0478625	0.00313735	0.0415325	0	0.0792015	0.00553621	0	0.0208854	0.0123474	15525.2	0.669427	0.124297	0.30927	0	0.250807	0.0183882	0	0.144164	0.0958121	0.354436	0.303764	0	0.109374	1.79009	0.806094
metabinner_orig_71	1259.16	98.327	286.634	72.0419	80.2896	407.515	180.987	1460.83	771.766	178.603	1398.08	322.309	7668.8	8810.73	241.961	112.589	127.808	194.235	173.516	112.051	1400.32	61.6103	380.499	194.644	332.452	577.167	714.963	1984.49	208.903	904.427	417.079	68.8388	169.606	5.35255	4770.16	13.8027	527.563	1359.37	196.953	197.293	236.411	102.411	1299.54	6121.65	209.168	109.74	1394.93	280.093	16.7799
metabinner_orig_711	39.8103	29.0957	13.9829	50.1908	38.2596	106.98	28.1299	24.9864	19.3924	8.97388	13.3667	24.3521	54.9262	101.987	182.589	98.8933	43.8302	21.0809	178.547	9.46697	15.9335	37.1701	30.633	51.4101	25.4725	14.5935	13.7557	2.46922	9.58467	2.36081	4.98533	15.7857	32.982	11.1799	67.9603	4.89093	62.1055	26.2831	9052.24	15.88	19.2095	10.3156	71.5398	108.183	3.75437	7.33601	6.94942	8.59948	1.8739
metabinner_orig_712_sub	2.0915	2.4409	12.5161	20.025	10.3154	1.67411	5.34512	11.2157	23.4157	8.49969	46.7919	5.9878	0.893688	0.383697	0	0.189373	7.00497	0.0871588	13.2308	14.7106	6.55939	250.506	0.0184263	0.366949	3.55917	3.43324	5.28004	0.855296	2.29628	43.8701	29.2418	8.87472	3.57688	9.16651	5.01544	4.5993	8.69271	3.79006	0	2.69306	12.2319	2.49404	9.48006	109.272	6.87332	164.697	4.35292	4.77777	1.80283
metabinner_orig_717	78.8144	23.6276	36.5564	30.2959	36.0622	108.233	49.8136	46.6428	28.4896	40.4807	31.0246	111.097	66.365	61.5358	239.682	118.023	56.6193	65.8377	94.4462	32.4012	54.4903	39.5266	47.0279	67.3191	76.0736	33.0759	68.2957	7.862	23.4267	7.70566	18.8266	62.0337	65.9376	12.1509	17.3533	16.6202	31.9631	30.5714	200.192	60.3583	65.541	28.0862	106.439	39.9258	14.7732	22.8947	41.9594	21.7059	12.9734
metabinner_orig_724	5.15097	8.44511	7.49928	24.6197	57.1047	5.77095	3.49978	1.19639	4.2593	11.3384	2.9524	8.01383	6.07944	2.84821	3.29617	1.3974	5.86139	1.69311	10.346	3.74866	1.40858	759.151	1.27997	6.19384	7.73843	3.32604	9.07512	0.0912366	1.86342	1.24919	0.638732	19.4471	6.05549	25.6285	16.6451	5.43735	10.9655	2.46979	37.2069	10.0134	3.77021	14.417	21.2121	9.27931	18.7112	8.53757	18.358	14.6874	5.08163
metabinner_orig_73	0	0	0	0	0	0	0	0	0	0	0	0	0	0.0647286	0	0	0	0	0	0	0	0	0	0	0	0	0	0	0	0.0231533	0	0	0	0	0	0	0	0	0	0	0	0	0	0	0	0	0	0	0
metabinner_orig_734	17.9435	272.754	9.78536	25.1836	21.053	19.8014	19.8031	39.2336	181.082	58.7908	32.1501	20.4453	52.0298	6.0805	16.8238	37.6312	34.4986	40.7922	47.9797	49.4832	25.7832	40.3899	33.2528	75.4168	14.8654	35.2581	17.6179	71.8332	28.3501	57.1435	71.1946	34.3866	11.1896	12.1289	38.718	183.269	140.98	19.059	1.77189	110.509	8.25473	16.9957	54.1481	326.944	32.8787	24.697	12.1421	73.0004	21.0446
metabinner_orig_740	10.1869	519.841	254.95	411.923	3167.36	6.68188	10.844	3.8931	199.955	707.958	149.774	1.56411	30.1657	0	0.14145	0.268585	42.4628	2.83172	112.486	396.57	81.5789	190.143	13.1631	22.3253	71.7842	38.2767	884.63	0.00165654	23.1353	46.2601	2.06566	2336.84	77.9393	13483.8	2522.35	782.554	397.611	28.2974	129.93	570.396	102.856	660.334	1314.16	717.983	3271.01	1660.72	1938	24435.9	271.725
metabinner_orig_743	2.06317	6.59105	1.91604	3.27498	11.8212	0.542853	0.398869	2.51563	214.8	6.3944	9.13573	4.50192	2.14508	1.56653	0.193481	0.467064	0.900194	0.292971	6.56031	3.29746	0.371245	3.47974	0.00908456	1.2596	2.96012	4.02175	2.24645	0.67377	3.54799	79.8162	1.06641	9.07564	1.40714	4.3631	3.07885	2.68893	56.9776	1.02175	0.197622	4.71057	4.26676	5.54333	9.48068	20.0599	5.14981	5.48576	1.44294	8.85946	2.45034
metabinner_orig_749	0.0777656	417.236	28.1725	10.1529	60.4979	0.34141	1805.96	1.76198	14.9395	942.847	6.99371	0.029808	693.127	0	0	4.93557	3.6221	1.11456	118.487	176.173	2386.96	54.6326	0.594529	1.421	0.11054	162.972	0.219621	0	111.689	44.1423	0.407567	1.50456	769.926	21.8693	14.6185	7.56275	504.905	2406.55	15.0841	0.505162	0.160675	12.8868	1.53618	1284.17	47.0639	4.68015	4.46599	32.9122	5.25361
metabinner_orig_750	11.7029	6.09272	1613.76	1.70759	1063.6	0.845747	7.38578	3.05287	0.776153	251.521	68.8797	7.82383	480.13	0.0113687	0.072766	0	148.369	0.313595	761.582	288.166	10.0192	7.33015	23.123	133.909	1033.76	15.6972	199.993	11.3997	17.1445	9.76609	7.25598	1059.64	178.585	41.14	49.3145	178.206	13.5775	98.9953	0.73391	316.768	27.2087	337.867	645.94	3.94439	161.584	457.412	587.89	280.013	350.477
metabinner_orig_757	1078.71	6.76599	1862.78	7.06308	4.15203	214.021	1300.27	23.4552	2.11261	1410.24	758.304	3031.74	1087.73	33.3814	10.1182	26.3323	422.283	39.9237	813.748	19.911	83.955	50.8312	835.706	118.857	1214.45	411.001	19.3012	680.962	625.495	27.8927	356.544	772.281	272.75	0.714568	26.7539	4.87293	3.33541	201.017	1.23507	338.334	1333.86	149.709	4145.95	16.8291	8.2184	11.8828	9.82912	4.33622	2.0515
metabinner_orig_763	22.9273	9.77083	1.41213	2.84672	1.17244	19.9593	3.44922	80.6278	4.30907	1.29488	4.28639	3.46777	5.04967	63.5286	32.2055	9.82229	7.26336	15.2162	4.66522	7.26383	7.54681	2.10284	13.1202	8.93403	2.32489	2.31072	1.64263	4.59269	88.0511	2.65658	2.01382	1.34492	6.9555	1.18866	0.907194	0.775532	2	19.2588	34.4159	2.78305	6.2819	0.756247	14.0222	2.43569	1.2982	1.40441	0.651815	0.647898	0.925004
metabinner_orig_77	1.77186	1.21668	0.534528	0.464106	0.607879	0.625303	1.01354	0.666839	0.233034	0.452336	0.751484	0.720583	1.23154	1.23016	1.18145	0.355138	1.0482	1.19144	0.673693	0.394361	0.684066	1.05499	1.83077	0.535071	0.836048	0.804725	0.263163	0.306893	0.46092	0.233126	0.199245	0.457196	1.39532	0.443489	0.22278	0.245515	0.249764	0.778243	2.89614	0.425915	0.828	0.837386	0.631723	0.532373	0.135478	0.121847	0.316355	0.532609	0.0478076
metabinner_orig_778	163.786	3142.03	2105.72	276.195	1599.75	31.9993	400.641	126.804	98.6431	608.955	284.294	127.107	487.125	2.12331	26.766	42.6987	316.116	100.642	891.62	388.048	217.343	36.6423	5772.43	254.256	711.602	1029.9	231.77	556.292	361.409	106.816	108.86	2147.12	7303.87	6743.88	430.537	857.498	231.556	298.456	13.5049	2105.28	34.9626	285.894	1215.33	893.883	327.929	547.68	1315.93	471.263	494.572
metabinner_orig_779	0	6.86552	0.0216277	0	0.21692	0.02485	0	0	0.224199	0.00246837	0.0336316	0	0.0424188	0	0	0	0	0	0.0241801	0.000142816	0.394974	30.3351	0	0	0	0.0153177	0.102284	0	0	0	0	0.140199	0.0205656	0.372958	0.33955	0.0356231	0.155983	0.0247072	0.269396	0.0268436	0	0.0609057	0.203323	0.0776494	0.455932	0.161548	0.217184	0.142866	0.0070269
metabinner_orig_787	67.1039	9.81248	105.876	3.65171	5.37982	6.3819	3.36596	3.88643	2.90728	7.0966	45.9521	8.47699	12.6816	7.25493	0.0948707	0.855592	28.2143	0.341432	33.6556	42.752	2.6191	6.47633	4.40454	6.04896	735.543	115.081	47.444	43.8482	240.794	3.79515	39.0689	368.03	73.9037	3.57019	8.9007	8.63986	32.9234	2.27414	0.0724558	512.639	2.94743	38.287	313.855	5.54588	2.96219	3.17175	9.27494	8.97099	2.34185
metabinner_orig_79	3.5832	20.9146	3.82895	10.8907	453.868	3.72409	2.2328	0.897617	1.37638	3.0167	2.5685	8.1487	1.93619	0.703561	0.501889	0.346806	6.32569	0.425089	7.68555	3.05198	1.0655	202.583	0.101472	1.70769	7.05997	3.08426	14.406	0.595448	1.19043	0.263893	0.548214	7.77346	5.06815	2.60891	2.72834	13.4607	3.16708	0.875801	1.1025	4.61524	6.24369	8.09944	13.3202	94.9384	7.18088	5.73768	13.0781	304.452	79.063
metabinner_orig_793	56.7173	41.4115	106.033	587.374	239.261	30.5916	5.95129	16.5737	205.106	133.572	131.844	8.32258	8.9531	17.0165	1.18579	1.48667	19.482	1.99212	125.392	191.498	30.2897	21.4463	1.66935	4.78918	24.4724	38.3182	606.362	4.41715	6.70884	95.5348	32.9329	176.328	14.1035	29.1226	299.411	157.902	123.163	23.6999	1.24091	120.309	210.065	1327.23	280.124	269.784	473.432	330.68	475.567	520.097	21.5622
metabinner_orig_798	2.92981	34.9947	11.1108	7.58158	54.3658	3.06921	1.49317	1.99303	5.83394	9.4973	8.58745	5.38744	3.03328	3.08718	1.16051	2.03652	3.98227	2.43007	13.6608	3.26736	4.30748	6.40706	2.54367	1.80666	2.95703	3.74183	7.28898	0.430971	2.52088	6.72305	1.4114	17.707	11.8844	175.616	24.7101	12.1739	12.9762	4.54388	17.1977	4.00068	4.09248	8.19769	50.4739	17.7957	17.1197	12.8202	8.78435	21.481	5.31037
metabinner_orig_8	3.18684	0.189877	3.89817	3.12167	0.420873	1.33483	1.80635	1.87979	0.348424	2.60843	4.13937	3.11541	22.9143	0.856785	4.85395	2.29703	1.80708	0.621721	2.07344	3.29882	32.3993	0.392989	5.1358	0.449547	7.387	31.4992	0.734703	8.5568	2.66947	0.845858	3.31671	0.93793	1.58067	0.318979	0.183467	0.0190077	7.08966	50.123	1.61882	0.687827	1.43622	1.05721	1.44071	11.7899	0.617624	0.454489	2.87452	2.29268	0
metabinner_orig_810	102.672	12.191	191.752	31.6965	4.42951	38.0551	785.045	11.9729	4.28878	23.0118	37.5465	55.745	2047.16	57.421	3.49163	52.2145	58.718	423.073	553.959	142.201	12.163	19.0524	192.175	24.8524	21.7857	77.5736	7.17458	4.04968	203.498	124.216	7.7139	2.87925	66.6437	1.30628	6.38358	6.76086	67.5885	30.85	16.8978	8.56326	10.9261	22.7427	9.31002	16.8881	8.54932	30.9486	2.08963	4.01883	1.98637
metabinner_orig_814	1.59746	11.4989	1.08219	0.615338	0.0290235	8.76844	0.769146	1.09423	0.0950296	0.0221114	0.76602	1.145	2.7754	8.98615	10.2369	2.83955	0.48562	5.89558	1.04061	0.338523	0.742485	0.0153612	4.43989	0.684474	0.292671	0.771275	0.0532481	0.882307	0.194503	0.845606	2.38031	0.0970099	0.462905	0	0.173709	0.196504	0.0600718	1.54787	0.0433545	0.263853	7.9218	0.0895836	0.121849	0.50369	0.204062	0.0216772	0.119837	0	0
metabinner_orig_82	9.23519	5.86109	10.5286	2.20309	46.7734	4.26448	2.72621	6.83241	14.2294	6.58824	14.6239	3.2955	5.72897	2.43304	0.708288	0.400911	6.89044	0.436394	8.04423	4.00679	11.2525	44.6967	1.15273	1.9001	3.6558	2.22883	1.79017	5.07532	2.81512	9.13321	0.504211	10.6481	3.86791	42.3128	27.2642	21.8012	24.7745	6.62763	12.5672	6.13198	4.15874	7.70546	17.0805	22.5999	6.51069	21.1883	8.92013	67.803	12.2469
metabinner_orig_820	309.513	5.44725	360.174	966.05	126.604	11.7497	14.8183	7.67802	8.85524	1966.96	64.8151	50.5593	20.2948	3.8131	0.560496	0.445846	75.9504	2.38507	92.4781	724.377	10.3188	94.45	35.5185	41.5104	2446.86	19.1934	855.597	68.0253	22.6685	14.8537	5.98455	257.249	28.2015	7.75469	216.422	502.611	20.1384	10.0868	0.995453	389.851	11.4162	406.469	119.692	44.2235	984.868	1616.84	6765.27	104.001	29.3272
metabinner_orig_828	7.77095	1.23359	9.84799	17.4961	18.6788	5.43872	3.66268	2.06354	4.35561	11.8254	39.3682	18.0169	3.67382	1.66534	0.413727	0.39942	12.814	1.59351	19.5402	9.16642	1.42529	4.41936	0.361221	2.49462	11.4911	4.97942	16.7133	0.59181	1.45304	61.4992	0.915152	54.7198	9.35152	2.72354	190.223	22.0414	73.278	1.32552	0.676177	20.0057	16.0817	1950.95	28.6264	4.4132	128.273	277.429	791.023	10.2311	6.10976
metabinner_orig_835	331.229	11.8798	899.763	6.31141	5.15947	15.8597	328.701	13.3002	2.45076	290.148	50.7751	30.6443	651.299	24.9534	11.0693	10.762	469.203	26.6357	273.078	45.0994	10.6234	20.0874	45.5486	15.6553	3424.29	412.7	265.352	73.2261	70.5255	6.87309	11.2056	87.2272	1289.87	0.746568	20.6788	6.49261	1.48578	12.5359	3.01548	76.4966	7.20568	76.4897	855.236	17.1245	5.97488	3.3299	28.7256	5.2861	2.44757
metabinner_orig_839	25.8474	0.0689136	9.05893	13.0496	99.7944	3.76296	2.21386	13.7886	4.42135	17.3664	67.251	3.77377	130.491	2.06737	44.6027	8.26686	45.9518	94.7865	21.7606	31.3149	4.1638	0.574768	10.5618	461.158	0.855538	8.70059	116.827	0.649949	10.2992	40.9779	8.66116	67.0452	13.5409	0	74.0659	302.751	40.8279	2.43958	0	417.404	4.13508	133.658	138.29	5.0984	17.2989	17.5577	77.9776	2.46512	26.871
metabinner_orig_84	1.6922	0.537077	1.46995	1.16102	0.827951	2.2777	1.08385	0.917305	5.01548	14.2906	0.960976	1.66615	0.508535	0.255864	0.967569	1.93669	0.7662	1.22479	1.67828	0.596073	0.132078	1.90266	0.465931	12.8055	2.51372	554.748	2.14465	0.116911	1.49831	0.14205	0.284012	1.27088	0.776286	0.0416345	1.60316	0	1.81913	0.709655	0.622263	1.17181	0.5788	1.02451	3.32678	1.29175	1.69517	0.899667	2.1294	0.741992	0.0720562
[truncated: 26 more rows]
[truncated: 401 more columns]

## Sheet: checkm
	Completeness	Contamination	Completeness_Model_Used	Translation_Table_Used	Coding_Density	Contig_N50	Average_Gene_Length	Genome_Size	GC_Content	Total_Coding_Sequences	Total_Contigs	Max_Contig_Length	Additional_Notes
[truncated: 1,014 more rows]

[truncated: 2 more sheets: gtdb, levins]
