# Supplementary material for: National-scale biogeography and function of river and stream bacterial biofilm communities
Source: Nat Commun. 2025 Nov 26;16:10571. doi: 10.1038/s41467-025-65620-3 (PMC12657883; doi:10.1038/s41467-025-65620-3)
Supplement: Supplementary file 6 — Supplementary Data 4 [file 41467_2025_65620_MOESM6_ESM.xlsx]

## Sheet: METABOLIC
reaction	presence	bin
C-S-01:Organic carbon oxidation	1	bin_concoct_106
C-S-02:Carbon fixation	1	bin_concoct_106
C-S-03:Ethanol oxidation	0	bin_concoct_106
C-S-04:Acetate oxidation	1	bin_concoct_106
C-S-05:Hydrogen generation	1	bin_concoct_106
C-S-06:Fermentation	1	bin_concoct_106
C-S-07:Methanogenesis	0	bin_concoct_106
C-S-08:Methanotrophy	0	bin_concoct_106
C-S-09:Hydrogen oxidation	0	bin_concoct_106
N-S-01:Nitrogen fixation	0	bin_concoct_106
N-S-02:Ammonia oxidation	0	bin_concoct_106
N-S-03:Nitrite oxidation	1	bin_concoct_106
N-S-04:Nitrate reduction	0	bin_concoct_106
N-S-05:Nitrite reduction	0	bin_concoct_106
N-S-06:Nitric oxide reduction	0	bin_concoct_106
N-S-07:Nitrous oxide reduction	0	bin_concoct_106
N-S-08:Nitrite ammonification	1	bin_concoct_106
N-S-09:Anammox	0	bin_concoct_106
O-S-01:Iron reduction	1	bin_concoct_106
O-S-02:Iron oxidation	1	bin_concoct_106
O-S-03:Arsenate reduction	0	bin_concoct_106
O-S-04:Arsenite oxidation	0	bin_concoct_106
O-S-05:Selenate reduction	0	bin_concoct_106
S-S-01:Sulfide oxidation	0	bin_concoct_106
S-S-02:Sulfur reduction	0	bin_concoct_106
S-S-03:Sulfur oxidation	0	bin_concoct_106
S-S-04:Sulfite oxidation	0	bin_concoct_106
S-S-05:Sulfate reduction	0	bin_concoct_106
S-S-06:Sulfite reduction	0	bin_concoct_106
S-S-07:Thiosulfate oxidation	0	bin_concoct_106
S-S-08:Thiosulfate disproportionation 1	0	bin_concoct_106
S-S-09:Thiosulfate disproportionation 2	0	bin_concoct_106
C-S-01:Organic carbon oxidation	1	bin_concoct_107
C-S-02:Carbon fixation	0	bin_concoct_107
C-S-03:Ethanol oxidation	0	bin_concoct_107
C-S-04:Acetate oxidation	1	bin_concoct_107
C-S-05:Hydrogen generation	0	bin_concoct_107
C-S-06:Fermentation	1	bin_concoct_107
C-S-07:Methanogenesis	0	bin_concoct_107
C-S-08:Methanotrophy	0	bin_concoct_107
C-S-09:Hydrogen oxidation	0	bin_concoct_107
N-S-01:Nitrogen fixation	0	bin_concoct_107
N-S-02:Ammonia oxidation	0	bin_concoct_107
N-S-03:Nitrite oxidation	0	bin_concoct_107
N-S-04:Nitrate reduction	0	bin_concoct_107
N-S-05:Nitrite reduction	0	bin_concoct_107
N-S-06:Nitric oxide reduction	0	bin_concoct_107
N-S-07:Nitrous oxide reduction	0	bin_concoct_107
N-S-08:Nitrite ammonification	0	bin_concoct_107
N-S-09:Anammox	0	bin_concoct_107
O-S-01:Iron reduction	1	bin_concoct_107
O-S-02:Iron oxidation	0	bin_concoct_107
O-S-03:Arsenate reduction	0	bin_concoct_107
O-S-04:Arsenite oxidation	0	bin_concoct_107
O-S-05:Selenate reduction	0	bin_concoct_107
S-S-01:Sulfide oxidation	0	bin_concoct_107
S-S-02:Sulfur reduction	0	bin_concoct_107
S-S-03:Sulfur oxidation	0	bin_concoct_107
S-S-04:Sulfite oxidation	0	bin_concoct_107
S-S-05:Sulfate reduction	0	bin_concoct_107
S-S-06:Sulfite reduction	0	bin_concoct_107
S-S-07:Thiosulfate oxidation	0	bin_concoct_107
S-S-08:Thiosulfate disproportionation 1	0	bin_concoct_107
S-S-09:Thiosulfate disproportionation 2	0	bin_concoct_107
C-S-01:Organic carbon oxidation	1	bin_concoct_109_sub
C-S-02:Carbon fixation	0	bin_concoct_109_sub
C-S-03:Ethanol oxidation	0	bin_concoct_109_sub
C-S-04:Acetate oxidation	1	bin_concoct_109_sub
C-S-05:Hydrogen generation	0	bin_concoct_109_sub
C-S-06:Fermentation	1	bin_concoct_109_sub
C-S-07:Methanogenesis	0	bin_concoct_109_sub
C-S-08:Methanotrophy	0	bin_concoct_109_sub
C-S-09:Hydrogen oxidation	0	bin_concoct_109_sub
N-S-01:Nitrogen fixation	0	bin_concoct_109_sub
N-S-02:Ammonia oxidation	0	bin_concoct_109_sub
N-S-03:Nitrite oxidation	0	bin_concoct_109_sub
N-S-04:Nitrate reduction	0	bin_concoct_109_sub
N-S-05:Nitrite reduction	0	bin_concoct_109_sub
N-S-06:Nitric oxide reduction	0	bin_concoct_109_sub
N-S-07:Nitrous oxide reduction	1	bin_concoct_109_sub
N-S-08:Nitrite ammonification	0	bin_concoct_109_sub
N-S-09:Anammox	0	bin_concoct_109_sub
O-S-01:Iron reduction	1	bin_concoct_109_sub
O-S-02:Iron oxidation	0	bin_concoct_109_sub
O-S-03:Arsenate reduction	0	bin_concoct_109_sub
O-S-04:Arsenite oxidation	0	bin_concoct_109_sub
O-S-05:Selenate reduction	0	bin_concoct_109_sub
S-S-01:Sulfide oxidation	0	bin_concoct_109_sub
S-S-02:Sulfur reduction	0	bin_concoct_109_sub
S-S-03:Sulfur oxidation	1	bin_concoct_109_sub
S-S-04:Sulfite oxidation	0	bin_concoct_109_sub
S-S-05:Sulfate reduction	0	bin_concoct_109_sub
S-S-06:Sulfite reduction	0	bin_concoct_109_sub
S-S-07:Thiosulfate oxidation	0	bin_concoct_109_sub
S-S-08:Thiosulfate disproportionation 1	0	bin_concoct_109_sub
S-S-09:Thiosulfate disproportionation 2	0	bin_concoct_109_sub
C-S-01:Organic carbon oxidation	1	bin_concoct_155
C-S-02:Carbon fixation	0	bin_concoct_155
C-S-03:Ethanol oxidation	0	bin_concoct_155
C-S-04:Acetate oxidation	1	bin_concoct_155
C-S-05:Hydrogen generation	0	bin_concoct_155
C-S-06:Fermentation	1	bin_concoct_155
C-S-07:Methanogenesis	0	bin_concoct_155
C-S-08:Methanotrophy	0	bin_concoct_155
C-S-09:Hydrogen oxidation	0	bin_concoct_155
N-S-01:Nitrogen fixation	0	bin_concoct_155
N-S-02:Ammonia oxidation	0	bin_concoct_155
N-S-03:Nitrite oxidation	0	bin_concoct_155
N-S-04:Nitrate reduction	0	bin_concoct_155
N-S-05:Nitrite reduction	0	bin_concoct_155
N-S-06:Nitric oxide reduction	0	bin_concoct_155
N-S-07:Nitrous oxide reduction	0	bin_concoct_155
N-S-08:Nitrite ammonification	0	bin_concoct_155
N-S-09:Anammox	0	bin_concoct_155
O-S-01:Iron reduction	1	bin_concoct_155
O-S-02:Iron oxidation	0	bin_concoct_155
O-S-03:Arsenate reduction	0	bin_concoct_155
O-S-04:Arsenite oxidation	0	bin_concoct_155
O-S-05:Selenate reduction	0	bin_concoct_155
S-S-01:Sulfide oxidation	0	bin_concoct_155
S-S-02:Sulfur reduction	0	bin_concoct_155
S-S-03:Sulfur oxidation	0	bin_concoct_155
S-S-04:Sulfite oxidation	0	bin_concoct_155
S-S-05:Sulfate reduction	0	bin_concoct_155
S-S-06:Sulfite reduction	0	bin_concoct_155
S-S-07:Thiosulfate oxidation	0	bin_concoct_155
S-S-08:Thiosulfate disproportionation 1	0	bin_concoct_155
S-S-09:Thiosulfate disproportionation 2	0	bin_concoct_155
C-S-01:Organic carbon oxidation	1	bin_concoct_161_sub
C-S-02:Carbon fixation	0	bin_concoct_161_sub
C-S-03:Ethanol oxidation	0	bin_concoct_161_sub
C-S-04:Acetate oxidation	0	bin_concoct_161_sub
C-S-05:Hydrogen generation	0	bin_concoct_161_sub
C-S-06:Fermentation	1	bin_concoct_161_sub
C-S-07:Methanogenesis	0	bin_concoct_161_sub
C-S-08:Methanotrophy	0	bin_concoct_161_sub
C-S-09:Hydrogen oxidation	0	bin_concoct_161_sub
N-S-01:Nitrogen fixation	0	bin_concoct_161_sub
N-S-02:Ammonia oxidation	0	bin_concoct_161_sub
N-S-03:Nitrite oxidation	0	bin_concoct_161_sub
N-S-04:Nitrate reduction	0	bin_concoct_161_sub
N-S-05:Nitrite reduction	0	bin_concoct_161_sub
N-S-06:Nitric oxide reduction	0	bin_concoct_161_sub
N-S-07:Nitrous oxide reduction	0	bin_concoct_161_sub
N-S-08:Nitrite ammonification	0	bin_concoct_161_sub
N-S-09:Anammox	0	bin_concoct_161_sub
O-S-01:Iron reduction	1	bin_concoct_161_sub
O-S-02:Iron oxidation	1	bin_concoct_161_sub
O-S-03:Arsenate reduction	0	bin_concoct_161_sub
O-S-04:Arsenite oxidation	0	bin_concoct_161_sub
O-S-05:Selenate reduction	0	bin_concoct_161_sub
S-S-01:Sulfide oxidation	1	bin_concoct_161_sub
S-S-02:Sulfur reduction	0	bin_concoct_161_sub
S-S-03:Sulfur oxidation	1	bin_concoct_161_sub
S-S-04:Sulfite oxidation	0	bin_concoct_161_sub
S-S-05:Sulfate reduction	0	bin_concoct_161_sub
S-S-06:Sulfite reduction	1	bin_concoct_161_sub
S-S-07:Thiosulfate oxidation	1	bin_concoct_161_sub
S-S-08:Thiosulfate disproportionation 1	0	bin_concoct_161_sub
S-S-09:Thiosulfate disproportionation 2	0	bin_concoct_161_sub
C-S-01:Organic carbon oxidation	1	bin_concoct_192
C-S-02:Carbon fixation	0	bin_concoct_192
C-S-03:Ethanol oxidation	0	bin_concoct_192
C-S-04:Acetate oxidation	1	bin_concoct_192
C-S-05:Hydrogen generation	0	bin_concoct_192
C-S-06:Fermentation	1	bin_concoct_192
C-S-07:Methanogenesis	0	bin_concoct_192
C-S-08:Methanotrophy	0	bin_concoct_192
C-S-09:Hydrogen oxidation	0	bin_concoct_192
N-S-01:Nitrogen fixation	0	bin_concoct_192
N-S-02:Ammonia oxidation	0	bin_concoct_192
N-S-03:Nitrite oxidation	0	bin_concoct_192
N-S-04:Nitrate reduction	0	bin_concoct_192
N-S-05:Nitrite reduction	0	bin_concoct_192
N-S-06:Nitric oxide reduction	0	bin_concoct_192
N-S-07:Nitrous oxide reduction	0	bin_concoct_192
N-S-08:Nitrite ammonification	0	bin_concoct_192
N-S-09:Anammox	0	bin_concoct_192
O-S-01:Iron reduction	1	bin_concoct_192
O-S-02:Iron oxidation	0	bin_concoct_192
O-S-03:Arsenate reduction	0	bin_concoct_192
O-S-04:Arsenite oxidation	0	bin_concoct_192
O-S-05:Selenate reduction	0	bin_concoct_192
S-S-01:Sulfide oxidation	0	bin_concoct_192
S-S-02:Sulfur reduction	0	bin_concoct_192
S-S-03:Sulfur oxidation	0	bin_concoct_192
S-S-04:Sulfite oxidation	0	bin_concoct_192
S-S-05:Sulfate reduction	0	bin_concoct_192
S-S-06:Sulfite reduction	0	bin_concoct_192
S-S-07:Thiosulfate oxidation	0	bin_concoct_192
S-S-08:Thiosulfate disproportionation 1	0	bin_concoct_192
S-S-09:Thiosulfate disproportionation 2	0	bin_concoct_192
C-S-01:Organic carbon oxidation	1	bin_concoct_196
C-S-02:Carbon fixation	0	bin_concoct_196
C-S-03:Ethanol oxidation	0	bin_concoct_196
C-S-04:Acetate oxidation	1	bin_concoct_196
C-S-05:Hydrogen generation	0	bin_concoct_196
C-S-06:Fermentation	1	bin_concoct_196
C-S-07:Methanogenesis	0	bin_concoct_196
C-S-08:Methanotrophy	0	bin_concoct_196
C-S-09:Hydrogen oxidation	0	bin_concoct_196
N-S-01:Nitrogen fixation	0	bin_concoct_196
N-S-02:Ammonia oxidation	0	bin_concoct_196
N-S-03:Nitrite oxidation	0	bin_concoct_196
N-S-04:Nitrate reduction	0	bin_concoct_196
N-S-05:Nitrite reduction	0	bin_concoct_196
N-S-06:Nitric oxide reduction	0	bin_concoct_196
N-S-07:Nitrous oxide reduction	0	bin_concoct_196
N-S-08:Nitrite ammonification	0	bin_concoct_196
N-S-09:Anammox	0	bin_concoct_196
O-S-01:Iron reduction	1	bin_concoct_196
O-S-02:Iron oxidation	1	bin_concoct_196
O-S-03:Arsenate reduction	0	bin_concoct_196
O-S-04:Arsenite oxidation	0	bin_concoct_196
O-S-05:Selenate reduction	0	bin_concoct_196
S-S-01:Sulfide oxidation	0	bin_concoct_196
S-S-02:Sulfur reduction	0	bin_concoct_196
S-S-03:Sulfur oxidation	1	bin_concoct_196
S-S-04:Sulfite oxidation	0	bin_concoct_196
S-S-05:Sulfate reduction	0	bin_concoct_196
S-S-06:Sulfite reduction	0	bin_concoct_196
S-S-07:Thiosulfate oxidation	0	bin_concoct_196
S-S-08:Thiosulfate disproportionation 1	0	bin_concoct_196
S-S-09:Thiosulfate disproportionation 2	0	bin_concoct_196
C-S-01:Organic carbon oxidation	1	bin_concoct_197
C-S-02:Carbon fixation	0	bin_concoct_197
C-S-03:Ethanol oxidation	0	bin_concoct_197
C-S-04:Acetate oxidation	1	bin_concoct_197
C-S-05:Hydrogen generation	0	bin_concoct_197
C-S-06:Fermentation	1	bin_concoct_197
C-S-07:Methanogenesis	0	bin_concoct_197
C-S-08:Methanotrophy	0	bin_concoct_197
C-S-09:Hydrogen oxidation	0	bin_concoct_197
N-S-01:Nitrogen fixation	0	bin_concoct_197
N-S-02:Ammonia oxidation	0	bin_concoct_197
N-S-03:Nitrite oxidation	0	bin_concoct_197
N-S-04:Nitrate reduction	0	bin_concoct_197
N-S-05:Nitrite reduction	0	bin_concoct_197
N-S-06:Nitric oxide reduction	0	bin_concoct_197
N-S-07:Nitrous oxide reduction	0	bin_concoct_197
N-S-08:Nitrite ammonification	1	bin_concoct_197
N-S-09:Anammox	0	bin_concoct_197
O-S-01:Iron reduction	1	bin_concoct_197
O-S-02:Iron oxidation	0	bin_concoct_197
O-S-03:Arsenate reduction	0	bin_concoct_197
O-S-04:Arsenite oxidation	0	bin_concoct_197
O-S-05:Selenate reduction	0	bin_concoct_197
S-S-01:Sulfide oxidation	0	bin_concoct_197
S-S-02:Sulfur reduction	0	bin_concoct_197
S-S-03:Sulfur oxidation	0	bin_concoct_197
S-S-04:Sulfite oxidation	0	bin_concoct_197
S-S-05:Sulfate reduction	0	bin_concoct_197
S-S-06:Sulfite reduction	0	bin_concoct_197
S-S-07:Thiosulfate oxidation	0	bin_concoct_197
S-S-08:Thiosulfate disproportionation 1	0	bin_concoct_197
S-S-09:Thiosulfate disproportionation 2	0	bin_concoct_197
C-S-01:Organic carbon oxidation	1	bin_concoct_227
C-S-02:Carbon fixation	0	bin_concoct_227
C-S-03:Ethanol oxidation	0	bin_concoct_227
C-S-04:Acetate oxidation	1	bin_concoct_227
C-S-05:Hydrogen generation	0	bin_concoct_227
C-S-06:Fermentation	1	bin_concoct_227
C-S-07:Methanogenesis	0	bin_concoct_227
C-S-08:Methanotrophy	1	bin_concoct_227
C-S-09:Hydrogen oxidation	0	bin_concoct_227
N-S-01:Nitrogen fixation	0	bin_concoct_227
N-S-02:Ammonia oxidation	0	bin_concoct_227
N-S-03:Nitrite oxidation	0	bin_concoct_227
N-S-04:Nitrate reduction	0	bin_concoct_227
N-S-05:Nitrite reduction	0	bin_concoct_227
N-S-06:Nitric oxide reduction	0	bin_concoct_227
N-S-07:Nitrous oxide reduction	0	bin_concoct_227
N-S-08:Nitrite ammonification	0	bin_concoct_227
N-S-09:Anammox	0	bin_concoct_227
O-S-01:Iron reduction	0	bin_concoct_227
O-S-02:Iron oxidation	1	bin_concoct_227
O-S-03:Arsenate reduction	0	bin_concoct_227
O-S-04:Arsenite oxidation	0	bin_concoct_227
O-S-05:Selenate reduction	0	bin_concoct_227
S-S-01:Sulfide oxidation	0	bin_concoct_227
S-S-02:Sulfur reduction	0	bin_concoct_227
S-S-03:Sulfur oxidation	1	bin_concoct_227
S-S-04:Sulfite oxidation	0	bin_concoct_227
S-S-05:Sulfate reduction	0	bin_concoct_227
S-S-06:Sulfite reduction	0	bin_concoct_227
S-S-07:Thiosulfate oxidation	1	bin_concoct_227
S-S-08:Thiosulfate disproportionation 1	0	bin_concoct_227
S-S-09:Thiosulfate disproportionation 2	0	bin_concoct_227
C-S-01:Organic carbon oxidation	1	bin_concoct_243
C-S-02:Carbon fixation	0	bin_concoct_243
C-S-03:Ethanol oxidation	0	bin_concoct_243
C-S-04:Acetate oxidation	1	bin_concoct_243
C-S-05:Hydrogen generation	0	bin_concoct_243
C-S-06:Fermentation	1	bin_concoct_243
C-S-07:Methanogenesis	0	bin_concoct_243
C-S-08:Methanotrophy	0	bin_concoct_243
C-S-09:Hydrogen oxidation	0	bin_concoct_243
N-S-01:Nitrogen fixation	0	bin_concoct_243
N-S-02:Ammonia oxidation	0	bin_concoct_243
N-S-03:Nitrite oxidation	0	bin_concoct_243
N-S-04:Nitrate reduction	0	bin_concoct_243
N-S-05:Nitrite reduction	0	bin_concoct_243
N-S-06:Nitric oxide reduction	1	bin_concoct_243
N-S-07:Nitrous oxide reduction	0	bin_concoct_243
N-S-08:Nitrite ammonification	0	bin_concoct_243
N-S-09:Anammox	0	bin_concoct_243
O-S-01:Iron reduction	0	bin_concoct_243
O-S-02:Iron oxidation	0	bin_concoct_243
O-S-03:Arsenate reduction	0	bin_concoct_243
O-S-04:Arsenite oxidation	0	bin_concoct_243
O-S-05:Selenate reduction	0	bin_concoct_243
S-S-01:Sulfide oxidation	1	bin_concoct_243
S-S-02:Sulfur reduction	0	bin_concoct_243
S-S-03:Sulfur oxidation	0	bin_concoct_243
S-S-04:Sulfite oxidation	0	bin_concoct_243
S-S-05:Sulfate reduction	0	bin_concoct_243
S-S-06:Sulfite reduction	0	bin_concoct_243
S-S-07:Thiosulfate oxidation	0	bin_concoct_243
S-S-08:Thiosulfate disproportionation 1	0	bin_concoct_243
S-S-09:Thiosulfate disproportionation 2	0	bin_concoct_243
C-S-01:Organic carbon oxidation	1	bin_concoct_247_sub
C-S-02:Carbon fixation	0	bin_concoct_247_sub
C-S-03:Ethanol oxidation	0	bin_concoct_247_sub
C-S-04:Acetate oxidation	0	bin_concoct_247_sub
C-S-05:Hydrogen generation	0	bin_concoct_247_sub
C-S-06:Fermentation	1	bin_concoct_247_sub
C-S-07:Methanogenesis	0	bin_concoct_247_sub
C-S-08:Methanotrophy	0	bin_concoct_247_sub
C-S-09:Hydrogen oxidation	0	bin_concoct_247_sub
N-S-01:Nitrogen fixation	0	bin_concoct_247_sub
N-S-02:Ammonia oxidation	0	bin_concoct_247_sub
N-S-03:Nitrite oxidation	0	bin_concoct_247_sub
N-S-04:Nitrate reduction	1	bin_concoct_247_sub
N-S-05:Nitrite reduction	0	bin_concoct_247_sub
N-S-06:Nitric oxide reduction	0	bin_concoct_247_sub
N-S-07:Nitrous oxide reduction	0	bin_concoct_247_sub
N-S-08:Nitrite ammonification	0	bin_concoct_247_sub
N-S-09:Anammox	0	bin_concoct_247_sub
O-S-01:Iron reduction	0	bin_concoct_247_sub
O-S-02:Iron oxidation	1	bin_concoct_247_sub
O-S-03:Arsenate reduction	0	bin_concoct_247_sub
O-S-04:Arsenite oxidation	0	bin_concoct_247_sub
O-S-05:Selenate reduction	0	bin_concoct_247_sub
S-S-01:Sulfide oxidation	0	bin_concoct_247_sub
S-S-02:Sulfur reduction	0	bin_concoct_247_sub
S-S-03:Sulfur oxidation	0	bin_concoct_247_sub
S-S-04:Sulfite oxidation	0	bin_concoct_247_sub
S-S-05:Sulfate reduction	0	bin_concoct_247_sub
S-S-06:Sulfite reduction	0	bin_concoct_247_sub
S-S-07:Thiosulfate oxidation	0	bin_concoct_247_sub
S-S-08:Thiosulfate disproportionation 1	0	bin_concoct_247_sub
S-S-09:Thiosulfate disproportionation 2	0	bin_concoct_247_sub
C-S-01:Organic carbon oxidation	1	bin_concoct_252_sub
C-S-02:Carbon fixation	0	bin_concoct_252_sub
C-S-03:Ethanol oxidation	0	bin_concoct_252_sub
C-S-04:Acetate oxidation	1	bin_concoct_252_sub
C-S-05:Hydrogen generation	0	bin_concoct_252_sub
C-S-06:Fermentation	1	bin_concoct_252_sub
C-S-07:Methanogenesis	0	bin_concoct_252_sub
C-S-08:Methanotrophy	0	bin_concoct_252_sub
C-S-09:Hydrogen oxidation	1	bin_concoct_252_sub
N-S-01:Nitrogen fixation	0	bin_concoct_252_sub
N-S-02:Ammonia oxidation	0	bin_concoct_252_sub
N-S-03:Nitrite oxidation	0	bin_concoct_252_sub
N-S-04:Nitrate reduction	0	bin_concoct_252_sub
N-S-05:Nitrite reduction	0	bin_concoct_252_sub
N-S-06:Nitric oxide reduction	1	bin_concoct_252_sub
N-S-07:Nitrous oxide reduction	0	bin_concoct_252_sub
N-S-08:Nitrite ammonification	0	bin_concoct_252_sub
N-S-09:Anammox	0	bin_concoct_252_sub
O-S-01:Iron reduction	1	bin_concoct_252_sub
O-S-02:Iron oxidation	0	bin_concoct_252_sub
O-S-03:Arsenate reduction	0	bin_concoct_252_sub
O-S-04:Arsenite oxidation	0	bin_concoct_252_sub
O-S-05:Selenate reduction	0	bin_concoct_252_sub
S-S-01:Sulfide oxidation	0	bin_concoct_252_sub
S-S-02:Sulfur reduction	0	bin_concoct_252_sub
S-S-03:Sulfur oxidation	0	bin_concoct_252_sub
S-S-04:Sulfite oxidation	1	bin_concoct_252_sub
S-S-05:Sulfate reduction	1	bin_concoct_252_sub
S-S-06:Sulfite reduction	0	bin_concoct_252_sub
S-S-07:Thiosulfate oxidation	0	bin_concoct_252_sub
S-S-08:Thiosulfate disproportionation 1	0	bin_concoct_252_sub
S-S-09:Thiosulfate disproportionation 2	0	bin_concoct_252_sub
C-S-01:Organic carbon oxidation	1	bin_concoct_256_sub
C-S-02:Carbon fixation	0	bin_concoct_256_sub
C-S-03:Ethanol oxidation	0	bin_concoct_256_sub
C-S-04:Acetate oxidation	1	bin_concoct_256_sub
C-S-05:Hydrogen generation	0	bin_concoct_256_sub
C-S-06:Fermentation	1	bin_concoct_256_sub
C-S-07:Methanogenesis	0	bin_concoct_256_sub
C-S-08:Methanotrophy	0	bin_concoct_256_sub
C-S-09:Hydrogen oxidation	0	bin_concoct_256_sub
N-S-01:Nitrogen fixation	0	bin_concoct_256_sub
N-S-02:Ammonia oxidation	0	bin_concoct_256_sub
N-S-03:Nitrite oxidation	0	bin_concoct_256_sub
N-S-04:Nitrate reduction	0	bin_concoct_256_sub
N-S-05:Nitrite reduction	0	bin_concoct_256_sub
N-S-06:Nitric oxide reduction	0	bin_concoct_256_sub
N-S-07:Nitrous oxide reduction	0	bin_concoct_256_sub
N-S-08:Nitrite ammonification	0	bin_concoct_256_sub
N-S-09:Anammox	0	bin_concoct_256_sub
O-S-01:Iron reduction	0	bin_concoct_256_sub
O-S-02:Iron oxidation	0	bin_concoct_256_sub
O-S-03:Arsenate reduction	0	bin_concoct_256_sub
O-S-04:Arsenite oxidation	0	bin_concoct_256_sub
O-S-05:Selenate reduction	0	bin_concoct_256_sub
S-S-01:Sulfide oxidation	0	bin_concoct_256_sub
S-S-02:Sulfur reduction	0	bin_concoct_256_sub
S-S-03:Sulfur oxidation	1	bin_concoct_256_sub
S-S-04:Sulfite oxidation	0	bin_concoct_256_sub
S-S-05:Sulfate reduction	0	bin_concoct_256_sub
S-S-06:Sulfite reduction	0	bin_concoct_256_sub
S-S-07:Thiosulfate oxidation	0	bin_concoct_256_sub
S-S-08:Thiosulfate disproportionation 1	0	bin_concoct_256_sub
S-S-09:Thiosulfate disproportionation 2	0	bin_concoct_256_sub
C-S-01:Organic carbon oxidation	1	bin_concoct_266
C-S-02:Carbon fixation	1	bin_concoct_266
C-S-03:Ethanol oxidation	0	bin_concoct_266
C-S-04:Acetate oxidation	1	bin_concoct_266
C-S-05:Hydrogen generation	0	bin_concoct_266
C-S-06:Fermentation	1	bin_concoct_266
C-S-07:Methanogenesis	0	bin_concoct_266
C-S-08:Methanotrophy	0	bin_concoct_266
C-S-09:Hydrogen oxidation	0	bin_concoct_266
N-S-01:Nitrogen fixation	0	bin_concoct_266
N-S-02:Ammonia oxidation	0	bin_concoct_266
N-S-03:Nitrite oxidation	0	bin_concoct_266
N-S-04:Nitrate reduction	0	bin_concoct_266
N-S-05:Nitrite reduction	0	bin_concoct_266
N-S-06:Nitric oxide reduction	0	bin_concoct_266
N-S-07:Nitrous oxide reduction	0	bin_concoct_266
N-S-08:Nitrite ammonification	1	bin_concoct_266
N-S-09:Anammox	0	bin_concoct_266
O-S-01:Iron reduction	1	bin_concoct_266
O-S-02:Iron oxidation	0	bin_concoct_266
O-S-03:Arsenate reduction	0	bin_concoct_266
O-S-04:Arsenite oxidation	0	bin_concoct_266
O-S-05:Selenate reduction	0	bin_concoct_266
S-S-01:Sulfide oxidation	0	bin_concoct_266
S-S-02:Sulfur reduction	0	bin_concoct_266
S-S-03:Sulfur oxidation	0	bin_concoct_266
S-S-04:Sulfite oxidation	1	bin_concoct_266
S-S-05:Sulfate reduction	1	bin_concoct_266
S-S-06:Sulfite reduction	0	bin_concoct_266
S-S-07:Thiosulfate oxidation	0	bin_concoct_266
S-S-08:Thiosulfate disproportionation 1	0	bin_concoct_266
S-S-09:Thiosulfate disproportionation 2	0	bin_concoct_266
C-S-01:Organic carbon oxidation	1	bin_concoct_270
C-S-02:Carbon fixation	0	bin_concoct_270
C-S-03:Ethanol oxidation	0	bin_concoct_270
C-S-04:Acetate oxidation	1	bin_concoct_270
C-S-05:Hydrogen generation	0	bin_concoct_270
C-S-06:Fermentation	1	bin_concoct_270
C-S-07:Methanogenesis	0	bin_concoct_270
C-S-08:Methanotrophy	0	bin_concoct_270
C-S-09:Hydrogen oxidation	1	bin_concoct_270
N-S-01:Nitrogen fixation	0	bin_concoct_270
N-S-02:Ammonia oxidation	0	bin_concoct_270
N-S-03:Nitrite oxidation	0	bin_concoct_270
N-S-04:Nitrate reduction	0	bin_concoct_270
N-S-05:Nitrite reduction	0	bin_concoct_270
N-S-06:Nitric oxide reduction	0	bin_concoct_270
N-S-07:Nitrous oxide reduction	0	bin_concoct_270
N-S-08:Nitrite ammonification	1	bin_concoct_270
N-S-09:Anammox	0	bin_concoct_270
O-S-01:Iron reduction	1	bin_concoct_270
O-S-02:Iron oxidation	0	bin_concoct_270
O-S-03:Arsenate reduction	0	bin_concoct_270
O-S-04:Arsenite oxidation	0	bin_concoct_270
O-S-05:Selenate reduction	0	bin_concoct_270
S-S-01:Sulfide oxidation	0	bin_concoct_270
S-S-02:Sulfur reduction	0	bin_concoct_270
S-S-03:Sulfur oxidation	1	bin_concoct_270
S-S-04:Sulfite oxidation	0	bin_concoct_270
S-S-05:Sulfate reduction	0	bin_concoct_270
S-S-06:Sulfite reduction	0	bin_concoct_270
S-S-07:Thiosulfate oxidation	0	bin_concoct_270
S-S-08:Thiosulfate disproportionation 1	0	bin_concoct_270
S-S-09:Thiosulfate disproportionation 2	0	bin_concoct_270
C-S-01:Organic carbon oxidation	1	bin_concoct_272
C-S-02:Carbon fixation	0	bin_concoct_272
C-S-03:Ethanol oxidation	0	bin_concoct_272
C-S-04:Acetate oxidation	1	bin_concoct_272
C-S-05:Hydrogen generation	0	bin_concoct_272
C-S-06:Fermentation	1	bin_concoct_272
C-S-07:Methanogenesis	0	bin_concoct_272
C-S-08:Methanotrophy	1	bin_concoct_272
C-S-09:Hydrogen oxidation	0	bin_concoct_272
N-S-01:Nitrogen fixation	0	bin_concoct_272
N-S-02:Ammonia oxidation	0	bin_concoct_272
N-S-03:Nitrite oxidation	0	bin_concoct_272
N-S-04:Nitrate reduction	0	bin_concoct_272
N-S-05:Nitrite reduction	0	bin_concoct_272
N-S-06:Nitric oxide reduction	0	bin_concoct_272
N-S-07:Nitrous oxide reduction	0	bin_concoct_272
N-S-08:Nitrite ammonification	0	bin_concoct_272
N-S-09:Anammox	0	bin_concoct_272
O-S-01:Iron reduction	0	bin_concoct_272
O-S-02:Iron oxidation	0	bin_concoct_272
O-S-03:Arsenate reduction	0	bin_concoct_272
O-S-04:Arsenite oxidation	0	bin_concoct_272
O-S-05:Selenate reduction	0	bin_concoct_272
S-S-01:Sulfide oxidation	1	bin_concoct_272
S-S-02:Sulfur reduction	0	bin_concoct_272
S-S-03:Sulfur oxidation	0	bin_concoct_272
S-S-04:Sulfite oxidation	0	bin_concoct_272
S-S-05:Sulfate reduction	0	bin_concoct_272
S-S-06:Sulfite reduction	0	bin_concoct_272
S-S-07:Thiosulfate oxidation	0	bin_concoct_272
S-S-08:Thiosulfate disproportionation 1	0	bin_concoct_272
S-S-09:Thiosulfate disproportionation 2	0	bin_concoct_272
C-S-01:Organic carbon oxidation	1	bin_concoct_273_sub
C-S-02:Carbon fixation	0	bin_concoct_273_sub
C-S-03:Ethanol oxidation	0	bin_concoct_273_sub
C-S-04:Acetate oxidation	1	bin_concoct_273_sub
C-S-05:Hydrogen generation	0	bin_concoct_273_sub
C-S-06:Fermentation	1	bin_concoct_273_sub
C-S-07:Methanogenesis	0	bin_concoct_273_sub
C-S-08:Methanotrophy	1	bin_concoct_273_sub
C-S-09:Hydrogen oxidation	0	bin_concoct_273_sub
N-S-01:Nitrogen fixation	0	bin_concoct_273_sub
N-S-02:Ammonia oxidation	0	bin_concoct_273_sub
N-S-03:Nitrite oxidation	0	bin_concoct_273_sub
N-S-04:Nitrate reduction	0	bin_concoct_273_sub
N-S-05:Nitrite reduction	1	bin_concoct_273_sub
N-S-06:Nitric oxide reduction	1	bin_concoct_273_sub
N-S-07:Nitrous oxide reduction	0	bin_concoct_273_sub
N-S-08:Nitrite ammonification	1	bin_concoct_273_sub
N-S-09:Anammox	0	bin_concoct_273_sub
O-S-01:Iron reduction	0	bin_concoct_273_sub
O-S-02:Iron oxidation	1	bin_concoct_273_sub
O-S-03:Arsenate reduction	0	bin_concoct_273_sub
O-S-04:Arsenite oxidation	0	bin_concoct_273_sub
O-S-05:Selenate reduction	0	bin_concoct_273_sub
S-S-01:Sulfide oxidation	0	bin_concoct_273_sub
S-S-02:Sulfur reduction	0	bin_concoct_273_sub
S-S-03:Sulfur oxidation	1	bin_concoct_273_sub
S-S-04:Sulfite oxidation	0	bin_concoct_273_sub
S-S-05:Sulfate reduction	0	bin_concoct_273_sub
S-S-06:Sulfite reduction	0	bin_concoct_273_sub
S-S-07:Thiosulfate oxidation	0	bin_concoct_273_sub
S-S-08:Thiosulfate disproportionation 1	0	bin_concoct_273_sub
S-S-09:Thiosulfate disproportionation 2	0	bin_concoct_273_sub
C-S-01:Organic carbon oxidation	1	bin_concoct_281_sub
C-S-02:Carbon fixation	0	bin_concoct_281_sub
C-S-03:Ethanol oxidation	0	bin_concoct_281_sub
C-S-04:Acetate oxidation	0	bin_concoct_281_sub
C-S-05:Hydrogen generation	0	bin_concoct_281_sub
C-S-06:Fermentation	1	bin_concoct_281_sub
C-S-07:Methanogenesis	0	bin_concoct_281_sub
C-S-08:Methanotrophy	0	bin_concoct_281_sub
C-S-09:Hydrogen oxidation	0	bin_concoct_281_sub
N-S-01:Nitrogen fixation	0	bin_concoct_281_sub
N-S-02:Ammonia oxidation	0	bin_concoct_281_sub
N-S-03:Nitrite oxidation	0	bin_concoct_281_sub
N-S-04:Nitrate reduction	0	bin_concoct_281_sub
N-S-05:Nitrite reduction	0	bin_concoct_281_sub
N-S-06:Nitric oxide reduction	0	bin_concoct_281_sub
N-S-07:Nitrous oxide reduction	0	bin_concoct_281_sub
N-S-08:Nitrite ammonification	0	bin_concoct_281_sub
N-S-09:Anammox	0	bin_concoct_281_sub
O-S-01:Iron reduction	1	bin_concoct_281_sub
O-S-02:Iron oxidation	0	bin_concoct_281_sub
O-S-03:Arsenate reduction	0	bin_concoct_281_sub
O-S-04:Arsenite oxidation	0	bin_concoct_281_sub
O-S-05:Selenate reduction	0	bin_concoct_281_sub
S-S-01:Sulfide oxidation	0	bin_concoct_281_sub
S-S-02:Sulfur reduction	0	bin_concoct_281_sub
S-S-03:Sulfur oxidation	1	bin_concoct_281_sub
S-S-04:Sulfite oxidation	0	bin_concoct_281_sub
S-S-05:Sulfate reduction	0	bin_concoct_281_sub
S-S-06:Sulfite reduction	0	bin_concoct_281_sub
S-S-07:Thiosulfate oxidation	0	bin_concoct_281_sub
S-S-08:Thiosulfate disproportionation 1	0	bin_concoct_281_sub
S-S-09:Thiosulfate disproportionation 2	0	bin_concoct_281_sub
C-S-01:Organic carbon oxidation	1	bin_concoct_308
C-S-02:Carbon fixation	0	bin_concoct_308
C-S-03:Ethanol oxidation	0	bin_concoct_308
C-S-04:Acetate oxidation	1	bin_concoct_308
C-S-05:Hydrogen generation	0	bin_concoct_308
C-S-06:Fermentation	1	bin_concoct_308
C-S-07:Methanogenesis	0	bin_concoct_308
C-S-08:Methanotrophy	0	bin_concoct_308
C-S-09:Hydrogen oxidation	0	bin_concoct_308
N-S-01:Nitrogen fixation	0	bin_concoct_308
N-S-02:Ammonia oxidation	0	bin_concoct_308
N-S-03:Nitrite oxidation	0	bin_concoct_308
N-S-04:Nitrate reduction	0	bin_concoct_308
N-S-05:Nitrite reduction	0	bin_concoct_308
N-S-06:Nitric oxide reduction	1	bin_concoct_308
N-S-07:Nitrous oxide reduction	0	bin_concoct_308
N-S-08:Nitrite ammonification	1	bin_concoct_308
N-S-09:Anammox	0	bin_concoct_308
O-S-01:Iron reduction	1	bin_concoct_308
O-S-02:Iron oxidation	0	bin_concoct_308
O-S-03:Arsenate reduction	0	bin_concoct_308
O-S-04:Arsenite oxidation	0	bin_concoct_308
O-S-05:Selenate reduction	0	bin_concoct_308
S-S-01:Sulfide oxidation	0	bin_concoct_308
S-S-02:Sulfur reduction	0	bin_concoct_308
S-S-03:Sulfur oxidation	1	bin_concoct_308
S-S-04:Sulfite oxidation	1	bin_concoct_308
S-S-05:Sulfate reduction	1	bin_concoct_308
S-S-06:Sulfite reduction	0	bin_concoct_308
S-S-07:Thiosulfate oxidation	0	bin_concoct_308
S-S-08:Thiosulfate disproportionation 1	0	bin_concoct_308
S-S-09:Thiosulfate disproportionation 2	1	bin_concoct_308
C-S-01:Organic carbon oxidation	1	bin_concoct_312_sub
C-S-02:Carbon fixation	0	bin_concoct_312_sub
C-S-03:Ethanol oxidation	0	bin_concoct_312_sub
C-S-04:Acetate oxidation	0	bin_concoct_312_sub
C-S-05:Hydrogen generation	0	bin_concoct_312_sub
C-S-06:Fermentation	1	bin_concoct_312_sub
C-S-07:Methanogenesis	0	bin_concoct_312_sub
C-S-08:Methanotrophy	1	bin_concoct_312_sub
C-S-09:Hydrogen oxidation	0	bin_concoct_312_sub
N-S-01:Nitrogen fixation	0	bin_concoct_312_sub
N-S-02:Ammonia oxidation	0	bin_concoct_312_sub
N-S-03:Nitrite oxidation	0	bin_concoct_312_sub
N-S-04:Nitrate reduction	0	bin_concoct_312_sub
N-S-05:Nitrite reduction	0	bin_concoct_312_sub
N-S-06:Nitric oxide reduction	0	bin_concoct_312_sub
N-S-07:Nitrous oxide reduction	0	bin_concoct_312_sub
N-S-08:Nitrite ammonification	1	bin_concoct_312_sub
N-S-09:Anammox	0	bin_concoct_312_sub
O-S-01:Iron reduction	0	bin_concoct_312_sub
O-S-02:Iron oxidation	0	bin_concoct_312_sub
O-S-03:Arsenate reduction	0	bin_concoct_312_sub
O-S-04:Arsenite oxidation	0	bin_concoct_312_sub
O-S-05:Selenate reduction	0	bin_concoct_312_sub
S-S-01:Sulfide oxidation	0	bin_concoct_312_sub
S-S-02:Sulfur reduction	0	bin_concoct_312_sub
S-S-03:Sulfur oxidation	0	bin_concoct_312_sub
S-S-04:Sulfite oxidation	0	bin_concoct_312_sub
S-S-05:Sulfate reduction	0	bin_concoct_312_sub
S-S-06:Sulfite reduction	0	bin_concoct_312_sub
S-S-07:Thiosulfate oxidation	0	bin_concoct_312_sub
S-S-08:Thiosulfate disproportionation 1	0	bin_concoct_312_sub
S-S-09:Thiosulfate disproportionation 2	0	bin_concoct_312_sub
C-S-01:Organic carbon oxidation	1	bin_concoct_315
C-S-02:Carbon fixation	0	bin_concoct_315
C-S-03:Ethanol oxidation	0	bin_concoct_315
C-S-04:Acetate oxidation	1	bin_concoct_315
C-S-05:Hydrogen generation	0	bin_concoct_315
C-S-06:Fermentation	1	bin_concoct_315
C-S-07:Methanogenesis	0	bin_concoct_315
C-S-08:Methanotrophy	0	bin_concoct_315
C-S-09:Hydrogen oxidation	0	bin_concoct_315
N-S-01:Nitrogen fixation	0	bin_concoct_315
N-S-02:Ammonia oxidation	0	bin_concoct_315
N-S-03:Nitrite oxidation	0	bin_concoct_315
N-S-04:Nitrate reduction	0	bin_concoct_315
N-S-05:Nitrite reduction	0	bin_concoct_315
N-S-06:Nitric oxide reduction	0	bin_concoct_315
N-S-07:Nitrous oxide reduction	0	bin_concoct_315
N-S-08:Nitrite ammonification	0	bin_concoct_315
N-S-09:Anammox	0	bin_concoct_315
O-S-01:Iron reduction	0	bin_concoct_315
O-S-02:Iron oxidation	0	bin_concoct_315
O-S-03:Arsenate reduction	0	bin_concoct_315
O-S-04:Arsenite oxidation	0	bin_concoct_315
O-S-05:Selenate reduction	0	bin_concoct_315
S-S-01:Sulfide oxidation	0	bin_concoct_315
S-S-02:Sulfur reduction	0	bin_concoct_315
S-S-03:Sulfur oxidation	0	bin_concoct_315
S-S-04:Sulfite oxidation	0	bin_concoct_315
S-S-05:Sulfate reduction	0	bin_concoct_315
S-S-06:Sulfite reduction	0	bin_concoct_315
S-S-07:Thiosulfate oxidation	0	bin_concoct_315
S-S-08:Thiosulfate disproportionation 1	0	bin_concoct_315
S-S-09:Thiosulfate disproportionation 2	0	bin_concoct_315
C-S-01:Organic carbon oxidation	1	bin_concoct_318
C-S-02:Carbon fixation	0	bin_concoct_318
C-S-03:Ethanol oxidation	0	bin_concoct_318
C-S-04:Acetate oxidation	0	bin_concoct_318
C-S-05:Hydrogen generation	0	bin_concoct_318
C-S-06:Fermentation	0	bin_concoct_318
C-S-07:Methanogenesis	0	bin_concoct_318
C-S-08:Methanotrophy	0	bin_concoct_318
C-S-09:Hydrogen oxidation	0	bin_concoct_318
N-S-01:Nitrogen fixation	0	bin_concoct_318
N-S-02:Ammonia oxidation	0	bin_concoct_318
N-S-03:Nitrite oxidation	0	bin_concoct_318
N-S-04:Nitrate reduction	0	bin_concoct_318
N-S-05:Nitrite reduction	0	bin_concoct_318
N-S-06:Nitric oxide reduction	0	bin_concoct_318
N-S-07:Nitrous oxide reduction	0	bin_concoct_318
N-S-08:Nitrite ammonification	0	bin_concoct_318
N-S-09:Anammox	0	bin_concoct_318
O-S-01:Iron reduction	0	bin_concoct_318
O-S-02:Iron oxidation	0	bin_concoct_318
O-S-03:Arsenate reduction	0	bin_concoct_318
O-S-04:Arsenite oxidation	0	bin_concoct_318
O-S-05:Selenate reduction	0	bin_concoct_318
S-S-01:Sulfide oxidation	0	bin_concoct_318
S-S-02:Sulfur reduction	0	bin_concoct_318
S-S-03:Sulfur oxidation	1	bin_concoct_318
S-S-04:Sulfite oxidation	0	bin_concoct_318
S-S-05:Sulfate reduction	0	bin_concoct_318
S-S-06:Sulfite reduction	0	bin_concoct_318
S-S-07:Thiosulfate oxidation	0	bin_concoct_318
S-S-08:Thiosulfate disproportionation 1	0	bin_concoct_318
S-S-09:Thiosulfate disproportionation 2	0	bin_concoct_318
C-S-01:Organic carbon oxidation	1	bin_concoct_58
C-S-02:Carbon fixation	0	bin_concoct_58
C-S-03:Ethanol oxidation	0	bin_concoct_58
C-S-04:Acetate oxidation	1	bin_concoct_58
C-S-05:Hydrogen generation	0	bin_concoct_58
C-S-06:Fermentation	1	bin_concoct_58
C-S-07:Methanogenesis	0	bin_concoct_58
C-S-08:Methanotrophy	0	bin_concoct_58
C-S-09:Hydrogen oxidation	0	bin_concoct_58
N-S-01:Nitrogen fixation	0	bin_concoct_58
N-S-02:Ammonia oxidation	0	bin_concoct_58
N-S-03:Nitrite oxidation	0	bin_concoct_58
N-S-04:Nitrate reduction	0	bin_concoct_58
N-S-05:Nitrite reduction	0	bin_concoct_58
N-S-06:Nitric oxide reduction	0	bin_concoct_58
N-S-07:Nitrous oxide reduction	0	bin_concoct_58
N-S-08:Nitrite ammonification	0	bin_concoct_58
N-S-09:Anammox	0	bin_concoct_58
O-S-01:Iron reduction	1	bin_concoct_58
O-S-02:Iron oxidation	0	bin_concoct_58
O-S-03:Arsenate reduction	0	bin_concoct_58
O-S-04:Arsenite oxidation	0	bin_concoct_58
O-S-05:Selenate reduction	0	bin_concoct_58
S-S-01:Sulfide oxidation	0	bin_concoct_58
S-S-02:Sulfur reduction	0	bin_concoct_58
S-S-03:Sulfur oxidation	0	bin_concoct_58
S-S-04:Sulfite oxidation	0	bin_concoct_58
S-S-05:Sulfate reduction	0	bin_concoct_58
S-S-06:Sulfite reduction	0	bin_concoct_58
S-S-07:Thiosulfate oxidation	0	bin_concoct_58
S-S-08:Thiosulfate disproportionation 1	0	bin_concoct_58
S-S-09:Thiosulfate disproportionation 2	0	bin_concoct_58
C-S-01:Organic carbon oxidation	1	bin_concoct_71_sub
C-S-02:Carbon fixation	0	bin_concoct_71_sub
C-S-03:Ethanol oxidation	0	bin_concoct_71_sub
C-S-04:Acetate oxidation	1	bin_concoct_71_sub
C-S-05:Hydrogen generation	0	bin_concoct_71_sub
C-S-06:Fermentation	1	bin_concoct_71_sub
C-S-07:Methanogenesis	0	bin_concoct_71_sub
C-S-08:Methanotrophy	0	bin_concoct_71_sub
C-S-09:Hydrogen oxidation	0	bin_concoct_71_sub
N-S-01:Nitrogen fixation	0	bin_concoct_71_sub
N-S-02:Ammonia oxidation	0	bin_concoct_71_sub
N-S-03:Nitrite oxidation	0	bin_concoct_71_sub
N-S-04:Nitrate reduction	1	bin_concoct_71_sub
N-S-05:Nitrite reduction	0	bin_concoct_71_sub
N-S-06:Nitric oxide reduction	0	bin_concoct_71_sub
N-S-07:Nitrous oxide reduction	0	bin_concoct_71_sub
N-S-08:Nitrite ammonification	0	bin_concoct_71_sub
N-S-09:Anammox	0	bin_concoct_71_sub
O-S-01:Iron reduction	1	bin_concoct_71_sub
O-S-02:Iron oxidation	1	bin_concoct_71_sub
O-S-03:Arsenate reduction	0	bin_concoct_71_sub
O-S-04:Arsenite oxidation	0	bin_concoct_71_sub
O-S-05:Selenate reduction	0	bin_concoct_71_sub
S-S-01:Sulfide oxidation	0	bin_concoct_71_sub
S-S-02:Sulfur reduction	0	bin_concoct_71_sub
S-S-03:Sulfur oxidation	1	bin_concoct_71_sub
S-S-04:Sulfite oxidation	0	bin_concoct_71_sub
S-S-05:Sulfate reduction	0	bin_concoct_71_sub
S-S-06:Sulfite reduction	0	bin_concoct_71_sub
S-S-07:Thiosulfate oxidation	1	bin_concoct_71_sub
S-S-08:Thiosulfate disproportionation 1	0	bin_concoct_71_sub
S-S-09:Thiosulfate disproportionation 2	0	bin_concoct_71_sub
C-S-01:Organic carbon oxidation	1	bin_concoct_87
C-S-02:Carbon fixation	0	bin_concoct_87
C-S-03:Ethanol oxidation	0	bin_concoct_87
C-S-04:Acetate oxidation	1	bin_concoct_87
C-S-05:Hydrogen generation	0	bin_concoct_87
C-S-06:Fermentation	1	bin_concoct_87
C-S-07:Methanogenesis	0	bin_concoct_87
C-S-08:Methanotrophy	0	bin_concoct_87
C-S-09:Hydrogen oxidation	0	bin_concoct_87
N-S-01:Nitrogen fixation	0	bin_concoct_87
N-S-02:Ammonia oxidation	0	bin_concoct_87
N-S-03:Nitrite oxidation	0	bin_concoct_87
N-S-04:Nitrate reduction	0	bin_concoct_87
N-S-05:Nitrite reduction	0	bin_concoct_87
N-S-06:Nitric oxide reduction	0	bin_concoct_87
N-S-07:Nitrous oxide reduction	0	bin_concoct_87
N-S-08:Nitrite ammonification	1	bin_concoct_87
N-S-09:Anammox	0	bin_concoct_87
O-S-01:Iron reduction	0	bin_concoct_87
O-S-02:Iron oxidation	0	bin_concoct_87
O-S-03:Arsenate reduction	0	bin_concoct_87
O-S-04:Arsenite oxidation	0	bin_concoct_87
O-S-05:Selenate reduction	0	bin_concoct_87
S-S-01:Sulfide oxidation	0	bin_concoct_87
S-S-02:Sulfur reduction	0	bin_concoct_87
S-S-03:Sulfur oxidation	0	bin_concoct_87
S-S-04:Sulfite oxidation	0	bin_concoct_87
S-S-05:Sulfate reduction	0	bin_concoct_87
S-S-06:Sulfite reduction	0	bin_concoct_87
S-S-07:Thiosulfate oxidation	0	bin_concoct_87
S-S-08:Thiosulfate disproportionation 1	0	bin_concoct_87
S-S-09:Thiosulfate disproportionation 2	0	bin_concoct_87
C-S-01:Organic carbon oxidation	1	bin_metabat_1004_sub
C-S-02:Carbon fixation	1	bin_metabat_1004_sub
C-S-03:Ethanol oxidation	0	bin_metabat_1004_sub
C-S-04:Acetate oxidation	1	bin_metabat_1004_sub
C-S-05:Hydrogen generation	0	bin_metabat_1004_sub
C-S-06:Fermentation	1	bin_metabat_1004_sub
C-S-07:Methanogenesis	0	bin_metabat_1004_sub
C-S-08:Methanotrophy	0	bin_metabat_1004_sub
C-S-09:Hydrogen oxidation	0	bin_metabat_1004_sub
N-S-01:Nitrogen fixation	1	bin_metabat_1004_sub
N-S-02:Ammonia oxidation	0	bin_metabat_1004_sub
N-S-03:Nitrite oxidation	0	bin_metabat_1004_sub
N-S-04:Nitrate reduction	0	bin_metabat_1004_sub
N-S-05:Nitrite reduction	0	bin_metabat_1004_sub
N-S-06:Nitric oxide reduction	0	bin_metabat_1004_sub
N-S-07:Nitrous oxide reduction	0	bin_metabat_1004_sub
N-S-08:Nitrite ammonification	0	bin_metabat_1004_sub
N-S-09:Anammox	0	bin_metabat_1004_sub
O-S-01:Iron reduction	1	bin_metabat_1004_sub
O-S-02:Iron oxidation	1	bin_metabat_1004_sub
O-S-03:Arsenate reduction	0	bin_metabat_1004_sub
O-S-04:Arsenite oxidation	0	bin_metabat_1004_sub
O-S-05:Selenate reduction	0	bin_metabat_1004_sub
S-S-01:Sulfide oxidation	1	bin_metabat_1004_sub
S-S-02:Sulfur reduction	0	bin_metabat_1004_sub
S-S-03:Sulfur oxidation	0	bin_metabat_1004_sub
S-S-04:Sulfite oxidation	0	bin_metabat_1004_sub
S-S-05:Sulfate reduction	0	bin_metabat_1004_sub
S-S-06:Sulfite reduction	0	bin_metabat_1004_sub
S-S-07:Thiosulfate oxidation	0	bin_metabat_1004_sub
S-S-08:Thiosulfate disproportionation 1	0	bin_metabat_1004_sub
S-S-09:Thiosulfate disproportionation 2	0	bin_metabat_1004_sub
C-S-01:Organic carbon oxidation	1	bin_metabat_1010
C-S-02:Carbon fixation	0	bin_metabat_1010
C-S-03:Ethanol oxidation	0	bin_metabat_1010
C-S-04:Acetate oxidation	1	bin_metabat_1010
C-S-05:Hydrogen generation	0	bin_metabat_1010
C-S-06:Fermentation	1	bin_metabat_1010
C-S-07:Methanogenesis	0	bin_metabat_1010
C-S-08:Methanotrophy	1	bin_metabat_1010
C-S-09:Hydrogen oxidation	0	bin_metabat_1010
N-S-01:Nitrogen fixation	0	bin_metabat_1010
N-S-02:Ammonia oxidation	0	bin_metabat_1010
N-S-03:Nitrite oxidation	0	bin_metabat_1010
N-S-04:Nitrate reduction	0	bin_metabat_1010
N-S-05:Nitrite reduction	0	bin_metabat_1010
N-S-06:Nitric oxide reduction	0	bin_metabat_1010
N-S-07:Nitrous oxide reduction	0	bin_metabat_1010
N-S-08:Nitrite ammonification	1	bin_metabat_1010
N-S-09:Anammox	0	bin_metabat_1010
O-S-01:Iron reduction	1	bin_metabat_1010
O-S-02:Iron oxidation	0	bin_metabat_1010
O-S-03:Arsenate reduction	0	bin_metabat_1010
O-S-04:Arsenite oxidation	0	bin_metabat_1010
O-S-05:Selenate reduction	0	bin_metabat_1010
S-S-01:Sulfide oxidation	0	bin_metabat_1010
S-S-02:Sulfur reduction	0	bin_metabat_1010
S-S-03:Sulfur oxidation	1	bin_metabat_1010
S-S-04:Sulfite oxidation	0	bin_metabat_1010
S-S-05:Sulfate reduction	0	bin_metabat_1010
S-S-06:Sulfite reduction	0	bin_metabat_1010
S-S-07:Thiosulfate oxidation	0	bin_metabat_1010
S-S-08:Thiosulfate disproportionation 1	0	bin_metabat_1010
S-S-09:Thiosulfate disproportionation 2	0	bin_metabat_1010
C-S-01:Organic carbon oxidation	1	bin_metabat_1013
C-S-02:Carbon fixation	0	bin_metabat_1013
C-S-03:Ethanol oxidation	0	bin_metabat_1013
C-S-04:Acetate oxidation	0	bin_metabat_1013
C-S-05:Hydrogen generation	0	bin_metabat_1013
C-S-06:Fermentation	0	bin_metabat_1013
C-S-07:Methanogenesis	0	bin_metabat_1013
C-S-08:Methanotrophy	0	bin_metabat_1013
C-S-09:Hydrogen oxidation	0	bin_metabat_1013
N-S-01:Nitrogen fixation	0	bin_metabat_1013
N-S-02:Ammonia oxidation	0	bin_metabat_1013
N-S-03:Nitrite oxidation	0	bin_metabat_1013
N-S-04:Nitrate reduction	0	bin_metabat_1013
N-S-05:Nitrite reduction	0	bin_metabat_1013
N-S-06:Nitric oxide reduction	0	bin_metabat_1013
N-S-07:Nitrous oxide reduction	0	bin_metabat_1013
N-S-08:Nitrite ammonification	0	bin_metabat_1013
N-S-09:Anammox	0	bin_metabat_1013
O-S-01:Iron reduction	0	bin_metabat_1013
O-S-02:Iron oxidation	0	bin_metabat_1013
O-S-03:Arsenate reduction	0	bin_metabat_1013
O-S-04:Arsenite oxidation	0	bin_metabat_1013
O-S-05:Selenate reduction	0	bin_metabat_1013
S-S-01:Sulfide oxidation	0	bin_metabat_1013
S-S-02:Sulfur reduction	0	bin_metabat_1013
S-S-03:Sulfur oxidation	1	bin_metabat_1013
S-S-04:Sulfite oxidation	0	bin_metabat_1013
S-S-05:Sulfate reduction	0	bin_metabat_1013
S-S-06:Sulfite reduction	0	bin_metabat_1013
S-S-07:Thiosulfate oxidation	0	bin_metabat_1013
S-S-08:Thiosulfate disproportionation 1	0	bin_metabat_1013
S-S-09:Thiosulfate disproportionation 2	0	bin_metabat_1013
C-S-01:Organic carbon oxidation	1	bin_metabat_1027
C-S-02:Carbon fixation	1	bin_metabat_1027
C-S-03:Ethanol oxidation	0	bin_metabat_1027
C-S-04:Acetate oxidation	1	bin_metabat_1027
C-S-05:Hydrogen generation	0	bin_metabat_1027
C-S-06:Fermentation	1	bin_metabat_1027
C-S-07:Methanogenesis	0	bin_metabat_1027
C-S-08:Methanotrophy	0	bin_metabat_1027
C-S-09:Hydrogen oxidation	0	bin_metabat_1027
N-S-01:Nitrogen fixation	0	bin_metabat_1027
N-S-02:Ammonia oxidation	0	bin_metabat_1027
N-S-03:Nitrite oxidation	0	bin_metabat_1027
N-S-04:Nitrate reduction	0	bin_metabat_1027
N-S-05:Nitrite reduction	0	bin_metabat_1027
N-S-06:Nitric oxide reduction	0	bin_metabat_1027
N-S-07:Nitrous oxide reduction	0	bin_metabat_1027
N-S-08:Nitrite ammonification	1	bin_metabat_1027
N-S-09:Anammox	0	bin_metabat_1027
O-S-01:Iron reduction	1	bin_metabat_1027
O-S-02:Iron oxidation	1	bin_metabat_1027
O-S-03:Arsenate reduction	0	bin_metabat_1027
O-S-04:Arsenite oxidation	0	bin_metabat_1027
O-S-05:Selenate reduction	0	bin_metabat_1027
S-S-01:Sulfide oxidation	0	bin_metabat_1027
S-S-02:Sulfur reduction	0	bin_metabat_1027
S-S-03:Sulfur oxidation	1	bin_metabat_1027
S-S-04:Sulfite oxidation	0	bin_metabat_1027
S-S-05:Sulfate reduction	0	bin_metabat_1027
S-S-06:Sulfite reduction	0	bin_metabat_1027
S-S-07:Thiosulfate oxidation	0	bin_metabat_1027
S-S-08:Thiosulfate disproportionation 1	0	bin_metabat_1027
S-S-09:Thiosulfate disproportionation 2	0	bin_metabat_1027
C-S-01:Organic carbon oxidation	1	bin_metabat_1043
C-S-02:Carbon fixation	0	bin_metabat_1043
C-S-03:Ethanol oxidation	0	bin_metabat_1043
C-S-04:Acetate oxidation	1	bin_metabat_1043
C-S-05:Hydrogen generation	0	bin_metabat_1043
C-S-06:Fermentation	1	bin_metabat_1043
C-S-07:Methanogenesis	0	bin_metabat_1043
C-S-08:Methanotrophy	0	bin_metabat_1043
C-S-09:Hydrogen oxidation	0	bin_metabat_1043
N-S-01:Nitrogen fixation	1	bin_metabat_1043
N-S-02:Ammonia oxidation	0	bin_metabat_1043
N-S-03:Nitrite oxidation	0	bin_metabat_1043
N-S-04:Nitrate reduction	0	bin_metabat_1043
N-S-05:Nitrite reduction	0	bin_metabat_1043
N-S-06:Nitric oxide reduction	0	bin_metabat_1043
N-S-07:Nitrous oxide reduction	0	bin_metabat_1043
N-S-08:Nitrite ammonification	1	bin_metabat_1043
N-S-09:Anammox	0	bin_metabat_1043
O-S-01:Iron reduction	0	bin_metabat_1043
O-S-02:Iron oxidation	1	bin_metabat_1043
O-S-03:Arsenate reduction	0	bin_metabat_1043
O-S-04:Arsenite oxidation	0	bin_metabat_1043
O-S-05:Selenate reduction	0	bin_metabat_1043
S-S-01:Sulfide oxidation	0	bin_metabat_1043
S-S-02:Sulfur reduction	0	bin_metabat_1043
S-S-03:Sulfur oxidation	1	bin_metabat_1043
S-S-04:Sulfite oxidation	0	bin_metabat_1043
S-S-05:Sulfate reduction	0	bin_metabat_1043
S-S-06:Sulfite reduction	0	bin_metabat_1043
S-S-07:Thiosulfate oxidation	0	bin_metabat_1043
S-S-08:Thiosulfate disproportionation 1	0	bin_metabat_1043
S-S-09:Thiosulfate disproportionation 2	0	bin_metabat_1043
C-S-01:Organic carbon oxidation	1	bin_metabat_1045
C-S-02:Carbon fixation	0	bin_metabat_1045
C-S-03:Ethanol oxidation	0	bin_metabat_1045
C-S-04:Acetate oxidation	1	bin_metabat_1045
C-S-05:Hydrogen generation	0	bin_metabat_1045
C-S-06:Fermentation	1	bin_metabat_1045
C-S-07:Methanogenesis	0	bin_metabat_1045
C-S-08:Methanotrophy	0	bin_metabat_1045
C-S-09:Hydrogen oxidation	0	bin_metabat_1045
N-S-01:Nitrogen fixation	0	bin_metabat_1045
N-S-02:Ammonia oxidation	0	bin_metabat_1045
N-S-03:Nitrite oxidation	0	bin_metabat_1045
N-S-04:Nitrate reduction	0	bin_metabat_1045
N-S-05:Nitrite reduction	0	bin_metabat_1045
N-S-06:Nitric oxide reduction	0	bin_metabat_1045
N-S-07:Nitrous oxide reduction	0	bin_metabat_1045
N-S-08:Nitrite ammonification	0	bin_metabat_1045
N-S-09:Anammox	0	bin_metabat_1045
O-S-01:Iron reduction	0	bin_metabat_1045
O-S-02:Iron oxidation	0	bin_metabat_1045
O-S-03:Arsenate reduction	0	bin_metabat_1045
O-S-04:Arsenite oxidation	0	bin_metabat_1045
O-S-05:Selenate reduction	0	bin_metabat_1045
S-S-01:Sulfide oxidation	0	bin_metabat_1045
S-S-02:Sulfur reduction	0	bin_metabat_1045
S-S-03:Sulfur oxidation	1	bin_metabat_1045
S-S-04:Sulfite oxidation	0	bin_metabat_1045
S-S-05:Sulfate reduction	0	bin_metabat_1045
S-S-06:Sulfite reduction	0	bin_metabat_1045
S-S-07:Thiosulfate oxidation	0	bin_metabat_1045
S-S-08:Thiosulfate disproportionation 1	0	bin_metabat_1045
S-S-09:Thiosulfate disproportionation 2	0	bin_metabat_1045
C-S-01:Organic carbon oxidation	1	bin_metabat_1060
C-S-02:Carbon fixation	0	bin_metabat_1060
C-S-03:Ethanol oxidation	0	bin_metabat_1060
C-S-04:Acetate oxidation	1	bin_metabat_1060
C-S-05:Hydrogen generation	0	bin_metabat_1060
C-S-06:Fermentation	1	bin_metabat_1060
C-S-07:Methanogenesis	0	bin_metabat_1060
C-S-08:Methanotrophy	0	bin_metabat_1060
C-S-09:Hydrogen oxidation	0	bin_metabat_1060
N-S-01:Nitrogen fixation	0	bin_metabat_1060
N-S-02:Ammonia oxidation	0	bin_metabat_1060
N-S-03:Nitrite oxidation	0	bin_metabat_1060
N-S-04:Nitrate reduction	0	bin_metabat_1060
N-S-05:Nitrite reduction	0	bin_metabat_1060
N-S-06:Nitric oxide reduction	0	bin_metabat_1060
N-S-07:Nitrous oxide reduction	0	bin_metabat_1060
N-S-08:Nitrite ammonification	1	bin_metabat_1060
N-S-09:Anammox	0	bin_metabat_1060
O-S-01:Iron reduction	0	bin_metabat_1060
O-S-02:Iron oxidation	0	bin_metabat_1060
O-S-03:Arsenate reduction	0	bin_metabat_1060
O-S-04:Arsenite oxidation	0	bin_metabat_1060
O-S-05:Selenate reduction	0	bin_metabat_1060
S-S-01:Sulfide oxidation	0	bin_metabat_1060
S-S-02:Sulfur reduction	0	bin_metabat_1060
S-S-03:Sulfur oxidation	1	bin_metabat_1060
S-S-04:Sulfite oxidation	0	bin_metabat_1060
S-S-05:Sulfate reduction	0	bin_metabat_1060
S-S-06:Sulfite reduction	0	bin_metabat_1060
S-S-07:Thiosulfate oxidation	0	bin_metabat_1060
S-S-08:Thiosulfate disproportionation 1	0	bin_metabat_1060
S-S-09:Thiosulfate disproportionation 2	0	bin_metabat_1060
C-S-01:Organic carbon oxidation	1	bin_metabat_1103
C-S-02:Carbon fixation	0	bin_metabat_1103
C-S-03:Ethanol oxidation	0	bin_metabat_1103
C-S-04:Acetate oxidation	1	bin_metabat_1103
C-S-05:Hydrogen generation	0	bin_metabat_1103
C-S-06:Fermentation	1	bin_metabat_1103
C-S-07:Methanogenesis	0	bin_metabat_1103
C-S-08:Methanotrophy	0	bin_metabat_1103
C-S-09:Hydrogen oxidation	0	bin_metabat_1103
N-S-01:Nitrogen fixation	0	bin_metabat_1103
N-S-02:Ammonia oxidation	0	bin_metabat_1103
N-S-03:Nitrite oxidation	0	bin_metabat_1103
N-S-04:Nitrate reduction	0	bin_metabat_1103
N-S-05:Nitrite reduction	0	bin_metabat_1103
N-S-06:Nitric oxide reduction	0	bin_metabat_1103
N-S-07:Nitrous oxide reduction	0	bin_metabat_1103
N-S-08:Nitrite ammonification	0	bin_metabat_1103
N-S-09:Anammox	0	bin_metabat_1103
O-S-01:Iron reduction	1	bin_metabat_1103
O-S-02:Iron oxidation	0	bin_metabat_1103
O-S-03:Arsenate reduction	0	bin_metabat_1103
O-S-04:Arsenite oxidation	0	bin_metabat_1103
O-S-05:Selenate reduction	0	bin_metabat_1103
S-S-01:Sulfide oxidation	0	bin_metabat_1103
S-S-02:Sulfur reduction	0	bin_metabat_1103
S-S-03:Sulfur oxidation	0	bin_metabat_1103
S-S-04:Sulfite oxidation	0	bin_metabat_1103
S-S-05:Sulfate reduction	0	bin_metabat_1103
S-S-06:Sulfite reduction	0	bin_metabat_1103
S-S-07:Thiosulfate oxidation	0	bin_metabat_1103
S-S-08:Thiosulfate disproportionation 1	0	bin_metabat_1103
S-S-09:Thiosulfate disproportionation 2	1	bin_metabat_1103
C-S-01:Organic carbon oxidation	1	bin_metabat_1109
C-S-02:Carbon fixation	0	bin_metabat_1109
C-S-03:Ethanol oxidation	0	bin_metabat_1109
C-S-04:Acetate oxidation	1	bin_metabat_1109
C-S-05:Hydrogen generation	0	bin_metabat_1109
C-S-06:Fermentation	1	bin_metabat_1109
C-S-07:Methanogenesis	0	bin_metabat_1109
C-S-08:Methanotrophy	0	bin_metabat_1109
C-S-09:Hydrogen oxidation	0	bin_metabat_1109
N-S-01:Nitrogen fixation	0	bin_metabat_1109
N-S-02:Ammonia oxidation	0	bin_metabat_1109
N-S-03:Nitrite oxidation	0	bin_metabat_1109
N-S-04:Nitrate reduction	0	bin_metabat_1109
N-S-05:Nitrite reduction	0	bin_metabat_1109
N-S-06:Nitric oxide reduction	0	bin_metabat_1109
N-S-07:Nitrous oxide reduction	0	bin_metabat_1109
N-S-08:Nitrite ammonification	1	bin_metabat_1109
N-S-09:Anammox	0	bin_metabat_1109
O-S-01:Iron reduction	0	bin_metabat_1109
O-S-02:Iron oxidation	0	bin_metabat_1109
O-S-03:Arsenate reduction	0	bin_metabat_1109
O-S-04:Arsenite oxidation	0	bin_metabat_1109
O-S-05:Selenate reduction	0	bin_metabat_1109
S-S-01:Sulfide oxidation	0	bin_metabat_1109
S-S-02:Sulfur reduction	0	bin_metabat_1109
S-S-03:Sulfur oxidation	0	bin_metabat_1109
S-S-04:Sulfite oxidation	0	bin_metabat_1109
S-S-05:Sulfate reduction	0	bin_metabat_1109
S-S-06:Sulfite reduction	0	bin_metabat_1109
S-S-07:Thiosulfate oxidation	0	bin_metabat_1109
S-S-08:Thiosulfate disproportionation 1	0	bin_metabat_1109
S-S-09:Thiosulfate disproportionation 2	0	bin_metabat_1109
C-S-01:Organic carbon oxidation	1	bin_metabat_1122
C-S-02:Carbon fixation	0	bin_metabat_1122
C-S-03:Ethanol oxidation	0	bin_metabat_1122
C-S-04:Acetate oxidation	1	bin_metabat_1122
C-S-05:Hydrogen generation	0	bin_metabat_1122
C-S-06:Fermentation	1	bin_metabat_1122
C-S-07:Methanogenesis	0	bin_metabat_1122
C-S-08:Methanotrophy	0	bin_metabat_1122
C-S-09:Hydrogen oxidation	0	bin_metabat_1122
N-S-01:Nitrogen fixation	0	bin_metabat_1122
N-S-02:Ammonia oxidation	0	bin_metabat_1122
N-S-03:Nitrite oxidation	0	bin_metabat_1122
N-S-04:Nitrate reduction	0	bin_metabat_1122
N-S-05:Nitrite reduction	0	bin_metabat_1122
N-S-06:Nitric oxide reduction	0	bin_metabat_1122
N-S-07:Nitrous oxide reduction	0	bin_metabat_1122
N-S-08:Nitrite ammonification	1	bin_metabat_1122
N-S-09:Anammox	0	bin_metabat_1122
O-S-01:Iron reduction	0	bin_metabat_1122
O-S-02:Iron oxidation	0	bin_metabat_1122
O-S-03:Arsenate reduction	0	bin_metabat_1122
O-S-04:Arsenite oxidation	0	bin_metabat_1122
O-S-05:Selenate reduction	0	bin_metabat_1122
S-S-01:Sulfide oxidation	0	bin_metabat_1122
S-S-02:Sulfur reduction	0	bin_metabat_1122
S-S-03:Sulfur oxidation	0	bin_metabat_1122
S-S-04:Sulfite oxidation	0	bin_metabat_1122
S-S-05:Sulfate reduction	0	bin_metabat_1122
S-S-06:Sulfite reduction	0	bin_metabat_1122
S-S-07:Thiosulfate oxidation	0	bin_metabat_1122
S-S-08:Thiosulfate disproportionation 1	0	bin_metabat_1122
S-S-09:Thiosulfate disproportionation 2	0	bin_metabat_1122
C-S-01:Organic carbon oxidation	1	bin_metabat_1125
C-S-02:Carbon fixation	0	bin_metabat_1125
C-S-03:Ethanol oxidation	0	bin_metabat_1125
C-S-04:Acetate oxidation	0	bin_metabat_1125
C-S-05:Hydrogen generation	0	bin_metabat_1125
C-S-06:Fermentation	0	bin_metabat_1125
C-S-07:Methanogenesis	0	bin_metabat_1125
C-S-08:Methanotrophy	0	bin_metabat_1125
C-S-09:Hydrogen oxidation	0	bin_metabat_1125
N-S-01:Nitrogen fixation	0	bin_metabat_1125
N-S-02:Ammonia oxidation	0	bin_metabat_1125
N-S-03:Nitrite oxidation	0	bin_metabat_1125
N-S-04:Nitrate reduction	0	bin_metabat_1125
N-S-05:Nitrite reduction	0	bin_metabat_1125
N-S-06:Nitric oxide reduction	0	bin_metabat_1125
N-S-07:Nitrous oxide reduction	0	bin_metabat_1125
N-S-08:Nitrite ammonification	1	bin_metabat_1125
N-S-09:Anammox	0	bin_metabat_1125
O-S-01:Iron reduction	1	bin_metabat_1125
O-S-02:Iron oxidation	0	bin_metabat_1125
O-S-03:Arsenate reduction	0	bin_metabat_1125
O-S-04:Arsenite oxidation	0	bin_metabat_1125
O-S-05:Selenate reduction	0	bin_metabat_1125
S-S-01:Sulfide oxidation	0	bin_metabat_1125
S-S-02:Sulfur reduction	0	bin_metabat_1125
S-S-03:Sulfur oxidation	0	bin_metabat_1125
S-S-04:Sulfite oxidation	0	bin_metabat_1125
S-S-05:Sulfate reduction	0	bin_metabat_1125
S-S-06:Sulfite reduction	0	bin_metabat_1125
S-S-07:Thiosulfate oxidation	0	bin_metabat_1125
S-S-08:Thiosulfate disproportionation 1	0	bin_metabat_1125
S-S-09:Thiosulfate disproportionation 2	0	bin_metabat_1125
C-S-01:Organic carbon oxidation	1	bin_metabat_1126
C-S-02:Carbon fixation	1	bin_metabat_1126
C-S-03:Ethanol oxidation	0	bin_metabat_1126
C-S-04:Acetate oxidation	0	bin_metabat_1126
C-S-05:Hydrogen generation	0	bin_metabat_1126
C-S-06:Fermentation	1	bin_metabat_1126
C-S-07:Methanogenesis	0	bin_metabat_1126
C-S-08:Methanotrophy	0	bin_metabat_1126
C-S-09:Hydrogen oxidation	0	bin_metabat_1126
N-S-01:Nitrogen fixation	0	bin_metabat_1126
N-S-02:Ammonia oxidation	0	bin_metabat_1126
N-S-03:Nitrite oxidation	0	bin_metabat_1126
N-S-04:Nitrate reduction	1	bin_metabat_1126
N-S-05:Nitrite reduction	0	bin_metabat_1126
N-S-06:Nitric oxide reduction	1	bin_metabat_1126
N-S-07:Nitrous oxide reduction	0	bin_metabat_1126
N-S-08:Nitrite ammonification	1	bin_metabat_1126
N-S-09:Anammox	0	bin_metabat_1126
O-S-01:Iron reduction	1	bin_metabat_1126
O-S-02:Iron oxidation	1	bin_metabat_1126
O-S-03:Arsenate reduction	0	bin_metabat_1126
O-S-04:Arsenite oxidation	0	bin_metabat_1126
O-S-05:Selenate reduction	0	bin_metabat_1126
S-S-01:Sulfide oxidation	0	bin_metabat_1126
S-S-02:Sulfur reduction	0	bin_metabat_1126
S-S-03:Sulfur oxidation	1	bin_metabat_1126
S-S-04:Sulfite oxidation	0	bin_metabat_1126
S-S-05:Sulfate reduction	0	bin_metabat_1126
S-S-06:Sulfite reduction	0	bin_metabat_1126
S-S-07:Thiosulfate oxidation	0	bin_metabat_1126
S-S-08:Thiosulfate disproportionation 1	0	bin_metabat_1126
S-S-09:Thiosulfate disproportionation 2	0	bin_metabat_1126
C-S-01:Organic carbon oxidation	1	bin_metabat_1136
C-S-02:Carbon fixation	1	bin_metabat_1136
C-S-03:Ethanol oxidation	0	bin_metabat_1136
C-S-04:Acetate oxidation	1	bin_metabat_1136
C-S-05:Hydrogen generation	1	bin_metabat_1136
C-S-06:Fermentation	1	bin_metabat_1136
C-S-07:Methanogenesis	0	bin_metabat_1136
C-S-08:Methanotrophy	0	bin_metabat_1136
C-S-09:Hydrogen oxidation	1	bin_metabat_1136
N-S-01:Nitrogen fixation	0	bin_metabat_1136
N-S-02:Ammonia oxidation	0	bin_metabat_1136
N-S-03:Nitrite oxidation	0	bin_metabat_1136
N-S-04:Nitrate reduction	0	bin_metabat_1136
N-S-05:Nitrite reduction	0	bin_metabat_1136
N-S-06:Nitric oxide reduction	0	bin_metabat_1136
N-S-07:Nitrous oxide reduction	0	bin_metabat_1136
N-S-08:Nitrite ammonification	0	bin_metabat_1136
N-S-09:Anammox	0	bin_metabat_1136
O-S-01:Iron reduction	1	bin_metabat_1136
O-S-02:Iron oxidation	0	bin_metabat_1136
O-S-03:Arsenate reduction	0	bin_metabat_1136
O-S-04:Arsenite oxidation	0	bin_metabat_1136
O-S-05:Selenate reduction	0	bin_metabat_1136
S-S-01:Sulfide oxidation	0	bin_metabat_1136
S-S-02:Sulfur reduction	0	bin_metabat_1136
S-S-03:Sulfur oxidation	1	bin_metabat_1136
S-S-04:Sulfite oxidation	1	bin_metabat_1136
S-S-05:Sulfate reduction	1	bin_metabat_1136
S-S-06:Sulfite reduction	0	bin_metabat_1136
S-S-07:Thiosulfate oxidation	0	bin_metabat_1136
S-S-08:Thiosulfate disproportionation 1	0	bin_metabat_1136
S-S-09:Thiosulfate disproportionation 2	0	bin_metabat_1136
C-S-01:Organic carbon oxidation	1	bin_metabat_1141
C-S-02:Carbon fixation	1	bin_metabat_1141
C-S-03:Ethanol oxidation	0	bin_metabat_1141
C-S-04:Acetate oxidation	1	bin_metabat_1141
C-S-05:Hydrogen generation	0	bin_metabat_1141
C-S-06:Fermentation	1	bin_metabat_1141
C-S-07:Methanogenesis	0	bin_metabat_1141
C-S-08:Methanotrophy	0	bin_metabat_1141
C-S-09:Hydrogen oxidation	0	bin_metabat_1141
N-S-01:Nitrogen fixation	0	bin_metabat_1141
N-S-02:Ammonia oxidation	0	bin_metabat_1141
N-S-03:Nitrite oxidation	0	bin_metabat_1141
N-S-04:Nitrate reduction	0	bin_metabat_1141
N-S-05:Nitrite reduction	0	bin_metabat_1141
N-S-06:Nitric oxide reduction	0	bin_metabat_1141
N-S-07:Nitrous oxide reduction	0	bin_metabat_1141
N-S-08:Nitrite ammonification	1	bin_metabat_1141
N-S-09:Anammox	0	bin_metabat_1141
O-S-01:Iron reduction	1	bin_metabat_1141
O-S-02:Iron oxidation	0	bin_metabat_1141
O-S-03:Arsenate reduction	0	bin_metabat_1141
O-S-04:Arsenite oxidation	0	bin_metabat_1141
O-S-05:Selenate reduction	0	bin_metabat_1141
S-S-01:Sulfide oxidation	0	bin_metabat_1141
S-S-02:Sulfur reduction	0	bin_metabat_1141
S-S-03:Sulfur oxidation	1	bin_metabat_1141
S-S-04:Sulfite oxidation	0	bin_metabat_1141
S-S-05:Sulfate reduction	0	bin_metabat_1141
S-S-06:Sulfite reduction	0	bin_metabat_1141
S-S-07:Thiosulfate oxidation	0	bin_metabat_1141
S-S-08:Thiosulfate disproportionation 1	0	bin_metabat_1141
S-S-09:Thiosulfate disproportionation 2	0	bin_metabat_1141
C-S-01:Organic carbon oxidation	1	bin_metabat_1159_sub
C-S-02:Carbon fixation	1	bin_metabat_1159_sub
C-S-03:Ethanol oxidation	0	bin_metabat_1159_sub
C-S-04:Acetate oxidation	1	bin_metabat_1159_sub
C-S-05:Hydrogen generation	1	bin_metabat_1159_sub
C-S-06:Fermentation	1	bin_metabat_1159_sub
C-S-07:Methanogenesis	0	bin_metabat_1159_sub
C-S-08:Methanotrophy	0	bin_metabat_1159_sub
C-S-09:Hydrogen oxidation	1	bin_metabat_1159_sub
N-S-01:Nitrogen fixation	0	bin_metabat_1159_sub
N-S-02:Ammonia oxidation	0	bin_metabat_1159_sub
N-S-03:Nitrite oxidation	0	bin_metabat_1159_sub
N-S-04:Nitrate reduction	0	bin_metabat_1159_sub
N-S-05:Nitrite reduction	0	bin_metabat_1159_sub
N-S-06:Nitric oxide reduction	0	bin_metabat_1159_sub
N-S-07:Nitrous oxide reduction	0	bin_metabat_1159_sub
N-S-08:Nitrite ammonification	0	bin_metabat_1159_sub
N-S-09:Anammox	0	bin_metabat_1159_sub
O-S-01:Iron reduction	1	bin_metabat_1159_sub
O-S-02:Iron oxidation	1	bin_metabat_1159_sub
O-S-03:Arsenate reduction	0	bin_metabat_1159_sub
O-S-04:Arsenite oxidation	0	bin_metabat_1159_sub
O-S-05:Selenate reduction	0	bin_metabat_1159_sub
S-S-01:Sulfide oxidation	1	bin_metabat_1159_sub
S-S-02:Sulfur reduction	0	bin_metabat_1159_sub
S-S-03:Sulfur oxidation	0	bin_metabat_1159_sub
S-S-04:Sulfite oxidation	0	bin_metabat_1159_sub
S-S-05:Sulfate reduction	0	bin_metabat_1159_sub
S-S-06:Sulfite reduction	0	bin_metabat_1159_sub
S-S-07:Thiosulfate oxidation	0	bin_metabat_1159_sub
S-S-08:Thiosulfate disproportionation 1	0	bin_metabat_1159_sub
S-S-09:Thiosulfate disproportionation 2	0	bin_metabat_1159_sub
C-S-01:Organic carbon oxidation	1	bin_metabat_1166
C-S-02:Carbon fixation	0	bin_metabat_1166
C-S-03:Ethanol oxidation	0	bin_metabat_1166
C-S-04:Acetate oxidation	1	bin_metabat_1166
C-S-05:Hydrogen generation	0	bin_metabat_1166
C-S-06:Fermentation	1	bin_metabat_1166
C-S-07:Methanogenesis	0	bin_metabat_1166
C-S-08:Methanotrophy	0	bin_metabat_1166
C-S-09:Hydrogen oxidation	0	bin_metabat_1166
N-S-01:Nitrogen fixation	0	bin_metabat_1166
N-S-02:Ammonia oxidation	0	bin_metabat_1166
N-S-03:Nitrite oxidation	0	bin_metabat_1166
N-S-04:Nitrate reduction	0	bin_metabat_1166
N-S-05:Nitrite reduction	0	bin_metabat_1166
N-S-06:Nitric oxide reduction	1	bin_metabat_1166
N-S-07:Nitrous oxide reduction	0	bin_metabat_1166
N-S-08:Nitrite ammonification	0	bin_metabat_1166
N-S-09:Anammox	0	bin_metabat_1166
O-S-01:Iron reduction	1	bin_metabat_1166
O-S-02:Iron oxidation	1	bin_metabat_1166
O-S-03:Arsenate reduction	0	bin_metabat_1166
O-S-04:Arsenite oxidation	0	bin_metabat_1166
O-S-05:Selenate reduction	0	bin_metabat_1166
S-S-01:Sulfide oxidation	0	bin_metabat_1166
S-S-02:Sulfur reduction	0	bin_metabat_1166
S-S-03:Sulfur oxidation	1	bin_metabat_1166
S-S-04:Sulfite oxidation	0	bin_metabat_1166
S-S-05:Sulfate reduction	0	bin_metabat_1166
S-S-06:Sulfite reduction	0	bin_metabat_1166
S-S-07:Thiosulfate oxidation	0	bin_metabat_1166
S-S-08:Thiosulfate disproportionation 1	0	bin_metabat_1166
S-S-09:Thiosulfate disproportionation 2	1	bin_metabat_1166
C-S-01:Organic carbon oxidation	1	bin_metabat_1174
C-S-02:Carbon fixation	0	bin_metabat_1174
C-S-03:Ethanol oxidation	0	bin_metabat_1174
C-S-04:Acetate oxidation	1	bin_metabat_1174
C-S-05:Hydrogen generation	0	bin_metabat_1174
C-S-06:Fermentation	1	bin_metabat_1174
C-S-07:Methanogenesis	0	bin_metabat_1174
C-S-08:Methanotrophy	0	bin_metabat_1174
C-S-09:Hydrogen oxidation	0	bin_metabat_1174
N-S-01:Nitrogen fixation	0	bin_metabat_1174
N-S-02:Ammonia oxidation	0	bin_metabat_1174
N-S-03:Nitrite oxidation	0	bin_metabat_1174
N-S-04:Nitrate reduction	0	bin_metabat_1174
N-S-05:Nitrite reduction	0	bin_metabat_1174
N-S-06:Nitric oxide reduction	0	bin_metabat_1174
N-S-07:Nitrous oxide reduction	1	bin_metabat_1174
N-S-08:Nitrite ammonification	0	bin_metabat_1174
N-S-09:Anammox	0	bin_metabat_1174
O-S-01:Iron reduction	1	bin_metabat_1174
O-S-02:Iron oxidation	0	bin_metabat_1174
O-S-03:Arsenate reduction	0	bin_metabat_1174
O-S-04:Arsenite oxidation	0	bin_metabat_1174
O-S-05:Selenate reduction	0	bin_metabat_1174
S-S-01:Sulfide oxidation	0	bin_metabat_1174
S-S-02:Sulfur reduction	0	bin_metabat_1174
S-S-03:Sulfur oxidation	1	bin_metabat_1174
S-S-04:Sulfite oxidation	0	bin_metabat_1174
S-S-05:Sulfate reduction	0	bin_metabat_1174
S-S-06:Sulfite reduction	0	bin_metabat_1174
S-S-07:Thiosulfate oxidation	0	bin_metabat_1174
S-S-08:Thiosulfate disproportionation 1	0	bin_metabat_1174
S-S-09:Thiosulfate disproportionation 2	0	bin_metabat_1174
C-S-01:Organic carbon oxidation	1	bin_metabat_1178
C-S-02:Carbon fixation	0	bin_metabat_1178
C-S-03:Ethanol oxidation	0	bin_metabat_1178
C-S-04:Acetate oxidation	0	bin_metabat_1178
C-S-05:Hydrogen generation	0	bin_metabat_1178
C-S-06:Fermentation	1	bin_metabat_1178
C-S-07:Methanogenesis	0	bin_metabat_1178
C-S-08:Methanotrophy	0	bin_metabat_1178
C-S-09:Hydrogen oxidation	0	bin_metabat_1178
N-S-01:Nitrogen fixation	0	bin_metabat_1178
N-S-02:Ammonia oxidation	0	bin_metabat_1178
N-S-03:Nitrite oxidation	0	bin_metabat_1178
N-S-04:Nitrate reduction	0	bin_metabat_1178
N-S-05:Nitrite reduction	0	bin_metabat_1178
N-S-06:Nitric oxide reduction	0	bin_metabat_1178
N-S-07:Nitrous oxide reduction	0	bin_metabat_1178
N-S-08:Nitrite ammonification	0	bin_metabat_1178
N-S-09:Anammox	0	bin_metabat_1178
O-S-01:Iron reduction	1	bin_metabat_1178
O-S-02:Iron oxidation	0	bin_metabat_1178
O-S-03:Arsenate reduction	0	bin_metabat_1178
O-S-04:Arsenite oxidation	0	bin_metabat_1178
O-S-05:Selenate reduction	0	bin_metabat_1178
S-S-01:Sulfide oxidation	0	bin_metabat_1178
S-S-02:Sulfur reduction	0	bin_metabat_1178
S-S-03:Sulfur oxidation	1	bin_metabat_1178
S-S-04:Sulfite oxidation	0	bin_metabat_1178
S-S-05:Sulfate reduction	0	bin_metabat_1178
S-S-06:Sulfite reduction	0	bin_metabat_1178
S-S-07:Thiosulfate oxidation	0	bin_metabat_1178
S-S-08:Thiosulfate disproportionation 1	0	bin_metabat_1178
S-S-09:Thiosulfate disproportionation 2	0	bin_metabat_1178
C-S-01:Organic carbon oxidation	1	bin_metabat_12
C-S-02:Carbon fixation	0	bin_metabat_12
C-S-03:Ethanol oxidation	0	bin_metabat_12
C-S-04:Acetate oxidation	1	bin_metabat_12
C-S-05:Hydrogen generation	1	bin_metabat_12
C-S-06:Fermentation	1	bin_metabat_12
C-S-07:Methanogenesis	0	bin_metabat_12
C-S-08:Methanotrophy	0	bin_metabat_12
C-S-09:Hydrogen oxidation	1	bin_metabat_12
N-S-01:Nitrogen fixation	1	bin_metabat_12
N-S-02:Ammonia oxidation	0	bin_metabat_12
N-S-03:Nitrite oxidation	0	bin_metabat_12
N-S-04:Nitrate reduction	0	bin_metabat_12
N-S-05:Nitrite reduction	0	bin_metabat_12
N-S-06:Nitric oxide reduction	0	bin_metabat_12
N-S-07:Nitrous oxide reduction	0	bin_metabat_12
N-S-08:Nitrite ammonification	0	bin_metabat_12
N-S-09:Anammox	0	bin_metabat_12
O-S-01:Iron reduction	1	bin_metabat_12
O-S-02:Iron oxidation	0	bin_metabat_12
O-S-03:Arsenate reduction	0	bin_metabat_12
O-S-04:Arsenite oxidation	0	bin_metabat_12
O-S-05:Selenate reduction	0	bin_metabat_12
S-S-01:Sulfide oxidation	0	bin_metabat_12
S-S-02:Sulfur reduction	0	bin_metabat_12
S-S-03:Sulfur oxidation	0	bin_metabat_12
S-S-04:Sulfite oxidation	1	bin_metabat_12
S-S-05:Sulfate reduction	1	bin_metabat_12
S-S-06:Sulfite reduction	0	bin_metabat_12
S-S-07:Thiosulfate oxidation	0	bin_metabat_12
S-S-08:Thiosulfate disproportionation 1	0	bin_metabat_12
S-S-09:Thiosulfate disproportionation 2	0	bin_metabat_12
C-S-01:Organic carbon oxidation	1	bin_metabat_12_sub
C-S-02:Carbon fixation	0	bin_metabat_12_sub
C-S-03:Ethanol oxidation	0	bin_metabat_12_sub
C-S-04:Acetate oxidation	1	bin_metabat_12_sub
C-S-05:Hydrogen generation	0	bin_metabat_12_sub
C-S-06:Fermentation	1	bin_metabat_12_sub
C-S-07:Methanogenesis	0	bin_metabat_12_sub
C-S-08:Methanotrophy	0	bin_metabat_12_sub
C-S-09:Hydrogen oxidation	0	bin_metabat_12_sub
N-S-01:Nitrogen fixation	0	bin_metabat_12_sub
N-S-02:Ammonia oxidation	0	bin_metabat_12_sub
N-S-03:Nitrite oxidation	0	bin_metabat_12_sub
N-S-04:Nitrate reduction	0	bin_metabat_12_sub
N-S-05:Nitrite reduction	0	bin_metabat_12_sub
N-S-06:Nitric oxide reduction	0	bin_metabat_12_sub
N-S-07:Nitrous oxide reduction	0	bin_metabat_12_sub
N-S-08:Nitrite ammonification	0	bin_metabat_12_sub
N-S-09:Anammox	0	bin_metabat_12_sub
O-S-01:Iron reduction	0	bin_metabat_12_sub
O-S-02:Iron oxidation	0	bin_metabat_12_sub
O-S-03:Arsenate reduction	0	bin_metabat_12_sub
O-S-04:Arsenite oxidation	0	bin_metabat_12_sub
O-S-05:Selenate reduction	0	bin_metabat_12_sub
S-S-01:Sulfide oxidation	0	bin_metabat_12_sub
S-S-02:Sulfur reduction	0	bin_metabat_12_sub
S-S-03:Sulfur oxidation	1	bin_metabat_12_sub
S-S-04:Sulfite oxidation	0	bin_metabat_12_sub
S-S-05:Sulfate reduction	0	bin_metabat_12_sub
S-S-06:Sulfite reduction	0	bin_metabat_12_sub
S-S-07:Thiosulfate oxidation	0	bin_metabat_12_sub
S-S-08:Thiosulfate disproportionation 1	0	bin_metabat_12_sub
S-S-09:Thiosulfate disproportionation 2	0	bin_metabat_12_sub
C-S-01:Organic carbon oxidation	1	bin_metabat_1210
C-S-02:Carbon fixation	0	bin_metabat_1210
C-S-03:Ethanol oxidation	0	bin_metabat_1210
C-S-04:Acetate oxidation	1	bin_metabat_1210
C-S-05:Hydrogen generation	0	bin_metabat_1210
C-S-06:Fermentation	1	bin_metabat_1210
C-S-07:Methanogenesis	0	bin_metabat_1210
C-S-08:Methanotrophy	0	bin_metabat_1210
C-S-09:Hydrogen oxidation	0	bin_metabat_1210
N-S-01:Nitrogen fixation	0	bin_metabat_1210
N-S-02:Ammonia oxidation	0	bin_metabat_1210
N-S-03:Nitrite oxidation	0	bin_metabat_1210
N-S-04:Nitrate reduction	0	bin_metabat_1210
N-S-05:Nitrite reduction	0	bin_metabat_1210
N-S-06:Nitric oxide reduction	0	bin_metabat_1210
N-S-07:Nitrous oxide reduction	0	bin_metabat_1210
N-S-08:Nitrite ammonification	1	bin_metabat_1210
N-S-09:Anammox	0	bin_metabat_1210
O-S-01:Iron reduction	1	bin_metabat_1210
O-S-02:Iron oxidation	1	bin_metabat_1210
O-S-03:Arsenate reduction	0	bin_metabat_1210
O-S-04:Arsenite oxidation	0	bin_metabat_1210
O-S-05:Selenate reduction	0	bin_metabat_1210
S-S-01:Sulfide oxidation	0	bin_metabat_1210
S-S-02:Sulfur reduction	0	bin_metabat_1210
S-S-03:Sulfur oxidation	1	bin_metabat_1210
S-S-04:Sulfite oxidation	0	bin_metabat_1210
S-S-05:Sulfate reduction	0	bin_metabat_1210
S-S-06:Sulfite reduction	0	bin_metabat_1210
S-S-07:Thiosulfate oxidation	1	bin_metabat_1210
S-S-08:Thiosulfate disproportionation 1	0	bin_metabat_1210
S-S-09:Thiosulfate disproportionation 2	0	bin_metabat_1210
C-S-01:Organic carbon oxidation	1	bin_metabat_1217
C-S-02:Carbon fixation	1	bin_metabat_1217
C-S-03:Ethanol oxidation	0	bin_metabat_1217
C-S-04:Acetate oxidation	1	bin_metabat_1217
C-S-05:Hydrogen generation	0	bin_metabat_1217
C-S-06:Fermentation	1	bin_metabat_1217
C-S-07:Methanogenesis	0	bin_metabat_1217
C-S-08:Methanotrophy	0	bin_metabat_1217
C-S-09:Hydrogen oxidation	0	bin_metabat_1217
N-S-01:Nitrogen fixation	0	bin_metabat_1217
N-S-02:Ammonia oxidation	0	bin_metabat_1217
N-S-03:Nitrite oxidation	0	bin_metabat_1217
N-S-04:Nitrate reduction	0	bin_metabat_1217
N-S-05:Nitrite reduction	0	bin_metabat_1217
N-S-06:Nitric oxide reduction	0	bin_metabat_1217
N-S-07:Nitrous oxide reduction	0	bin_metabat_1217
N-S-08:Nitrite ammonification	0	bin_metabat_1217
N-S-09:Anammox	0	bin_metabat_1217
O-S-01:Iron reduction	1	bin_metabat_1217
O-S-02:Iron oxidation	1	bin_metabat_1217
O-S-03:Arsenate reduction	0	bin_metabat_1217
O-S-04:Arsenite oxidation	0	bin_metabat_1217
O-S-05:Selenate reduction	0	bin_metabat_1217
S-S-01:Sulfide oxidation	1	bin_metabat_1217
S-S-02:Sulfur reduction	0	bin_metabat_1217
S-S-03:Sulfur oxidation	0	bin_metabat_1217
S-S-04:Sulfite oxidation	0	bin_metabat_1217
S-S-05:Sulfate reduction	0	bin_metabat_1217
S-S-06:Sulfite reduction	0	bin_metabat_1217
S-S-07:Thiosulfate oxidation	0	bin_metabat_1217
S-S-08:Thiosulfate disproportionation 1	0	bin_metabat_1217
S-S-09:Thiosulfate disproportionation 2	0	bin_metabat_1217
C-S-01:Organic carbon oxidation	1	bin_metabat_1222
C-S-02:Carbon fixation	0	bin_metabat_1222
C-S-03:Ethanol oxidation	0	bin_metabat_1222
C-S-04:Acetate oxidation	1	bin_metabat_1222
C-S-05:Hydrogen generation	0	bin_metabat_1222
C-S-06:Fermentation	1	bin_metabat_1222
C-S-07:Methanogenesis	0	bin_metabat_1222
C-S-08:Methanotrophy	0	bin_metabat_1222
C-S-09:Hydrogen oxidation	0	bin_metabat_1222
N-S-01:Nitrogen fixation	0	bin_metabat_1222
N-S-02:Ammonia oxidation	0	bin_metabat_1222
N-S-03:Nitrite oxidation	0	bin_metabat_1222
N-S-04:Nitrate reduction	0	bin_metabat_1222
N-S-05:Nitrite reduction	0	bin_metabat_1222
N-S-06:Nitric oxide reduction	0	bin_metabat_1222
N-S-07:Nitrous oxide reduction	0	bin_metabat_1222
N-S-08:Nitrite ammonification	0	bin_metabat_1222
N-S-09:Anammox	0	bin_metabat_1222
O-S-01:Iron reduction	0	bin_metabat_1222
O-S-02:Iron oxidation	0	bin_metabat_1222
O-S-03:Arsenate reduction	0	bin_metabat_1222
O-S-04:Arsenite oxidation	0	bin_metabat_1222
O-S-05:Selenate reduction	0	bin_metabat_1222
S-S-01:Sulfide oxidation	0	bin_metabat_1222
S-S-02:Sulfur reduction	0	bin_metabat_1222
S-S-03:Sulfur oxidation	0	bin_metabat_1222
S-S-04:Sulfite oxidation	1	bin_metabat_1222
S-S-05:Sulfate reduction	1	bin_metabat_1222
S-S-06:Sulfite reduction	0	bin_metabat_1222
S-S-07:Thiosulfate oxidation	0	bin_metabat_1222
S-S-08:Thiosulfate disproportionation 1	0	bin_metabat_1222
S-S-09:Thiosulfate disproportionation 2	0	bin_metabat_1222
C-S-01:Organic carbon oxidation	1	bin_metabat_1227
C-S-02:Carbon fixation	0	bin_metabat_1227
C-S-03:Ethanol oxidation	0	bin_metabat_1227
C-S-04:Acetate oxidation	0	bin_metabat_1227
C-S-05:Hydrogen generation	0	bin_metabat_1227
C-S-06:Fermentation	1	bin_metabat_1227
C-S-07:Methanogenesis	0	bin_metabat_1227
C-S-08:Methanotrophy	0	bin_metabat_1227
C-S-09:Hydrogen oxidation	0	bin_metabat_1227
N-S-01:Nitrogen fixation	0	bin_metabat_1227
N-S-02:Ammonia oxidation	0	bin_metabat_1227
N-S-03:Nitrite oxidation	0	bin_metabat_1227
N-S-04:Nitrate reduction	0	bin_metabat_1227
N-S-05:Nitrite reduction	0	bin_metabat_1227
N-S-06:Nitric oxide reduction	0	bin_metabat_1227
N-S-07:Nitrous oxide reduction	0	bin_metabat_1227
N-S-08:Nitrite ammonification	1	bin_metabat_1227
N-S-09:Anammox	0	bin_metabat_1227
O-S-01:Iron reduction	1	bin_metabat_1227
O-S-02:Iron oxidation	1	bin_metabat_1227
O-S-03:Arsenate reduction	0	bin_metabat_1227
O-S-04:Arsenite oxidation	0	bin_metabat_1227
O-S-05:Selenate reduction	0	bin_metabat_1227
S-S-01:Sulfide oxidation	0	bin_metabat_1227
S-S-02:Sulfur reduction	0	bin_metabat_1227
S-S-03:Sulfur oxidation	0	bin_metabat_1227
S-S-04:Sulfite oxidation	0	bin_metabat_1227
S-S-05:Sulfate reduction	0	bin_metabat_1227
S-S-06:Sulfite reduction	0	bin_metabat_1227
S-S-07:Thiosulfate oxidation	0	bin_metabat_1227
S-S-08:Thiosulfate disproportionation 1	0	bin_metabat_1227
S-S-09:Thiosulfate disproportionation 2	0	bin_metabat_1227
C-S-01:Organic carbon oxidation	1	bin_metabat_1233_sub
C-S-02:Carbon fixation	0	bin_metabat_1233_sub
C-S-03:Ethanol oxidation	0	bin_metabat_1233_sub
C-S-04:Acetate oxidation	1	bin_metabat_1233_sub
C-S-05:Hydrogen generation	1	bin_metabat_1233_sub
C-S-06:Fermentation	1	bin_metabat_1233_sub
C-S-07:Methanogenesis	0	bin_metabat_1233_sub
C-S-08:Methanotrophy	0	bin_metabat_1233_sub
C-S-09:Hydrogen oxidation	1	bin_metabat_1233_sub
N-S-01:Nitrogen fixation	0	bin_metabat_1233_sub
N-S-02:Ammonia oxidation	0	bin_metabat_1233_sub
N-S-03:Nitrite oxidation	0	bin_metabat_1233_sub
N-S-04:Nitrate reduction	0	bin_metabat_1233_sub
N-S-05:Nitrite reduction	0	bin_metabat_1233_sub
N-S-06:Nitric oxide reduction	1	bin_metabat_1233_sub
N-S-07:Nitrous oxide reduction	0	bin_metabat_1233_sub
N-S-08:Nitrite ammonification	0	bin_metabat_1233_sub
N-S-09:Anammox	0	bin_metabat_1233_sub
O-S-01:Iron reduction	1	bin_metabat_1233_sub
O-S-02:Iron oxidation	1	bin_metabat_1233_sub
O-S-03:Arsenate reduction	0	bin_metabat_1233_sub
O-S-04:Arsenite oxidation	0	bin_metabat_1233_sub
O-S-05:Selenate reduction	1	bin_metabat_1233_sub
S-S-01:Sulfide oxidation	1	bin_metabat_1233_sub
S-S-02:Sulfur reduction	0	bin_metabat_1233_sub
S-S-03:Sulfur oxidation	1	bin_metabat_1233_sub
S-S-04:Sulfite oxidation	0	bin_metabat_1233_sub
S-S-05:Sulfate reduction	0	bin_metabat_1233_sub
S-S-06:Sulfite reduction	0	bin_metabat_1233_sub
S-S-07:Thiosulfate oxidation	0	bin_metabat_1233_sub
S-S-08:Thiosulfate disproportionation 1	0	bin_metabat_1233_sub
S-S-09:Thiosulfate disproportionation 2	1	bin_metabat_1233_sub
C-S-01:Organic carbon oxidation	1	bin_metabat_1275_sub
C-S-02:Carbon fixation	0	bin_metabat_1275_sub
C-S-03:Ethanol oxidation	0	bin_metabat_1275_sub
C-S-04:Acetate oxidation	1	bin_metabat_1275_sub
C-S-05:Hydrogen generation	0	bin_metabat_1275_sub
C-S-06:Fermentation	1	bin_metabat_1275_sub
C-S-07:Methanogenesis	0	bin_metabat_1275_sub
C-S-08:Methanotrophy	0	bin_metabat_1275_sub
C-S-09:Hydrogen oxidation	0	bin_metabat_1275_sub
N-S-01:Nitrogen fixation	0	bin_metabat_1275_sub
N-S-02:Ammonia oxidation	0	bin_metabat_1275_sub
N-S-03:Nitrite oxidation	0	bin_metabat_1275_sub
N-S-04:Nitrate reduction	0	bin_metabat_1275_sub
N-S-05:Nitrite reduction	1	bin_metabat_1275_sub
N-S-06:Nitric oxide reduction	0	bin_metabat_1275_sub
N-S-07:Nitrous oxide reduction	0	bin_metabat_1275_sub
N-S-08:Nitrite ammonification	1	bin_metabat_1275_sub
N-S-09:Anammox	0	bin_metabat_1275_sub
O-S-01:Iron reduction	0	bin_metabat_1275_sub
O-S-02:Iron oxidation	1	bin_metabat_1275_sub
O-S-03:Arsenate reduction	0	bin_metabat_1275_sub
O-S-04:Arsenite oxidation	0	bin_metabat_1275_sub
O-S-05:Selenate reduction	0	bin_metabat_1275_sub
S-S-01:Sulfide oxidation	0	bin_metabat_1275_sub
S-S-02:Sulfur reduction	0	bin_metabat_1275_sub
S-S-03:Sulfur oxidation	0	bin_metabat_1275_sub
S-S-04:Sulfite oxidation	0	bin_metabat_1275_sub
S-S-05:Sulfate reduction	0	bin_metabat_1275_sub
S-S-06:Sulfite reduction	0	bin_metabat_1275_sub
S-S-07:Thiosulfate oxidation	1	bin_metabat_1275_sub
S-S-08:Thiosulfate disproportionation 1	0	bin_metabat_1275_sub
S-S-09:Thiosulfate disproportionation 2	0	bin_metabat_1275_sub
C-S-01:Organic carbon oxidation	1	bin_metabat_13
C-S-02:Carbon fixation	0	bin_metabat_13
C-S-03:Ethanol oxidation	0	bin_metabat_13
C-S-04:Acetate oxidation	1	bin_metabat_13
C-S-05:Hydrogen generation	0	bin_metabat_13
C-S-06:Fermentation	1	bin_metabat_13
C-S-07:Methanogenesis	0	bin_metabat_13
C-S-08:Methanotrophy	0	bin_metabat_13
C-S-09:Hydrogen oxidation	0	bin_metabat_13
N-S-01:Nitrogen fixation	0	bin_metabat_13
N-S-02:Ammonia oxidation	0	bin_metabat_13
N-S-03:Nitrite oxidation	0	bin_metabat_13
N-S-04:Nitrate reduction	0	bin_metabat_13
N-S-05:Nitrite reduction	0	bin_metabat_13
N-S-06:Nitric oxide reduction	0	bin_metabat_13
N-S-07:Nitrous oxide reduction	0	bin_metabat_13
N-S-08:Nitrite ammonification	0	bin_metabat_13
N-S-09:Anammox	0	bin_metabat_13
O-S-01:Iron reduction	0	bin_metabat_13
O-S-02:Iron oxidation	0	bin_metabat_13
O-S-03:Arsenate reduction	0	bin_metabat_13
O-S-04:Arsenite oxidation	0	bin_metabat_13
O-S-05:Selenate reduction	0	bin_metabat_13
S-S-01:Sulfide oxidation	0	bin_metabat_13
S-S-02:Sulfur reduction	0	bin_metabat_13
S-S-03:Sulfur oxidation	1	bin_metabat_13
S-S-04:Sulfite oxidation	0	bin_metabat_13
S-S-05:Sulfate reduction	0	bin_metabat_13
S-S-06:Sulfite reduction	0	bin_metabat_13
S-S-07:Thiosulfate oxidation	0	bin_metabat_13
S-S-08:Thiosulfate disproportionation 1	0	bin_metabat_13
S-S-09:Thiosulfate disproportionation 2	0	bin_metabat_13
C-S-01:Organic carbon oxidation	1	bin_metabat_1301
C-S-02:Carbon fixation	0	bin_metabat_1301
C-S-03:Ethanol oxidation	0	bin_metabat_1301
C-S-04:Acetate oxidation	1	bin_metabat_1301
C-S-05:Hydrogen generation	0	bin_metabat_1301
C-S-06:Fermentation	1	bin_metabat_1301
C-S-07:Methanogenesis	0	bin_metabat_1301
C-S-08:Methanotrophy	0	bin_metabat_1301
C-S-09:Hydrogen oxidation	0	bin_metabat_1301
N-S-01:Nitrogen fixation	0	bin_metabat_1301
N-S-02:Ammonia oxidation	0	bin_metabat_1301
N-S-03:Nitrite oxidation	0	bin_metabat_1301
N-S-04:Nitrate reduction	0	bin_metabat_1301
N-S-05:Nitrite reduction	0	bin_metabat_1301
N-S-06:Nitric oxide reduction	0	bin_metabat_1301
N-S-07:Nitrous oxide reduction	0	bin_metabat_1301
N-S-08:Nitrite ammonification	0	bin_metabat_1301
N-S-09:Anammox	0	bin_metabat_1301
O-S-01:Iron reduction	1	bin_metabat_1301
O-S-02:Iron oxidation	0	bin_metabat_1301
O-S-03:Arsenate reduction	0	bin_metabat_1301
O-S-04:Arsenite oxidation	0	bin_metabat_1301
O-S-05:Selenate reduction	0	bin_metabat_1301
S-S-01:Sulfide oxidation	0	bin_metabat_1301
S-S-02:Sulfur reduction	0	bin_metabat_1301
S-S-03:Sulfur oxidation	1	bin_metabat_1301
S-S-04:Sulfite oxidation	0	bin_metabat_1301
S-S-05:Sulfate reduction	0	bin_metabat_1301
S-S-06:Sulfite reduction	0	bin_metabat_1301
S-S-07:Thiosulfate oxidation	0	bin_metabat_1301
S-S-08:Thiosulfate disproportionation 1	0	bin_metabat_1301
S-S-09:Thiosulfate disproportionation 2	0	bin_metabat_1301
C-S-01:Organic carbon oxidation	1	bin_metabat_1310
C-S-02:Carbon fixation	1	bin_metabat_1310
C-S-03:Ethanol oxidation	0	bin_metabat_1310
C-S-04:Acetate oxidation	1	bin_metabat_1310
C-S-05:Hydrogen generation	0	bin_metabat_1310
C-S-06:Fermentation	1	bin_metabat_1310
C-S-07:Methanogenesis	0	bin_metabat_1310
C-S-08:Methanotrophy	0	bin_metabat_1310
C-S-09:Hydrogen oxidation	0	bin_metabat_1310
N-S-01:Nitrogen fixation	0	bin_metabat_1310
N-S-02:Ammonia oxidation	0	bin_metabat_1310
N-S-03:Nitrite oxidation	0	bin_metabat_1310
N-S-04:Nitrate reduction	0	bin_metabat_1310
N-S-05:Nitrite reduction	0	bin_metabat_1310
N-S-06:Nitric oxide reduction	0	bin_metabat_1310
N-S-07:Nitrous oxide reduction	0	bin_metabat_1310
N-S-08:Nitrite ammonification	1	bin_metabat_1310
N-S-09:Anammox	0	bin_metabat_1310
O-S-01:Iron reduction	1	bin_metabat_1310
O-S-02:Iron oxidation	0	bin_metabat_1310
O-S-03:Arsenate reduction	0	bin_metabat_1310
O-S-04:Arsenite oxidation	0	bin_metabat_1310
O-S-05:Selenate reduction	0	bin_metabat_1310
S-S-01:Sulfide oxidation	0	bin_metabat_1310
S-S-02:Sulfur reduction	0	bin_metabat_1310
S-S-03:Sulfur oxidation	0	bin_metabat_1310
S-S-04:Sulfite oxidation	1	bin_metabat_1310
S-S-05:Sulfate reduction	1	bin_metabat_1310
S-S-06:Sulfite reduction	0	bin_metabat_1310
S-S-07:Thiosulfate oxidation	0	bin_metabat_1310
S-S-08:Thiosulfate disproportionation 1	0	bin_metabat_1310
S-S-09:Thiosulfate disproportionation 2	0	bin_metabat_1310
C-S-01:Organic carbon oxidation	1	bin_metabat_1311
C-S-02:Carbon fixation	0	bin_metabat_1311
C-S-03:Ethanol oxidation	0	bin_metabat_1311
C-S-04:Acetate oxidation	0	bin_metabat_1311
C-S-05:Hydrogen generation	0	bin_metabat_1311
C-S-06:Fermentation	1	bin_metabat_1311
C-S-07:Methanogenesis	0	bin_metabat_1311
C-S-08:Methanotrophy	0	bin_metabat_1311
C-S-09:Hydrogen oxidation	0	bin_metabat_1311
N-S-01:Nitrogen fixation	0	bin_metabat_1311
N-S-02:Ammonia oxidation	0	bin_metabat_1311
N-S-03:Nitrite oxidation	0	bin_metabat_1311
N-S-04:Nitrate reduction	0	bin_metabat_1311
N-S-05:Nitrite reduction	0	bin_metabat_1311
N-S-06:Nitric oxide reduction	0	bin_metabat_1311
N-S-07:Nitrous oxide reduction	0	bin_metabat_1311
N-S-08:Nitrite ammonification	0	bin_metabat_1311
N-S-09:Anammox	0	bin_metabat_1311
O-S-01:Iron reduction	1	bin_metabat_1311
O-S-02:Iron oxidation	0	bin_metabat_1311
O-S-03:Arsenate reduction	0	bin_metabat_1311
O-S-04:Arsenite oxidation	0	bin_metabat_1311
O-S-05:Selenate reduction	0	bin_metabat_1311
S-S-01:Sulfide oxidation	0	bin_metabat_1311
S-S-02:Sulfur reduction	0	bin_metabat_1311
S-S-03:Sulfur oxidation	1	bin_metabat_1311
S-S-04:Sulfite oxidation	0	bin_metabat_1311
S-S-05:Sulfate reduction	0	bin_metabat_1311
S-S-06:Sulfite reduction	0	bin_metabat_1311
S-S-07:Thiosulfate oxidation	0	bin_metabat_1311
S-S-08:Thiosulfate disproportionation 1	0	bin_metabat_1311
S-S-09:Thiosulfate disproportionation 2	0	bin_metabat_1311
C-S-01:Organic carbon oxidation	1	bin_metabat_1313
C-S-02:Carbon fixation	0	bin_metabat_1313
C-S-03:Ethanol oxidation	0	bin_metabat_1313
C-S-04:Acetate oxidation	1	bin_metabat_1313
C-S-05:Hydrogen generation	0	bin_metabat_1313
C-S-06:Fermentation	1	bin_metabat_1313
C-S-07:Methanogenesis	0	bin_metabat_1313
C-S-08:Methanotrophy	0	bin_metabat_1313
C-S-09:Hydrogen oxidation	0	bin_metabat_1313
N-S-01:Nitrogen fixation	0	bin_metabat_1313
N-S-02:Ammonia oxidation	0	bin_metabat_1313
N-S-03:Nitrite oxidation	0	bin_metabat_1313
N-S-04:Nitrate reduction	0	bin_metabat_1313
N-S-05:Nitrite reduction	0	bin_metabat_1313
N-S-06:Nitric oxide reduction	0	bin_metabat_1313
N-S-07:Nitrous oxide reduction	0	bin_metabat_1313
N-S-08:Nitrite ammonification	0	bin_metabat_1313
N-S-09:Anammox	0	bin_metabat_1313
O-S-01:Iron reduction	1	bin_metabat_1313
O-S-02:Iron oxidation	0	bin_metabat_1313
O-S-03:Arsenate reduction	0	bin_metabat_1313
O-S-04:Arsenite oxidation	0	bin_metabat_1313
O-S-05:Selenate reduction	0	bin_metabat_1313
S-S-01:Sulfide oxidation	0	bin_metabat_1313
S-S-02:Sulfur reduction	0	bin_metabat_1313
S-S-03:Sulfur oxidation	0	bin_metabat_1313
S-S-04:Sulfite oxidation	0	bin_metabat_1313
S-S-05:Sulfate reduction	0	bin_metabat_1313
S-S-06:Sulfite reduction	0	bin_metabat_1313
S-S-07:Thiosulfate oxidation	0	bin_metabat_1313
S-S-08:Thiosulfate disproportionation 1	0	bin_metabat_1313
S-S-09:Thiosulfate disproportionation 2	0	bin_metabat_1313
C-S-01:Organic carbon oxidation	1	bin_metabat_1325
C-S-02:Carbon fixation	0	bin_metabat_1325
C-S-03:Ethanol oxidation	0	bin_metabat_1325
C-S-04:Acetate oxidation	1	bin_metabat_1325
C-S-05:Hydrogen generation	0	bin_metabat_1325
C-S-06:Fermentation	1	bin_metabat_1325
C-S-07:Methanogenesis	0	bin_metabat_1325
C-S-08:Methanotrophy	0	bin_metabat_1325
C-S-09:Hydrogen oxidation	0	bin_metabat_1325
N-S-01:Nitrogen fixation	0	bin_metabat_1325
N-S-02:Ammonia oxidation	0	bin_metabat_1325
N-S-03:Nitrite oxidation	0	bin_metabat_1325
N-S-04:Nitrate reduction	0	bin_metabat_1325
N-S-05:Nitrite reduction	0	bin_metabat_1325
N-S-06:Nitric oxide reduction	0	bin_metabat_1325
N-S-07:Nitrous oxide reduction	0	bin_metabat_1325
N-S-08:Nitrite ammonification	0	bin_metabat_1325
N-S-09:Anammox	0	bin_metabat_1325
O-S-01:Iron reduction	1	bin_metabat_1325
O-S-02:Iron oxidation	0	bin_metabat_1325
O-S-03:Arsenate reduction	0	bin_metabat_1325
O-S-04:Arsenite oxidation	0	bin_metabat_1325
O-S-05:Selenate reduction	0	bin_metabat_1325
S-S-01:Sulfide oxidation	0	bin_metabat_1325
S-S-02:Sulfur reduction	0	bin_metabat_1325
S-S-03:Sulfur oxidation	1	bin_metabat_1325
S-S-04:Sulfite oxidation	0	bin_metabat_1325
S-S-05:Sulfate reduction	0	bin_metabat_1325
S-S-06:Sulfite reduction	0	bin_metabat_1325
S-S-07:Thiosulfate oxidation	0	bin_metabat_1325
S-S-08:Thiosulfate disproportionation 1	0	bin_metabat_1325
S-S-09:Thiosulfate disproportionation 2	0	bin_metabat_1325
C-S-01:Organic carbon oxidation	1	bin_metabat_1326
C-S-02:Carbon fixation	0	bin_metabat_1326
C-S-03:Ethanol oxidation	0	bin_metabat_1326
C-S-04:Acetate oxidation	1	bin_metabat_1326
C-S-05:Hydrogen generation	0	bin_metabat_1326
C-S-06:Fermentation	1	bin_metabat_1326
C-S-07:Methanogenesis	0	bin_metabat_1326
C-S-08:Methanotrophy	0	bin_metabat_1326
C-S-09:Hydrogen oxidation	0	bin_metabat_1326
N-S-01:Nitrogen fixation	0	bin_metabat_1326
N-S-02:Ammonia oxidation	0	bin_metabat_1326
N-S-03:Nitrite oxidation	0	bin_metabat_1326
N-S-04:Nitrate reduction	0	bin_metabat_1326
N-S-05:Nitrite reduction	1	bin_metabat_1326
N-S-06:Nitric oxide reduction	1	bin_metabat_1326
N-S-07:Nitrous oxide reduction	0	bin_metabat_1326
N-S-08:Nitrite ammonification	0	bin_metabat_1326
N-S-09:Anammox	0	bin_metabat_1326
O-S-01:Iron reduction	1	bin_metabat_1326
O-S-02:Iron oxidation	1	bin_metabat_1326
O-S-03:Arsenate reduction	0	bin_metabat_1326
O-S-04:Arsenite oxidation	0	bin_metabat_1326
O-S-05:Selenate reduction	0	bin_metabat_1326
S-S-01:Sulfide oxidation	0	bin_metabat_1326
S-S-02:Sulfur reduction	0	bin_metabat_1326
S-S-03:Sulfur oxidation	1	bin_metabat_1326
S-S-04:Sulfite oxidation	0	bin_metabat_1326
S-S-05:Sulfate reduction	0	bin_metabat_1326
S-S-06:Sulfite reduction	0	bin_metabat_1326
S-S-07:Thiosulfate oxidation	0	bin_metabat_1326
S-S-08:Thiosulfate disproportionation 1	0	bin_metabat_1326
S-S-09:Thiosulfate disproportionation 2	1	bin_metabat_1326
C-S-01:Organic carbon oxidation	1	bin_metabat_1333
C-S-02:Carbon fixation	0	bin_metabat_1333
C-S-03:Ethanol oxidation	0	bin_metabat_1333
C-S-04:Acetate oxidation	1	bin_metabat_1333
C-S-05:Hydrogen generation	0	bin_metabat_1333
C-S-06:Fermentation	1	bin_metabat_1333
C-S-07:Methanogenesis	0	bin_metabat_1333
C-S-08:Methanotrophy	0	bin_metabat_1333
C-S-09:Hydrogen oxidation	0	bin_metabat_1333
N-S-01:Nitrogen fixation	0	bin_metabat_1333
N-S-02:Ammonia oxidation	0	bin_metabat_1333
N-S-03:Nitrite oxidation	0	bin_metabat_1333
N-S-04:Nitrate reduction	0	bin_metabat_1333
N-S-05:Nitrite reduction	0	bin_metabat_1333
N-S-06:Nitric oxide reduction	0	bin_metabat_1333
N-S-07:Nitrous oxide reduction	0	bin_metabat_1333
N-S-08:Nitrite ammonification	1	bin_metabat_1333
N-S-09:Anammox	0	bin_metabat_1333
O-S-01:Iron reduction	0	bin_metabat_1333
O-S-02:Iron oxidation	0	bin_metabat_1333
O-S-03:Arsenate reduction	0	bin_metabat_1333
O-S-04:Arsenite oxidation	0	bin_metabat_1333
O-S-05:Selenate reduction	0	bin_metabat_1333
S-S-01:Sulfide oxidation	1	bin_metabat_1333
S-S-02:Sulfur reduction	0	bin_metabat_1333
S-S-03:Sulfur oxidation	1	bin_metabat_1333
S-S-04:Sulfite oxidation	0	bin_metabat_1333
S-S-05:Sulfate reduction	0	bin_metabat_1333
S-S-06:Sulfite reduction	0	bin_metabat_1333
S-S-07:Thiosulfate oxidation	0	bin_metabat_1333
S-S-08:Thiosulfate disproportionation 1	0	bin_metabat_1333
S-S-09:Thiosulfate disproportionation 2	0	bin_metabat_1333
C-S-01:Organic carbon oxidation	1	bin_metabat_1348_sub
C-S-02:Carbon fixation	0	bin_metabat_1348_sub
C-S-03:Ethanol oxidation	0	bin_metabat_1348_sub
C-S-04:Acetate oxidation	0	bin_metabat_1348_sub
C-S-05:Hydrogen generation	0	bin_metabat_1348_sub
C-S-06:Fermentation	1	bin_metabat_1348_sub
C-S-07:Methanogenesis	0	bin_metabat_1348_sub
C-S-08:Methanotrophy	0	bin_metabat_1348_sub
C-S-09:Hydrogen oxidation	0	bin_metabat_1348_sub
N-S-01:Nitrogen fixation	0	bin_metabat_1348_sub
N-S-02:Ammonia oxidation	0	bin_metabat_1348_sub
N-S-03:Nitrite oxidation	0	bin_metabat_1348_sub
N-S-04:Nitrate reduction	0	bin_metabat_1348_sub
N-S-05:Nitrite reduction	0	bin_metabat_1348_sub
N-S-06:Nitric oxide reduction	0	bin_metabat_1348_sub
N-S-07:Nitrous oxide reduction	0	bin_metabat_1348_sub
N-S-08:Nitrite ammonification	0	bin_metabat_1348_sub
N-S-09:Anammox	0	bin_metabat_1348_sub
O-S-01:Iron reduction	1	bin_metabat_1348_sub
O-S-02:Iron oxidation	0	bin_metabat_1348_sub
O-S-03:Arsenate reduction	0	bin_metabat_1348_sub
O-S-04:Arsenite oxidation	0	bin_metabat_1348_sub
O-S-05:Selenate reduction	0	bin_metabat_1348_sub
S-S-01:Sulfide oxidation	0	bin_metabat_1348_sub
S-S-02:Sulfur reduction	0	bin_metabat_1348_sub
S-S-03:Sulfur oxidation	1	bin_metabat_1348_sub
S-S-04:Sulfite oxidation	0	bin_metabat_1348_sub
S-S-05:Sulfate reduction	0	bin_metabat_1348_sub
S-S-06:Sulfite reduction	0	bin_metabat_1348_sub
S-S-07:Thiosulfate oxidation	0	bin_metabat_1348_sub
S-S-08:Thiosulfate disproportionation 1	0	bin_metabat_1348_sub
S-S-09:Thiosulfate disproportionation 2	0	bin_metabat_1348_sub
C-S-01:Organic carbon oxidation	1	bin_metabat_135
C-S-02:Carbon fixation	0	bin_metabat_135
C-S-03:Ethanol oxidation	0	bin_metabat_135
C-S-04:Acetate oxidation	1	bin_metabat_135
C-S-05:Hydrogen generation	0	bin_metabat_135
C-S-06:Fermentation	1	bin_metabat_135
C-S-07:Methanogenesis	0	bin_metabat_135
C-S-08:Methanotrophy	0	bin_metabat_135
C-S-09:Hydrogen oxidation	0	bin_metabat_135
N-S-01:Nitrogen fixation	0	bin_metabat_135
N-S-02:Ammonia oxidation	0	bin_metabat_135
N-S-03:Nitrite oxidation	0	bin_metabat_135
N-S-04:Nitrate reduction	0	bin_metabat_135
N-S-05:Nitrite reduction	0	bin_metabat_135
N-S-06:Nitric oxide reduction	0	bin_metabat_135
N-S-07:Nitrous oxide reduction	0	bin_metabat_135
N-S-08:Nitrite ammonification	0	bin_metabat_135
N-S-09:Anammox	0	bin_metabat_135
O-S-01:Iron reduction	0	bin_metabat_135
O-S-02:Iron oxidation	0	bin_metabat_135
O-S-03:Arsenate reduction	0	bin_metabat_135
O-S-04:Arsenite oxidation	0	bin_metabat_135
O-S-05:Selenate reduction	0	bin_metabat_135
S-S-01:Sulfide oxidation	0	bin_metabat_135
S-S-02:Sulfur reduction	0	bin_metabat_135
S-S-03:Sulfur oxidation	0	bin_metabat_135
S-S-04:Sulfite oxidation	0	bin_metabat_135
S-S-05:Sulfate reduction	0	bin_metabat_135
S-S-06:Sulfite reduction	0	bin_metabat_135
S-S-07:Thiosulfate oxidation	0	bin_metabat_135
S-S-08:Thiosulfate disproportionation 1	0	bin_metabat_135
S-S-09:Thiosulfate disproportionation 2	0	bin_metabat_135
C-S-01:Organic carbon oxidation	1	bin_metabat_136
C-S-02:Carbon fixation	0	bin_metabat_136
C-S-03:Ethanol oxidation	0	bin_metabat_136
C-S-04:Acetate oxidation	1	bin_metabat_136
C-S-05:Hydrogen generation	0	bin_metabat_136
C-S-06:Fermentation	1	bin_metabat_136
C-S-07:Methanogenesis	0	bin_metabat_136
C-S-08:Methanotrophy	0	bin_metabat_136
C-S-09:Hydrogen oxidation	0	bin_metabat_136
N-S-01:Nitrogen fixation	0	bin_metabat_136
N-S-02:Ammonia oxidation	0	bin_metabat_136
N-S-03:Nitrite oxidation	0	bin_metabat_136
N-S-04:Nitrate reduction	0	bin_metabat_136
N-S-05:Nitrite reduction	0	bin_metabat_136
N-S-06:Nitric oxide reduction	0	bin_metabat_136
N-S-07:Nitrous oxide reduction	0	bin_metabat_136
N-S-08:Nitrite ammonification	1	bin_metabat_136
N-S-09:Anammox	0	bin_metabat_136
O-S-01:Iron reduction	1	bin_metabat_136
O-S-02:Iron oxidation	1	bin_metabat_136
O-S-03:Arsenate reduction	0	bin_metabat_136
O-S-04:Arsenite oxidation	0	bin_metabat_136
O-S-05:Selenate reduction	0	bin_metabat_136
S-S-01:Sulfide oxidation	0	bin_metabat_136
S-S-02:Sulfur reduction	0	bin_metabat_136
S-S-03:Sulfur oxidation	1	bin_metabat_136
S-S-04:Sulfite oxidation	0	bin_metabat_136
S-S-05:Sulfate reduction	0	bin_metabat_136
S-S-06:Sulfite reduction	0	bin_metabat_136
S-S-07:Thiosulfate oxidation	1	bin_metabat_136
S-S-08:Thiosulfate disproportionation 1	0	bin_metabat_136
S-S-09:Thiosulfate disproportionation 2	0	bin_metabat_136
C-S-01:Organic carbon oxidation	1	bin_metabat_1394
C-S-02:Carbon fixation	0	bin_metabat_1394
C-S-03:Ethanol oxidation	0	bin_metabat_1394
C-S-04:Acetate oxidation	1	bin_metabat_1394
C-S-05:Hydrogen generation	0	bin_metabat_1394
C-S-06:Fermentation	1	bin_metabat_1394
C-S-07:Methanogenesis	0	bin_metabat_1394
C-S-08:Methanotrophy	0	bin_metabat_1394
C-S-09:Hydrogen oxidation	0	bin_metabat_1394
N-S-01:Nitrogen fixation	0	bin_metabat_1394
N-S-02:Ammonia oxidation	0	bin_metabat_1394
N-S-03:Nitrite oxidation	0	bin_metabat_1394
N-S-04:Nitrate reduction	0	bin_metabat_1394
N-S-05:Nitrite reduction	0	bin_metabat_1394
N-S-06:Nitric oxide reduction	0	bin_metabat_1394
[truncated: 30,449 more rows]

## Sheet: metabolisHMM
gene	bin	count	functional_group	function	gene_short
acetate_citrate_lyase_aclA	metabat_ad.2340	0	carbon	RTCA	aclA
acetate_citrate_lyase_aclA	metabat_ad.92	0	carbon	RTCA	aclA
acetate_citrate_lyase_aclA	metabinner_orig_101	0	carbon	RTCA	aclA
acetate_citrate_lyase_aclA	metabat_ad.473	0	carbon	RTCA	aclA
acetate_citrate_lyase_aclA	metabat_ad.710	0	carbon	RTCA	aclA
acetate_citrate_lyase_aclA	metabinner_orig_405	0	carbon	RTCA	aclA
acetate_citrate_lyase_aclA	metabat_ad.2708	0	carbon	RTCA	aclA
acetate_citrate_lyase_aclA	metabinner_orig_342	0	carbon	RTCA	aclA
acetate_citrate_lyase_aclA	metabinner_orig_839	0	carbon	RTCA	aclA
acetate_citrate_lyase_aclA	bin_metabat_233	0	carbon	RTCA	aclA
acetate_citrate_lyase_aclA	metabat_ad.2033	0	carbon	RTCA	aclA
acetate_citrate_lyase_aclA	metabat_ad.2117	0	carbon	RTCA	aclA
acetate_citrate_lyase_aclA	bin_metabat_1534	0	carbon	RTCA	aclA
acetate_citrate_lyase_aclA	metabat_ad.1535	0	carbon	RTCA	aclA
acetate_citrate_lyase_aclA	metabat_ad.1811	0	carbon	RTCA	aclA
acetate_citrate_lyase_aclA	metabinner_orig_411	0	carbon	RTCA	aclA
acetate_citrate_lyase_aclA	metabinner_orig_84	0	carbon	RTCA	aclA
acetate_citrate_lyase_aclA	metabinner_orig_188	0	carbon	RTCA	aclA
acetate_citrate_lyase_aclA	metabat_ad.2871	0	carbon	RTCA	aclA
acetate_citrate_lyase_aclA	metabat_ad.1814	0	carbon	RTCA	aclA
acetate_citrate_lyase_aclA	metabat_ad.976	0	carbon	RTCA	aclA
acetate_citrate_lyase_aclA	bin_metabat_996	0	carbon	RTCA	aclA
acetate_citrate_lyase_aclA	bin_metabat_1348_sub	0	carbon	RTCA	aclA
acetate_citrate_lyase_aclA	bin_metabat_1687_sub	0	carbon	RTCA	aclA
acetate_citrate_lyase_aclA	bin_concoct_318	0	carbon	RTCA	aclA
acetate_citrate_lyase_aclA	metabat_ad.937	0	carbon	RTCA	aclA
acetate_citrate_lyase_aclA	metabat_ad.761	0	carbon	RTCA	aclA
acetate_citrate_lyase_aclA	metabinner_orig_291_sub	0	carbon	RTCA	aclA
acetate_citrate_lyase_aclA	metabat_ad.1405	0	carbon	RTCA	aclA
acetate_citrate_lyase_aclA	metabinner_orig_146	0	carbon	RTCA	aclA
acetate_citrate_lyase_aclA	metabinner_orig_176_sub	0	carbon	RTCA	aclA
acetate_citrate_lyase_aclA	metabat_ad.2825	0	carbon	RTCA	aclA
acetate_citrate_lyase_aclA	bin_metabat_18	0	carbon	RTCA	aclA
acetate_citrate_lyase_aclA	metabat_ad.3322	0	carbon	RTCA	aclA
acetate_citrate_lyase_aclA	metabat_ad.1456	0	carbon	RTCA	aclA
acetate_citrate_lyase_aclA	metabinner_orig_798	0	carbon	RTCA	aclA
acetate_citrate_lyase_aclA	metabat_ad.947	0	carbon	RTCA	aclA
acetate_citrate_lyase_aclA	bin_metabat_3991	0	carbon	RTCA	aclA
acetate_citrate_lyase_aclA	metabat_ad.300	0	carbon	RTCA	aclA
acetate_citrate_lyase_aclA	metabat_ad.3331	0	carbon	RTCA	aclA
acetate_citrate_lyase_aclA	metabat_ad.1186	0	carbon	RTCA	aclA
acetate_citrate_lyase_aclA	metabat_ad.1099	0	carbon	RTCA	aclA
acetate_citrate_lyase_aclA	metabat_ad.1095	0	carbon	RTCA	aclA
acetate_citrate_lyase_aclA	metabat_ad.1583	0	carbon	RTCA	aclA
acetate_citrate_lyase_aclA	metabat_ad.2934	0	carbon	RTCA	aclA
acetate_citrate_lyase_aclA	metabinner_orig_52	0	carbon	RTCA	aclA
acetate_citrate_lyase_aclA	metabinner_orig_178	0	carbon	RTCA	aclA
acetate_citrate_lyase_aclA	metabat_ad.724	0	carbon	RTCA	aclA
acetate_citrate_lyase_aclA	bin_metabat_2487	0	carbon	RTCA	aclA
acetate_citrate_lyase_aclA	metabinner_orig_428	0	carbon	RTCA	aclA
acetate_citrate_lyase_aclA	metabinner_orig_440	0	carbon	RTCA	aclA
acetate_citrate_lyase_aclA	bin_metabat_3849	0	carbon	RTCA	aclA
acetate_citrate_lyase_aclA	bin_metabat_651	0	carbon	RTCA	aclA
acetate_citrate_lyase_aclA	metabat_ad.1176	0	carbon	RTCA	aclA
acetate_citrate_lyase_aclA	bin_metabat_3537	0	carbon	RTCA	aclA
acetate_citrate_lyase_aclA	metabinner_orig_276	0	carbon	RTCA	aclA
acetate_citrate_lyase_aclA	metabat_ad.334	0	carbon	RTCA	aclA
acetate_citrate_lyase_aclA	bin_metabat_1918	0	carbon	RTCA	aclA
acetate_citrate_lyase_aclA	metabinner_orig_212	0	carbon	RTCA	aclA
acetate_citrate_lyase_aclA	metabat_ad.2301	0	carbon	RTCA	aclA
acetate_citrate_lyase_aclA	metabinner_orig_241	0	carbon	RTCA	aclA
acetate_citrate_lyase_aclA	metabinner_orig_515	0	carbon	RTCA	aclA
acetate_citrate_lyase_aclA	metabinner_orig_306	0	carbon	RTCA	aclA
acetate_citrate_lyase_aclA	metabat_ad.2477	0	carbon	RTCA	aclA
acetate_citrate_lyase_aclA	metabinner_orig_413_sub	0	carbon	RTCA	aclA
acetate_citrate_lyase_aclA	metabinner_orig_439	0	carbon	RTCA	aclA
acetate_citrate_lyase_aclA	bin_concoct_196	0	carbon	RTCA	aclA
acetate_citrate_lyase_aclA	metabinner_orig_82	0	carbon	RTCA	aclA
acetate_citrate_lyase_aclA	metabat_ad.1525	0	carbon	RTCA	aclA
acetate_citrate_lyase_aclA	metabinner_orig_367	0	carbon	RTCA	aclA
acetate_citrate_lyase_aclA	metabinner_orig_148	0	carbon	RTCA	aclA
acetate_citrate_lyase_aclA	metabinner_orig_164	0	carbon	RTCA	aclA
acetate_citrate_lyase_aclA	metabinner_orig_553	0	carbon	RTCA	aclA
acetate_citrate_lyase_aclA	metabat_ad.994	0	carbon	RTCA	aclA
acetate_citrate_lyase_aclA	metabinner_orig_409	0	carbon	RTCA	aclA
acetate_citrate_lyase_aclA	metabat_ad.564	0	carbon	RTCA	aclA
acetate_citrate_lyase_aclA	metabat_ad.1598	0	carbon	RTCA	aclA
acetate_citrate_lyase_aclA	metabinner_orig_49	0	carbon	RTCA	aclA
acetate_citrate_lyase_aclA	bin_metabat_2668	0	carbon	RTCA	aclA
acetate_citrate_lyase_aclA	metabat_ad.2698	0	carbon	RTCA	aclA
acetate_citrate_lyase_aclA	bin_metabat_2814	0	carbon	RTCA	aclA
acetate_citrate_lyase_aclA	metabat_ad.1547	0	carbon	RTCA	aclA
acetate_citrate_lyase_aclA	metabinner_orig_139	0	carbon	RTCA	aclA
acetate_citrate_lyase_aclA	metabinner_orig_418_sub	0	carbon	RTCA	aclA
acetate_citrate_lyase_aclA	bin_metabinner_11	0	carbon	RTCA	aclA
acetate_citrate_lyase_aclA	bin_metabat_3870	0	carbon	RTCA	aclA
acetate_citrate_lyase_aclA	metabat_ad.1868	0	carbon	RTCA	aclA
acetate_citrate_lyase_aclA	metabinner_orig_749	0	carbon	RTCA	aclA
acetate_citrate_lyase_aclA	bin_metabinner_29	0	carbon	RTCA	aclA
acetate_citrate_lyase_aclA	metabat_ad.2776	0	carbon	RTCA	aclA
acetate_citrate_lyase_aclA	metabat_ad.1878	0	carbon	RTCA	aclA
acetate_citrate_lyase_aclA	metabat_ad.1966	0	carbon	RTCA	aclA
acetate_citrate_lyase_aclA	bin_metabat_782	0	carbon	RTCA	aclA
acetate_citrate_lyase_aclA	bin_metabat_1716	0	carbon	RTCA	aclA
acetate_citrate_lyase_aclA	metabat_ad.159	0	carbon	RTCA	aclA
acetate_citrate_lyase_aclA	bin_metabat_1928	0	carbon	RTCA	aclA
acetate_citrate_lyase_aclA	metabat_ad.753	0	carbon	RTCA	aclA
acetate_citrate_lyase_aclA	bin_metabinner_45_sub	0	carbon	RTCA	aclA
acetate_citrate_lyase_aclA	bin_metabat_2009_sub	0	carbon	RTCA	aclA
acetate_citrate_lyase_aclA	metabat_ad.1682	0	carbon	RTCA	aclA
acetate_citrate_lyase_aclA	metabinner_orig_292	0	carbon	RTCA	aclA
acetate_citrate_lyase_aclA	metabat_ad.328	0	carbon	RTCA	aclA
acetate_citrate_lyase_aclA	metabinner_orig_282	0	carbon	RTCA	aclA
acetate_citrate_lyase_aclA	metabinner_orig_260	0	carbon	RTCA	aclA
acetate_citrate_lyase_aclA	bin_metabat_915	0	carbon	RTCA	aclA
acetate_citrate_lyase_aclA	bin_metabat_1674	0	carbon	RTCA	aclA
acetate_citrate_lyase_aclA	metabat_ad.1000	0	carbon	RTCA	aclA
acetate_citrate_lyase_aclA	bin_metabat_3553	0	carbon	RTCA	aclA
acetate_citrate_lyase_aclA	metabinner_orig_29	0	carbon	RTCA	aclA
acetate_citrate_lyase_aclA	metabinner_orig_408_sub	0	carbon	RTCA	aclA
acetate_citrate_lyase_aclA	bin_metabat_2309	0	carbon	RTCA	aclA
acetate_citrate_lyase_aclA	bin_concoct_227	0	carbon	RTCA	aclA
acetate_citrate_lyase_aclA	metabat_ad.2073	0	carbon	RTCA	aclA
acetate_citrate_lyase_aclA	metabat_ad.1833	0	carbon	RTCA	aclA
acetate_citrate_lyase_aclA	metabat_ad.3009	0	carbon	RTCA	aclA
acetate_citrate_lyase_aclA	bin_metabat_1579	0	carbon	RTCA	aclA
acetate_citrate_lyase_aclA	metabinner_orig_24	0	carbon	RTCA	aclA
acetate_citrate_lyase_aclA	metabinner_orig_1156	0	carbon	RTCA	aclA
acetate_citrate_lyase_aclA	bin_metabat_1159_sub	0	carbon	RTCA	aclA
acetate_citrate_lyase_aclA	metabat_ad.2186	0	carbon	RTCA	aclA
acetate_citrate_lyase_aclA	metabinner_orig_48	0	carbon	RTCA	aclA
acetate_citrate_lyase_aclA	metabat_ad.1634	0	carbon	RTCA	aclA
acetate_citrate_lyase_aclA	bin_metabat_1136	0	carbon	RTCA	aclA
acetate_citrate_lyase_aclA	metabat_ad.909	0	carbon	RTCA	aclA
acetate_citrate_lyase_aclA	metabat_ad.1921	0	carbon	RTCA	aclA
acetate_citrate_lyase_aclA	metabinner_orig_1009	0	carbon	RTCA	aclA
acetate_citrate_lyase_aclA	metabat_ad.301	0	carbon	RTCA	aclA
acetate_citrate_lyase_aclA	metabinner_orig_448	0	carbon	RTCA	aclA
acetate_citrate_lyase_aclA	bin_metabat_87	0	carbon	RTCA	aclA
acetate_citrate_lyase_aclA	metabat_ad.1041	0	carbon	RTCA	aclA
acetate_citrate_lyase_aclA	metabinner_orig_573	0	carbon	RTCA	aclA
acetate_citrate_lyase_aclA	metabinner_orig_261	0	carbon	RTCA	aclA
acetate_citrate_lyase_aclA	metabinner_orig_432	0	carbon	RTCA	aclA
acetate_citrate_lyase_aclA	metabinner_orig_724	0	carbon	RTCA	aclA
acetate_citrate_lyase_aclA	bin_concoct_315	0	carbon	RTCA	aclA
acetate_citrate_lyase_aclA	metabat_ad.2341	0	carbon	RTCA	aclA
acetate_citrate_lyase_aclA	metabat_ad.992	0	carbon	RTCA	aclA
acetate_citrate_lyase_aclA	metabat_ad.2785	0	carbon	RTCA	aclA
acetate_citrate_lyase_aclA	metabinner_orig_45	0	carbon	RTCA	aclA
acetate_citrate_lyase_aclA	metabinner_orig_37	0	carbon	RTCA	aclA
acetate_citrate_lyase_aclA	bin_metabat_1696	0	carbon	RTCA	aclA
acetate_citrate_lyase_aclA	metabinner_orig_997	0	carbon	RTCA	aclA
acetate_citrate_lyase_aclA	bin_metabat_23	0	carbon	RTCA	aclA
acetate_citrate_lyase_aclA	metabat_ad.806	0	carbon	RTCA	aclA
acetate_citrate_lyase_aclA	metabinner_orig_172	0	carbon	RTCA	aclA
acetate_citrate_lyase_aclA	metabinner_orig_757	0	carbon	RTCA	aclA
acetate_citrate_lyase_aclA	bin_metabinner_35	0	carbon	RTCA	aclA
acetate_citrate_lyase_aclA	metabat_ad.2004	0	carbon	RTCA	aclA
acetate_citrate_lyase_aclA	bin_metabat_2292	0	carbon	RTCA	aclA
acetate_citrate_lyase_aclA	bin_metabat_156	0	carbon	RTCA	aclA
acetate_citrate_lyase_aclA	metabinner_orig_314	0	carbon	RTCA	aclA
acetate_citrate_lyase_aclA	bin_metabat_1729	0	carbon	RTCA	aclA
acetate_citrate_lyase_aclA	metabat_ad.898	0	carbon	RTCA	aclA
acetate_citrate_lyase_aclA	metabat_ad.1268	0	carbon	RTCA	aclA
acetate_citrate_lyase_aclA	metabat_ad.1576	0	carbon	RTCA	aclA
acetate_citrate_lyase_aclA	metabat_ad.798	0	carbon	RTCA	aclA
acetate_citrate_lyase_aclA	metabat_ad.1563	0	carbon	RTCA	aclA
acetate_citrate_lyase_aclA	metabinner_orig_220	0	carbon	RTCA	aclA
acetate_citrate_lyase_aclA	metabat_ad.3042	0	carbon	RTCA	aclA
acetate_citrate_lyase_aclA	metabat_ad.882	0	carbon	RTCA	aclA
acetate_citrate_lyase_aclA	metabat_ad.1263	0	carbon	RTCA	aclA
acetate_citrate_lyase_aclA	metabinner_orig_93	0	carbon	RTCA	aclA
acetate_citrate_lyase_aclA	bin_metabat_2185	0	carbon	RTCA	aclA
acetate_citrate_lyase_aclA	metabat_ad.418	0	carbon	RTCA	aclA
acetate_citrate_lyase_aclA	metabat_ad.1618	0	carbon	RTCA	aclA
acetate_citrate_lyase_aclA	metabat_ad.3029	0	carbon	RTCA	aclA
acetate_citrate_lyase_aclA	metabinner_orig_96	0	carbon	RTCA	aclA
acetate_citrate_lyase_aclA	metabinner_orig_703	0	carbon	RTCA	aclA
acetate_citrate_lyase_aclA	bin_metabat_3618	0	carbon	RTCA	aclA
acetate_citrate_lyase_aclA	metabat_ad.3181	0	carbon	RTCA	aclA
acetate_citrate_lyase_aclA	metabat_ad.460	0	carbon	RTCA	aclA
acetate_citrate_lyase_aclA	metabat_ad.1322	0	carbon	RTCA	aclA
acetate_citrate_lyase_aclA	metabinner_orig_226	0	carbon	RTCA	aclA
acetate_citrate_lyase_aclA	metabat_ad.1561	0	carbon	RTCA	aclA
acetate_citrate_lyase_aclA	metabinner_orig_141	0	carbon	RTCA	aclA
acetate_citrate_lyase_aclA	metabat_ad.1198	0	carbon	RTCA	aclA
acetate_citrate_lyase_aclA	bin_metabat_2845	0	carbon	RTCA	aclA
acetate_citrate_lyase_aclA	metabat_ad.3201	0	carbon	RTCA	aclA
acetate_citrate_lyase_aclA	metabat_ad.264	0	carbon	RTCA	aclA
acetate_citrate_lyase_aclA	metabinner_orig_61	0	carbon	RTCA	aclA
acetate_citrate_lyase_aclA	bin_metabat_167	0	carbon	RTCA	aclA
acetate_citrate_lyase_aclA	metabat_ad.2318	0	carbon	RTCA	aclA
acetate_citrate_lyase_aclA	bin_metabat_1394	0	carbon	RTCA	aclA
acetate_citrate_lyase_aclA	bin_metabat_2945	0	carbon	RTCA	aclA
acetate_citrate_lyase_aclA	metabinner_orig_156	0	carbon	RTCA	aclA
acetate_citrate_lyase_aclA	metabinner_orig_950	0	carbon	RTCA	aclA
acetate_citrate_lyase_aclA	metabat_ad.1670	0	carbon	RTCA	aclA
acetate_citrate_lyase_aclA	metabat_ad.2997	0	carbon	RTCA	aclA
acetate_citrate_lyase_aclA	metabinner_orig_743	0	carbon	RTCA	aclA
acetate_citrate_lyase_aclA	bin_metabat_4032	0	carbon	RTCA	aclA
acetate_citrate_lyase_aclA	metabat_ad.1989	0	carbon	RTCA	aclA
acetate_citrate_lyase_aclA	bin_metabat_3591	0	carbon	RTCA	aclA
acetate_citrate_lyase_aclA	metabat_ad.2431	0	carbon	RTCA	aclA
acetate_citrate_lyase_aclA	metabinner_orig_239	0	carbon	RTCA	aclA
acetate_citrate_lyase_aclA	metabinner_orig_91	0	carbon	RTCA	aclA
acetate_citrate_lyase_aclA	metabinner_orig_1146	0	carbon	RTCA	aclA
acetate_citrate_lyase_aclA	metabinner_orig_162	0	carbon	RTCA	aclA
acetate_citrate_lyase_aclA	bin_metabat_3117	0	carbon	RTCA	aclA
acetate_citrate_lyase_aclA	bin_metabat_3847	0	carbon	RTCA	aclA
acetate_citrate_lyase_aclA	metabat_ad.921	0	carbon	RTCA	aclA
acetate_citrate_lyase_aclA	bin_metabat_3283	0	carbon	RTCA	aclA
acetate_citrate_lyase_aclA	bin_concoct_192	0	carbon	RTCA	aclA
acetate_citrate_lyase_aclA	metabat_ad.1649	0	carbon	RTCA	aclA
acetate_citrate_lyase_aclA	bin_metabat_2873	0	carbon	RTCA	aclA
acetate_citrate_lyase_aclA	bin_metabat_2830	0	carbon	RTCA	aclA
acetate_citrate_lyase_aclA	metabinner_orig_962_sub	0	carbon	RTCA	aclA
acetate_citrate_lyase_aclA	metabat_ad.847	0	carbon	RTCA	aclA
acetate_citrate_lyase_aclA	metabat_ad.1545	0	carbon	RTCA	aclA
acetate_citrate_lyase_aclA	metabat_ad.1002	0	carbon	RTCA	aclA
acetate_citrate_lyase_aclA	metabinner_orig_320	0	carbon	RTCA	aclA
acetate_citrate_lyase_aclA	metabinner_orig_696	0	carbon	RTCA	aclA
acetate_citrate_lyase_aclA	bin_metabat_1122	0	carbon	RTCA	aclA
acetate_citrate_lyase_aclA	metabat_ad.3154	0	carbon	RTCA	aclA
acetate_citrate_lyase_aclA	metabat_ad.1424	0	carbon	RTCA	aclA
acetate_citrate_lyase_aclA	metabat_ad.968	0	carbon	RTCA	aclA
acetate_citrate_lyase_aclA	metabat_ad.351	0	carbon	RTCA	aclA
acetate_citrate_lyase_aclA	metabat_ad.2567	0	carbon	RTCA	aclA
acetate_citrate_lyase_aclA	metabinner_orig_34	0	carbon	RTCA	aclA
acetate_citrate_lyase_aclA	metabinner_orig_127	0	carbon	RTCA	aclA
acetate_citrate_lyase_aclA	metabat_ad.1344	0	carbon	RTCA	aclA
acetate_citrate_lyase_aclA	metabat_ad.282	0	carbon	RTCA	aclA
acetate_citrate_lyase_aclA	metabinner_orig_779	0	carbon	RTCA	aclA
acetate_citrate_lyase_aclA	metabinner_orig_200	0	carbon	RTCA	aclA
acetate_citrate_lyase_aclA	bin_metabat_2686	0	carbon	RTCA	aclA
acetate_citrate_lyase_aclA	metabat_ad.1203	0	carbon	RTCA	aclA
acetate_citrate_lyase_aclA	bin_metabat_2053	0	carbon	RTCA	aclA
acetate_citrate_lyase_aclA	metabat_ad.3168	0	carbon	RTCA	aclA
acetate_citrate_lyase_aclA	metabat_ad.751	0	carbon	RTCA	aclA
acetate_citrate_lyase_aclA	metabinner_orig_59	0	carbon	RTCA	aclA
acetate_citrate_lyase_aclA	bin_metabinner_5	0	carbon	RTCA	aclA
acetate_citrate_lyase_aclA	metabinner_orig_247	0	carbon	RTCA	aclA
acetate_citrate_lyase_aclA	bin_concoct_308	0	carbon	RTCA	aclA
acetate_citrate_lyase_aclA	metabat_ad.2210	0	carbon	RTCA	aclA
acetate_citrate_lyase_aclA	metabinner_orig_426	0	carbon	RTCA	aclA
acetate_citrate_lyase_aclA	metabat_ad.1620	0	carbon	RTCA	aclA
acetate_citrate_lyase_aclA	metabinner_orig_138_sub	0	carbon	RTCA	aclA
acetate_citrate_lyase_aclA	bin_metabat_1595	0	carbon	RTCA	aclA
acetate_citrate_lyase_aclA	metabat_ad.2867	0	carbon	RTCA	aclA
acetate_citrate_lyase_aclA	metabinner_orig_64	0	carbon	RTCA	aclA
acetate_citrate_lyase_aclA	metabinner_orig_169	0	carbon	RTCA	aclA
acetate_citrate_lyase_aclA	metabinner_orig_293	0	carbon	RTCA	aclA
acetate_citrate_lyase_aclA	bin_metabat_1445	0	carbon	RTCA	aclA
acetate_citrate_lyase_aclA	metabat_ad.575	0	carbon	RTCA	aclA
acetate_citrate_lyase_aclA	bin_metabat_2368	0	carbon	RTCA	aclA
acetate_citrate_lyase_aclA	metabat_ad.1589	0	carbon	RTCA	aclA
acetate_citrate_lyase_aclA	metabat_ad.447	0	carbon	RTCA	aclA
acetate_citrate_lyase_aclA	metabat_ad.547	0	carbon	RTCA	aclA
acetate_citrate_lyase_aclA	bin_metabat_1217	0	carbon	RTCA	aclA
acetate_citrate_lyase_aclA	bin_metabat_1882	0	carbon	RTCA	aclA
acetate_citrate_lyase_aclA	metabinner_orig_538	0	carbon	RTCA	aclA
acetate_citrate_lyase_aclA	metabinner_orig_137	0	carbon	RTCA	aclA
acetate_citrate_lyase_aclA	bin_metabat_1103	0	carbon	RTCA	aclA
acetate_citrate_lyase_aclA	metabinner_orig_382	0	carbon	RTCA	aclA
acetate_citrate_lyase_aclA	metabat_ad.17	0	carbon	RTCA	aclA
acetate_citrate_lyase_aclA	bin_metabat_1568	0	carbon	RTCA	aclA
acetate_citrate_lyase_aclA	metabat_ad.1710	0	carbon	RTCA	aclA
acetate_citrate_lyase_aclA	bin_metabat_2819	0	carbon	RTCA	aclA
acetate_citrate_lyase_aclA	metabinner_orig_365	0	carbon	RTCA	aclA
acetate_citrate_lyase_aclA	metabat_ad.570	0	carbon	RTCA	aclA
acetate_citrate_lyase_aclA	bin_metabat_667	0	carbon	RTCA	aclA
acetate_citrate_lyase_aclA	bin_metabat_1672	0	carbon	RTCA	aclA
acetate_citrate_lyase_aclA	metabat_ad.506	0	carbon	RTCA	aclA
acetate_citrate_lyase_aclA	metabinner_orig_2	0	carbon	RTCA	aclA
acetate_citrate_lyase_aclA	metabat_ad.2739	0	carbon	RTCA	aclA
acetate_citrate_lyase_aclA	metabinner_orig_7	0	carbon	RTCA	aclA
acetate_citrate_lyase_aclA	metabat_ad.3058	0	carbon	RTCA	aclA
acetate_citrate_lyase_aclA	metabinner_orig_58	0	carbon	RTCA	aclA
acetate_citrate_lyase_aclA	bin_metabat_1598_sub	0	carbon	RTCA	aclA
acetate_citrate_lyase_aclA	metabat_ad.2476	0	carbon	RTCA	aclA
acetate_citrate_lyase_aclA	bin_metabat_3417	0	carbon	RTCA	aclA
acetate_citrate_lyase_aclA	metabinner_orig_285	0	carbon	RTCA	aclA
acetate_citrate_lyase_aclA	bin_metabat_3201	0	carbon	RTCA	aclA
acetate_citrate_lyase_aclA	metabinner_orig_524	0	carbon	RTCA	aclA
acetate_citrate_lyase_aclA	metabinner_orig_296	0	carbon	RTCA	aclA
acetate_citrate_lyase_aclA	metabat_ad.2913	0	carbon	RTCA	aclA
acetate_citrate_lyase_aclA	bin_metabat_1523	0	carbon	RTCA	aclA
acetate_citrate_lyase_aclA	metabat_ad.2910	0	carbon	RTCA	aclA
acetate_citrate_lyase_aclA	metabinner_orig_522_sub	0	carbon	RTCA	aclA
acetate_citrate_lyase_aclA	bin_metabat_931_sub	0	carbon	RTCA	aclA
acetate_citrate_lyase_aclA	metabat_ad.288	0	carbon	RTCA	aclA
acetate_citrate_lyase_aclA	bin_metabat_3873	0	carbon	RTCA	aclA
acetate_citrate_lyase_aclA	metabat_ad.1433	0	carbon	RTCA	aclA
acetate_citrate_lyase_aclA	metabinner_orig_454	0	carbon	RTCA	aclA
acetate_citrate_lyase_aclA	metabat_ad.2291	0	carbon	RTCA	aclA
acetate_citrate_lyase_aclA	bin_metabat_2331	0	carbon	RTCA	aclA
acetate_citrate_lyase_aclA	metabat_ad.83	0	carbon	RTCA	aclA
acetate_citrate_lyase_aclA	bin_metabat_44	0	carbon	RTCA	aclA
acetate_citrate_lyase_aclA	metabinner_orig_290	0	carbon	RTCA	aclA
acetate_citrate_lyase_aclA	metabinner_orig_712_sub	0	carbon	RTCA	aclA
acetate_citrate_lyase_aclA	bin_metabat_2274	0	carbon	RTCA	aclA
acetate_citrate_lyase_aclA	bin_metabat_1520_sub	0	carbon	RTCA	aclA
acetate_citrate_lyase_aclA	metabinner_orig_209	0	carbon	RTCA	aclA
acetate_citrate_lyase_aclA	metabat_ad.1308	0	carbon	RTCA	aclA
acetate_citrate_lyase_aclA	metabinner_orig_590	0	carbon	RTCA	aclA
acetate_citrate_lyase_aclA	bin_metabat_1873	0	carbon	RTCA	aclA
acetate_citrate_lyase_aclA	metabat_ad.1144	0	carbon	RTCA	aclA
acetate_citrate_lyase_aclA	metabat_ad.489	0	carbon	RTCA	aclA
acetate_citrate_lyase_aclA	metabat_ad.2555	0	carbon	RTCA	aclA
acetate_citrate_lyase_aclA	bin_metabat_3875	0	carbon	RTCA	aclA
acetate_citrate_lyase_aclA	metabinner_orig_60	0	carbon	RTCA	aclA
acetate_citrate_lyase_aclA	metabat_ad.1296	0	carbon	RTCA	aclA
acetate_citrate_lyase_aclA	bin_metabat_1397_sub	0	carbon	RTCA	aclA
acetate_citrate_lyase_aclA	bin_metabat_1421	0	carbon	RTCA	aclA
acetate_citrate_lyase_aclA	metabat_ad.3073	0	carbon	RTCA	aclA
acetate_citrate_lyase_aclA	metabat_ad.1252	0	carbon	RTCA	aclA
acetate_citrate_lyase_aclA	bin_metabat_3119_sub	0	carbon	RTCA	aclA
acetate_citrate_lyase_aclA	metabat_ad.1366	0	carbon	RTCA	aclA
acetate_citrate_lyase_aclA	metabat_ad.2981	0	carbon	RTCA	aclA
acetate_citrate_lyase_aclA	metabat_ad.362	0	carbon	RTCA	aclA
acetate_citrate_lyase_aclA	metabat_ad.3187	0	carbon	RTCA	aclA
acetate_citrate_lyase_aclA	metabat_ad.1911	0	carbon	RTCA	aclA
acetate_citrate_lyase_aclA	bin_metabat_180	0	carbon	RTCA	aclA
acetate_citrate_lyase_aclA	bin_metabat_2843	0	carbon	RTCA	aclA
acetate_citrate_lyase_aclA	metabat_ad.1961	0	carbon	RTCA	aclA
acetate_citrate_lyase_aclA	metabinner_orig_562	0	carbon	RTCA	aclA
acetate_citrate_lyase_aclA	metabinner_orig_125	0	carbon	RTCA	aclA
acetate_citrate_lyase_aclA	metabinner_orig_536	0	carbon	RTCA	aclA
acetate_citrate_lyase_aclA	metabat_ad.1533	0	carbon	RTCA	aclA
acetate_citrate_lyase_aclA	metabinner_orig_199	0	carbon	RTCA	aclA
acetate_citrate_lyase_aclA	metabinner_orig_106	0	carbon	RTCA	aclA
acetate_citrate_lyase_aclA	metabinner_orig_6	0	carbon	RTCA	aclA
acetate_citrate_lyase_aclA	metabat_ad.1751	0	carbon	RTCA	aclA
acetate_citrate_lyase_aclA	metabat_ad.3313	0	carbon	RTCA	aclA
acetate_citrate_lyase_aclA	metabat_ad.314	0	carbon	RTCA	aclA
acetate_citrate_lyase_aclA	metabat_ad.3048	0	carbon	RTCA	aclA
acetate_citrate_lyase_aclA	metabinner_orig_394	0	carbon	RTCA	aclA
acetate_citrate_lyase_aclA	metabat_ad.1529	0	carbon	RTCA	aclA
acetate_citrate_lyase_aclA	metabat_ad.3190	0	carbon	RTCA	aclA
acetate_citrate_lyase_aclA	metabat_ad.915	0	carbon	RTCA	aclA
acetate_citrate_lyase_aclA	metabinner_orig_852	0	carbon	RTCA	aclA
acetate_citrate_lyase_aclA	metabat_ad.2136	0	carbon	RTCA	aclA
acetate_citrate_lyase_aclA	metabinner_orig_154	0	carbon	RTCA	aclA
acetate_citrate_lyase_aclA	bin_metabat_3556	0	carbon	RTCA	aclA
acetate_citrate_lyase_aclA	metabinner_orig_672_sub	0	carbon	RTCA	aclA
acetate_citrate_lyase_aclA	metabinner_orig_57	0	carbon	RTCA	aclA
acetate_citrate_lyase_aclA	bin_metabat_474_sub	0	carbon	RTCA	aclA
acetate_citrate_lyase_aclA	metabat_ad.559	0	carbon	RTCA	aclA
acetate_citrate_lyase_aclA	bin_metabat_3127	0	carbon	RTCA	aclA
acetate_citrate_lyase_aclA	bin_metabat_3605	0	carbon	RTCA	aclA
acetate_citrate_lyase_aclA	bin_metabat_177	0	carbon	RTCA	aclA
acetate_citrate_lyase_aclA	bin_metabat_2954	0	carbon	RTCA	aclA
acetate_citrate_lyase_aclA	metabinner_orig_122	0	carbon	RTCA	aclA
acetate_citrate_lyase_aclA	metabinner_orig_100	0	carbon	RTCA	aclA
acetate_citrate_lyase_aclA	bin_metabat_1027	0	carbon	RTCA	aclA
acetate_citrate_lyase_aclA	metabat_ad.2754	0	carbon	RTCA	aclA
acetate_citrate_lyase_aclA	metabat_ad.2729	0	carbon	RTCA	aclA
acetate_citrate_lyase_aclA	metabinner_orig_474	0	carbon	RTCA	aclA
acetate_citrate_lyase_aclA	bin_metabat_2271_sub	0	carbon	RTCA	aclA
acetate_citrate_lyase_aclA	metabinner_orig_360	0	carbon	RTCA	aclA
acetate_citrate_lyase_aclA	metabinner_orig_140	0	carbon	RTCA	aclA
acetate_citrate_lyase_aclA	bin_metabat_1855	0	carbon	RTCA	aclA
acetate_citrate_lyase_aclA	bin_metabat_2576	0	carbon	RTCA	aclA
acetate_citrate_lyase_aclA	metabat_ad.493	0	carbon	RTCA	aclA
acetate_citrate_lyase_aclA	bin_metabat_1556	0	carbon	RTCA	aclA
acetate_citrate_lyase_aclA	metabat_ad.3269	0	carbon	RTCA	aclA
acetate_citrate_lyase_aclA	metabat_ad.3060	0	carbon	RTCA	aclA
acetate_citrate_lyase_aclA	metabat_ad.3183	0	carbon	RTCA	aclA
acetate_citrate_lyase_aclA	metabat_ad.662	0	carbon	RTCA	aclA
acetate_citrate_lyase_aclA	metabinner_orig_1442	0	carbon	RTCA	aclA
acetate_citrate_lyase_aclA	metabat_ad.680	0	carbon	RTCA	aclA
acetate_citrate_lyase_aclA	metabinner_orig_1267_sub	0	carbon	RTCA	aclA
acetate_citrate_lyase_aclA	metabat_ad.3203	0	carbon	RTCA	aclA
acetate_citrate_lyase_aclA	metabinner_orig_303	0	carbon	RTCA	aclA
acetate_citrate_lyase_aclA	metabat_ad.1364	0	carbon	RTCA	aclA
acetate_citrate_lyase_aclA	metabinner_orig_334	0	carbon	RTCA	aclA
acetate_citrate_lyase_aclA	metabinner_orig_151	0	carbon	RTCA	aclA
acetate_citrate_lyase_aclA	metabat_ad.3263	0	carbon	RTCA	aclA
acetate_citrate_lyase_aclA	metabat_ad.263	0	carbon	RTCA	aclA
acetate_citrate_lyase_aclA	metabinner_orig_1	0	carbon	RTCA	aclA
acetate_citrate_lyase_aclA	metabinner_orig_168	0	carbon	RTCA	aclA
acetate_citrate_lyase_aclA	metabat_ad.760	0	carbon	RTCA	aclA
acetate_citrate_lyase_aclA	bin_metabat_744	0	carbon	RTCA	aclA
acetate_citrate_lyase_aclA	bin_metabat_564	0	carbon	RTCA	aclA
acetate_citrate_lyase_aclA	bin_metabat_2338_sub	0	carbon	RTCA	aclA
acetate_citrate_lyase_aclA	metabinner_orig_541	0	carbon	RTCA	aclA
acetate_citrate_lyase_aclA	metabat_ad.1321	0	carbon	RTCA	aclA
acetate_citrate_lyase_aclA	metabinner_orig_231_sub	0	carbon	RTCA	aclA
acetate_citrate_lyase_aclA	metabat_ad.322	0	carbon	RTCA	aclA
acetate_citrate_lyase_aclA	bin_metabat_3098_sub	0	carbon	RTCA	aclA
acetate_citrate_lyase_aclA	metabinner_orig_203	0	carbon	RTCA	aclA
acetate_citrate_lyase_aclA	bin_concoct_270	0	carbon	RTCA	aclA
acetate_citrate_lyase_aclA	metabat_ad.2082	0	carbon	RTCA	aclA
acetate_citrate_lyase_aclA	metabinner_orig_53	0	carbon	RTCA	aclA
acetate_citrate_lyase_aclA	metabinner_orig_866_sub	0	carbon	RTCA	aclA
acetate_citrate_lyase_aclA	metabinner_orig_120	0	carbon	RTCA	aclA
acetate_citrate_lyase_aclA	metabinner_orig_11	0	carbon	RTCA	aclA
acetate_citrate_lyase_aclA	metabinner_orig_383	0	carbon	RTCA	aclA
acetate_citrate_lyase_aclA	metabinner_orig_79	0	carbon	RTCA	aclA
acetate_citrate_lyase_aclA	bin_concoct_273_sub	0	carbon	RTCA	aclA
acetate_citrate_lyase_aclA	metabinner_orig_835	0	carbon	RTCA	aclA
acetate_citrate_lyase_aclA	metabat_ad.2669	0	carbon	RTCA	aclA
acetate_citrate_lyase_aclA	bin_metabat_913	0	carbon	RTCA	aclA
acetate_citrate_lyase_aclA	metabat_ad.1137	0	carbon	RTCA	aclA
acetate_citrate_lyase_aclA	bin_metabat_3238	0	carbon	RTCA	aclA
acetate_citrate_lyase_aclA	metabinner_orig_252	0	carbon	RTCA	aclA
acetate_citrate_lyase_aclA	metabinner_orig_121	0	carbon	RTCA	aclA
acetate_citrate_lyase_aclA	metabinner_orig_575	0	carbon	RTCA	aclA
acetate_citrate_lyase_aclA	metabat_ad.1852	0	carbon	RTCA	aclA
acetate_citrate_lyase_aclA	metabat_ad.3171	0	carbon	RTCA	aclA
acetate_citrate_lyase_aclA	metabat_ad.2841	0	carbon	RTCA	aclA
acetate_citrate_lyase_aclA	metabat_ad.173	0	carbon	RTCA	aclA
acetate_citrate_lyase_aclA	bin_metabat_3404	0	carbon	RTCA	aclA
acetate_citrate_lyase_aclA	metabat_ad.35	0	carbon	RTCA	aclA
acetate_citrate_lyase_aclA	metabat_ad.974	0	carbon	RTCA	aclA
acetate_citrate_lyase_aclA	metabinner_orig_143	0	carbon	RTCA	aclA
acetate_citrate_lyase_aclA	metabat_ad.2549	0	carbon	RTCA	aclA
acetate_citrate_lyase_aclA	metabinner_orig_352	0	carbon	RTCA	aclA
acetate_citrate_lyase_aclA	bin_metabat_2140	0	carbon	RTCA	aclA
acetate_citrate_lyase_aclA	metabinner_orig_167	0	carbon	RTCA	aclA
acetate_citrate_lyase_aclA	bin_metabat_2826	0	carbon	RTCA	aclA
acetate_citrate_lyase_aclA	bin_metabat_25	0	carbon	RTCA	aclA
acetate_citrate_lyase_aclA	metabinner_orig_708	0	carbon	RTCA	aclA
acetate_citrate_lyase_aclA	bin_concoct_312_sub	0	carbon	RTCA	aclA
acetate_citrate_lyase_aclA	bin_metabat_1174	0	carbon	RTCA	aclA
acetate_citrate_lyase_aclA	bin_metabat_2662	0	carbon	RTCA	aclA
acetate_citrate_lyase_aclA	bin_metabinner_54_sub	0	carbon	RTCA	aclA
acetate_citrate_lyase_aclA	bin_metabat_2216	0	carbon	RTCA	aclA
acetate_citrate_lyase_aclA	metabat_ad.1067	0	carbon	RTCA	aclA
acetate_citrate_lyase_aclA	metabinner_orig_191_sub	0	carbon	RTCA	aclA
acetate_citrate_lyase_aclA	metabat_ad.1808	0	carbon	RTCA	aclA
acetate_citrate_lyase_aclA	metabinner_orig_449_sub	0	carbon	RTCA	aclA
acetate_citrate_lyase_aclA	metabinner_orig_517	0	carbon	RTCA	aclA
acetate_citrate_lyase_aclA	bin_concoct_161_sub	0	carbon	RTCA	aclA
acetate_citrate_lyase_aclA	metabat_ad.3273	0	carbon	RTCA	aclA
acetate_citrate_lyase_aclA	metabinner_orig_653	0	carbon	RTCA	aclA
acetate_citrate_lyase_aclA	metabat_ad.1970	0	carbon	RTCA	aclA
acetate_citrate_lyase_aclA	metabat_ad.2348	0	carbon	RTCA	aclA
acetate_citrate_lyase_aclA	bin_metabat_1325	0	carbon	RTCA	aclA
acetate_citrate_lyase_aclA	bin_metabat_13	0	carbon	RTCA	aclA
acetate_citrate_lyase_aclA	metabat_ad.2694	0	carbon	RTCA	aclA
acetate_citrate_lyase_aclA	metabat_ad.440	0	carbon	RTCA	aclA
acetate_citrate_lyase_aclA	metabat_ad.736	0	carbon	RTCA	aclA
acetate_citrate_lyase_aclA	metabinner_orig_35	0	carbon	RTCA	aclA
acetate_citrate_lyase_aclA	metabat_ad.3353	0	carbon	RTCA	aclA
acetate_citrate_lyase_aclA	metabinner_orig_108	0	carbon	RTCA	aclA
acetate_citrate_lyase_aclA	metabinner_orig_489	0	carbon	RTCA	aclA
acetate_citrate_lyase_aclA	metabat_ad.3078	0	carbon	RTCA	aclA
acetate_citrate_lyase_aclA	metabat_ad.1062	0	carbon	RTCA	aclA
acetate_citrate_lyase_aclA	bin_metabat_1769	0	carbon	RTCA	aclA
acetate_citrate_lyase_aclA	bin_metabat_368	0	carbon	RTCA	aclA
acetate_citrate_lyase_aclA	bin_metabat_2867	0	carbon	RTCA	aclA
acetate_citrate_lyase_aclA	metabat_ad.2636	0	carbon	RTCA	aclA
acetate_citrate_lyase_aclA	metabat_ad.2766	0	carbon	RTCA	aclA
acetate_citrate_lyase_aclA	bin_metabat_2245	0	carbon	RTCA	aclA
acetate_citrate_lyase_aclA	metabat_ad.2655	0	carbon	RTCA	aclA
acetate_citrate_lyase_aclA	metabat_ad.3318	0	carbon	RTCA	aclA
acetate_citrate_lyase_aclA	metabat_ad.485	0	carbon	RTCA	aclA
acetate_citrate_lyase_aclA	bin_metabat_3141	0	carbon	RTCA	aclA
acetate_citrate_lyase_aclA	bin_metabat_3869	0	carbon	RTCA	aclA
acetate_citrate_lyase_aclA	metabat_ad.1342	0	carbon	RTCA	aclA
acetate_citrate_lyase_aclA	metabat_ad.2212	0	carbon	RTCA	aclA
acetate_citrate_lyase_aclA	metabinner_orig_255	0	carbon	RTCA	aclA
acetate_citrate_lyase_aclA	bin_metabat_292	0	carbon	RTCA	aclA
acetate_citrate_lyase_aclA	metabinner_orig_1167_sub	0	carbon	RTCA	aclA
acetate_citrate_lyase_aclA	metabinner_orig_944	0	carbon	RTCA	aclA
acetate_citrate_lyase_aclA	bin_metabat_243	0	carbon	RTCA	aclA
acetate_citrate_lyase_aclA	metabinner_orig_77	0	carbon	RTCA	aclA
acetate_citrate_lyase_aclA	metabat_ad.155	0	carbon	RTCA	aclA
acetate_citrate_lyase_aclA	metabat_ad.71	0	carbon	RTCA	aclA
acetate_citrate_lyase_aclA	bin_metabat_195	0	carbon	RTCA	aclA
acetate_citrate_lyase_aclA	metabinner_orig_787	0	carbon	RTCA	aclA
acetate_citrate_lyase_aclA	metabat_ad.2279	0	carbon	RTCA	aclA
acetate_citrate_lyase_aclA	metabat_ad.2338	0	carbon	RTCA	aclA
acetate_citrate_lyase_aclA	metabat_ad.298	0	carbon	RTCA	aclA
acetate_citrate_lyase_aclA	bin_metabat_1730	0	carbon	RTCA	aclA
acetate_citrate_lyase_aclA	metabinner_orig_67	0	carbon	RTCA	aclA
acetate_citrate_lyase_aclA	metabinner_orig_327	0	carbon	RTCA	aclA
acetate_citrate_lyase_aclA	metabinner_orig_215	0	carbon	RTCA	aclA
acetate_citrate_lyase_aclA	metabat_ad.2211	0	carbon	RTCA	aclA
acetate_citrate_lyase_aclA	metabat_ad.2062	0	carbon	RTCA	aclA
acetate_citrate_lyase_aclA	metabinner_orig_453	0	carbon	RTCA	aclA
acetate_citrate_lyase_aclA	bin_metabat_2856	0	carbon	RTCA	aclA
acetate_citrate_lyase_aclA	metabat_ad.2635	0	carbon	RTCA	aclA
acetate_citrate_lyase_aclA	metabat_ad.2142	0	carbon	RTCA	aclA
acetate_citrate_lyase_aclA	metabat_ad.1979	0	carbon	RTCA	aclA
acetate_citrate_lyase_aclA	bin_metabat_781	0	carbon	RTCA	aclA
acetate_citrate_lyase_aclA	bin_metabat_1826	0	carbon	RTCA	aclA
acetate_citrate_lyase_aclA	bin_metabat_1706	0	carbon	RTCA	aclA
acetate_citrate_lyase_aclA	bin_concoct_256_sub	0	carbon	RTCA	aclA
acetate_citrate_lyase_aclA	metabinner_orig_481	0	carbon	RTCA	aclA
acetate_citrate_lyase_aclA	metabat_ad.1659	0	carbon	RTCA	aclA
acetate_citrate_lyase_aclA	metabat_ad.3160	0	carbon	RTCA	aclA
acetate_citrate_lyase_aclA	bin_metabat_2241_sub	0	carbon	RTCA	aclA
acetate_citrate_lyase_aclA	bin_metabat_4019	0	carbon	RTCA	aclA
acetate_citrate_lyase_aclA	metabat_ad.2027	0	carbon	RTCA	aclA
acetate_citrate_lyase_aclA	metabat_ad.2289	0	carbon	RTCA	aclA
acetate_citrate_lyase_aclA	metabat_ad.1646	0	carbon	RTCA	aclA
acetate_citrate_lyase_aclA	metabinner_orig_913	0	carbon	RTCA	aclA
acetate_citrate_lyase_aclA	metabat_ad.1103	0	carbon	RTCA	aclA
acetate_citrate_lyase_aclA	bin_metabinner_10	0	carbon	RTCA	aclA
acetate_citrate_lyase_aclA	metabinner_orig_170	0	carbon	RTCA	aclA
acetate_citrate_lyase_aclA	bin_metabat_74	0	carbon	RTCA	aclA
acetate_citrate_lyase_aclA	metabat_ad.509	0	carbon	RTCA	aclA
acetate_citrate_lyase_aclA	metabat_ad.823	0	carbon	RTCA	aclA
acetate_citrate_lyase_aclA	metabat_ad.1660	0	carbon	RTCA	aclA
acetate_citrate_lyase_aclA	metabat_ad.1825	0	carbon	RTCA	aclA
acetate_citrate_lyase_aclA	bin_metabat_3799_sub	0	carbon	RTCA	aclA
acetate_citrate_lyase_aclA	metabat_ad.1257	0	carbon	RTCA	aclA
acetate_citrate_lyase_aclA	bin_metabinner_69_sub	0	carbon	RTCA	aclA
acetate_citrate_lyase_aclA	metabat_ad.463	0	carbon	RTCA	aclA
acetate_citrate_lyase_aclA	bin_metabat_1227	0	carbon	RTCA	aclA
acetate_citrate_lyase_aclA	bin_metabat_2138	0	carbon	RTCA	aclA
acetate_citrate_lyase_aclA	metabinner_orig_17	0	carbon	RTCA	aclA
acetate_citrate_lyase_aclA	metabat_ad.3127	0	carbon	RTCA	aclA
acetate_citrate_lyase_aclA	metabat_ad.1881	0	carbon	RTCA	aclA
acetate_citrate_lyase_aclA	bin_metabat_200	0	carbon	RTCA	aclA
acetate_citrate_lyase_aclA	bin_metabinner_12	0	carbon	RTCA	aclA
acetate_citrate_lyase_aclA	metabinner_orig_114	0	carbon	RTCA	aclA
acetate_citrate_lyase_aclA	metabat_ad.2042	0	carbon	RTCA	aclA
acetate_citrate_lyase_aclA	metabat_ad.1395	0	carbon	RTCA	aclA
acetate_citrate_lyase_aclA	metabat_ad.582	0	carbon	RTCA	aclA
acetate_citrate_lyase_aclA	metabinner_orig_222	0	carbon	RTCA	aclA
acetate_citrate_lyase_aclA	bin_metabat_2286	0	carbon	RTCA	aclA
acetate_citrate_lyase_aclA	metabinner_orig_333	0	carbon	RTCA	aclA
acetate_citrate_lyase_aclA	bin_metabat_1125	0	carbon	RTCA	aclA
acetate_citrate_lyase_aclA	metabinner_orig_294	0	carbon	RTCA	aclA
acetate_citrate_lyase_aclA	bin_metabat_1705	0	carbon	RTCA	aclA
acetate_citrate_lyase_aclA	metabat_ad.364	0	carbon	RTCA	aclA
acetate_citrate_lyase_aclA	bin_metabat_1045	0	carbon	RTCA	aclA
acetate_citrate_lyase_aclA	metabat_ad.650	0	carbon	RTCA	aclA
acetate_citrate_lyase_aclA	metabat_ad.2928	0	carbon	RTCA	aclA
acetate_citrate_lyase_aclA	metabat_ad.307	0	carbon	RTCA	aclA
acetate_citrate_lyase_aclA	metabinner_orig_68	0	carbon	RTCA	aclA
acetate_citrate_lyase_aclA	metabat_ad.119	0	carbon	RTCA	aclA
acetate_citrate_lyase_aclA	metabinner_orig_184	0	carbon	RTCA	aclA
acetate_citrate_lyase_aclA	metabinner_orig_20	0	carbon	RTCA	aclA
acetate_citrate_lyase_aclA	metabat_ad.1163	0	carbon	RTCA	aclA
acetate_citrate_lyase_aclA	metabat_ad.1976	0	carbon	RTCA	aclA
acetate_citrate_lyase_aclA	bin_metabat_1004_sub	0	carbon	RTCA	aclA
acetate_citrate_lyase_aclA	metabinner_orig_18	0	carbon	RTCA	aclA
acetate_citrate_lyase_aclA	metabat_ad.2926	0	carbon	RTCA	aclA
acetate_citrate_lyase_aclA	bin_metabinner_1	0	carbon	RTCA	aclA
acetate_citrate_lyase_aclA	metabat_ad.873	0	carbon	RTCA	aclA
acetate_citrate_lyase_aclA	bin_metabat_3338	0	carbon	RTCA	aclA
acetate_citrate_lyase_aclA	metabat_ad.134	0	carbon	RTCA	aclA
acetate_citrate_lyase_aclA	metabat_ad.739	0	carbon	RTCA	aclA
acetate_citrate_lyase_aclA	metabat_ad.2573	0	carbon	RTCA	aclA
acetate_citrate_lyase_aclA	bin_metabat_3538	0	carbon	RTCA	aclA
acetate_citrate_lyase_aclA	metabat_ad.1159	0	carbon	RTCA	aclA
acetate_citrate_lyase_aclA	metabat_ad.1211	0	carbon	RTCA	aclA
acetate_citrate_lyase_aclA	bin_metabinner_8	0	carbon	RTCA	aclA
acetate_citrate_lyase_aclA	bin_metabat_12	0	carbon	RTCA	aclA
acetate_citrate_lyase_aclA	metabat_ad.2006	0	carbon	RTCA	aclA
acetate_citrate_lyase_aclA	bin_metabat_640	0	carbon	RTCA	aclA
acetate_citrate_lyase_aclA	metabinner_orig_778	0	carbon	RTCA	aclA
acetate_citrate_lyase_aclA	bin_metabat_1809	0	carbon	RTCA	aclA
acetate_citrate_lyase_aclA	metabinner_orig_264	0	carbon	RTCA	aclA
acetate_citrate_lyase_aclA	metabat_ad.1464	0	carbon	RTCA	aclA
acetate_citrate_lyase_aclA	metabat_ad.2511	0	carbon	RTCA	aclA
acetate_citrate_lyase_aclA	bin_metabat_1126	0	carbon	RTCA	aclA
acetate_citrate_lyase_aclA	metabinner_orig_1574	0	carbon	RTCA	aclA
acetate_citrate_lyase_aclA	metabat_ad.2678	0	carbon	RTCA	aclA
acetate_citrate_lyase_aclA	bin_metabat_1850	0	carbon	RTCA	aclA
acetate_citrate_lyase_aclA	metabat_ad.45	0	carbon	RTCA	aclA
acetate_citrate_lyase_aclA	metabinner_orig_244	0	carbon	RTCA	aclA
acetate_citrate_lyase_aclA	bin_metabat_523_sub	0	carbon	RTCA	aclA
acetate_citrate_lyase_aclA	metabinner_orig_295_sub	0	carbon	RTCA	aclA
acetate_citrate_lyase_aclA	metabat_ad.218	0	carbon	RTCA	aclA
acetate_citrate_lyase_aclA	bin_metabat_2145	0	carbon	RTCA	aclA
acetate_citrate_lyase_aclA	metabinner_orig_502	0	carbon	RTCA	aclA
acetate_citrate_lyase_aclA	bin_metabat_577	0	carbon	RTCA	aclA
acetate_citrate_lyase_aclA	metabinner_orig_364	0	carbon	RTCA	aclA
acetate_citrate_lyase_aclA	bin_metabat_3402	0	carbon	RTCA	aclA
acetate_citrate_lyase_aclA	bin_metabat_3653	0	carbon	RTCA	aclA
acetate_citrate_lyase_aclA	bin_metabat_2212	0	carbon	RTCA	aclA
acetate_citrate_lyase_aclA	bin_metabat_2799_sub	0	carbon	RTCA	aclA
acetate_citrate_lyase_aclA	metabat_ad.378	0	carbon	RTCA	aclA
acetate_citrate_lyase_aclA	bin_metabat_1585	0	carbon	RTCA	aclA
acetate_citrate_lyase_aclA	bin_metabat_1013	0	carbon	RTCA	aclA
acetate_citrate_lyase_aclA	bin_metabat_576	0	carbon	RTCA	aclA
acetate_citrate_lyase_aclA	bin_metabat_212	0	carbon	RTCA	aclA
acetate_citrate_lyase_aclA	metabinner_orig_430	0	carbon	RTCA	aclA
acetate_citrate_lyase_aclA	bin_metabinner_33	0	carbon	RTCA	aclA
acetate_citrate_lyase_aclA	metabinner_orig_350_sub	0	carbon	RTCA	aclA
acetate_citrate_lyase_aclA	bin_metabat_3321	0	carbon	RTCA	aclA
acetate_citrate_lyase_aclA	bin_metabat_570	0	carbon	RTCA	aclA
acetate_citrate_lyase_aclA	metabinner_orig_305	0	carbon	RTCA	aclA
acetate_citrate_lyase_aclA	metabinner_orig_1441	0	carbon	RTCA	aclA
acetate_citrate_lyase_aclA	metabat_ad.3240	0	carbon	RTCA	aclA
acetate_citrate_lyase_aclA	bin_metabat_2683	0	carbon	RTCA	aclA
acetate_citrate_lyase_aclA	bin_metabat_135	0	carbon	RTCA	aclA
acetate_citrate_lyase_aclA	bin_metabat_2841	0	carbon	RTCA	aclA
acetate_citrate_lyase_aclA	metabat_ad.2919	0	carbon	RTCA	aclA
acetate_citrate_lyase_aclA	metabat_ad.3252	0	carbon	RTCA	aclA
acetate_citrate_lyase_aclA	bin_metabat_4000	0	carbon	RTCA	aclA
acetate_citrate_lyase_aclA	metabat_ad.3072	0	carbon	RTCA	aclA
acetate_citrate_lyase_aclA	metabinner_orig_375	0	carbon	RTCA	aclA
acetate_citrate_lyase_aclA	bin_metabat_2047	0	carbon	RTCA	aclA
acetate_citrate_lyase_aclA	metabinner_orig_478_sub	0	carbon	RTCA	aclA
acetate_citrate_lyase_aclA	metabinner_orig_107_sub	0	carbon	RTCA	aclA
acetate_citrate_lyase_aclA	bin_metabat_1944	0	carbon	RTCA	aclA
acetate_citrate_lyase_aclA	metabat_ad.791	0	carbon	RTCA	aclA
acetate_citrate_lyase_aclA	metabat_ad.2379	0	carbon	RTCA	aclA
acetate_citrate_lyase_aclA	bin_metabat_1832	0	carbon	RTCA	aclA
acetate_citrate_lyase_aclA	bin_metabat_188	0	carbon	RTCA	aclA
acetate_citrate_lyase_aclA	metabat_ad.2959	0	carbon	RTCA	aclA
acetate_citrate_lyase_aclA	metabat_ad.19	0	carbon	RTCA	aclA
acetate_citrate_lyase_aclA	metabinner_orig_31	0	carbon	RTCA	aclA
acetate_citrate_lyase_aclA	metabat_ad.2894	0	carbon	RTCA	aclA
acetate_citrate_lyase_aclA	metabat_ad.1943	0	carbon	RTCA	aclA
acetate_citrate_lyase_aclA	metabat_ad.361	0	carbon	RTCA	aclA
acetate_citrate_lyase_aclA	metabat_ad.907	0	carbon	RTCA	aclA
acetate_citrate_lyase_aclA	bin_concoct_71_sub	0	carbon	RTCA	aclA
acetate_citrate_lyase_aclA	bin_metabat_136	0	carbon	RTCA	aclA
acetate_citrate_lyase_aclA	metabat_ad.414	0	carbon	RTCA	aclA
acetate_citrate_lyase_aclA	bin_metabat_1310	0	carbon	RTCA	aclA
acetate_citrate_lyase_aclA	metabinner_orig_598	0	carbon	RTCA	aclA
acetate_citrate_lyase_aclA	metabinner_orig_202	0	carbon	RTCA	aclA
acetate_citrate_lyase_aclA	metabat_ad.860	0	carbon	RTCA	aclA
acetate_citrate_lyase_aclA	bin_metabat_2310	0	carbon	RTCA	aclA
acetate_citrate_lyase_aclA	metabat_ad.1273	0	carbon	RTCA	aclA
acetate_citrate_lyase_aclA	bin_metabat_2547_sub	0	carbon	RTCA	aclA
acetate_citrate_lyase_aclA	metabat_ad.2909	0	carbon	RTCA	aclA
acetate_citrate_lyase_aclA	metabinner_orig_65	0	carbon	RTCA	aclA
acetate_citrate_lyase_aclA	metabinner_orig_283	0	carbon	RTCA	aclA
acetate_citrate_lyase_aclA	bin_metabinner_7	0	carbon	RTCA	aclA
acetate_citrate_lyase_aclA	metabinner_orig_180	0	carbon	RTCA	aclA
acetate_citrate_lyase_aclA	metabat_ad.2594	0	carbon	RTCA	aclA
acetate_citrate_lyase_aclA	bin_metabat_192	0	carbon	RTCA	aclA
acetate_citrate_lyase_aclA	metabinner_orig_129	0	carbon	RTCA	aclA
acetate_citrate_lyase_aclA	metabat_ad.2204	0	carbon	RTCA	aclA
acetate_citrate_lyase_aclA	bin_metabat_791	0	carbon	RTCA	aclA
acetate_citrate_lyase_aclA	metabat_ad.1410	0	carbon	RTCA	aclA
acetate_citrate_lyase_aclA	metabinner_orig_692	0	carbon	RTCA	aclA
acetate_citrate_lyase_aclA	metabinner_orig_116	0	carbon	RTCA	aclA
acetate_citrate_lyase_aclA	metabinner_orig_287	0	carbon	RTCA	aclA
acetate_citrate_lyase_aclA	metabinner_orig_937	0	carbon	RTCA	aclA
acetate_citrate_lyase_aclA	metabinner_orig_192_sub	0	carbon	RTCA	aclA
acetate_citrate_lyase_aclA	bin_metabat_61	0	carbon	RTCA	aclA
acetate_citrate_lyase_aclA	metabat_ad.2617	0	carbon	RTCA	aclA
acetate_citrate_lyase_aclA	metabat_ad.2695	0	carbon	RTCA	aclA
acetate_citrate_lyase_aclA	metabinner_orig_990	0	carbon	RTCA	aclA
acetate_citrate_lyase_aclA	metabat_ad.2680	0	carbon	RTCA	aclA
acetate_citrate_lyase_aclA	metabinner_orig_38	0	carbon	RTCA	aclA
acetate_citrate_lyase_aclA	metabat_ad.459	0	carbon	RTCA	aclA
acetate_citrate_lyase_aclA	metabat_ad.1070	0	carbon	RTCA	aclA
acetate_citrate_lyase_aclA	bin_concoct_109_sub	0	carbon	RTCA	aclA
acetate_citrate_lyase_aclA	metabinner_orig_381	0	carbon	RTCA	aclA
acetate_citrate_lyase_aclA	metabat_ad.2541	0	carbon	RTCA	aclA
acetate_citrate_lyase_aclA	metabat_ad.2032	0	carbon	RTCA	aclA
acetate_citrate_lyase_aclA	metabinner_orig_313	0	carbon	RTCA	aclA
acetate_citrate_lyase_aclA	metabinner_orig_208	0	carbon	RTCA	aclA
acetate_citrate_lyase_aclA	metabat_ad.1434	0	carbon	RTCA	aclA
acetate_citrate_lyase_aclA	metabat_ad.1385	0	carbon	RTCA	aclA
acetate_citrate_lyase_aclA	bin_concoct_197	0	carbon	RTCA	aclA
acetate_citrate_lyase_aclA	metabinner_orig_71	0	carbon	RTCA	aclA
acetate_citrate_lyase_aclA	bin_metabat_1935	0	carbon	RTCA	aclA
acetate_citrate_lyase_aclA	metabat_ad.755	0	carbon	RTCA	aclA
acetate_citrate_lyase_aclA	bin_concoct_266	0	carbon	RTCA	aclA
acetate_citrate_lyase_aclA	metabat_ad.1173	0	carbon	RTCA	aclA
acetate_citrate_lyase_aclA	bin_metabat_2710	0	carbon	RTCA	aclA
acetate_citrate_lyase_aclA	bin_metabat_2153	0	carbon	RTCA	aclA
acetate_citrate_lyase_aclA	metabat_ad.64	0	carbon	RTCA	aclA
acetate_citrate_lyase_aclA	metabinner_orig_603_sub	0	carbon	RTCA	aclA
acetate_citrate_lyase_aclA	bin_metabat_63	0	carbon	RTCA	aclA
acetate_citrate_lyase_aclA	metabinner_orig_1237	0	carbon	RTCA	aclA
acetate_citrate_lyase_aclA	metabat_ad.3067	0	carbon	RTCA	aclA
acetate_citrate_lyase_aclA	metabat_ad.1343	0	carbon	RTCA	aclA
acetate_citrate_lyase_aclA	bin_metabinner_15	0	carbon	RTCA	aclA
acetate_citrate_lyase_aclA	bin_metabat_1301	0	carbon	RTCA	aclA
acetate_citrate_lyase_aclA	bin_concoct_155	0	carbon	RTCA	aclA
acetate_citrate_lyase_aclA	bin_metabat_3573	0	carbon	RTCA	aclA
acetate_citrate_lyase_aclA	metabat_ad.120	0	carbon	RTCA	aclA
acetate_citrate_lyase_aclA	metabat_ad.3064	0	carbon	RTCA	aclA
acetate_citrate_lyase_aclA	bin_metabat_2749	0	carbon	RTCA	aclA
acetate_citrate_lyase_aclA	bin_metabat_533	0	carbon	RTCA	aclA
acetate_citrate_lyase_aclA	metabat_ad.1081	0	carbon	RTCA	aclA
acetate_citrate_lyase_aclA	metabinner_orig_740	0	carbon	RTCA	aclA
acetate_citrate_lyase_aclA	metabinner_orig_301	0	carbon	RTCA	aclA
acetate_citrate_lyase_aclA	metabinner_orig_259	0	carbon	RTCA	aclA
acetate_citrate_lyase_aclA	bin_metabat_1060	0	carbon	RTCA	aclA
acetate_citrate_lyase_aclA	metabat_ad.3125	0	carbon	RTCA	aclA
acetate_citrate_lyase_aclA	bin_metabat_194	0	carbon	RTCA	aclA
acetate_citrate_lyase_aclA	metabinner_orig_711	0	carbon	RTCA	aclA
acetate_citrate_lyase_aclA	metabinner_orig_51	0	carbon	RTCA	aclA
acetate_citrate_lyase_aclA	metabat_ad.3110	0	carbon	RTCA	aclA
acetate_citrate_lyase_aclA	bin_metabat_1333	0	carbon	RTCA	aclA
acetate_citrate_lyase_aclA	metabat_ad.2174	0	carbon	RTCA	aclA
acetate_citrate_lyase_aclA	metabinner_orig_849	0	carbon	RTCA	aclA
acetate_citrate_lyase_aclA	metabat_ad.1339	0	carbon	RTCA	aclA
acetate_citrate_lyase_aclA	metabat_ad.2026	0	carbon	RTCA	aclA
acetate_citrate_lyase_aclA	bin_metabat_1141	0	carbon	RTCA	aclA
acetate_citrate_lyase_aclA	metabat_ad.3239	0	carbon	RTCA	aclA
acetate_citrate_lyase_aclA	bin_metabat_3306	0	carbon	RTCA	aclA
acetate_citrate_lyase_aclA	bin_metabat_2332	0	carbon	RTCA	aclA
acetate_citrate_lyase_aclA	metabat_ad.3071	0	carbon	RTCA	aclA
acetate_citrate_lyase_aclA	metabinner_orig_1558	0	carbon	RTCA	aclA
acetate_citrate_lyase_aclA	bin_concoct_87	0	carbon	RTCA	aclA
acetate_citrate_lyase_aclA	metabinner_orig_86	0	carbon	RTCA	aclA
acetate_citrate_lyase_aclA	bin_metabat_855_sub	0	carbon	RTCA	aclA
acetate_citrate_lyase_aclA	bin_metabat_83	0	carbon	RTCA	aclA
acetate_citrate_lyase_aclA	metabat_ad.2408	0	carbon	RTCA	aclA
acetate_citrate_lyase_aclA	bin_metabat_1326	0	carbon	RTCA	aclA
acetate_citrate_lyase_aclA	metabat_ad.1667	0	carbon	RTCA	aclA
acetate_citrate_lyase_aclA	bin_metabat_2395	0	carbon	RTCA	aclA
acetate_citrate_lyase_aclA	bin_metabat_1472	0	carbon	RTCA	aclA
acetate_citrate_lyase_aclA	bin_metabat_2123	0	carbon	RTCA	aclA
acetate_citrate_lyase_aclA	metabat_ad.1830	0	carbon	RTCA	aclA
acetate_citrate_lyase_aclA	bin_metabat_1210	0	carbon	RTCA	aclA
acetate_citrate_lyase_aclA	metabinner_orig_263	0	carbon	RTCA	aclA
acetate_citrate_lyase_aclA	metabat_ad.1752	0	carbon	RTCA	aclA
acetate_citrate_lyase_aclA	metabinner_orig_347	0	carbon	RTCA	aclA
acetate_citrate_lyase_aclA	metabat_ad.1455	0	carbon	RTCA	aclA
acetate_citrate_lyase_aclA	metabinner_orig_556	0	carbon	RTCA	aclA
acetate_citrate_lyase_aclA	metabinner_orig_21	0	carbon	RTCA	aclA
acetate_citrate_lyase_aclA	bin_metabat_1043	0	carbon	RTCA	aclA
acetate_citrate_lyase_aclA	bin_metabat_91	0	carbon	RTCA	aclA
acetate_citrate_lyase_aclA	bin_metabat_683	0	carbon	RTCA	aclA
acetate_citrate_lyase_aclA	metabinner_orig_466	0	carbon	RTCA	aclA
acetate_citrate_lyase_aclA	metabinner_orig_124	0	carbon	RTCA	aclA
acetate_citrate_lyase_aclA	metabat_ad.1305	0	carbon	RTCA	aclA
acetate_citrate_lyase_aclA	metabinner_orig_572	0	carbon	RTCA	aclA
acetate_citrate_lyase_aclA	bin_metabat_1313	0	carbon	RTCA	aclA
acetate_citrate_lyase_aclA	metabat_ad.1313	0	carbon	RTCA	aclA
acetate_citrate_lyase_aclA	metabat_ad.2145	0	carbon	RTCA	aclA
acetate_citrate_lyase_aclA	metabinner_orig_842	0	carbon	RTCA	aclA
acetate_citrate_lyase_aclA	metabat_ad.1582	0	carbon	RTCA	aclA
acetate_citrate_lyase_aclA	metabat_ad.1702	0	carbon	RTCA	aclA
acetate_citrate_lyase_aclA	metabinner_orig_1322	0	carbon	RTCA	aclA
acetate_citrate_lyase_aclA	bin_metabat_78	0	carbon	RTCA	aclA
acetate_citrate_lyase_aclA	metabat_ad.2896	0	carbon	RTCA	aclA
acetate_citrate_lyase_aclA	bin_metabat_3479	0	carbon	RTCA	aclA
acetate_citrate_lyase_aclA	metabat_ad.780	0	carbon	RTCA	aclA
acetate_citrate_lyase_aclA	metabinner_orig_949	0	carbon	RTCA	aclA
acetate_citrate_lyase_aclA	metabat_ad.3018	0	carbon	RTCA	aclA
acetate_citrate_lyase_aclA	metabinner_orig_54	0	carbon	RTCA	aclA
acetate_citrate_lyase_aclA	metabinner_orig_8	0	carbon	RTCA	aclA
acetate_citrate_lyase_aclA	bin_metabat_1998_sub	0	carbon	RTCA	aclA
acetate_citrate_lyase_aclA	bin_metabat_2607	0	carbon	RTCA	aclA
acetate_citrate_lyase_aclA	metabat_ad.1	0	carbon	RTCA	aclA
acetate_citrate_lyase_aclA	metabinner_orig_228	0	carbon	RTCA	aclA
acetate_citrate_lyase_aclA	metabat_ad.98	0	carbon	RTCA	aclA
acetate_citrate_lyase_aclA	metabat_ad.3022	0	carbon	RTCA	aclA
acetate_citrate_lyase_aclA	bin_metabat_2110	0	carbon	RTCA	aclA
acetate_citrate_lyase_aclA	metabat_ad.2052	0	carbon	RTCA	aclA
acetate_citrate_lyase_aclA	metabinner_orig_734	0	carbon	RTCA	aclA
acetate_citrate_lyase_aclA	bin_metabat_3099	0	carbon	RTCA	aclA
acetate_citrate_lyase_aclA	metabat_ad.1721	0	carbon	RTCA	aclA
acetate_citrate_lyase_aclA	bin_metabat_3655	0	carbon	RTCA	aclA
acetate_citrate_lyase_aclA	metabinner_orig_131	0	carbon	RTCA	aclA
acetate_citrate_lyase_aclA	metabinner_orig_473_sub	0	carbon	RTCA	aclA
acetate_citrate_lyase_aclA	metabinner_orig_490	0	carbon	RTCA	aclA
acetate_citrate_lyase_aclA	metabinner_orig_216	0	carbon	RTCA	aclA
acetate_citrate_lyase_aclA	metabat_ad.1499	0	carbon	RTCA	aclA
acetate_citrate_lyase_aclA	metabinner_orig_967	0	carbon	RTCA	aclA
acetate_citrate_lyase_aclA	metabat_ad.832	0	carbon	RTCA	aclA
acetate_citrate_lyase_aclA	bin_metabat_2056	0	carbon	RTCA	aclA
acetate_citrate_lyase_aclA	metabat_ad.495	0	carbon	RTCA	aclA
acetate_citrate_lyase_aclA	bin_metabat_2652	0	carbon	RTCA	aclA
acetate_citrate_lyase_aclA	metabinner_orig_196	0	carbon	RTCA	aclA
acetate_citrate_lyase_aclA	metabinner_orig_1194_sub	0	carbon	RTCA	aclA
acetate_citrate_lyase_aclA	metabat_ad.1962	0	carbon	RTCA	aclA
acetate_citrate_lyase_aclA	metabinner_orig_750	0	carbon	RTCA	aclA
acetate_citrate_lyase_aclA	metabat_ad.3084	0	carbon	RTCA	aclA
acetate_citrate_lyase_aclA	bin_metabat_902	0	carbon	RTCA	aclA
acetate_citrate_lyase_aclA	metabinner_orig_14	0	carbon	RTCA	aclA
acetate_citrate_lyase_aclA	metabat_ad.1417	0	carbon	RTCA	aclA
acetate_citrate_lyase_aclA	metabat_ad.481	0	carbon	RTCA	aclA
acetate_citrate_lyase_aclA	metabat_ad.3037	0	carbon	RTCA	aclA
acetate_citrate_lyase_aclA	bin_metabat_2626	0	carbon	RTCA	aclA
acetate_citrate_lyase_aclA	metabat_ad.86	0	carbon	RTCA	aclA
acetate_citrate_lyase_aclA	metabat_ad.3276	0	carbon	RTCA	aclA
acetate_citrate_lyase_aclA	metabinner_orig_640_sub	0	carbon	RTCA	aclA
acetate_citrate_lyase_aclA	metabinner_orig_410	0	carbon	RTCA	aclA
acetate_citrate_lyase_aclA	bin_metabat_3535_sub	0	carbon	RTCA	aclA
acetate_citrate_lyase_aclA	metabat_ad.3144	0	carbon	RTCA	aclA
acetate_citrate_lyase_aclA	metabat_ad.2405	0	carbon	RTCA	aclA
acetate_citrate_lyase_aclA	bin_metabat_2284	0	carbon	RTCA	aclA
acetate_citrate_lyase_aclA	metabinner_orig_309	0	carbon	RTCA	aclA
acetate_citrate_lyase_aclA	metabat_ad.1871	0	carbon	RTCA	aclA
acetate_citrate_lyase_aclA	bin_metabinner_98_sub	0	carbon	RTCA	aclA
acetate_citrate_lyase_aclA	metabat_ad.1301	0	carbon	RTCA	aclA
acetate_citrate_lyase_aclA	metabat_ad.637	0	carbon	RTCA	aclA
acetate_citrate_lyase_aclA	metabinner_orig_42	0	carbon	RTCA	aclA
acetate_citrate_lyase_aclA	metabat_ad.2872	0	carbon	RTCA	aclA
acetate_citrate_lyase_aclA	metabinner_orig_322	0	carbon	RTCA	aclA
acetate_citrate_lyase_aclA	bin_concoct_252_sub	0	carbon	RTCA	aclA
acetate_citrate_lyase_aclA	metabinner_orig_165	0	carbon	RTCA	aclA
acetate_citrate_lyase_aclA	metabinner_orig_132	0	carbon	RTCA	aclA
acetate_citrate_lyase_aclA	metabinner_orig_186	0	carbon	RTCA	aclA
acetate_citrate_lyase_aclA	metabat_ad.23	0	carbon	RTCA	aclA
acetate_citrate_lyase_aclA	metabat_ad.1509	0	carbon	RTCA	aclA
acetate_citrate_lyase_aclA	metabat_ad.1532	0	carbon	RTCA	aclA
acetate_citrate_lyase_aclA	bin_metabat_2082_sub	0	carbon	RTCA	aclA
acetate_citrate_lyase_aclA	bin_metabat_2752	0	carbon	RTCA	aclA
acetate_citrate_lyase_aclA	metabat_ad.646	0	carbon	RTCA	aclA
acetate_citrate_lyase_aclA	bin_metabat_140	0	carbon	RTCA	aclA
acetate_citrate_lyase_aclA	metabinner_orig_219	0	carbon	RTCA	aclA
acetate_citrate_lyase_aclA	metabat_ad.713	0	carbon	RTCA	aclA
acetate_citrate_lyase_aclA	bin_metabat_1630	0	carbon	RTCA	aclA
acetate_citrate_lyase_aclA	bin_metabat_1178	0	carbon	RTCA	aclA
acetate_citrate_lyase_aclA	bin_metabat_3206	0	carbon	RTCA	aclA
acetate_citrate_lyase_aclA	metabat_ad.3211	0	carbon	RTCA	aclA
acetate_citrate_lyase_aclA	metabinner_orig_225	0	carbon	RTCA	aclA
acetate_citrate_lyase_aclA	metabat_ad.2391	0	carbon	RTCA	aclA
acetate_citrate_lyase_aclA	metabinner_orig_87	0	carbon	RTCA	aclA
acetate_citrate_lyase_aclA	metabat_ad.735	0	carbon	RTCA	aclA
acetate_citrate_lyase_aclA	metabat_ad.2000	0	carbon	RTCA	aclA
acetate_citrate_lyase_aclA	metabat_ad.3296	0	carbon	RTCA	aclA
acetate_citrate_lyase_aclA	metabat_ad.1741	0	carbon	RTCA	aclA
acetate_citrate_lyase_aclA	bin_metabat_3856	0	carbon	RTCA	aclA
acetate_citrate_lyase_aclA	metabat_ad.548	0	carbon	RTCA	aclA
acetate_citrate_lyase_aclA	metabinner_orig_519	0	carbon	RTCA	aclA
acetate_citrate_lyase_aclA	metabinner_orig_118	0	carbon	RTCA	aclA
acetate_citrate_lyase_aclA	bin_metabinner_125_sub	0	carbon	RTCA	aclA
acetate_citrate_lyase_aclA	bin_metabat_232_sub	0	carbon	RTCA	aclA
acetate_citrate_lyase_aclA	metabat_ad.2690	0	carbon	RTCA	aclA
acetate_citrate_lyase_aclA	bin_metabat_993	0	carbon	RTCA	aclA
acetate_citrate_lyase_aclA	bin_metabat_1275_sub	0	carbon	RTCA	aclA
acetate_citrate_lyase_aclA	bin_metabat_275	0	carbon	RTCA	aclA
acetate_citrate_lyase_aclA	metabat_ad.2232	0	carbon	RTCA	aclA
acetate_citrate_lyase_aclA	metabat_ad.1382	0	carbon	RTCA	aclA
acetate_citrate_lyase_aclA	metabinner_orig_47	0	carbon	RTCA	aclA
acetate_citrate_lyase_aclA	bin_metabat_3262	0	carbon	RTCA	aclA
acetate_citrate_lyase_aclA	metabat_ad.1853	0	carbon	RTCA	aclA
acetate_citrate_lyase_aclA	metabinner_orig_989	0	carbon	RTCA	aclA
acetate_citrate_lyase_aclA	metabat_ad.244	0	carbon	RTCA	aclA
acetate_citrate_lyase_aclA	bin_metabat_1233_sub	0	carbon	RTCA	aclA
acetate_citrate_lyase_aclA	bin_metabat_202	0	carbon	RTCA	aclA
acetate_citrate_lyase_aclA	bin_metabat_614	0	carbon	RTCA	aclA
acetate_citrate_lyase_aclA	bin_metabinner_51	0	carbon	RTCA	aclA
acetate_citrate_lyase_aclA	metabinner_orig_25	0	carbon	RTCA	aclA
acetate_citrate_lyase_aclA	metabat_ad.1802	0	carbon	RTCA	aclA
acetate_citrate_lyase_aclA	metabinner_orig_647	0	carbon	RTCA	aclA
acetate_citrate_lyase_aclA	metabinner_orig_90	0	carbon	RTCA	aclA
acetate_citrate_lyase_aclA	metabat_ad.1756	0	carbon	RTCA	aclA
acetate_citrate_lyase_aclA	metabat_ad.2233	0	carbon	RTCA	aclA
acetate_citrate_lyase_aclA	metabat_ad.2417	0	carbon	RTCA	aclA
acetate_citrate_lyase_aclA	metabinner_orig_484	0	carbon	RTCA	aclA
acetate_citrate_lyase_aclA	metabinner_orig_99	0	carbon	RTCA	aclA
acetate_citrate_lyase_aclA	metabinner_orig_307	0	carbon	RTCA	aclA
acetate_citrate_lyase_aclA	bin_metabat_2330	0	carbon	RTCA	aclA
acetate_citrate_lyase_aclA	metabat_ad.412	0	carbon	RTCA	aclA
acetate_citrate_lyase_aclA	metabat_ad.2361	0	carbon	RTCA	aclA
acetate_citrate_lyase_aclA	metabat_ad.1780	0	carbon	RTCA	aclA
acetate_citrate_lyase_aclA	metabinner_orig_460	0	carbon	RTCA	aclA
acetate_citrate_lyase_aclA	metabinner_orig_505	0	carbon	RTCA	aclA
acetate_citrate_lyase_aclA	metabinner_orig_179	0	carbon	RTCA	aclA
acetate_citrate_lyase_aclA	bin_metabat_261	0	carbon	RTCA	aclA
acetate_citrate_lyase_aclA	bin_metabat_598_sub	0	carbon	RTCA	aclA
acetate_citrate_lyase_aclA	bin_metabat_2282	0	carbon	RTCA	aclA
acetate_citrate_lyase_aclA	metabinner_orig_377	0	carbon	RTCA	aclA
acetate_citrate_lyase_aclA	bin_metabat_539	0	carbon	RTCA	aclA
acetate_citrate_lyase_aclA	metabinner_orig_166	0	carbon	RTCA	aclA
acetate_citrate_lyase_aclA	metabinner_orig_763	0	carbon	RTCA	aclA
acetate_citrate_lyase_aclA	bin_metabat_1311	0	carbon	RTCA	aclA
acetate_citrate_lyase_aclA	bin_metabinner_4	0	carbon	RTCA	aclA
acetate_citrate_lyase_aclA	metabinner_orig_245	0	carbon	RTCA	aclA
acetate_citrate_lyase_aclA	metabat_ad.846	0	carbon	RTCA	aclA
acetate_citrate_lyase_aclA	metabinner_orig_312	0	carbon	RTCA	aclA
acetate_citrate_lyase_aclA	metabinner_orig_496	0	carbon	RTCA	aclA
acetate_citrate_lyase_aclA	metabat_ad.3366	0	carbon	RTCA	aclA
acetate_citrate_lyase_aclA	metabinner_orig_152	0	carbon	RTCA	aclA
acetate_citrate_lyase_aclA	bin_metabat_2695	0	carbon	RTCA	aclA
acetate_citrate_lyase_aclA	metabinner_orig_531	0	carbon	RTCA	aclA
acetate_citrate_lyase_aclA	metabat_ad.561	0	carbon	RTCA	aclA
acetate_citrate_lyase_aclA	bin_metabat_12_sub	0	carbon	RTCA	aclA
acetate_citrate_lyase_aclA	metabinner_orig_28	0	carbon	RTCA	aclA
acetate_citrate_lyase_aclA	metabinner_orig_650	0	carbon	RTCA	aclA
acetate_citrate_lyase_aclA	metabinner_orig_112	0	carbon	RTCA	aclA
acetate_citrate_lyase_aclA	metabinner_orig_471	0	carbon	RTCA	aclA
acetate_citrate_lyase_aclA	metabinner_orig_1084_sub	0	carbon	RTCA	aclA
acetate_citrate_lyase_aclA	bin_metabat_30	0	carbon	RTCA	aclA
acetate_citrate_lyase_aclA	metabinner_orig_136	0	carbon	RTCA	aclA
acetate_citrate_lyase_aclA	metabinner_orig_253	0	carbon	RTCA	aclA
acetate_citrate_lyase_aclA	metabinner_orig_1002	0	carbon	RTCA	aclA
acetate_citrate_lyase_aclA	metabat_ad.2848	0	carbon	RTCA	aclA
acetate_citrate_lyase_aclA	bin_metabat_2073	0	carbon	RTCA	aclA
acetate_citrate_lyase_aclA	bin_metabat_2509	0	carbon	RTCA	aclA
acetate_citrate_lyase_aclA	metabat_ad.2837	0	carbon	RTCA	aclA
acetate_citrate_lyase_aclA	metabat_ad.1237	0	carbon	RTCA	aclA
acetate_citrate_lyase_aclA	bin_metabat_684	0	carbon	RTCA	aclA
acetate_citrate_lyase_aclA	metabinner_orig_1346_sub	0	carbon	RTCA	aclA
acetate_citrate_lyase_aclA	bin_metabat_2717	0	carbon	RTCA	aclA
acetate_citrate_lyase_aclA	metabat_ad.1642	0	carbon	RTCA	aclA
acetate_citrate_lyase_aclA	metabinner_orig_258	0	carbon	RTCA	aclA
acetate_citrate_lyase_aclA	bin_metabat_738	0	carbon	RTCA	aclA
acetate_citrate_lyase_aclA	metabinner_orig_683	0	carbon	RTCA	aclA
acetate_citrate_lyase_aclA	bin_metabat_1910	0	carbon	RTCA	aclA
acetate_citrate_lyase_aclA	metabat_ad.1520	0	carbon	RTCA	aclA
acetate_citrate_lyase_aclA	bin_concoct_58	0	carbon	RTCA	aclA
acetate_citrate_lyase_aclA	metabinner_orig_304	0	carbon	RTCA	aclA
acetate_citrate_lyase_aclA	metabinner_orig_648	0	carbon	RTCA	aclA
acetate_citrate_lyase_aclA	bin_concoct_272	0	carbon	RTCA	aclA
acetate_citrate_lyase_aclA	metabinner_orig_211	0	carbon	RTCA	aclA
acetate_citrate_lyase_aclA	metabat_ad.1376	0	carbon	RTCA	aclA
acetate_citrate_lyase_aclA	bin_metabat_1436	0	carbon	RTCA	aclA
acetate_citrate_lyase_aclA	metabat_ad.2951	0	carbon	RTCA	aclA
acetate_citrate_lyase_aclA	metabinner_orig_828	0	carbon	RTCA	aclA
acetate_citrate_lyase_aclA	metabat_ad.2571	0	carbon	RTCA	aclA
acetate_citrate_lyase_aclA	metabinner_orig_332	0	carbon	RTCA	aclA
acetate_citrate_lyase_aclA	metabinner_orig_236	0	carbon	RTCA	aclA
acetate_citrate_lyase_aclA	metabinner_orig_133	0	carbon	RTCA	aclA
acetate_citrate_lyase_aclA	metabat_ad.139	0	carbon	RTCA	aclA
acetate_citrate_lyase_aclA	metabinner_orig_717	0	carbon	RTCA	aclA
acetate_citrate_lyase_aclA	bin_metabat_1995_sub	0	carbon	RTCA	aclA
acetate_citrate_lyase_aclA	metabinner_orig_909	0	carbon	RTCA	aclA
acetate_citrate_lyase_aclA	metabinner_orig_793	0	carbon	RTCA	aclA
acetate_citrate_lyase_aclA	metabat_ad.1757	0	carbon	RTCA	aclA
acetate_citrate_lyase_aclA	metabat_ad.1315	0	carbon	RTCA	aclA
acetate_citrate_lyase_aclA	metabat_ad.1519	0	carbon	RTCA	aclA
acetate_citrate_lyase_aclA	metabat_ad.2626	0	carbon	RTCA	aclA
acetate_citrate_lyase_aclA	metabinner_orig_210	0	carbon	RTCA	aclA
acetate_citrate_lyase_aclA	metabinner_orig_357	0	carbon	RTCA	aclA
acetate_citrate_lyase_aclA	metabat_ad.67	0	carbon	RTCA	aclA
acetate_citrate_lyase_aclA	metabat_ad.1956	0	carbon	RTCA	aclA
acetate_citrate_lyase_aclA	bin_metabat_1109	0	carbon	RTCA	aclA
acetate_citrate_lyase_aclA	metabinner_orig_115	0	carbon	RTCA	aclA
acetate_citrate_lyase_aclA	metabinner_orig_957	0	carbon	RTCA	aclA
acetate_citrate_lyase_aclA	metabat_ad.560	0	carbon	RTCA	aclA
acetate_citrate_lyase_aclA	metabinner_orig_416	0	carbon	RTCA	aclA
acetate_citrate_lyase_aclA	metabinner_orig_447	0	carbon	RTCA	aclA
acetate_citrate_lyase_aclA	metabinner_orig_89	0	carbon	RTCA	aclA
acetate_citrate_lyase_aclA	bin_concoct_107	0	carbon	RTCA	aclA
acetate_citrate_lyase_aclA	metabinner_orig_810	0	carbon	RTCA	aclA
acetate_citrate_lyase_aclA	metabinner_orig_814	0	carbon	RTCA	aclA
acetate_citrate_lyase_aclA	bin_metabat_2536	0	carbon	RTCA	aclA
acetate_citrate_lyase_aclA	metabat_ad.812	0	carbon	RTCA	aclA
acetate_citrate_lyase_aclA	metabat_ad.961	1	carbon	RTCA	aclA
acetate_citrate_lyase_aclA	bin_metabat_2511	0	carbon	RTCA	aclA
acetate_citrate_lyase_aclA	metabat_ad.1277	0	carbon	RTCA	aclA
acetate_citrate_lyase_aclA	metabat_ad.1293	0	carbon	RTCA	aclA
acetate_citrate_lyase_aclA	bin_metabat_1166	0	carbon	RTCA	aclA
acetate_citrate_lyase_aclA	metabat_ad.2715	0	carbon	RTCA	aclA
acetate_citrate_lyase_aclA	bin_concoct_281_sub	0	carbon	RTCA	aclA
acetate_citrate_lyase_aclA	metabat_ad.2884	0	carbon	RTCA	aclA
acetate_citrate_lyase_aclA	bin_metabat_2181	0	carbon	RTCA	aclA
acetate_citrate_lyase_aclA	metabinner_orig_472	0	carbon	RTCA	aclA
acetate_citrate_lyase_aclA	metabat_ad.1743	0	carbon	RTCA	aclA
acetate_citrate_lyase_aclA	metabinner_orig_299	0	carbon	RTCA	aclA
acetate_citrate_lyase_aclA	metabat_ad.1999	0	carbon	RTCA	aclA
acetate_citrate_lyase_aclA	metabat_ad.286	0	carbon	RTCA	aclA
acetate_citrate_lyase_aclA	bin_metabat_1648_sub	0	carbon	RTCA	aclA
acetate_citrate_lyase_aclA	metabinner_orig_9	0	carbon	RTCA	aclA
acetate_citrate_lyase_aclA	metabat_ad.1071	0	carbon	RTCA	aclA
acetate_citrate_lyase_aclA	metabinner_orig_111	0	carbon	RTCA	aclA
acetate_citrate_lyase_aclA	metabat_ad.156	0	carbon	RTCA	aclA
acetate_citrate_lyase_aclA	metabat_ad.3133	0	carbon	RTCA	aclA
acetate_citrate_lyase_aclA	bin_metabat_2_sub	0	carbon	RTCA	aclA
acetate_citrate_lyase_aclA	bin_metabat_748	0	carbon	RTCA	aclA
acetate_citrate_lyase_aclA	metabinner_orig_971_sub	0	carbon	RTCA	aclA
acetate_citrate_lyase_aclA	metabinner_orig_182	0	carbon	RTCA	aclA
acetate_citrate_lyase_aclA	metabinner_orig_230	0	carbon	RTCA	aclA
acetate_citrate_lyase_aclA	metabat_ad.584	0	carbon	RTCA	aclA
acetate_citrate_lyase_aclA	bin_metabinner_57	0	carbon	RTCA	aclA
acetate_citrate_lyase_aclA	metabat_ad.514	1	carbon	RTCA	aclA
acetate_citrate_lyase_aclA	metabat_ad.304	0	carbon	RTCA	aclA
acetate_citrate_lyase_aclA	metabinner_orig_242	0	carbon	RTCA	aclA
acetate_citrate_lyase_aclA	bin_concoct_247_sub	0	carbon	RTCA	aclA
acetate_citrate_lyase_aclA	metabat_ad.1465	0	carbon	RTCA	aclA
acetate_citrate_lyase_aclA	bin_metabat_375_sub	0	carbon	RTCA	aclA
acetate_citrate_lyase_aclA	bin_metabat_3769	0	carbon	RTCA	aclA
acetate_citrate_lyase_aclA	bin_metabat_222_sub	0	carbon	RTCA	aclA
acetate_citrate_lyase_aclA	metabinner_orig_26	0	carbon	RTCA	aclA
acetate_citrate_lyase_aclA	metabat_ad.2465	0	carbon	RTCA	aclA
acetate_citrate_lyase_aclA	metabat_ad.936	0	carbon	RTCA	aclA
acetate_citrate_lyase_aclA	metabat_ad.720	0	carbon	RTCA	aclA
acetate_citrate_lyase_aclA	bin_metabinner_25	0	carbon	RTCA	aclA
acetate_citrate_lyase_aclA	metabat_ad.1674	0	carbon	RTCA	aclA
acetate_citrate_lyase_aclA	bin_metabat_743	0	carbon	RTCA	aclA
acetate_citrate_lyase_aclA	metabat_ad.1906	0	carbon	RTCA	aclA
acetate_citrate_lyase_aclA	metabat_ad.1180	0	carbon	RTCA	aclA
acetate_citrate_lyase_aclA	metabinner_orig_480	0	carbon	RTCA	aclA
acetate_citrate_lyase_aclA	metabat_ad.60	0	carbon	RTCA	aclA
acetate_citrate_lyase_aclA	metabinner_orig_273	0	carbon	RTCA	aclA
acetate_citrate_lyase_aclA	bin_metabat_2587	0	carbon	RTCA	aclA
acetate_citrate_lyase_aclA	bin_metabat_2929	0	carbon	RTCA	aclA
acetate_citrate_lyase_aclA	bin_metabat_3435	0	carbon	RTCA	aclA
acetate_citrate_lyase_aclA	metabat_ad.2250	0	carbon	RTCA	aclA
acetate_citrate_lyase_aclA	metabat_ad.1473	0	carbon	RTCA	aclA
acetate_citrate_lyase_aclA	bin_metabat_389	0	carbon	RTCA	aclA
acetate_citrate_lyase_aclA	metabat_ad.1274	0	carbon	RTCA	aclA
acetate_citrate_lyase_aclA	metabinner_orig_510_sub	0	carbon	RTCA	aclA
acetate_citrate_lyase_aclA	bin_metabat_1222	0	carbon	RTCA	aclA
acetate_citrate_lyase_aclA	metabinner_orig_284_sub	0	carbon	RTCA	aclA
acetate_citrate_lyase_aclA	bin_metabat_561	0	carbon	RTCA	aclA
acetate_citrate_lyase_aclA	bin_metabinner_14	0	carbon	RTCA	aclA
acetate_citrate_lyase_aclA	metabat_ad.705	0	carbon	RTCA	aclA
acetate_citrate_lyase_aclA	metabinner_orig_163	0	carbon	RTCA	aclA
acetate_citrate_lyase_aclA	bin_concoct_243	0	carbon	RTCA	aclA
acetate_citrate_lyase_aclA	metabat_ad.2278	0	carbon	RTCA	aclA
acetate_citrate_lyase_aclA	metabinner_orig_238	0	carbon	RTCA	aclA
acetate_citrate_lyase_aclA	bin_metabat_1010	0	carbon	RTCA	aclA
acetate_citrate_lyase_aclA	bin_metabat_2281	0	carbon	RTCA	aclA
acetate_citrate_lyase_aclA	bin_metabat_2573	0	carbon	RTCA	aclA
acetate_citrate_lyase_aclA	metabinner_orig_393	0	carbon	RTCA	aclA
acetate_citrate_lyase_aclA	metabat_ad.1439	0	carbon	RTCA	aclA
acetate_citrate_lyase_aclA	metabat_ad.1036	0	carbon	RTCA	aclA
acetate_citrate_lyase_aclA	metabinner_orig_302	0	carbon	RTCA	aclA
acetate_citrate_lyase_aclA	bin_metabat_2486	0	carbon	RTCA	aclA
acetate_citrate_lyase_aclA	bin_metabat_2290	0	carbon	RTCA	aclA
acetate_citrate_lyase_aclA	metabat_ad.1684	0	carbon	RTCA	aclA
acetate_citrate_lyase_aclA	bin_metabat_600	0	carbon	RTCA	aclA
acetate_citrate_lyase_aclA	metabat_ad.2956	0	carbon	RTCA	aclA
acetate_citrate_lyase_aclA	metabat_ad.2942	0	carbon	RTCA	aclA
acetate_citrate_lyase_aclA	bin_metabat_2797	0	carbon	RTCA	aclA
acetate_citrate_lyase_aclA	metabinner_orig_820	0	carbon	RTCA	aclA
acetate_citrate_lyase_aclA	metabat_ad.3158	0	carbon	RTCA	aclA
acetate_citrate_lyase_aclA	bin_metabat_3585	0	carbon	RTCA	aclA
acetate_citrate_lyase_aclA	metabinner_orig_419	0	carbon	RTCA	aclA
acetate_citrate_lyase_aclA	metabinner_orig_463	0	carbon	RTCA	aclA
acetate_citrate_lyase_aclA	metabat_ad.1652	0	carbon	RTCA	aclA
acetate_citrate_lyase_aclA	metabinner_orig_353	1	carbon	RTCA	aclA
acetate_citrate_lyase_aclA	metabat_ad.723	0	carbon	RTCA	aclA
acetate_citrate_lyase_aclA	metabat_ad.1260	0	carbon	RTCA	aclA
acetate_citrate_lyase_aclA	metabinner_orig_392	0	carbon	RTCA	aclA
acetate_citrate_lyase_aclA	metabat_ad.1875	0	carbon	RTCA	aclA
acetate_citrate_lyase_aclA	metabinner_orig_73	0	carbon	RTCA	aclA
acetate_citrate_lyase_aclA	bin_concoct_106	1	carbon	RTCA	aclA
acetate_citrate_lyase_aclA	metabat_ad.1358	0	carbon	RTCA	aclA
acetate_citrate_lyase_aclA	metabinner_orig_43	0	carbon	RTCA	aclA
acetate_citrate_lyase_aclA	metabat_ad.2327	0	carbon	RTCA	aclA
acetate_citrate_lyase_aclA	metabat_ad.683	0	carbon	RTCA	aclA
acetate_citrate_lyase_aclA	metabat_ad.360	0	carbon	RTCA	aclA
acetate_citrate_lyase_aclB	metabat_ad.2340	0	carbon	RTCA	aclB
acetate_citrate_lyase_aclB	metabat_ad.92	0	carbon	RTCA	aclB
acetate_citrate_lyase_aclB	metabinner_orig_101	0	carbon	RTCA	aclB
acetate_citrate_lyase_aclB	metabat_ad.473	0	carbon	RTCA	aclB
acetate_citrate_lyase_aclB	metabat_ad.710	0	carbon	RTCA	aclB
acetate_citrate_lyase_aclB	metabinner_orig_405	0	carbon	RTCA	aclB
acetate_citrate_lyase_aclB	metabat_ad.2708	0	carbon	RTCA	aclB
acetate_citrate_lyase_aclB	metabinner_orig_342	0	carbon	RTCA	aclB
acetate_citrate_lyase_aclB	metabinner_orig_839	0	carbon	RTCA	aclB
acetate_citrate_lyase_aclB	bin_metabat_233	0	carbon	RTCA	aclB
acetate_citrate_lyase_aclB	metabat_ad.2033	0	carbon	RTCA	aclB
acetate_citrate_lyase_aclB	metabat_ad.2117	0	carbon	RTCA	aclB
acetate_citrate_lyase_aclB	bin_metabat_1534	0	carbon	RTCA	aclB
acetate_citrate_lyase_aclB	metabat_ad.1535	0	carbon	RTCA	aclB
acetate_citrate_lyase_aclB	metabat_ad.1811	0	carbon	RTCA	aclB
acetate_citrate_lyase_aclB	metabinner_orig_411	0	carbon	RTCA	aclB
acetate_citrate_lyase_aclB	metabinner_orig_84	0	carbon	RTCA	aclB
acetate_citrate_lyase_aclB	metabinner_orig_188	0	carbon	RTCA	aclB
acetate_citrate_lyase_aclB	metabat_ad.2871	0	carbon	RTCA	aclB
acetate_citrate_lyase_aclB	metabat_ad.1814	0	carbon	RTCA	aclB
acetate_citrate_lyase_aclB	metabat_ad.976	0	carbon	RTCA	aclB
acetate_citrate_lyase_aclB	bin_metabat_996	0	carbon	RTCA	aclB
acetate_citrate_lyase_aclB	bin_metabat_1348_sub	0	carbon	RTCA	aclB
acetate_citrate_lyase_aclB	bin_metabat_1687_sub	0	carbon	RTCA	aclB
acetate_citrate_lyase_aclB	bin_concoct_318	0	carbon	RTCA	aclB
acetate_citrate_lyase_aclB	metabat_ad.937	0	carbon	RTCA	aclB
acetate_citrate_lyase_aclB	metabat_ad.761	0	carbon	RTCA	aclB
acetate_citrate_lyase_aclB	metabinner_orig_291_sub	0	carbon	RTCA	aclB
acetate_citrate_lyase_aclB	metabat_ad.1405	0	carbon	RTCA	aclB
acetate_citrate_lyase_aclB	metabinner_orig_146	0	carbon	RTCA	aclB
acetate_citrate_lyase_aclB	metabinner_orig_176_sub	0	carbon	RTCA	aclB
acetate_citrate_lyase_aclB	metabat_ad.2825	0	carbon	RTCA	aclB
acetate_citrate_lyase_aclB	bin_metabat_18	0	carbon	RTCA	aclB
acetate_citrate_lyase_aclB	metabat_ad.3322	0	carbon	RTCA	aclB
acetate_citrate_lyase_aclB	metabat_ad.1456	0	carbon	RTCA	aclB
acetate_citrate_lyase_aclB	metabinner_orig_798	0	carbon	RTCA	aclB
acetate_citrate_lyase_aclB	metabat_ad.947	0	carbon	RTCA	aclB
acetate_citrate_lyase_aclB	bin_metabat_3991	0	carbon	RTCA	aclB
acetate_citrate_lyase_aclB	metabat_ad.300	0	carbon	RTCA	aclB
acetate_citrate_lyase_aclB	metabat_ad.3331	0	carbon	RTCA	aclB
acetate_citrate_lyase_aclB	metabat_ad.1186	0	carbon	RTCA	aclB
acetate_citrate_lyase_aclB	metabat_ad.1099	0	carbon	RTCA	aclB
acetate_citrate_lyase_aclB	metabat_ad.1095	0	carbon	RTCA	aclB
acetate_citrate_lyase_aclB	metabat_ad.1583	0	carbon	RTCA	aclB
acetate_citrate_lyase_aclB	metabat_ad.2934	0	carbon	RTCA	aclB
acetate_citrate_lyase_aclB	metabinner_orig_52	0	carbon	RTCA	aclB
acetate_citrate_lyase_aclB	metabinner_orig_178	0	carbon	RTCA	aclB
acetate_citrate_lyase_aclB	metabat_ad.724	0	carbon	RTCA	aclB
acetate_citrate_lyase_aclB	bin_metabat_2487	0	carbon	RTCA	aclB
acetate_citrate_lyase_aclB	metabinner_orig_428	0	carbon	RTCA	aclB
acetate_citrate_lyase_aclB	metabinner_orig_440	0	carbon	RTCA	aclB
acetate_citrate_lyase_aclB	bin_metabat_3849	0	carbon	RTCA	aclB
acetate_citrate_lyase_aclB	bin_metabat_651	0	carbon	RTCA	aclB
acetate_citrate_lyase_aclB	metabat_ad.1176	0	carbon	RTCA	aclB
acetate_citrate_lyase_aclB	bin_metabat_3537	0	carbon	RTCA	aclB
acetate_citrate_lyase_aclB	metabinner_orig_276	0	carbon	RTCA	aclB
acetate_citrate_lyase_aclB	metabat_ad.334	0	carbon	RTCA	aclB
acetate_citrate_lyase_aclB	bin_metabat_1918	0	carbon	RTCA	aclB
acetate_citrate_lyase_aclB	metabinner_orig_212	0	carbon	RTCA	aclB
acetate_citrate_lyase_aclB	metabat_ad.2301	0	carbon	RTCA	aclB
acetate_citrate_lyase_aclB	metabinner_orig_241	0	carbon	RTCA	aclB
acetate_citrate_lyase_aclB	metabinner_orig_515	0	carbon	RTCA	aclB
acetate_citrate_lyase_aclB	metabinner_orig_306	0	carbon	RTCA	aclB
acetate_citrate_lyase_aclB	metabat_ad.2477	0	carbon	RTCA	aclB
acetate_citrate_lyase_aclB	metabinner_orig_413_sub	0	carbon	RTCA	aclB
acetate_citrate_lyase_aclB	metabinner_orig_439	0	carbon	RTCA	aclB
acetate_citrate_lyase_aclB	bin_concoct_196	0	carbon	RTCA	aclB
acetate_citrate_lyase_aclB	metabinner_orig_82	0	carbon	RTCA	aclB
acetate_citrate_lyase_aclB	metabat_ad.1525	0	carbon	RTCA	aclB
acetate_citrate_lyase_aclB	metabinner_orig_367	0	carbon	RTCA	aclB
acetate_citrate_lyase_aclB	metabinner_orig_148	0	carbon	RTCA	aclB
acetate_citrate_lyase_aclB	metabinner_orig_164	0	carbon	RTCA	aclB
acetate_citrate_lyase_aclB	metabinner_orig_553	0	carbon	RTCA	aclB
acetate_citrate_lyase_aclB	metabat_ad.994	0	carbon	RTCA	aclB
acetate_citrate_lyase_aclB	metabinner_orig_409	0	carbon	RTCA	aclB
acetate_citrate_lyase_aclB	metabat_ad.564	0	carbon	RTCA	aclB
acetate_citrate_lyase_aclB	metabat_ad.1598	0	carbon	RTCA	aclB
acetate_citrate_lyase_aclB	metabinner_orig_49	0	carbon	RTCA	aclB
acetate_citrate_lyase_aclB	bin_metabat_2668	0	carbon	RTCA	aclB
acetate_citrate_lyase_aclB	metabat_ad.2698	0	carbon	RTCA	aclB
acetate_citrate_lyase_aclB	bin_metabat_2814	0	carbon	RTCA	aclB
acetate_citrate_lyase_aclB	metabat_ad.1547	0	carbon	RTCA	aclB
acetate_citrate_lyase_aclB	metabinner_orig_139	0	carbon	RTCA	aclB
acetate_citrate_lyase_aclB	metabinner_orig_418_sub	0	carbon	RTCA	aclB
acetate_citrate_lyase_aclB	bin_metabinner_11	0	carbon	RTCA	aclB
acetate_citrate_lyase_aclB	bin_metabat_3870	0	carbon	RTCA	aclB
acetate_citrate_lyase_aclB	metabat_ad.1868	0	carbon	RTCA	aclB
acetate_citrate_lyase_aclB	metabinner_orig_749	0	carbon	RTCA	aclB
acetate_citrate_lyase_aclB	bin_metabinner_29	0	carbon	RTCA	aclB
acetate_citrate_lyase_aclB	metabat_ad.2776	0	carbon	RTCA	aclB
acetate_citrate_lyase_aclB	metabat_ad.1878	0	carbon	RTCA	aclB
acetate_citrate_lyase_aclB	metabat_ad.1966	0	carbon	RTCA	aclB
acetate_citrate_lyase_aclB	bin_metabat_782	0	carbon	RTCA	aclB
acetate_citrate_lyase_aclB	bin_metabat_1716	0	carbon	RTCA	aclB
acetate_citrate_lyase_aclB	metabat_ad.159	0	carbon	RTCA	aclB
acetate_citrate_lyase_aclB	bin_metabat_1928	0	carbon	RTCA	aclB
acetate_citrate_lyase_aclB	metabat_ad.753	0	carbon	RTCA	aclB
acetate_citrate_lyase_aclB	bin_metabinner_45_sub	0	carbon	RTCA	aclB
acetate_citrate_lyase_aclB	bin_metabat_2009_sub	0	carbon	RTCA	aclB
acetate_citrate_lyase_aclB	metabat_ad.1682	0	carbon	RTCA	aclB
acetate_citrate_lyase_aclB	metabinner_orig_292	0	carbon	RTCA	aclB
acetate_citrate_lyase_aclB	metabat_ad.328	0	carbon	RTCA	aclB
acetate_citrate_lyase_aclB	metabinner_orig_282	0	carbon	RTCA	aclB
acetate_citrate_lyase_aclB	metabinner_orig_260	0	carbon	RTCA	aclB
acetate_citrate_lyase_aclB	bin_metabat_915	0	carbon	RTCA	aclB
acetate_citrate_lyase_aclB	bin_metabat_1674	0	carbon	RTCA	aclB
acetate_citrate_lyase_aclB	metabat_ad.1000	0	carbon	RTCA	aclB
acetate_citrate_lyase_aclB	bin_metabat_3553	0	carbon	RTCA	aclB
acetate_citrate_lyase_aclB	metabinner_orig_29	0	carbon	RTCA	aclB
acetate_citrate_lyase_aclB	metabinner_orig_408_sub	0	carbon	RTCA	aclB
acetate_citrate_lyase_aclB	bin_metabat_2309	0	carbon	RTCA	aclB
acetate_citrate_lyase_aclB	bin_concoct_227	0	carbon	RTCA	aclB
acetate_citrate_lyase_aclB	metabat_ad.2073	0	carbon	RTCA	aclB
acetate_citrate_lyase_aclB	metabat_ad.1833	0	carbon	RTCA	aclB
acetate_citrate_lyase_aclB	metabat_ad.3009	0	carbon	RTCA	aclB
acetate_citrate_lyase_aclB	bin_metabat_1579	0	carbon	RTCA	aclB
acetate_citrate_lyase_aclB	metabinner_orig_24	0	carbon	RTCA	aclB
acetate_citrate_lyase_aclB	metabinner_orig_1156	0	carbon	RTCA	aclB
acetate_citrate_lyase_aclB	bin_metabat_1159_sub	0	carbon	RTCA	aclB
acetate_citrate_lyase_aclB	metabat_ad.2186	0	carbon	RTCA	aclB
acetate_citrate_lyase_aclB	metabinner_orig_48	0	carbon	RTCA	aclB
acetate_citrate_lyase_aclB	metabat_ad.1634	0	carbon	RTCA	aclB
acetate_citrate_lyase_aclB	bin_metabat_1136	0	carbon	RTCA	aclB
acetate_citrate_lyase_aclB	metabat_ad.909	0	carbon	RTCA	aclB
acetate_citrate_lyase_aclB	metabat_ad.1921	0	carbon	RTCA	aclB
acetate_citrate_lyase_aclB	metabinner_orig_1009	0	carbon	RTCA	aclB
acetate_citrate_lyase_aclB	metabat_ad.301	0	carbon	RTCA	aclB
acetate_citrate_lyase_aclB	metabinner_orig_448	0	carbon	RTCA	aclB
acetate_citrate_lyase_aclB	bin_metabat_87	0	carbon	RTCA	aclB
acetate_citrate_lyase_aclB	metabat_ad.1041	0	carbon	RTCA	aclB
acetate_citrate_lyase_aclB	metabinner_orig_573	0	carbon	RTCA	aclB
acetate_citrate_lyase_aclB	metabinner_orig_261	0	carbon	RTCA	aclB
acetate_citrate_lyase_aclB	metabinner_orig_432	0	carbon	RTCA	aclB
acetate_citrate_lyase_aclB	metabinner_orig_724	0	carbon	RTCA	aclB
acetate_citrate_lyase_aclB	bin_concoct_315	0	carbon	RTCA	aclB
acetate_citrate_lyase_aclB	metabat_ad.2341	0	carbon	RTCA	aclB
acetate_citrate_lyase_aclB	metabat_ad.992	0	carbon	RTCA	aclB
acetate_citrate_lyase_aclB	metabat_ad.2785	0	carbon	RTCA	aclB
acetate_citrate_lyase_aclB	metabinner_orig_45	0	carbon	RTCA	aclB
acetate_citrate_lyase_aclB	metabinner_orig_37	0	carbon	RTCA	aclB
acetate_citrate_lyase_aclB	bin_metabat_1696	0	carbon	RTCA	aclB
acetate_citrate_lyase_aclB	metabinner_orig_997	0	carbon	RTCA	aclB
acetate_citrate_lyase_aclB	bin_metabat_23	0	carbon	RTCA	aclB
acetate_citrate_lyase_aclB	metabat_ad.806	0	carbon	RTCA	aclB
acetate_citrate_lyase_aclB	metabinner_orig_172	0	carbon	RTCA	aclB
acetate_citrate_lyase_aclB	metabinner_orig_757	0	carbon	RTCA	aclB
acetate_citrate_lyase_aclB	bin_metabinner_35	0	carbon	RTCA	aclB
acetate_citrate_lyase_aclB	metabat_ad.2004	0	carbon	RTCA	aclB
acetate_citrate_lyase_aclB	bin_metabat_2292	0	carbon	RTCA	aclB
acetate_citrate_lyase_aclB	bin_metabat_156	0	carbon	RTCA	aclB
acetate_citrate_lyase_aclB	metabinner_orig_314	0	carbon	RTCA	aclB
acetate_citrate_lyase_aclB	bin_metabat_1729	0	carbon	RTCA	aclB
acetate_citrate_lyase_aclB	metabat_ad.898	0	carbon	RTCA	aclB
acetate_citrate_lyase_aclB	metabat_ad.1268	0	carbon	RTCA	aclB
acetate_citrate_lyase_aclB	metabat_ad.1576	0	carbon	RTCA	aclB
acetate_citrate_lyase_aclB	metabat_ad.798	0	carbon	RTCA	aclB
acetate_citrate_lyase_aclB	metabat_ad.1563	0	carbon	RTCA	aclB
acetate_citrate_lyase_aclB	metabinner_orig_220	0	carbon	RTCA	aclB
acetate_citrate_lyase_aclB	metabat_ad.3042	0	carbon	RTCA	aclB
acetate_citrate_lyase_aclB	metabat_ad.882	0	carbon	RTCA	aclB
acetate_citrate_lyase_aclB	metabat_ad.1263	0	carbon	RTCA	aclB
acetate_citrate_lyase_aclB	metabinner_orig_93	0	carbon	RTCA	aclB
acetate_citrate_lyase_aclB	bin_metabat_2185	0	carbon	RTCA	aclB
acetate_citrate_lyase_aclB	metabat_ad.418	0	carbon	RTCA	aclB
acetate_citrate_lyase_aclB	metabat_ad.1618	0	carbon	RTCA	aclB
acetate_citrate_lyase_aclB	metabat_ad.3029	0	carbon	RTCA	aclB
acetate_citrate_lyase_aclB	metabinner_orig_96	0	carbon	RTCA	aclB
acetate_citrate_lyase_aclB	metabinner_orig_703	0	carbon	RTCA	aclB
acetate_citrate_lyase_aclB	bin_metabat_3618	0	carbon	RTCA	aclB
acetate_citrate_lyase_aclB	metabat_ad.3181	0	carbon	RTCA	aclB
acetate_citrate_lyase_aclB	metabat_ad.460	0	carbon	RTCA	aclB
acetate_citrate_lyase_aclB	metabat_ad.1322	0	carbon	RTCA	aclB
acetate_citrate_lyase_aclB	metabinner_orig_226	0	carbon	RTCA	aclB
acetate_citrate_lyase_aclB	metabat_ad.1561	0	carbon	RTCA	aclB
acetate_citrate_lyase_aclB	metabinner_orig_141	0	carbon	RTCA	aclB
acetate_citrate_lyase_aclB	metabat_ad.1198	0	carbon	RTCA	aclB
acetate_citrate_lyase_aclB	bin_metabat_2845	0	carbon	RTCA	aclB
acetate_citrate_lyase_aclB	metabat_ad.3201	0	carbon	RTCA	aclB
acetate_citrate_lyase_aclB	metabat_ad.264	0	carbon	RTCA	aclB
acetate_citrate_lyase_aclB	metabinner_orig_61	0	carbon	RTCA	aclB
acetate_citrate_lyase_aclB	bin_metabat_167	0	carbon	RTCA	aclB
acetate_citrate_lyase_aclB	metabat_ad.2318	0	carbon	RTCA	aclB
acetate_citrate_lyase_aclB	bin_metabat_1394	0	carbon	RTCA	aclB
acetate_citrate_lyase_aclB	bin_metabat_2945	0	carbon	RTCA	aclB
acetate_citrate_lyase_aclB	metabinner_orig_156	0	carbon	RTCA	aclB
acetate_citrate_lyase_aclB	metabinner_orig_950	0	carbon	RTCA	aclB
acetate_citrate_lyase_aclB	metabat_ad.1670	0	carbon	RTCA	aclB
acetate_citrate_lyase_aclB	metabat_ad.2997	0	carbon	RTCA	aclB
acetate_citrate_lyase_aclB	metabinner_orig_743	0	carbon	RTCA	aclB
acetate_citrate_lyase_aclB	bin_metabat_4032	0	carbon	RTCA	aclB
acetate_citrate_lyase_aclB	metabat_ad.1989	0	carbon	RTCA	aclB
acetate_citrate_lyase_aclB	bin_metabat_3591	0	carbon	RTCA	aclB
acetate_citrate_lyase_aclB	metabat_ad.2431	0	carbon	RTCA	aclB
acetate_citrate_lyase_aclB	metabinner_orig_239	0	carbon	RTCA	aclB
acetate_citrate_lyase_aclB	metabinner_orig_91	0	carbon	RTCA	aclB
acetate_citrate_lyase_aclB	metabinner_orig_1146	0	carbon	RTCA	aclB
acetate_citrate_lyase_aclB	metabinner_orig_162	0	carbon	RTCA	aclB
acetate_citrate_lyase_aclB	bin_metabat_3117	0	carbon	RTCA	aclB
acetate_citrate_lyase_aclB	bin_metabat_3847	0	carbon	RTCA	aclB
acetate_citrate_lyase_aclB	metabat_ad.921	0	carbon	RTCA	aclB
acetate_citrate_lyase_aclB	bin_metabat_3283	0	carbon	RTCA	aclB
acetate_citrate_lyase_aclB	bin_concoct_192	0	carbon	RTCA	aclB
acetate_citrate_lyase_aclB	metabat_ad.1649	0	carbon	RTCA	aclB
acetate_citrate_lyase_aclB	bin_metabat_2873	0	carbon	RTCA	aclB
acetate_citrate_lyase_aclB	bin_metabat_2830	0	carbon	RTCA	aclB
acetate_citrate_lyase_aclB	metabinner_orig_962_sub	0	carbon	RTCA	aclB
acetate_citrate_lyase_aclB	metabat_ad.847	0	carbon	RTCA	aclB
acetate_citrate_lyase_aclB	metabat_ad.1545	0	carbon	RTCA	aclB
acetate_citrate_lyase_aclB	metabat_ad.1002	0	carbon	RTCA	aclB
acetate_citrate_lyase_aclB	metabinner_orig_320	0	carbon	RTCA	aclB
acetate_citrate_lyase_aclB	metabinner_orig_696	0	carbon	RTCA	aclB
acetate_citrate_lyase_aclB	bin_metabat_1122	0	carbon	RTCA	aclB
acetate_citrate_lyase_aclB	metabat_ad.3154	0	carbon	RTCA	aclB
acetate_citrate_lyase_aclB	metabat_ad.1424	0	carbon	RTCA	aclB
acetate_citrate_lyase_aclB	metabat_ad.968	0	carbon	RTCA	aclB
acetate_citrate_lyase_aclB	metabat_ad.351	0	carbon	RTCA	aclB
acetate_citrate_lyase_aclB	metabat_ad.2567	0	carbon	RTCA	aclB
acetate_citrate_lyase_aclB	metabinner_orig_34	0	carbon	RTCA	aclB
acetate_citrate_lyase_aclB	metabinner_orig_127	0	carbon	RTCA	aclB
acetate_citrate_lyase_aclB	metabat_ad.1344	0	carbon	RTCA	aclB
acetate_citrate_lyase_aclB	metabat_ad.282	0	carbon	RTCA	aclB
acetate_citrate_lyase_aclB	metabinner_orig_779	0	carbon	RTCA	aclB
acetate_citrate_lyase_aclB	metabinner_orig_200	0	carbon	RTCA	aclB
acetate_citrate_lyase_aclB	bin_metabat_2686	0	carbon	RTCA	aclB
acetate_citrate_lyase_aclB	metabat_ad.1203	0	carbon	RTCA	aclB
acetate_citrate_lyase_aclB	bin_metabat_2053	0	carbon	RTCA	aclB
acetate_citrate_lyase_aclB	metabat_ad.3168	0	carbon	RTCA	aclB
acetate_citrate_lyase_aclB	metabat_ad.751	0	carbon	RTCA	aclB
acetate_citrate_lyase_aclB	metabinner_orig_59	0	carbon	RTCA	aclB
acetate_citrate_lyase_aclB	bin_metabinner_5	0	carbon	RTCA	aclB
acetate_citrate_lyase_aclB	metabinner_orig_247	0	carbon	RTCA	aclB
acetate_citrate_lyase_aclB	bin_concoct_308	0	carbon	RTCA	aclB
acetate_citrate_lyase_aclB	metabat_ad.2210	0	carbon	RTCA	aclB
acetate_citrate_lyase_aclB	metabinner_orig_426	0	carbon	RTCA	aclB
acetate_citrate_lyase_aclB	metabat_ad.1620	0	carbon	RTCA	aclB
acetate_citrate_lyase_aclB	metabinner_orig_138_sub	0	carbon	RTCA	aclB
acetate_citrate_lyase_aclB	bin_metabat_1595	0	carbon	RTCA	aclB
acetate_citrate_lyase_aclB	metabat_ad.2867	0	carbon	RTCA	aclB
acetate_citrate_lyase_aclB	metabinner_orig_64	0	carbon	RTCA	aclB
acetate_citrate_lyase_aclB	metabinner_orig_169	0	carbon	RTCA	aclB
acetate_citrate_lyase_aclB	metabinner_orig_293	0	carbon	RTCA	aclB
acetate_citrate_lyase_aclB	bin_metabat_1445	0	carbon	RTCA	aclB
acetate_citrate_lyase_aclB	metabat_ad.575	0	carbon	RTCA	aclB
acetate_citrate_lyase_aclB	bin_metabat_2368	0	carbon	RTCA	aclB
acetate_citrate_lyase_aclB	metabat_ad.1589	0	carbon	RTCA	aclB
acetate_citrate_lyase_aclB	metabat_ad.447	0	carbon	RTCA	aclB
acetate_citrate_lyase_aclB	metabat_ad.547	0	carbon	RTCA	aclB
acetate_citrate_lyase_aclB	bin_metabat_1217	0	carbon	RTCA	aclB
acetate_citrate_lyase_aclB	bin_metabat_1882	0	carbon	RTCA	aclB
acetate_citrate_lyase_aclB	metabinner_orig_538	0	carbon	RTCA	aclB
acetate_citrate_lyase_aclB	metabinner_orig_137	0	carbon	RTCA	aclB
acetate_citrate_lyase_aclB	bin_metabat_1103	0	carbon	RTCA	aclB
acetate_citrate_lyase_aclB	metabinner_orig_382	0	carbon	RTCA	aclB
acetate_citrate_lyase_aclB	metabat_ad.17	0	carbon	RTCA	aclB
acetate_citrate_lyase_aclB	bin_metabat_1568	0	carbon	RTCA	aclB
acetate_citrate_lyase_aclB	metabat_ad.1710	0	carbon	RTCA	aclB
acetate_citrate_lyase_aclB	bin_metabat_2819	0	carbon	RTCA	aclB
acetate_citrate_lyase_aclB	metabinner_orig_365	0	carbon	RTCA	aclB
acetate_citrate_lyase_aclB	metabat_ad.570	0	carbon	RTCA	aclB
acetate_citrate_lyase_aclB	bin_metabat_667	0	carbon	RTCA	aclB
acetate_citrate_lyase_aclB	bin_metabat_1672	0	carbon	RTCA	aclB
acetate_citrate_lyase_aclB	metabat_ad.506	0	carbon	RTCA	aclB
acetate_citrate_lyase_aclB	metabinner_orig_2	0	carbon	RTCA	aclB
acetate_citrate_lyase_aclB	metabat_ad.2739	0	carbon	RTCA	aclB
acetate_citrate_lyase_aclB	metabinner_orig_7	0	carbon	RTCA	aclB
acetate_citrate_lyase_aclB	metabat_ad.3058	0	carbon	RTCA	aclB
acetate_citrate_lyase_aclB	metabinner_orig_58	0	carbon	RTCA	aclB
acetate_citrate_lyase_aclB	bin_metabat_1598_sub	0	carbon	RTCA	aclB
acetate_citrate_lyase_aclB	metabat_ad.2476	0	carbon	RTCA	aclB
acetate_citrate_lyase_aclB	bin_metabat_3417	0	carbon	RTCA	aclB
acetate_citrate_lyase_aclB	metabinner_orig_285	0	carbon	RTCA	aclB
acetate_citrate_lyase_aclB	bin_metabat_3201	0	carbon	RTCA	aclB
acetate_citrate_lyase_aclB	metabinner_orig_524	0	carbon	RTCA	aclB
acetate_citrate_lyase_aclB	metabinner_orig_296	0	carbon	RTCA	aclB
acetate_citrate_lyase_aclB	metabat_ad.2913	0	carbon	RTCA	aclB
acetate_citrate_lyase_aclB	bin_metabat_1523	0	carbon	RTCA	aclB
acetate_citrate_lyase_aclB	metabat_ad.2910	0	carbon	RTCA	aclB
acetate_citrate_lyase_aclB	metabinner_orig_522_sub	0	carbon	RTCA	aclB
acetate_citrate_lyase_aclB	bin_metabat_931_sub	0	carbon	RTCA	aclB
acetate_citrate_lyase_aclB	metabat_ad.288	0	carbon	RTCA	aclB
acetate_citrate_lyase_aclB	bin_metabat_3873	0	carbon	RTCA	aclB
acetate_citrate_lyase_aclB	metabat_ad.1433	0	carbon	RTCA	aclB
acetate_citrate_lyase_aclB	metabinner_orig_454	0	carbon	RTCA	aclB
acetate_citrate_lyase_aclB	metabat_ad.2291	0	carbon	RTCA	aclB
acetate_citrate_lyase_aclB	bin_metabat_2331	0	carbon	RTCA	aclB
acetate_citrate_lyase_aclB	metabat_ad.83	0	carbon	RTCA	aclB
acetate_citrate_lyase_aclB	bin_metabat_44	0	carbon	RTCA	aclB
acetate_citrate_lyase_aclB	metabinner_orig_290	0	carbon	RTCA	aclB
acetate_citrate_lyase_aclB	metabinner_orig_712_sub	0	carbon	RTCA	aclB
acetate_citrate_lyase_aclB	bin_metabat_2274	0	carbon	RTCA	aclB
acetate_citrate_lyase_aclB	bin_metabat_1520_sub	0	carbon	RTCA	aclB
acetate_citrate_lyase_aclB	metabinner_orig_209	0	carbon	RTCA	aclB
acetate_citrate_lyase_aclB	metabat_ad.1308	0	carbon	RTCA	aclB
acetate_citrate_lyase_aclB	metabinner_orig_590	0	carbon	RTCA	aclB
acetate_citrate_lyase_aclB	bin_metabat_1873	0	carbon	RTCA	aclB
acetate_citrate_lyase_aclB	metabat_ad.1144	0	carbon	RTCA	aclB
acetate_citrate_lyase_aclB	metabat_ad.489	0	carbon	RTCA	aclB
acetate_citrate_lyase_aclB	metabat_ad.2555	0	carbon	RTCA	aclB
acetate_citrate_lyase_aclB	bin_metabat_3875	0	carbon	RTCA	aclB
acetate_citrate_lyase_aclB	metabinner_orig_60	0	carbon	RTCA	aclB
acetate_citrate_lyase_aclB	metabat_ad.1296	0	carbon	RTCA	aclB
acetate_citrate_lyase_aclB	bin_metabat_1397_sub	0	carbon	RTCA	aclB
acetate_citrate_lyase_aclB	bin_metabat_1421	0	carbon	RTCA	aclB
acetate_citrate_lyase_aclB	metabat_ad.3073	0	carbon	RTCA	aclB
acetate_citrate_lyase_aclB	metabat_ad.1252	0	carbon	RTCA	aclB
acetate_citrate_lyase_aclB	bin_metabat_3119_sub	0	carbon	RTCA	aclB
acetate_citrate_lyase_aclB	metabat_ad.1366	0	carbon	RTCA	aclB
acetate_citrate_lyase_aclB	metabat_ad.2981	0	carbon	RTCA	aclB
acetate_citrate_lyase_aclB	metabat_ad.362	0	carbon	RTCA	aclB
acetate_citrate_lyase_aclB	metabat_ad.3187	0	carbon	RTCA	aclB
acetate_citrate_lyase_aclB	metabat_ad.1911	0	carbon	RTCA	aclB
acetate_citrate_lyase_aclB	bin_metabat_180	0	carbon	RTCA	aclB
acetate_citrate_lyase_aclB	bin_metabat_2843	0	carbon	RTCA	aclB
acetate_citrate_lyase_aclB	metabat_ad.1961	0	carbon	RTCA	aclB
acetate_citrate_lyase_aclB	metabinner_orig_562	0	carbon	RTCA	aclB
acetate_citrate_lyase_aclB	metabinner_orig_125	0	carbon	RTCA	aclB
acetate_citrate_lyase_aclB	metabinner_orig_536	0	carbon	RTCA	aclB
acetate_citrate_lyase_aclB	metabat_ad.1533	0	carbon	RTCA	aclB
acetate_citrate_lyase_aclB	metabinner_orig_199	0	carbon	RTCA	aclB
acetate_citrate_lyase_aclB	metabinner_orig_106	0	carbon	RTCA	aclB
acetate_citrate_lyase_aclB	metabinner_orig_6	0	carbon	RTCA	aclB
acetate_citrate_lyase_aclB	metabat_ad.1751	0	carbon	RTCA	aclB
acetate_citrate_lyase_aclB	metabat_ad.3313	0	carbon	RTCA	aclB
acetate_citrate_lyase_aclB	metabat_ad.314	0	carbon	RTCA	aclB
acetate_citrate_lyase_aclB	metabat_ad.3048	0	carbon	RTCA	aclB
acetate_citrate_lyase_aclB	metabinner_orig_394	0	carbon	RTCA	aclB
acetate_citrate_lyase_aclB	metabat_ad.1529	0	carbon	RTCA	aclB
acetate_citrate_lyase_aclB	metabat_ad.3190	0	carbon	RTCA	aclB
acetate_citrate_lyase_aclB	metabat_ad.915	0	carbon	RTCA	aclB
acetate_citrate_lyase_aclB	metabinner_orig_852	0	carbon	RTCA	aclB
acetate_citrate_lyase_aclB	metabat_ad.2136	0	carbon	RTCA	aclB
acetate_citrate_lyase_aclB	metabinner_orig_154	0	carbon	RTCA	aclB
acetate_citrate_lyase_aclB	bin_metabat_3556	0	carbon	RTCA	aclB
acetate_citrate_lyase_aclB	metabinner_orig_672_sub	0	carbon	RTCA	aclB
acetate_citrate_lyase_aclB	metabinner_orig_57	0	carbon	RTCA	aclB
acetate_citrate_lyase_aclB	bin_metabat_474_sub	0	carbon	RTCA	aclB
acetate_citrate_lyase_aclB	metabat_ad.559	0	carbon	RTCA	aclB
acetate_citrate_lyase_aclB	bin_metabat_3127	0	carbon	RTCA	aclB
acetate_citrate_lyase_aclB	bin_metabat_3605	0	carbon	RTCA	aclB
acetate_citrate_lyase_aclB	bin_metabat_177	0	carbon	RTCA	aclB
acetate_citrate_lyase_aclB	bin_metabat_2954	0	carbon	RTCA	aclB
acetate_citrate_lyase_aclB	metabinner_orig_122	0	carbon	RTCA	aclB
acetate_citrate_lyase_aclB	metabinner_orig_100	0	carbon	RTCA	aclB
acetate_citrate_lyase_aclB	bin_metabat_1027	0	carbon	RTCA	aclB
acetate_citrate_lyase_aclB	metabat_ad.2754	0	carbon	RTCA	aclB
acetate_citrate_lyase_aclB	metabat_ad.2729	0	carbon	RTCA	aclB
acetate_citrate_lyase_aclB	metabinner_orig_474	0	carbon	RTCA	aclB
acetate_citrate_lyase_aclB	bin_metabat_2271_sub	0	carbon	RTCA	aclB
acetate_citrate_lyase_aclB	metabinner_orig_360	0	carbon	RTCA	aclB
acetate_citrate_lyase_aclB	metabinner_orig_140	0	carbon	RTCA	aclB
acetate_citrate_lyase_aclB	bin_metabat_1855	0	carbon	RTCA	aclB
acetate_citrate_lyase_aclB	bin_metabat_2576	0	carbon	RTCA	aclB
acetate_citrate_lyase_aclB	metabat_ad.493	0	carbon	RTCA	aclB
acetate_citrate_lyase_aclB	bin_metabat_1556	0	carbon	RTCA	aclB
acetate_citrate_lyase_aclB	metabat_ad.3269	0	carbon	RTCA	aclB
acetate_citrate_lyase_aclB	metabat_ad.3060	0	carbon	RTCA	aclB
acetate_citrate_lyase_aclB	metabat_ad.3183	0	carbon	RTCA	aclB
acetate_citrate_lyase_aclB	metabat_ad.662	0	carbon	RTCA	aclB
acetate_citrate_lyase_aclB	metabinner_orig_1442	0	carbon	RTCA	aclB
acetate_citrate_lyase_aclB	metabat_ad.680	0	carbon	RTCA	aclB
acetate_citrate_lyase_aclB	metabinner_orig_1267_sub	0	carbon	RTCA	aclB
acetate_citrate_lyase_aclB	metabat_ad.3203	0	carbon	RTCA	aclB
acetate_citrate_lyase_aclB	metabinner_orig_303	0	carbon	RTCA	aclB
acetate_citrate_lyase_aclB	metabat_ad.1364	0	carbon	RTCA	aclB
acetate_citrate_lyase_aclB	metabinner_orig_334	0	carbon	RTCA	aclB
acetate_citrate_lyase_aclB	metabinner_orig_151	0	carbon	RTCA	aclB
acetate_citrate_lyase_aclB	metabat_ad.3263	0	carbon	RTCA	aclB
acetate_citrate_lyase_aclB	metabat_ad.263	0	carbon	RTCA	aclB
acetate_citrate_lyase_aclB	metabinner_orig_1	0	carbon	RTCA	aclB
acetate_citrate_lyase_aclB	metabinner_orig_168	0	carbon	RTCA	aclB
acetate_citrate_lyase_aclB	metabat_ad.760	0	carbon	RTCA	aclB
acetate_citrate_lyase_aclB	bin_metabat_744	0	carbon	RTCA	aclB
acetate_citrate_lyase_aclB	bin_metabat_564	0	carbon	RTCA	aclB
acetate_citrate_lyase_aclB	bin_metabat_2338_sub	0	carbon	RTCA	aclB
acetate_citrate_lyase_aclB	metabinner_orig_541	0	carbon	RTCA	aclB
acetate_citrate_lyase_aclB	metabat_ad.1321	0	carbon	RTCA	aclB
acetate_citrate_lyase_aclB	metabinner_orig_231_sub	0	carbon	RTCA	aclB
acetate_citrate_lyase_aclB	metabat_ad.322	0	carbon	RTCA	aclB
acetate_citrate_lyase_aclB	bin_metabat_3098_sub	0	carbon	RTCA	aclB
acetate_citrate_lyase_aclB	metabinner_orig_203	0	carbon	RTCA	aclB
acetate_citrate_lyase_aclB	bin_concoct_270	0	carbon	RTCA	aclB
acetate_citrate_lyase_aclB	metabat_ad.2082	0	carbon	RTCA	aclB
acetate_citrate_lyase_aclB	metabinner_orig_53	0	carbon	RTCA	aclB
acetate_citrate_lyase_aclB	metabinner_orig_866_sub	0	carbon	RTCA	aclB
acetate_citrate_lyase_aclB	metabinner_orig_120	0	carbon	RTCA	aclB
acetate_citrate_lyase_aclB	metabinner_orig_11	0	carbon	RTCA	aclB
acetate_citrate_lyase_aclB	metabinner_orig_383	0	carbon	RTCA	aclB
acetate_citrate_lyase_aclB	metabinner_orig_79	0	carbon	RTCA	aclB
acetate_citrate_lyase_aclB	bin_concoct_273_sub	0	carbon	RTCA	aclB
acetate_citrate_lyase_aclB	metabinner_orig_835	0	carbon	RTCA	aclB
acetate_citrate_lyase_aclB	metabat_ad.2669	0	carbon	RTCA	aclB
acetate_citrate_lyase_aclB	bin_metabat_913	0	carbon	RTCA	aclB
acetate_citrate_lyase_aclB	metabat_ad.1137	0	carbon	RTCA	aclB
acetate_citrate_lyase_aclB	bin_metabat_3238	0	carbon	RTCA	aclB
acetate_citrate_lyase_aclB	metabinner_orig_252	0	carbon	RTCA	aclB
acetate_citrate_lyase_aclB	metabinner_orig_121	0	carbon	RTCA	aclB
acetate_citrate_lyase_aclB	metabinner_orig_575	0	carbon	RTCA	aclB
acetate_citrate_lyase_aclB	metabat_ad.1852	0	carbon	RTCA	aclB
acetate_citrate_lyase_aclB	metabat_ad.3171	0	carbon	RTCA	aclB
acetate_citrate_lyase_aclB	metabat_ad.2841	0	carbon	RTCA	aclB
acetate_citrate_lyase_aclB	metabat_ad.173	0	carbon	RTCA	aclB
acetate_citrate_lyase_aclB	bin_metabat_3404	0	carbon	RTCA	aclB
acetate_citrate_lyase_aclB	metabat_ad.35	0	carbon	RTCA	aclB
acetate_citrate_lyase_aclB	metabat_ad.974	0	carbon	RTCA	aclB
acetate_citrate_lyase_aclB	metabinner_orig_143	0	carbon	RTCA	aclB
acetate_citrate_lyase_aclB	metabat_ad.2549	0	carbon	RTCA	aclB
acetate_citrate_lyase_aclB	metabinner_orig_352	0	carbon	RTCA	aclB
acetate_citrate_lyase_aclB	bin_metabat_2140	0	carbon	RTCA	aclB
acetate_citrate_lyase_aclB	metabinner_orig_167	0	carbon	RTCA	aclB
acetate_citrate_lyase_aclB	bin_metabat_2826	0	carbon	RTCA	aclB
acetate_citrate_lyase_aclB	bin_metabat_25	0	carbon	RTCA	aclB
acetate_citrate_lyase_aclB	metabinner_orig_708	0	carbon	RTCA	aclB
acetate_citrate_lyase_aclB	bin_concoct_312_sub	0	carbon	RTCA	aclB
acetate_citrate_lyase_aclB	bin_metabat_1174	0	carbon	RTCA	aclB
acetate_citrate_lyase_aclB	bin_metabat_2662	0	carbon	RTCA	aclB
acetate_citrate_lyase_aclB	bin_metabinner_54_sub	0	carbon	RTCA	aclB
acetate_citrate_lyase_aclB	bin_metabat_2216	0	carbon	RTCA	aclB
acetate_citrate_lyase_aclB	metabat_ad.1067	0	carbon	RTCA	aclB
acetate_citrate_lyase_aclB	metabinner_orig_191_sub	0	carbon	RTCA	aclB
acetate_citrate_lyase_aclB	metabat_ad.1808	0	carbon	RTCA	aclB
acetate_citrate_lyase_aclB	metabinner_orig_449_sub	0	carbon	RTCA	aclB
acetate_citrate_lyase_aclB	metabinner_orig_517	0	carbon	RTCA	aclB
acetate_citrate_lyase_aclB	bin_concoct_161_sub	0	carbon	RTCA	aclB
acetate_citrate_lyase_aclB	metabat_ad.3273	0	carbon	RTCA	aclB
acetate_citrate_lyase_aclB	metabinner_orig_653	0	carbon	RTCA	aclB
acetate_citrate_lyase_aclB	metabat_ad.1970	0	carbon	RTCA	aclB
acetate_citrate_lyase_aclB	metabat_ad.2348	0	carbon	RTCA	aclB
acetate_citrate_lyase_aclB	bin_metabat_1325	0	carbon	RTCA	aclB
acetate_citrate_lyase_aclB	bin_metabat_13	0	carbon	RTCA	aclB
acetate_citrate_lyase_aclB	metabat_ad.2694	0	carbon	RTCA	aclB
acetate_citrate_lyase_aclB	metabat_ad.440	0	carbon	RTCA	aclB
acetate_citrate_lyase_aclB	metabat_ad.736	0	carbon	RTCA	aclB
acetate_citrate_lyase_aclB	metabinner_orig_35	0	carbon	RTCA	aclB
acetate_citrate_lyase_aclB	metabat_ad.3353	0	carbon	RTCA	aclB
acetate_citrate_lyase_aclB	metabinner_orig_108	0	carbon	RTCA	aclB
acetate_citrate_lyase_aclB	metabinner_orig_489	0	carbon	RTCA	aclB
acetate_citrate_lyase_aclB	metabat_ad.3078	0	carbon	RTCA	aclB
acetate_citrate_lyase_aclB	metabat_ad.1062	0	carbon	RTCA	aclB
acetate_citrate_lyase_aclB	bin_metabat_1769	0	carbon	RTCA	aclB
acetate_citrate_lyase_aclB	bin_metabat_368	0	carbon	RTCA	aclB
acetate_citrate_lyase_aclB	bin_metabat_2867	0	carbon	RTCA	aclB
acetate_citrate_lyase_aclB	metabat_ad.2636	0	carbon	RTCA	aclB
acetate_citrate_lyase_aclB	metabat_ad.2766	0	carbon	RTCA	aclB
acetate_citrate_lyase_aclB	bin_metabat_2245	0	carbon	RTCA	aclB
acetate_citrate_lyase_aclB	metabat_ad.2655	0	carbon	RTCA	aclB
acetate_citrate_lyase_aclB	metabat_ad.3318	0	carbon	RTCA	aclB
acetate_citrate_lyase_aclB	metabat_ad.485	0	carbon	RTCA	aclB
acetate_citrate_lyase_aclB	bin_metabat_3141	0	carbon	RTCA	aclB
acetate_citrate_lyase_aclB	bin_metabat_3869	0	carbon	RTCA	aclB
acetate_citrate_lyase_aclB	metabat_ad.1342	0	carbon	RTCA	aclB
acetate_citrate_lyase_aclB	metabat_ad.2212	0	carbon	RTCA	aclB
acetate_citrate_lyase_aclB	metabinner_orig_255	0	carbon	RTCA	aclB
acetate_citrate_lyase_aclB	bin_metabat_292	0	carbon	RTCA	aclB
acetate_citrate_lyase_aclB	metabinner_orig_1167_sub	0	carbon	RTCA	aclB
acetate_citrate_lyase_aclB	metabinner_orig_944	0	carbon	RTCA	aclB
acetate_citrate_lyase_aclB	bin_metabat_243	0	carbon	RTCA	aclB
acetate_citrate_lyase_aclB	metabinner_orig_77	0	carbon	RTCA	aclB
acetate_citrate_lyase_aclB	metabat_ad.155	0	carbon	RTCA	aclB
acetate_citrate_lyase_aclB	metabat_ad.71	0	carbon	RTCA	aclB
acetate_citrate_lyase_aclB	bin_metabat_195	0	carbon	RTCA	aclB
acetate_citrate_lyase_aclB	metabinner_orig_787	0	carbon	RTCA	aclB
acetate_citrate_lyase_aclB	metabat_ad.2279	0	carbon	RTCA	aclB
acetate_citrate_lyase_aclB	metabat_ad.2338	0	carbon	RTCA	aclB
acetate_citrate_lyase_aclB	metabat_ad.298	0	carbon	RTCA	aclB
acetate_citrate_lyase_aclB	bin_metabat_1730	0	carbon	RTCA	aclB
acetate_citrate_lyase_aclB	metabinner_orig_67	0	carbon	RTCA	aclB
acetate_citrate_lyase_aclB	metabinner_orig_327	0	carbon	RTCA	aclB
acetate_citrate_lyase_aclB	metabinner_orig_215	0	carbon	RTCA	aclB
acetate_citrate_lyase_aclB	metabat_ad.2211	0	carbon	RTCA	aclB
acetate_citrate_lyase_aclB	metabat_ad.2062	0	carbon	RTCA	aclB
acetate_citrate_lyase_aclB	metabinner_orig_453	0	carbon	RTCA	aclB
acetate_citrate_lyase_aclB	bin_metabat_2856	0	carbon	RTCA	aclB
acetate_citrate_lyase_aclB	metabat_ad.2635	0	carbon	RTCA	aclB
acetate_citrate_lyase_aclB	metabat_ad.2142	0	carbon	RTCA	aclB
acetate_citrate_lyase_aclB	metabat_ad.1979	0	carbon	RTCA	aclB
acetate_citrate_lyase_aclB	bin_metabat_781	0	carbon	RTCA	aclB
acetate_citrate_lyase_aclB	bin_metabat_1826	0	carbon	RTCA	aclB
acetate_citrate_lyase_aclB	bin_metabat_1706	0	carbon	RTCA	aclB
acetate_citrate_lyase_aclB	bin_concoct_256_sub	0	carbon	RTCA	aclB
acetate_citrate_lyase_aclB	metabinner_orig_481	0	carbon	RTCA	aclB
acetate_citrate_lyase_aclB	metabat_ad.1659	0	carbon	RTCA	aclB
acetate_citrate_lyase_aclB	metabat_ad.3160	0	carbon	RTCA	aclB
acetate_citrate_lyase_aclB	bin_metabat_2241_sub	0	carbon	RTCA	aclB
acetate_citrate_lyase_aclB	bin_metabat_4019	0	carbon	RTCA	aclB
acetate_citrate_lyase_aclB	metabat_ad.2027	0	carbon	RTCA	aclB
acetate_citrate_lyase_aclB	metabat_ad.2289	0	carbon	RTCA	aclB
acetate_citrate_lyase_aclB	metabat_ad.1646	0	carbon	RTCA	aclB
acetate_citrate_lyase_aclB	metabinner_orig_913	0	carbon	RTCA	aclB
acetate_citrate_lyase_aclB	metabat_ad.1103	0	carbon	RTCA	aclB
acetate_citrate_lyase_aclB	bin_metabinner_10	0	carbon	RTCA	aclB
acetate_citrate_lyase_aclB	metabinner_orig_170	0	carbon	RTCA	aclB
acetate_citrate_lyase_aclB	bin_metabat_74	0	carbon	RTCA	aclB
acetate_citrate_lyase_aclB	metabat_ad.509	0	carbon	RTCA	aclB
acetate_citrate_lyase_aclB	metabat_ad.823	0	carbon	RTCA	aclB
acetate_citrate_lyase_aclB	metabat_ad.1660	0	carbon	RTCA	aclB
acetate_citrate_lyase_aclB	metabat_ad.1825	0	carbon	RTCA	aclB
acetate_citrate_lyase_aclB	bin_metabat_3799_sub	0	carbon	RTCA	aclB
acetate_citrate_lyase_aclB	metabat_ad.1257	0	carbon	RTCA	aclB
acetate_citrate_lyase_aclB	bin_metabinner_69_sub	0	carbon	RTCA	aclB
acetate_citrate_lyase_aclB	metabat_ad.463	0	carbon	RTCA	aclB
acetate_citrate_lyase_aclB	bin_metabat_1227	0	carbon	RTCA	aclB
acetate_citrate_lyase_aclB	bin_metabat_2138	0	carbon	RTCA	aclB
acetate_citrate_lyase_aclB	metabinner_orig_17	0	carbon	RTCA	aclB
acetate_citrate_lyase_aclB	metabat_ad.3127	0	carbon	RTCA	aclB
acetate_citrate_lyase_aclB	metabat_ad.1881	0	carbon	RTCA	aclB
acetate_citrate_lyase_aclB	bin_metabat_200	0	carbon	RTCA	aclB
acetate_citrate_lyase_aclB	bin_metabinner_12	0	carbon	RTCA	aclB
acetate_citrate_lyase_aclB	metabinner_orig_114	0	carbon	RTCA	aclB
acetate_citrate_lyase_aclB	metabat_ad.2042	0	carbon	RTCA	aclB
acetate_citrate_lyase_aclB	metabat_ad.1395	0	carbon	RTCA	aclB
acetate_citrate_lyase_aclB	metabat_ad.582	0	carbon	RTCA	aclB
acetate_citrate_lyase_aclB	metabinner_orig_222	0	carbon	RTCA	aclB
acetate_citrate_lyase_aclB	bin_metabat_2286	0	carbon	RTCA	aclB
acetate_citrate_lyase_aclB	metabinner_orig_333	0	carbon	RTCA	aclB
acetate_citrate_lyase_aclB	bin_metabat_1125	0	carbon	RTCA	aclB
acetate_citrate_lyase_aclB	metabinner_orig_294	0	carbon	RTCA	aclB
acetate_citrate_lyase_aclB	bin_metabat_1705	0	carbon	RTCA	aclB
acetate_citrate_lyase_aclB	metabat_ad.364	0	carbon	RTCA	aclB
acetate_citrate_lyase_aclB	bin_metabat_1045	0	carbon	RTCA	aclB
acetate_citrate_lyase_aclB	metabat_ad.650	0	carbon	RTCA	aclB
acetate_citrate_lyase_aclB	metabat_ad.2928	0	carbon	RTCA	aclB
acetate_citrate_lyase_aclB	metabat_ad.307	0	carbon	RTCA	aclB
acetate_citrate_lyase_aclB	metabinner_orig_68	0	carbon	RTCA	aclB
acetate_citrate_lyase_aclB	metabat_ad.119	0	carbon	RTCA	aclB
acetate_citrate_lyase_aclB	metabinner_orig_184	0	carbon	RTCA	aclB
acetate_citrate_lyase_aclB	metabinner_orig_20	0	carbon	RTCA	aclB
acetate_citrate_lyase_aclB	metabat_ad.1163	0	carbon	RTCA	aclB
acetate_citrate_lyase_aclB	metabat_ad.1976	0	carbon	RTCA	aclB
acetate_citrate_lyase_aclB	bin_metabat_1004_sub	0	carbon	RTCA	aclB
acetate_citrate_lyase_aclB	metabinner_orig_18	0	carbon	RTCA	aclB
acetate_citrate_lyase_aclB	metabat_ad.2926	0	carbon	RTCA	aclB
acetate_citrate_lyase_aclB	bin_metabinner_1	0	carbon	RTCA	aclB
acetate_citrate_lyase_aclB	metabat_ad.873	0	carbon	RTCA	aclB
acetate_citrate_lyase_aclB	bin_metabat_3338	0	carbon	RTCA	aclB
acetate_citrate_lyase_aclB	metabat_ad.134	0	carbon	RTCA	aclB
acetate_citrate_lyase_aclB	metabat_ad.739	0	carbon	RTCA	aclB
acetate_citrate_lyase_aclB	metabat_ad.2573	0	carbon	RTCA	aclB
acetate_citrate_lyase_aclB	bin_metabat_3538	0	carbon	RTCA	aclB
acetate_citrate_lyase_aclB	metabat_ad.1159	0	carbon	RTCA	aclB
acetate_citrate_lyase_aclB	metabat_ad.1211	0	carbon	RTCA	aclB
acetate_citrate_lyase_aclB	bin_metabinner_8	0	carbon	RTCA	aclB
acetate_citrate_lyase_aclB	bin_metabat_12	0	carbon	RTCA	aclB
acetate_citrate_lyase_aclB	metabat_ad.2006	0	carbon	RTCA	aclB
acetate_citrate_lyase_aclB	bin_metabat_640	0	carbon	RTCA	aclB
acetate_citrate_lyase_aclB	metabinner_orig_778	0	carbon	RTCA	aclB
acetate_citrate_lyase_aclB	bin_metabat_1809	0	carbon	RTCA	aclB
acetate_citrate_lyase_aclB	metabinner_orig_264	0	carbon	RTCA	aclB
acetate_citrate_lyase_aclB	metabat_ad.1464	0	carbon	RTCA	aclB
acetate_citrate_lyase_aclB	metabat_ad.2511	0	carbon	RTCA	aclB
acetate_citrate_lyase_aclB	bin_metabat_1126	0	carbon	RTCA	aclB
acetate_citrate_lyase_aclB	metabinner_orig_1574	0	carbon	RTCA	aclB
acetate_citrate_lyase_aclB	metabat_ad.2678	0	carbon	RTCA	aclB
acetate_citrate_lyase_aclB	bin_metabat_1850	0	carbon	RTCA	aclB
acetate_citrate_lyase_aclB	metabat_ad.45	0	carbon	RTCA	aclB
acetate_citrate_lyase_aclB	metabinner_orig_244	0	carbon	RTCA	aclB
acetate_citrate_lyase_aclB	bin_metabat_523_sub	0	carbon	RTCA	aclB
acetate_citrate_lyase_aclB	metabinner_orig_295_sub	0	carbon	RTCA	aclB
acetate_citrate_lyase_aclB	metabat_ad.218	0	carbon	RTCA	aclB
acetate_citrate_lyase_aclB	bin_metabat_2145	0	carbon	RTCA	aclB
acetate_citrate_lyase_aclB	metabinner_orig_502	0	carbon	RTCA	aclB
acetate_citrate_lyase_aclB	bin_metabat_577	0	carbon	RTCA	aclB
acetate_citrate_lyase_aclB	metabinner_orig_364	0	carbon	RTCA	aclB
acetate_citrate_lyase_aclB	bin_metabat_3402	0	carbon	RTCA	aclB
acetate_citrate_lyase_aclB	bin_metabat_3653	0	carbon	RTCA	aclB
acetate_citrate_lyase_aclB	bin_metabat_2212	0	carbon	RTCA	aclB
acetate_citrate_lyase_aclB	bin_metabat_2799_sub	0	carbon	RTCA	aclB
acetate_citrate_lyase_aclB	metabat_ad.378	0	carbon	RTCA	aclB
acetate_citrate_lyase_aclB	bin_metabat_1585	0	carbon	RTCA	aclB
acetate_citrate_lyase_aclB	bin_metabat_1013	0	carbon	RTCA	aclB
acetate_citrate_lyase_aclB	bin_metabat_576	0	carbon	RTCA	aclB
acetate_citrate_lyase_aclB	bin_metabat_212	0	carbon	RTCA	aclB
acetate_citrate_lyase_aclB	metabinner_orig_430	0	carbon	RTCA	aclB
acetate_citrate_lyase_aclB	bin_metabinner_33	0	carbon	RTCA	aclB
acetate_citrate_lyase_aclB	metabinner_orig_350_sub	0	carbon	RTCA	aclB
acetate_citrate_lyase_aclB	bin_metabat_3321	0	carbon	RTCA	aclB
acetate_citrate_lyase_aclB	bin_metabat_570	0	carbon	RTCA	aclB
acetate_citrate_lyase_aclB	metabinner_orig_305	0	carbon	RTCA	aclB
acetate_citrate_lyase_aclB	metabinner_orig_1441	0	carbon	RTCA	aclB
acetate_citrate_lyase_aclB	metabat_ad.3240	0	carbon	RTCA	aclB
acetate_citrate_lyase_aclB	bin_metabat_2683	0	carbon	RTCA	aclB
acetate_citrate_lyase_aclB	bin_metabat_135	0	carbon	RTCA	aclB
acetate_citrate_lyase_aclB	bin_metabat_2841	0	carbon	RTCA	aclB
acetate_citrate_lyase_aclB	metabat_ad.2919	0	carbon	RTCA	aclB
acetate_citrate_lyase_aclB	metabat_ad.3252	0	carbon	RTCA	aclB
acetate_citrate_lyase_aclB	bin_metabat_4000	0	carbon	RTCA	aclB
acetate_citrate_lyase_aclB	metabat_ad.3072	0	carbon	RTCA	aclB
acetate_citrate_lyase_aclB	metabinner_orig_375	0	carbon	RTCA	aclB
acetate_citrate_lyase_aclB	bin_metabat_2047	0	carbon	RTCA	aclB
acetate_citrate_lyase_aclB	metabinner_orig_478_sub	0	carbon	RTCA	aclB
acetate_citrate_lyase_aclB	metabinner_orig_107_sub	0	carbon	RTCA	aclB
acetate_citrate_lyase_aclB	bin_metabat_1944	0	carbon	RTCA	aclB
acetate_citrate_lyase_aclB	metabat_ad.791	0	carbon	RTCA	aclB
acetate_citrate_lyase_aclB	metabat_ad.2379	0	carbon	RTCA	aclB
acetate_citrate_lyase_aclB	bin_metabat_1832	0	carbon	RTCA	aclB
acetate_citrate_lyase_aclB	bin_metabat_188	0	carbon	RTCA	aclB
acetate_citrate_lyase_aclB	metabat_ad.2959	0	carbon	RTCA	aclB
acetate_citrate_lyase_aclB	metabat_ad.19	0	carbon	RTCA	aclB
acetate_citrate_lyase_aclB	metabinner_orig_31	0	carbon	RTCA	aclB
acetate_citrate_lyase_aclB	metabat_ad.2894	0	carbon	RTCA	aclB
acetate_citrate_lyase_aclB	metabat_ad.1943	0	carbon	RTCA	aclB
acetate_citrate_lyase_aclB	metabat_ad.361	0	carbon	RTCA	aclB
acetate_citrate_lyase_aclB	metabat_ad.907	0	carbon	RTCA	aclB
acetate_citrate_lyase_aclB	bin_concoct_71_sub	0	carbon	RTCA	aclB
acetate_citrate_lyase_aclB	bin_metabat_136	0	carbon	RTCA	aclB
acetate_citrate_lyase_aclB	metabat_ad.414	0	carbon	RTCA	aclB
acetate_citrate_lyase_aclB	bin_metabat_1310	0	carbon	RTCA	aclB
acetate_citrate_lyase_aclB	metabinner_orig_598	0	carbon	RTCA	aclB
acetate_citrate_lyase_aclB	metabinner_orig_202	0	carbon	RTCA	aclB
acetate_citrate_lyase_aclB	metabat_ad.860	0	carbon	RTCA	aclB
acetate_citrate_lyase_aclB	bin_metabat_2310	0	carbon	RTCA	aclB
acetate_citrate_lyase_aclB	metabat_ad.1273	0	carbon	RTCA	aclB
acetate_citrate_lyase_aclB	bin_metabat_2547_sub	0	carbon	RTCA	aclB
acetate_citrate_lyase_aclB	metabat_ad.2909	0	carbon	RTCA	aclB
acetate_citrate_lyase_aclB	metabinner_orig_65	0	carbon	RTCA	aclB
acetate_citrate_lyase_aclB	metabinner_orig_283	0	carbon	RTCA	aclB
acetate_citrate_lyase_aclB	bin_metabinner_7	0	carbon	RTCA	aclB
acetate_citrate_lyase_aclB	metabinner_orig_180	0	carbon	RTCA	aclB
acetate_citrate_lyase_aclB	metabat_ad.2594	0	carbon	RTCA	aclB
acetate_citrate_lyase_aclB	bin_metabat_192	0	carbon	RTCA	aclB
acetate_citrate_lyase_aclB	metabinner_orig_129	0	carbon	RTCA	aclB
acetate_citrate_lyase_aclB	metabat_ad.2204	0	carbon	RTCA	aclB
acetate_citrate_lyase_aclB	bin_metabat_791	0	carbon	RTCA	aclB
acetate_citrate_lyase_aclB	metabat_ad.1410	0	carbon	RTCA	aclB
acetate_citrate_lyase_aclB	metabinner_orig_692	0	carbon	RTCA	aclB
acetate_citrate_lyase_aclB	metabinner_orig_116	0	carbon	RTCA	aclB
acetate_citrate_lyase_aclB	metabinner_orig_287	0	carbon	RTCA	aclB
acetate_citrate_lyase_aclB	metabinner_orig_937	0	carbon	RTCA	aclB
acetate_citrate_lyase_aclB	metabinner_orig_192_sub	0	carbon	RTCA	aclB
acetate_citrate_lyase_aclB	bin_metabat_61	0	carbon	RTCA	aclB
acetate_citrate_lyase_aclB	metabat_ad.2617	0	carbon	RTCA	aclB
acetate_citrate_lyase_aclB	metabat_ad.2695	0	carbon	RTCA	aclB
acetate_citrate_lyase_aclB	metabinner_orig_990	0	carbon	RTCA	aclB
acetate_citrate_lyase_aclB	metabat_ad.2680	0	carbon	RTCA	aclB
acetate_citrate_lyase_aclB	metabinner_orig_38	0	carbon	RTCA	aclB
acetate_citrate_lyase_aclB	metabat_ad.459	0	carbon	RTCA	aclB
acetate_citrate_lyase_aclB	metabat_ad.1070	0	carbon	RTCA	aclB
acetate_citrate_lyase_aclB	bin_concoct_109_sub	0	carbon	RTCA	aclB
acetate_citrate_lyase_aclB	metabinner_orig_381	0	carbon	RTCA	aclB
acetate_citrate_lyase_aclB	metabat_ad.2541	0	carbon	RTCA	aclB
acetate_citrate_lyase_aclB	metabat_ad.2032	0	carbon	RTCA	aclB
acetate_citrate_lyase_aclB	metabinner_orig_313	0	carbon	RTCA	aclB
acetate_citrate_lyase_aclB	metabinner_orig_208	0	carbon	RTCA	aclB
acetate_citrate_lyase_aclB	metabat_ad.1434	0	carbon	RTCA	aclB
acetate_citrate_lyase_aclB	metabat_ad.1385	0	carbon	RTCA	aclB
acetate_citrate_lyase_aclB	bin_concoct_197	0	carbon	RTCA	aclB
acetate_citrate_lyase_aclB	metabinner_orig_71	0	carbon	RTCA	aclB
acetate_citrate_lyase_aclB	bin_metabat_1935	0	carbon	RTCA	aclB
acetate_citrate_lyase_aclB	metabat_ad.755	0	carbon	RTCA	aclB
acetate_citrate_lyase_aclB	bin_concoct_266	0	carbon	RTCA	aclB
acetate_citrate_lyase_aclB	metabat_ad.1173	0	carbon	RTCA	aclB
acetate_citrate_lyase_aclB	bin_metabat_2710	0	carbon	RTCA	aclB
acetate_citrate_lyase_aclB	bin_metabat_2153	0	carbon	RTCA	aclB
acetate_citrate_lyase_aclB	metabat_ad.64	0	carbon	RTCA	aclB
acetate_citrate_lyase_aclB	metabinner_orig_603_sub	0	carbon	RTCA	aclB
acetate_citrate_lyase_aclB	bin_metabat_63	0	carbon	RTCA	aclB
acetate_citrate_lyase_aclB	metabinner_orig_1237	0	carbon	RTCA	aclB
acetate_citrate_lyase_aclB	metabat_ad.3067	0	carbon	RTCA	aclB
acetate_citrate_lyase_aclB	metabat_ad.1343	0	carbon	RTCA	aclB
acetate_citrate_lyase_aclB	bin_metabinner_15	0	carbon	RTCA	aclB
acetate_citrate_lyase_aclB	bin_metabat_1301	0	carbon	RTCA	aclB
acetate_citrate_lyase_aclB	bin_concoct_155	0	carbon	RTCA	aclB
acetate_citrate_lyase_aclB	bin_metabat_3573	0	carbon	RTCA	aclB
acetate_citrate_lyase_aclB	metabat_ad.120	0	carbon	RTCA	aclB
acetate_citrate_lyase_aclB	metabat_ad.3064	0	carbon	RTCA	aclB
acetate_citrate_lyase_aclB	bin_metabat_2749	0	carbon	RTCA	aclB
acetate_citrate_lyase_aclB	bin_metabat_533	0	carbon	RTCA	aclB
acetate_citrate_lyase_aclB	metabat_ad.1081	0	carbon	RTCA	aclB
acetate_citrate_lyase_aclB	metabinner_orig_740	0	carbon	RTCA	aclB
acetate_citrate_lyase_aclB	metabinner_orig_301	0	carbon	RTCA	aclB
acetate_citrate_lyase_aclB	metabinner_orig_259	0	carbon	RTCA	aclB
acetate_citrate_lyase_aclB	bin_metabat_1060	0	carbon	RTCA	aclB
acetate_citrate_lyase_aclB	metabat_ad.3125	0	carbon	RTCA	aclB
acetate_citrate_lyase_aclB	bin_metabat_194	0	carbon	RTCA	aclB
acetate_citrate_lyase_aclB	metabinner_orig_711	0	carbon	RTCA	aclB
acetate_citrate_lyase_aclB	metabinner_orig_51	0	carbon	RTCA	aclB
acetate_citrate_lyase_aclB	metabat_ad.3110	0	carbon	RTCA	aclB
acetate_citrate_lyase_aclB	bin_metabat_1333	0	carbon	RTCA	aclB
acetate_citrate_lyase_aclB	metabat_ad.2174	0	carbon	RTCA	aclB
acetate_citrate_lyase_aclB	metabinner_orig_849	0	carbon	RTCA	aclB
acetate_citrate_lyase_aclB	metabat_ad.1339	0	carbon	RTCA	aclB
acetate_citrate_lyase_aclB	metabat_ad.2026	0	carbon	RTCA	aclB
acetate_citrate_lyase_aclB	bin_metabat_1141	0	carbon	RTCA	aclB
acetate_citrate_lyase_aclB	metabat_ad.3239	0	carbon	RTCA	aclB
acetate_citrate_lyase_aclB	bin_metabat_3306	0	carbon	RTCA	aclB
acetate_citrate_lyase_aclB	bin_metabat_2332	0	carbon	RTCA	aclB
acetate_citrate_lyase_aclB	metabat_ad.3071	0	carbon	RTCA	aclB
acetate_citrate_lyase_aclB	metabinner_orig_1558	0	carbon	RTCA	aclB
acetate_citrate_lyase_aclB	bin_concoct_87	0	carbon	RTCA	aclB
acetate_citrate_lyase_aclB	metabinner_orig_86	0	carbon	RTCA	aclB
acetate_citrate_lyase_aclB	bin_metabat_855_sub	0	carbon	RTCA	aclB
acetate_citrate_lyase_aclB	bin_metabat_83	0	carbon	RTCA	aclB
acetate_citrate_lyase_aclB	metabat_ad.2408	0	carbon	RTCA	aclB
acetate_citrate_lyase_aclB	bin_metabat_1326	0	carbon	RTCA	aclB
acetate_citrate_lyase_aclB	metabat_ad.1667	0	carbon	RTCA	aclB
acetate_citrate_lyase_aclB	bin_metabat_2395	0	carbon	RTCA	aclB
acetate_citrate_lyase_aclB	bin_metabat_1472	0	carbon	RTCA	aclB
acetate_citrate_lyase_aclB	bin_metabat_2123	0	carbon	RTCA	aclB
acetate_citrate_lyase_aclB	metabat_ad.1830	0	carbon	RTCA	aclB
acetate_citrate_lyase_aclB	bin_metabat_1210	0	carbon	RTCA	aclB
acetate_citrate_lyase_aclB	metabinner_orig_263	0	carbon	RTCA	aclB
acetate_citrate_lyase_aclB	metabat_ad.1752	0	carbon	RTCA	aclB
acetate_citrate_lyase_aclB	metabinner_orig_347	0	carbon	RTCA	aclB
acetate_citrate_lyase_aclB	metabat_ad.1455	0	carbon	RTCA	aclB
acetate_citrate_lyase_aclB	metabinner_orig_556	0	carbon	RTCA	aclB
acetate_citrate_lyase_aclB	metabinner_orig_21	0	carbon	RTCA	aclB
acetate_citrate_lyase_aclB	bin_metabat_1043	0	carbon	RTCA	aclB
acetate_citrate_lyase_aclB	bin_metabat_91	0	carbon	RTCA	aclB
acetate_citrate_lyase_aclB	bin_metabat_683	0	carbon	RTCA	aclB
acetate_citrate_lyase_aclB	metabinner_orig_466	0	carbon	RTCA	aclB
acetate_citrate_lyase_aclB	metabinner_orig_124	0	carbon	RTCA	aclB
acetate_citrate_lyase_aclB	metabat_ad.1305	0	carbon	RTCA	aclB
acetate_citrate_lyase_aclB	metabinner_orig_572	0	carbon	RTCA	aclB
acetate_citrate_lyase_aclB	bin_metabat_1313	0	carbon	RTCA	aclB
acetate_citrate_lyase_aclB	metabat_ad.1313	0	carbon	RTCA	aclB
acetate_citrate_lyase_aclB	metabat_ad.2145	0	carbon	RTCA	aclB
acetate_citrate_lyase_aclB	metabinner_orig_842	0	carbon	RTCA	aclB
acetate_citrate_lyase_aclB	metabat_ad.1582	0	carbon	RTCA	aclB
acetate_citrate_lyase_aclB	metabat_ad.1702	0	carbon	RTCA	aclB
acetate_citrate_lyase_aclB	metabinner_orig_1322	0	carbon	RTCA	aclB
acetate_citrate_lyase_aclB	bin_metabat_78	0	carbon	RTCA	aclB
acetate_citrate_lyase_aclB	metabat_ad.2896	0	carbon	RTCA	aclB
acetate_citrate_lyase_aclB	bin_metabat_3479	0	carbon	RTCA	aclB
acetate_citrate_lyase_aclB	metabat_ad.780	0	carbon	RTCA	aclB
acetate_citrate_lyase_aclB	metabinner_orig_949	0	carbon	RTCA	aclB
acetate_citrate_lyase_aclB	metabat_ad.3018	0	carbon	RTCA	aclB
acetate_citrate_lyase_aclB	metabinner_orig_54	0	carbon	RTCA	aclB
acetate_citrate_lyase_aclB	metabinner_orig_8	0	carbon	RTCA	aclB
acetate_citrate_lyase_aclB	bin_metabat_1998_sub	0	carbon	RTCA	aclB
acetate_citrate_lyase_aclB	bin_metabat_2607	0	carbon	RTCA	aclB
acetate_citrate_lyase_aclB	metabat_ad.1	0	carbon	RTCA	aclB
acetate_citrate_lyase_aclB	metabinner_orig_228	0	carbon	RTCA	aclB
acetate_citrate_lyase_aclB	metabat_ad.98	0	carbon	RTCA	aclB
acetate_citrate_lyase_aclB	metabat_ad.3022	0	carbon	RTCA	aclB
acetate_citrate_lyase_aclB	bin_metabat_2110	0	carbon	RTCA	aclB
acetate_citrate_lyase_aclB	metabat_ad.2052	0	carbon	RTCA	aclB
acetate_citrate_lyase_aclB	metabinner_orig_734	0	carbon	RTCA	aclB
acetate_citrate_lyase_aclB	bin_metabat_3099	0	carbon	RTCA	aclB
acetate_citrate_lyase_aclB	metabat_ad.1721	0	carbon	RTCA	aclB
acetate_citrate_lyase_aclB	bin_metabat_3655	0	carbon	RTCA	aclB
acetate_citrate_lyase_aclB	metabinner_orig_131	0	carbon	RTCA	aclB
acetate_citrate_lyase_aclB	metabinner_orig_473_sub	0	carbon	RTCA	aclB
acetate_citrate_lyase_aclB	metabinner_orig_490	0	carbon	RTCA	aclB
acetate_citrate_lyase_aclB	metabinner_orig_216	0	carbon	RTCA	aclB
acetate_citrate_lyase_aclB	metabat_ad.1499	0	carbon	RTCA	aclB
acetate_citrate_lyase_aclB	metabinner_orig_967	0	carbon	RTCA	aclB
acetate_citrate_lyase_aclB	metabat_ad.832	0	carbon	RTCA	aclB
acetate_citrate_lyase_aclB	bin_metabat_2056	0	carbon	RTCA	aclB
acetate_citrate_lyase_aclB	metabat_ad.495	0	carbon	RTCA	aclB
acetate_citrate_lyase_aclB	bin_metabat_2652	0	carbon	RTCA	aclB
acetate_citrate_lyase_aclB	metabinner_orig_196	0	carbon	RTCA	aclB
acetate_citrate_lyase_aclB	metabinner_orig_1194_sub	0	carbon	RTCA	aclB
acetate_citrate_lyase_aclB	metabat_ad.1962	0	carbon	RTCA	aclB
acetate_citrate_lyase_aclB	metabinner_orig_750	0	carbon	RTCA	aclB
acetate_citrate_lyase_aclB	metabat_ad.3084	0	carbon	RTCA	aclB
acetate_citrate_lyase_aclB	bin_metabat_902	0	carbon	RTCA	aclB
acetate_citrate_lyase_aclB	metabinner_orig_14	0	carbon	RTCA	aclB
acetate_citrate_lyase_aclB	metabat_ad.1417	0	carbon	RTCA	aclB
acetate_citrate_lyase_aclB	metabat_ad.481	0	carbon	RTCA	aclB
acetate_citrate_lyase_aclB	metabat_ad.3037	0	carbon	RTCA	aclB
acetate_citrate_lyase_aclB	bin_metabat_2626	0	carbon	RTCA	aclB
acetate_citrate_lyase_aclB	metabat_ad.86	0	carbon	RTCA	aclB
acetate_citrate_lyase_aclB	metabat_ad.3276	0	carbon	RTCA	aclB
acetate_citrate_lyase_aclB	metabinner_orig_640_sub	0	carbon	RTCA	aclB
acetate_citrate_lyase_aclB	metabinner_orig_410	0	carbon	RTCA	aclB
acetate_citrate_lyase_aclB	bin_metabat_3535_sub	0	carbon	RTCA	aclB
acetate_citrate_lyase_aclB	metabat_ad.3144	0	carbon	RTCA	aclB
acetate_citrate_lyase_aclB	metabat_ad.2405	0	carbon	RTCA	aclB
acetate_citrate_lyase_aclB	bin_metabat_2284	0	carbon	RTCA	aclB
acetate_citrate_lyase_aclB	metabinner_orig_309	0	carbon	RTCA	aclB
acetate_citrate_lyase_aclB	metabat_ad.1871	0	carbon	RTCA	aclB
acetate_citrate_lyase_aclB	bin_metabinner_98_sub	0	carbon	RTCA	aclB
acetate_citrate_lyase_aclB	metabat_ad.1301	0	carbon	RTCA	aclB
acetate_citrate_lyase_aclB	metabat_ad.637	0	carbon	RTCA	aclB
acetate_citrate_lyase_aclB	metabinner_orig_42	0	carbon	RTCA	aclB
acetate_citrate_lyase_aclB	metabat_ad.2872	0	carbon	RTCA	aclB
acetate_citrate_lyase_aclB	metabinner_orig_322	0	carbon	RTCA	aclB
acetate_citrate_lyase_aclB	bin_concoct_252_sub	0	carbon	RTCA	aclB
acetate_citrate_lyase_aclB	metabinner_orig_165	0	carbon	RTCA	aclB
acetate_citrate_lyase_aclB	metabinner_orig_132	0	carbon	RTCA	aclB
acetate_citrate_lyase_aclB	metabinner_orig_186	0	carbon	RTCA	aclB
acetate_citrate_lyase_aclB	metabat_ad.23	0	carbon	RTCA	aclB
acetate_citrate_lyase_aclB	metabat_ad.1509	0	carbon	RTCA	aclB
acetate_citrate_lyase_aclB	metabat_ad.1532	0	carbon	RTCA	aclB
acetate_citrate_lyase_aclB	bin_metabat_2082_sub	0	carbon	RTCA	aclB
acetate_citrate_lyase_aclB	bin_metabat_2752	0	carbon	RTCA	aclB
acetate_citrate_lyase_aclB	metabat_ad.646	0	carbon	RTCA	aclB
acetate_citrate_lyase_aclB	bin_metabat_140	0	carbon	RTCA	aclB
acetate_citrate_lyase_aclB	metabinner_orig_219	0	carbon	RTCA	aclB
acetate_citrate_lyase_aclB	metabat_ad.713	0	carbon	RTCA	aclB
acetate_citrate_lyase_aclB	bin_metabat_1630	0	carbon	RTCA	aclB
acetate_citrate_lyase_aclB	bin_metabat_1178	0	carbon	RTCA	aclB
acetate_citrate_lyase_aclB	bin_metabat_3206	0	carbon	RTCA	aclB
acetate_citrate_lyase_aclB	metabat_ad.3211	0	carbon	RTCA	aclB
acetate_citrate_lyase_aclB	metabinner_orig_225	0	carbon	RTCA	aclB
acetate_citrate_lyase_aclB	metabat_ad.2391	0	carbon	RTCA	aclB
acetate_citrate_lyase_aclB	metabinner_orig_87	0	carbon	RTCA	aclB
acetate_citrate_lyase_aclB	metabat_ad.735	0	carbon	RTCA	aclB
acetate_citrate_lyase_aclB	metabat_ad.2000	0	carbon	RTCA	aclB
acetate_citrate_lyase_aclB	metabat_ad.3296	0	carbon	RTCA	aclB
acetate_citrate_lyase_aclB	metabat_ad.1741	0	carbon	RTCA	aclB
acetate_citrate_lyase_aclB	bin_metabat_3856	0	carbon	RTCA	aclB
acetate_citrate_lyase_aclB	metabat_ad.548	0	carbon	RTCA	aclB
acetate_citrate_lyase_aclB	metabinner_orig_519	0	carbon	RTCA	aclB
acetate_citrate_lyase_aclB	metabinner_orig_118	0	carbon	RTCA	aclB
acetate_citrate_lyase_aclB	bin_metabinner_125_sub	0	carbon	RTCA	aclB
acetate_citrate_lyase_aclB	bin_metabat_232_sub	0	carbon	RTCA	aclB
acetate_citrate_lyase_aclB	metabat_ad.2690	0	carbon	RTCA	aclB
acetate_citrate_lyase_aclB	bin_metabat_993	0	carbon	RTCA	aclB
acetate_citrate_lyase_aclB	bin_metabat_1275_sub	0	carbon	RTCA	aclB
acetate_citrate_lyase_aclB	bin_metabat_275	0	carbon	RTCA	aclB
acetate_citrate_lyase_aclB	metabat_ad.2232	0	carbon	RTCA	aclB
acetate_citrate_lyase_aclB	metabat_ad.1382	0	carbon	RTCA	aclB
acetate_citrate_lyase_aclB	metabinner_orig_47	0	carbon	RTCA	aclB
acetate_citrate_lyase_aclB	bin_metabat_3262	0	carbon	RTCA	aclB
acetate_citrate_lyase_aclB	metabat_ad.1853	0	carbon	RTCA	aclB
acetate_citrate_lyase_aclB	metabinner_orig_989	0	carbon	RTCA	aclB
acetate_citrate_lyase_aclB	metabat_ad.244	0	carbon	RTCA	aclB
acetate_citrate_lyase_aclB	bin_metabat_1233_sub	0	carbon	RTCA	aclB
acetate_citrate_lyase_aclB	bin_metabat_202	0	carbon	RTCA	aclB
acetate_citrate_lyase_aclB	bin_metabat_614	0	carbon	RTCA	aclB
acetate_citrate_lyase_aclB	bin_metabinner_51	0	carbon	RTCA	aclB
acetate_citrate_lyase_aclB	metabinner_orig_25	0	carbon	RTCA	aclB
acetate_citrate_lyase_aclB	metabat_ad.1802	0	carbon	RTCA	aclB
acetate_citrate_lyase_aclB	metabinner_orig_647	0	carbon	RTCA	aclB
acetate_citrate_lyase_aclB	metabinner_orig_90	0	carbon	RTCA	aclB
acetate_citrate_lyase_aclB	metabat_ad.1756	0	carbon	RTCA	aclB
acetate_citrate_lyase_aclB	metabat_ad.2233	0	carbon	RTCA	aclB
acetate_citrate_lyase_aclB	metabat_ad.2417	0	carbon	RTCA	aclB
acetate_citrate_lyase_aclB	metabinner_orig_484	0	carbon	RTCA	aclB
acetate_citrate_lyase_aclB	metabinner_orig_99	0	carbon	RTCA	aclB
acetate_citrate_lyase_aclB	metabinner_orig_307	0	carbon	RTCA	aclB
acetate_citrate_lyase_aclB	bin_metabat_2330	0	carbon	RTCA	aclB
acetate_citrate_lyase_aclB	metabat_ad.412	0	carbon	RTCA	aclB
acetate_citrate_lyase_aclB	metabat_ad.2361	0	carbon	RTCA	aclB
acetate_citrate_lyase_aclB	metabat_ad.1780	0	carbon	RTCA	aclB
acetate_citrate_lyase_aclB	metabinner_orig_460	0	carbon	RTCA	aclB
acetate_citrate_lyase_aclB	metabinner_orig_505	0	carbon	RTCA	aclB
acetate_citrate_lyase_aclB	metabinner_orig_179	0	carbon	RTCA	aclB
acetate_citrate_lyase_aclB	bin_metabat_261	0	carbon	RTCA	aclB
acetate_citrate_lyase_aclB	bin_metabat_598_sub	0	carbon	RTCA	aclB
acetate_citrate_lyase_aclB	bin_metabat_2282	0	carbon	RTCA	aclB
acetate_citrate_lyase_aclB	metabinner_orig_377	0	carbon	RTCA	aclB
acetate_citrate_lyase_aclB	bin_metabat_539	0	carbon	RTCA	aclB
acetate_citrate_lyase_aclB	metabinner_orig_166	0	carbon	RTCA	aclB
acetate_citrate_lyase_aclB	metabinner_orig_763	0	carbon	RTCA	aclB
acetate_citrate_lyase_aclB	bin_metabat_1311	0	carbon	RTCA	aclB
acetate_citrate_lyase_aclB	bin_metabinner_4	0	carbon	RTCA	aclB
acetate_citrate_lyase_aclB	metabinner_orig_245	0	carbon	RTCA	aclB
acetate_citrate_lyase_aclB	metabat_ad.846	0	carbon	RTCA	aclB
acetate_citrate_lyase_aclB	metabinner_orig_312	0	carbon	RTCA	aclB
acetate_citrate_lyase_aclB	metabinner_orig_496	0	carbon	RTCA	aclB
acetate_citrate_lyase_aclB	metabat_ad.3366	0	carbon	RTCA	aclB
acetate_citrate_lyase_aclB	metabinner_orig_152	0	carbon	RTCA	aclB
acetate_citrate_lyase_aclB	bin_metabat_2695	0	carbon	RTCA	aclB
acetate_citrate_lyase_aclB	metabinner_orig_531	0	carbon	RTCA	aclB
acetate_citrate_lyase_aclB	metabat_ad.561	0	carbon	RTCA	aclB
acetate_citrate_lyase_aclB	bin_metabat_12_sub	0	carbon	RTCA	aclB
acetate_citrate_lyase_aclB	metabinner_orig_28	0	carbon	RTCA	aclB
acetate_citrate_lyase_aclB	metabinner_orig_650	0	carbon	RTCA	aclB
acetate_citrate_lyase_aclB	metabinner_orig_112	0	carbon	RTCA	aclB
acetate_citrate_lyase_aclB	metabinner_orig_471	0	carbon	RTCA	aclB
acetate_citrate_lyase_aclB	metabinner_orig_1084_sub	0	carbon	RTCA	aclB
acetate_citrate_lyase_aclB	bin_metabat_30	0	carbon	RTCA	aclB
acetate_citrate_lyase_aclB	metabinner_orig_136	0	carbon	RTCA	aclB
acetate_citrate_lyase_aclB	metabinner_orig_253	0	carbon	RTCA	aclB
acetate_citrate_lyase_aclB	metabinner_orig_1002	0	carbon	RTCA	aclB
acetate_citrate_lyase_aclB	metabat_ad.2848	0	carbon	RTCA	aclB
acetate_citrate_lyase_aclB	bin_metabat_2073	0	carbon	RTCA	aclB
acetate_citrate_lyase_aclB	bin_metabat_2509	0	carbon	RTCA	aclB
acetate_citrate_lyase_aclB	metabat_ad.2837	0	carbon	RTCA	aclB
acetate_citrate_lyase_aclB	metabat_ad.1237	0	carbon	RTCA	aclB
acetate_citrate_lyase_aclB	bin_metabat_684	0	carbon	RTCA	aclB
acetate_citrate_lyase_aclB	metabinner_orig_1346_sub	0	carbon	RTCA	aclB
acetate_citrate_lyase_aclB	bin_metabat_2717	0	carbon	RTCA	aclB
acetate_citrate_lyase_aclB	metabat_ad.1642	0	carbon	RTCA	aclB
acetate_citrate_lyase_aclB	metabinner_orig_258	0	carbon	RTCA	aclB
acetate_citrate_lyase_aclB	bin_metabat_738	0	carbon	RTCA	aclB
acetate_citrate_lyase_aclB	metabinner_orig_683	0	carbon	RTCA	aclB
acetate_citrate_lyase_aclB	bin_metabat_1910	0	carbon	RTCA	aclB
acetate_citrate_lyase_aclB	metabat_ad.1520	0	carbon	RTCA	aclB
acetate_citrate_lyase_aclB	bin_concoct_58	0	carbon	RTCA	aclB
acetate_citrate_lyase_aclB	metabinner_orig_304	0	carbon	RTCA	aclB
acetate_citrate_lyase_aclB	metabinner_orig_648	0	carbon	RTCA	aclB
acetate_citrate_lyase_aclB	bin_concoct_272	0	carbon	RTCA	aclB
acetate_citrate_lyase_aclB	metabinner_orig_211	0	carbon	RTCA	aclB
acetate_citrate_lyase_aclB	metabat_ad.1376	0	carbon	RTCA	aclB
acetate_citrate_lyase_aclB	bin_metabat_1436	0	carbon	RTCA	aclB
acetate_citrate_lyase_aclB	metabat_ad.2951	0	carbon	RTCA	aclB
acetate_citrate_lyase_aclB	metabinner_orig_828	0	carbon	RTCA	aclB
acetate_citrate_lyase_aclB	metabat_ad.2571	0	carbon	RTCA	aclB
acetate_citrate_lyase_aclB	metabinner_orig_332	0	carbon	RTCA	aclB
acetate_citrate_lyase_aclB	metabinner_orig_236	0	carbon	RTCA	aclB
acetate_citrate_lyase_aclB	metabinner_orig_133	0	carbon	RTCA	aclB
acetate_citrate_lyase_aclB	metabat_ad.139	0	carbon	RTCA	aclB
acetate_citrate_lyase_aclB	metabinner_orig_717	0	carbon	RTCA	aclB
acetate_citrate_lyase_aclB	bin_metabat_1995_sub	0	carbon	RTCA	aclB
acetate_citrate_lyase_aclB	metabinner_orig_909	0	carbon	RTCA	aclB
acetate_citrate_lyase_aclB	metabinner_orig_793	0	carbon	RTCA	aclB
acetate_citrate_lyase_aclB	metabat_ad.1757	0	carbon	RTCA	aclB
acetate_citrate_lyase_aclB	metabat_ad.1315	0	carbon	RTCA	aclB
acetate_citrate_lyase_aclB	metabat_ad.1519	0	carbon	RTCA	aclB
acetate_citrate_lyase_aclB	metabat_ad.2626	0	carbon	RTCA	aclB
acetate_citrate_lyase_aclB	metabinner_orig_210	0	carbon	RTCA	aclB
acetate_citrate_lyase_aclB	metabinner_orig_357	0	carbon	RTCA	aclB
acetate_citrate_lyase_aclB	metabat_ad.67	0	carbon	RTCA	aclB
acetate_citrate_lyase_aclB	metabat_ad.1956	0	carbon	RTCA	aclB
acetate_citrate_lyase_aclB	bin_metabat_1109	0	carbon	RTCA	aclB
acetate_citrate_lyase_aclB	metabinner_orig_115	0	carbon	RTCA	aclB
acetate_citrate_lyase_aclB	metabinner_orig_957	0	carbon	RTCA	aclB
acetate_citrate_lyase_aclB	metabat_ad.560	0	carbon	RTCA	aclB
acetate_citrate_lyase_aclB	metabinner_orig_416	0	carbon	RTCA	aclB
acetate_citrate_lyase_aclB	metabinner_orig_447	0	carbon	RTCA	aclB
acetate_citrate_lyase_aclB	metabinner_orig_89	0	carbon	RTCA	aclB
acetate_citrate_lyase_aclB	bin_concoct_107	0	carbon	RTCA	aclB
acetate_citrate_lyase_aclB	metabinner_orig_810	0	carbon	RTCA	aclB
acetate_citrate_lyase_aclB	metabinner_orig_814	0	carbon	RTCA	aclB
acetate_citrate_lyase_aclB	bin_metabat_2536	0	carbon	RTCA	aclB
acetate_citrate_lyase_aclB	metabat_ad.812	0	carbon	RTCA	aclB
acetate_citrate_lyase_aclB	metabat_ad.961	1	carbon	RTCA	aclB
acetate_citrate_lyase_aclB	bin_metabat_2511	0	carbon	RTCA	aclB
acetate_citrate_lyase_aclB	metabat_ad.1277	0	carbon	RTCA	aclB
acetate_citrate_lyase_aclB	metabat_ad.1293	0	carbon	RTCA	aclB
acetate_citrate_lyase_aclB	bin_metabat_1166	0	carbon	RTCA	aclB
acetate_citrate_lyase_aclB	metabat_ad.2715	0	carbon	RTCA	aclB
acetate_citrate_lyase_aclB	bin_concoct_281_sub	0	carbon	RTCA	aclB
acetate_citrate_lyase_aclB	metabat_ad.2884	0	carbon	RTCA	aclB
acetate_citrate_lyase_aclB	bin_metabat_2181	0	carbon	RTCA	aclB
acetate_citrate_lyase_aclB	metabinner_orig_472	0	carbon	RTCA	aclB
acetate_citrate_lyase_aclB	metabat_ad.1743	0	carbon	RTCA	aclB
acetate_citrate_lyase_aclB	metabinner_orig_299	0	carbon	RTCA	aclB
acetate_citrate_lyase_aclB	metabat_ad.1999	0	carbon	RTCA	aclB
acetate_citrate_lyase_aclB	metabat_ad.286	0	carbon	RTCA	aclB
acetate_citrate_lyase_aclB	bin_metabat_1648_sub	0	carbon	RTCA	aclB
acetate_citrate_lyase_aclB	metabinner_orig_9	0	carbon	RTCA	aclB
acetate_citrate_lyase_aclB	metabat_ad.1071	0	carbon	RTCA	aclB
acetate_citrate_lyase_aclB	metabinner_orig_111	0	carbon	RTCA	aclB
acetate_citrate_lyase_aclB	metabat_ad.156	0	carbon	RTCA	aclB
acetate_citrate_lyase_aclB	metabat_ad.3133	0	carbon	RTCA	aclB
acetate_citrate_lyase_aclB	bin_metabat_2_sub	0	carbon	RTCA	aclB
acetate_citrate_lyase_aclB	bin_metabat_748	0	carbon	RTCA	aclB
acetate_citrate_lyase_aclB	metabinner_orig_971_sub	0	carbon	RTCA	aclB
acetate_citrate_lyase_aclB	metabinner_orig_182	0	carbon	RTCA	aclB
acetate_citrate_lyase_aclB	metabinner_orig_230	0	carbon	RTCA	aclB
acetate_citrate_lyase_aclB	metabat_ad.584	0	carbon	RTCA	aclB
acetate_citrate_lyase_aclB	bin_metabinner_57	0	carbon	RTCA	aclB
acetate_citrate_lyase_aclB	metabat_ad.514	1	carbon	RTCA	aclB
acetate_citrate_lyase_aclB	metabat_ad.304	0	carbon	RTCA	aclB
acetate_citrate_lyase_aclB	metabinner_orig_242	0	carbon	RTCA	aclB
acetate_citrate_lyase_aclB	bin_concoct_247_sub	0	carbon	RTCA	aclB
acetate_citrate_lyase_aclB	metabat_ad.1465	0	carbon	RTCA	aclB
acetate_citrate_lyase_aclB	bin_metabat_375_sub	0	carbon	RTCA	aclB
acetate_citrate_lyase_aclB	bin_metabat_3769	0	carbon	RTCA	aclB
acetate_citrate_lyase_aclB	bin_metabat_222_sub	0	carbon	RTCA	aclB
acetate_citrate_lyase_aclB	metabinner_orig_26	0	carbon	RTCA	aclB
acetate_citrate_lyase_aclB	metabat_ad.2465	0	carbon	RTCA	aclB
acetate_citrate_lyase_aclB	metabat_ad.936	0	carbon	RTCA	aclB
acetate_citrate_lyase_aclB	metabat_ad.720	0	carbon	RTCA	aclB
acetate_citrate_lyase_aclB	bin_metabinner_25	0	carbon	RTCA	aclB
acetate_citrate_lyase_aclB	metabat_ad.1674	0	carbon	RTCA	aclB
acetate_citrate_lyase_aclB	bin_metabat_743	0	carbon	RTCA	aclB
acetate_citrate_lyase_aclB	metabat_ad.1906	0	carbon	RTCA	aclB
acetate_citrate_lyase_aclB	metabat_ad.1180	0	carbon	RTCA	aclB
acetate_citrate_lyase_aclB	metabinner_orig_480	0	carbon	RTCA	aclB
acetate_citrate_lyase_aclB	metabat_ad.60	0	carbon	RTCA	aclB
acetate_citrate_lyase_aclB	metabinner_orig_273	0	carbon	RTCA	aclB
acetate_citrate_lyase_aclB	bin_metabat_2587	0	carbon	RTCA	aclB
acetate_citrate_lyase_aclB	bin_metabat_2929	0	carbon	RTCA	aclB
acetate_citrate_lyase_aclB	bin_metabat_3435	0	carbon	RTCA	aclB
acetate_citrate_lyase_aclB	metabat_ad.2250	0	carbon	RTCA	aclB
acetate_citrate_lyase_aclB	metabat_ad.1473	0	carbon	RTCA	aclB
acetate_citrate_lyase_aclB	bin_metabat_389	0	carbon	RTCA	aclB
acetate_citrate_lyase_aclB	metabat_ad.1274	0	carbon	RTCA	aclB
acetate_citrate_lyase_aclB	metabinner_orig_510_sub	0	carbon	RTCA	aclB
acetate_citrate_lyase_aclB	bin_metabat_1222	0	carbon	RTCA	aclB
acetate_citrate_lyase_aclB	metabinner_orig_284_sub	0	carbon	RTCA	aclB
acetate_citrate_lyase_aclB	bin_metabat_561	0	carbon	RTCA	aclB
acetate_citrate_lyase_aclB	bin_metabinner_14	0	carbon	RTCA	aclB
acetate_citrate_lyase_aclB	metabat_ad.705	0	carbon	RTCA	aclB
acetate_citrate_lyase_aclB	metabinner_orig_163	0	carbon	RTCA	aclB
acetate_citrate_lyase_aclB	bin_concoct_243	0	carbon	RTCA	aclB
acetate_citrate_lyase_aclB	metabat_ad.2278	0	carbon	RTCA	aclB
acetate_citrate_lyase_aclB	metabinner_orig_238	0	carbon	RTCA	aclB
acetate_citrate_lyase_aclB	bin_metabat_1010	0	carbon	RTCA	aclB
acetate_citrate_lyase_aclB	bin_metabat_2281	0	carbon	RTCA	aclB
acetate_citrate_lyase_aclB	bin_metabat_2573	0	carbon	RTCA	aclB
[truncated: 79,121 more rows]

## Sheet: microTrait
id	Resource Acquisition:Substrate uptake:aromatic acid transport	Resource Acquisition:Substrate uptake:biopolymer transport	Resource Acquisition:Substrate uptake:carbohydrate transport:amino sugar transport	Resource Acquisition:Substrate uptake:carbohydrate transport:carbohydrate acid transport	Resource Acquisition:Substrate uptake:carbohydrate transport:carbohydrate derivative transport	Resource Acquisition:Substrate uptake:carbohydrate transport:carbohydrate phosphate transport	Resource Acquisition:Substrate uptake:carbohydrate transport:monosaccharide transport	Resource Acquisition:Substrate uptake:carbohydrate transport:oligosaccharide transport	Resource Acquisition:Substrate uptake:carbohydrate transport:polysaccharide transport	Resource Acquisition:Substrate uptake:carbohydrate transport:sugar alcohol transport	Resource Acquisition:Substrate uptake:carboxylate transport:dicarboxylate transport	Resource Acquisition:Substrate uptake:carboxylate transport:monocarboxylate transport	Resource Acquisition:Substrate uptake:carboxylate transport:tricarboxylate transport	Resource Acquisition:Substrate uptake:free amino acids transport	Resource Acquisition:Substrate uptake:ion transport:inorganic transport	Resource Acquisition:Substrate uptake:ion transport:metal transport	Resource Acquisition:Substrate uptake:lipid transport	Resource Acquisition:Substrate uptake:lipid transport:cell membrane lipid transport	Resource Acquisition:Substrate uptake:lipid transport:lipid precursor transport	Resource Acquisition:Substrate uptake:N compound transport:amide transport	Resource Acquisition:Substrate uptake:N compound transport:ammonium transport	Resource Acquisition:Substrate uptake:N compound transport:nitrate transport	Resource Acquisition:Substrate uptake:N compound transport:nitrite transport	Resource Acquisition:Substrate uptake:N compound:nitrogen transport	Resource Acquisition:Substrate uptake:N compound:urea transport	Resource Acquisition:Substrate uptake:N compound:uric acid transport	Resource Acquisition:Substrate uptake:nucleic acid component transport:nucleobase transport	Resource Acquisition:Substrate uptake:nucleic acid component transport:nucleoside transport	Resource Acquisition:Substrate uptake:nucleic acid component transport:nucleotide transport	Resource Acquisition:Substrate uptake:nucleic acid component transport:ribonucleoside transport	Resource Acquisition:Substrate uptake:organophosphorus compound transport	Resource Acquisition:Substrate uptake:osmolyte transport	Resource Acquisition:Substrate uptake:other transport	Resource Acquisition:Substrate uptake:peptide transport	Resource Acquisition:Substrate uptake:S compound transport	Resource Acquisition:Substrate uptake:secondary metabolite transport:siderophore-based transport	Resource Acquisition:Substrate uptake:vitamin transport:vitamin B transport	Resource Acquisition:Substrate uptake:vitamin transport:vitamin C transport	Resource Acquisition:Substrate degradation:complex carbohydrate depolymerization:cellulose breakdown	Resource Acquisition:Substrate degradation:complex carbohydrate depolymerization:chitin breakdown	Resource Acquisition:Substrate degradation:complex carbohydrate depolymerization:heteromannan breakdown	Resource Acquisition:Substrate degradation:complex carbohydrate depolymerization:mixed linkage glucan breakdown	Resource Acquisition:Substrate degradation:complex carbohydrate depolymerization:xylan and heteroxylan breakdown	Resource Acquisition:Substrate degradation:complex carbohydrate depolymerization:xyloglucan breakdown	Resource Acquisition:Substrate degradation:simple compound degradation:protein degradation	Resource Acquisition:Substrate degradation:simple compound degradation:carbohydrate degradation	Resource Acquisition:Substrate degradation:simple compound degradation:sugar acid degradation	Resource Acquisition:Substrate degradation:simple compound degradation:alcohol degradation	Resource Acquisition:Substrate degradation:simple compound degradation:phenol degradation
bin_concoct_106	0	1	0	0	0	0	0	0	1	0	1	0	0	1	1	1	1	0	0	0	1	0	0	0	0	0	0	0	0	0	1	0	0	0	1	1	0	0	1	1	1	1	1	0	1	1	0	0	0
bin_concoct_107	1	0	0	0	0	0	1	1	1	0	1	0	0	1	1	1	0	0	1	0	1	0	0	0	0	0	0	0	1	0	1	1	0	0	0	1	1	1	1	1	1	1	1	1	1	1	0	0	0
bin_concoct_109_sub	0	1	0	0	0	0	0	0	1	0	1	1	0	1	1	1	1	0	0	0	1	0	0	0	0	0	0	0	1	0	1	0	0	1	0	0	1	0	1	1	1	1	1	1	1	1	0	0	0
bin_concoct_155	0	1	0	0	0	0	1	1	0	0	1	0	0	1	1	1	1	0	1	1	1	0	0	0	0	0	0	1	0	0	1	0	0	1	0	0	1	0	1	1	1	1	1	1	1	1	0	0	0
bin_concoct_161_sub	1	1	0	0	0	0	1	1	1	0	1	1	1	1	1	1	1	0	1	0	1	1	1	1	1	0	1	0	0	0	1	1	0	0	1	1	1	0	1	1	1	1	1	1	1	1	0	0	0
bin_concoct_192	1	1	0	0	0	0	1	1	1	1	1	1	0	1	1	1	0	0	1	1	0	1	1	0	1	0	0	0	1	1	1	0	0	0	1	0	1	0	1	0	1	1	1	1	1	1	0	0	0
bin_concoct_196	1	1	0	0	0	0	0	1	0	0	0	0	0	1	1	1	1	0	0	0	1	0	0	0	0	0	0	0	0	0	1	1	0	1	0	1	1	0	1	1	1	1	1	1	1	1	0	0	0
bin_concoct_197	0	0	0	0	0	0	0	1	1	0	1	0	0	1	1	1	1	0	0	0	1	0	0	0	1	0	0	0	0	0	1	0	0	0	1	0	1	0	1	1	0	0	1	0	1	1	0	1	0
bin_concoct_227	1	1	0	0	0	0	0	0	1	0	1	0	1	1	1	1	1	0	0	0	1	1	1	1	1	0	0	0	0	0	1	0	0	0	0	0	1	1	1	1	1	1	1	0	1	1	0	0	0
bin_concoct_243	0	1	0	0	0	0	0	0	1	0	1	1	0	1	1	1	1	0	0	0	1	0	0	1	0	0	0	0	0	0	1	0	0	0	0	0	1	0	1	1	1	1	1	1	1	1	0	0	0
bin_concoct_247_sub	0	1	0	0	0	0	1	0	0	0	0	0	0	1	0	1	1	0	0	0	1	0	0	1	0	0	0	0	0	0	1	0	0	0	1	0	1	0	1	1	0	1	1	0	1	0	0	0	0
bin_concoct_252_sub	0	1	0	0	0	0	1	1	1	0	1	0	0	1	1	1	1	0	0	0	1	0	0	0	0	0	0	0	1	0	1	0	0	1	1	0	0	0	1	1	1	1	1	1	1	1	0	0	0
bin_concoct_256_sub	0	1	0	0	0	0	0	0	0	0	0	0	0	1	1	1	1	0	0	0	0	0	0	0	0	0	0	1	0	0	0	0	0	1	0	1	1	0	1	1	0	1	1	1	1	0	0	0	0
bin_concoct_266	0	1	0	0	0	0	0	1	1	0	1	0	0	1	1	1	1	0	0	0	1	1	1	0	1	0	0	0	0	0	1	0	0	0	1	0	1	0	1	1	1	1	1	1	1	1	0	1	0
bin_concoct_270	0	0	1	1	0	0	1	0	1	0	1	1	1	1	1	1	1	0	1	1	1	0	0	0	1	0	1	1	1	0	1	1	0	1	1	1	1	0	1	1	1	1	1	1	1	1	0	0	0
bin_concoct_272	1	0	0	0	0	0	1	1	1	1	1	1	0	1	1	1	0	0	0	0	1	0	0	0	0	0	0	0	0	0	1	1	0	0	0	0	1	0	1	1	1	0	1	1	1	1	0	0	0
bin_concoct_273_sub	0	1	0	0	0	0	0	1	0	0	1	1	0	1	1	1	1	0	0	1	1	1	1	1	0	0	0	0	0	0	1	0	0	0	0	0	1	0	1	1	0	1	1	1	1	1	0	0	0
bin_concoct_281_sub	0	1	0	1	0	0	1	1	1	0	1	0	0	1	1	1	1	0	0	0	0	0	0	0	0	0	0	1	0	0	1	0	0	1	0	0	1	0	1	1	1	1	1	1	1	1	0	0	0
bin_concoct_308	0	1	0	0	0	0	0	0	1	0	0	0	0	1	1	1	1	0	0	0	1	0	0	0	0	0	0	1	0	0	1	1	0	1	0	0	0	0	0	1	0	1	1	1	1	1	0	0	0
bin_concoct_312_sub	0	1	0	1	0	0	1	1	0	0	1	0	0	1	1	1	1	0	1	1	1	0	0	0	0	0	0	1	0	0	1	0	0	1	0	0	1	0	1	1	1	1	1	1	1	1	1	0	0
bin_concoct_315	0	0	0	0	0	0	1	1	1	0	1	0	0	1	1	1	0	0	0	0	1	0	0	0	0	0	0	0	0	0	1	1	0	0	0	0	1	0	1	1	1	1	1	1	1	1	0	0	0
bin_concoct_318	0	1	0	0	0	0	1	1	0	0	1	1	1	1	1	1	1	0	0	0	1	0	0	1	0	0	0	1	0	0	1	0	0	1	0	0	1	0	1	1	1	1	1	1	1	1	0	0	0
bin_concoct_58	0	1	0	0	0	0	0	1	1	0	1	0	0	1	1	1	1	0	0	0	1	1	1	0	1	0	0	0	0	0	1	0	0	0	1	0	1	0	1	1	0	0	1	0	1	1	0	1	0
bin_concoct_71_sub	0	1	0	0	0	0	1	1	1	0	1	1	0	1	1	1	1	0	1	0	1	1	1	1	1	0	0	0	1	0	1	1	0	1	0	1	1	1	1	1	1	1	1	1	1	1	0	0	0
bin_concoct_87	0	1	0	0	0	0	1	1	1	0	1	0	0	1	1	1	1	0	0	1	1	0	0	1	0	0	0	1	0	0	1	1	0	1	0	1	1	0	1	1	1	1	1	1	1	1	1	0	0
bin_metabat_1004_sub	0	1	0	1	0	0	1	0	1	0	1	1	1	1	1	1	1	0	0	1	1	0	0	1	0	0	0	0	0	0	1	1	0	1	0	0	1	0	1	1	0	0	1	1	1	1	0	0	0
bin_metabat_1010	0	1	0	0	0	0	1	1	0	0	1	0	0	1	1	1	1	0	1	1	1	0	0	0	0	0	0	1	1	0	1	0	0	1	0	1	1	0	1	1	1	1	1	1	1	1	0	0	0
bin_metabat_1013	0	1	0	0	0	0	1	1	1	0	0	1	0	1	1	1	1	0	0	0	1	0	0	1	0	0	0	0	0	0	1	0	0	0	0	1	1	0	1	1	1	1	1	1	1	1	0	0	0
bin_metabat_1027	1	1	0	0	0	0	1	1	1	0	1	1	1	1	1	1	1	0	0	0	1	1	1	1	1	0	0	0	0	0	1	1	0	0	1	0	1	0	1	1	0	0	1	0	1	1	0	0	0
bin_metabat_1043	0	1	0	0	0	0	1	0	0	0	1	1	0	1	1	1	1	0	0	1	1	0	0	1	0	0	0	1	1	0	1	0	0	1	1	1	1	0	1	1	1	1	1	1	1	1	0	0	0
bin_metabat_1045	0	1	0	0	0	0	0	1	0	0	0	0	0	1	1	1	1	0	0	0	1	0	0	0	0	0	0	0	0	0	1	1	0	0	0	1	0	0	1	1	1	1	1	1	1	1	0	0	0
bin_metabat_1060	0	1	0	0	0	0	1	1	1	1	1	0	1	1	1	1	1	0	1	0	1	1	1	1	0	0	0	0	0	0	1	1	0	1	0	0	1	0	1	1	1	1	1	0	1	1	0	0	0
bin_metabat_1103	0	1	0	0	0	0	1	0	1	0	1	1	0	1	1	1	0	0	0	0	1	1	1	0	0	0	0	0	0	0	1	0	0	1	1	1	1	0	1	1	1	1	1	0	1	1	0	0	0
bin_metabat_1109	0	1	0	0	0	0	1	1	1	0	1	0	0	1	1	1	1	0	0	0	1	1	1	1	0	0	0	0	0	0	1	0	0	1	0	0	1	0	1	1	1	1	1	1	1	0	0	0	0
bin_metabat_1122	0	1	0	0	0	0	1	1	1	0	1	1	0	1	1	1	1	0	0	0	1	0	0	1	0	0	0	0	0	0	1	1	0	1	0	1	1	0	1	1	0	0	1	1	1	0	0	0	0
bin_metabat_1125	0	1	0	0	0	0	1	1	1	0	0	0	0	1	1	1	1	0	0	0	1	0	0	1	0	0	0	1	0	0	1	0	0	0	0	0	1	0	1	1	1	1	1	1	1	1	0	0	0
bin_metabat_1126	1	1	0	0	0	0	1	1	1	1	1	0	1	1	1	1	1	0	0	0	1	1	1	1	0	0	1	0	1	0	1	1	0	0	1	0	1	1	1	1	1	1	1	0	1	1	0	0	0
bin_metabat_1136	0	1	0	0	0	0	0	1	1	0	1	0	0	1	1	1	1	0	0	0	1	1	1	0	1	0	0	0	0	0	1	0	0	0	1	0	1	0	1	1	1	1	1	0	1	1	0	1	0
bin_metabat_1141	1	1	0	0	0	0	0	1	1	0	1	0	1	1	1	1	1	0	1	0	1	1	1	1	1	0	0	0	1	0	1	1	0	1	1	0	1	0	1	1	1	1	1	1	1	1	0	0	0
bin_metabat_1159_sub	0	1	0	1	0	0	1	1	1	1	1	1	1	1	1	1	1	0	0	0	1	0	0	1	1	0	0	0	0	0	1	1	1	0	0	0	1	0	1	1	0	0	1	1	1	1	0	0	0
bin_metabat_1166	0	1	0	0	0	0	0	0	1	0	0	0	0	1	1	1	1	0	0	0	0	0	0	0	0	0	0	0	0	0	1	0	0	0	0	0	0	0	1	1	1	1	1	1	1	1	0	0	0
bin_metabat_1174	0	1	0	0	0	0	0	1	1	0	1	0	0	1	1	1	1	0	1	0	1	0	0	0	0	0	0	1	1	0	1	1	0	1	0	1	1	0	1	1	1	1	1	1	1	1	0	0	0
bin_metabat_1178	0	1	0	0	0	0	1	1	0	0	0	0	0	1	1	1	1	0	1	0	1	0	0	0	0	0	0	0	0	0	1	0	0	0	0	0	0	0	1	1	1	1	1	1	1	1	0	0	0
bin_metabat_12	0	1	0	0	0	0	0	1	1	0	1	0	0	1	1	1	1	0	0	0	1	0	0	0	1	0	0	0	0	0	1	0	0	0	1	0	1	0	1	1	1	1	1	0	1	1	0	1	0
bin_metabat_12_sub	0	1	0	0	0	0	0	1	0	0	0	0	0	1	1	1	1	0	1	0	0	0	0	0	0	0	0	0	0	0	1	1	0	1	0	1	1	0	1	1	1	1	1	1	1	1	0	0	0
bin_metabat_1210	0	1	0	0	0	0	1	1	1	1	1	1	1	1	1	1	1	0	1	0	1	0	0	0	0	0	0	0	0	0	1	0	0	0	1	0	1	0	1	1	1	1	1	1	1	1	0	0	0
bin_metabat_1217	0	1	0	1	0	0	1	1	0	1	1	1	0	1	1	1	1	0	1	0	0	0	0	0	0	0	0	0	1	0	0	0	0	1	1	0	1	0	1	1	1	1	1	0	1	1	0	0	0
bin_metabat_1222	1	0	0	0	0	0	1	1	1	0	1	0	1	1	1	1	0	1	0	0	1	0	0	0	0	0	0	0	0	0	1	1	0	0	0	0	1	0	1	1	1	1	1	1	1	1	0	0	0
bin_metabat_1227	0	1	0	1	0	0	1	0	0	0	1	1	1	1	1	1	1	0	0	0	1	1	1	0	0	0	0	0	0	0	1	0	0	1	0	0	1	0	1	1	1	1	1	1	1	1	0	0	0
bin_metabat_1233_sub	0	1	0	1	0	1	1	0	1	1	1	1	0	1	1	1	1	0	1	1	1	0	0	0	0	0	0	1	1	0	1	0	0	1	0	0	0	0	1	1	1	1	1	1	1	1	0	0	0
bin_metabat_1275_sub	1	1	0	0	0	0	0	1	1	0	1	1	1	1	1	1	1	0	0	0	0	1	1	1	1	0	1	0	0	0	1	1	0	0	0	1	1	0	1	1	0	0	1	1	1	0	0	0	0
bin_metabat_13	0	1	0	0	0	0	1	1	0	0	1	0	0	1	1	1	1	0	0	1	1	0	0	0	0	0	0	0	1	1	1	1	0	1	0	1	1	0	1	1	1	1	1	1	1	1	1	0	0
bin_metabat_1301	0	1	0	0	0	0	0	1	0	0	1	0	0	1	1	1	1	0	0	0	1	0	0	0	0	0	0	0	0	0	1	0	0	1	0	1	0	0	1	1	1	1	1	1	1	1	0	0	0
bin_metabat_1310	0	1	0	0	0	0	0	1	1	0	1	1	0	1	1	1	1	0	0	0	1	1	1	0	1	0	0	0	0	0	1	0	0	0	0	0	1	0	0	1	0	0	1	1	1	1	0	0	0
bin_metabat_1311	0	1	0	0	0	0	1	1	0	0	0	0	0	1	1	1	1	0	0	0	1	0	0	0	0	0	0	0	0	0	1	1	0	1	0	0	0	0	1	1	1	1	1	1	1	1	0	0	0
bin_metabat_1313	0	1	0	0	0	0	0	1	0	0	0	0	0	1	1	1	1	0	0	0	1	0	0	0	0	0	0	0	0	0	1	0	0	1	0	1	0	0	1	1	1	1	1	1	1	1	0	0	0
bin_metabat_1325	0	1	0	0	0	0	1	0	0	0	1	0	0	1	1	1	1	0	0	1	0	0	0	0	0	0	0	0	0	1	1	0	0	1	0	1	0	0	1	1	1	1	1	1	1	0	0	0	0
bin_metabat_1326	0	1	0	0	0	0	1	0	0	0	1	1	0	1	1	1	1	0	1	1	1	0	0	0	0	0	0	1	1	0	1	1	0	0	0	0	1	0	1	1	1	1	1	1	1	1	0	0	0
bin_metabat_1333	0	1	0	0	0	0	1	1	1	0	1	0	0	1	1	1	1	0	0	0	1	1	1	1	0	0	0	1	0	0	1	1	0	1	0	1	1	0	1	1	1	1	1	1	1	1	0	0	0
bin_metabat_1348_sub	0	1	0	0	0	0	1	0	0	0	1	0	0	1	1	1	1	0	1	1	1	0	0	1	0	0	0	1	0	0	1	1	0	1	1	1	0	0	1	1	1	1	1	1	1	0	0	0	0
bin_metabat_135	0	1	0	0	0	0	1	1	0	1	1	0	0	1	1	1	1	0	1	0	1	0	0	0	0	0	0	0	0	0	1	0	0	1	0	1	1	0	1	1	1	1	1	1	1	1	0	0	0
bin_metabat_136	0	1	0	0	0	0	1	1	1	0	1	1	0	1	1	1	1	0	1	0	1	1	1	1	0	0	0	0	1	0	1	1	0	1	0	1	1	0	1	1	1	1	1	1	1	1	0	0	0
bin_metabat_1394	0	1	0	0	0	0	0	1	0	0	0	0	0	1	1	1	1	0	0	0	1	0	0	0	1	0	0	1	0	0	0	0	0	1	0	0	0	0	1	1	1	1	1	1	1	0	0	0	0
bin_metabat_1397_sub	0	1	0	1	0	0	1	1	0	0	1	0	0	1	1	1	1	0	1	1	1	0	0	0	0	0	0	1	0	0	1	1	0	1	0	0	0	0	1	1	1	1	1	1	1	1	0	0	0
bin_metabat_140	1	1	0	0	0	0	1	1	1	1	1	0	0	1	1	1	1	0	1	1	1	0	0	1	0	0	0	1	0	0	1	1	0	1	0	1	1	0	1	1	1	1	1	1	1	1	0	0	0
bin_metabat_1421	0	1	0	0	0	0	1	1	0	1	1	0	0	1	1	1	1	0	1	0	0	0	0	1	0	0	0	1	0	0	1	0	0	1	0	1	1	0	1	1	1	1	1	1	1	0	0	0	0
bin_metabat_1436	1	1	0	0	0	0	1	1	1	1	1	0	0	1	1	1	1	0	1	0	1	0	0	1	0	0	0	0	0	0	1	1	0	1	1	0	1	0	1	1	0	1	1	1	1	1	0	0	0
bin_metabat_1445	0	1	0	1	0	0	1	1	0	0	0	0	0	1	1	1	1	0	1	0	1	0	0	0	0	0	0	0	1	1	1	1	0	1	0	0	1	0	1	1	1	1	1	1	1	1	0	0	0
bin_metabat_1472	0	1	0	1	0	0	1	1	0	0	0	0	0	1	1	1	1	0	1	0	1	0	0	0	0	0	0	1	0	0	1	1	0	1	0	0	0	0	1	1	1	1	1	1	1	1	0	0	0
bin_metabat_1520_sub	0	1	0	0	0	0	1	1	1	0	1	0	0	1	1	1	1	0	0	0	1	0	0	0	0	0	0	0	1	0	1	0	0	1	0	1	1	0	1	1	1	1	1	1	1	1	0	0	0
bin_metabat_1523	1	1	0	0	0	0	1	1	1	1	1	1	1	1	1	1	1	0	1	0	1	0	0	1	1	0	0	0	0	0	1	1	0	1	1	0	1	0	1	1	1	1	1	1	1	1	0	0	0
bin_metabat_1534	0	1	0	0	0	0	1	1	1	0	1	0	0	1	1	1	1	0	0	0	1	0	0	1	0	0	0	1	0	0	1	1	0	1	0	0	1	0	1	1	1	1	1	1	1	1	0	0	0
bin_metabat_1556	1	1	0	0	0	0	0	0	1	1	1	1	1	1	1	1	1	0	1	0	1	1	1	1	1	0	0	0	0	0	1	1	0	1	1	0	1	0	1	1	1	1	1	0	1	1	0	0	0
bin_metabat_156	0	1	0	0	0	0	0	1	1	0	1	0	0	1	1	1	1	0	0	0	1	1	1	0	1	0	0	0	0	0	1	0	0	0	1	0	1	0	1	1	0	0	1	1	1	1	0	1	0
bin_metabat_1568	0	1	0	0	0	0	0	1	1	0	1	1	0	1	1	1	1	0	0	0	1	0	0	0	0	0	0	0	0	0	1	0	0	0	1	0	1	0	1	1	0	0	1	0	1	1	0	1	0
bin_metabat_1579	0	1	0	0	0	0	1	0	1	0	1	0	0	1	1	1	1	0	0	1	1	0	0	0	0	0	1	0	1	0	1	1	0	1	0	0	1	0	1	1	1	1	1	1	1	1	0	0	0
bin_metabat_1585	0	1	0	0	0	0	0	0	1	0	1	1	0	1	1	1	1	0	0	0	1	1	1	0	0	0	0	0	0	0	1	0	0	0	1	0	1	0	1	1	1	1	1	0	1	1	0	1	0
bin_metabat_1595	0	1	0	0	0	0	1	1	1	0	1	0	0	1	1	1	1	0	0	1	1	0	0	1	0	0	0	1	0	0	1	0	0	1	0	1	1	0	1	1	1	1	1	1	1	1	0	0	0
bin_metabat_1598_sub	1	1	0	0	0	0	0	1	1	0	1	0	1	1	1	1	1	0	0	0	1	1	1	1	1	0	0	0	0	0	1	0	0	0	0	0	1	0	0	1	0	0	1	0	1	0	0	0	0
bin_metabat_1630	0	0	0	0	1	0	1	1	1	0	1	0	0	1	1	1	0	0	0	0	1	0	1	0	0	0	1	0	0	0	1	1	0	1	0	1	1	0	1	1	1	1	1	1	1	1	0	0	0
bin_metabat_1648_sub	0	1	0	0	0	0	1	1	1	0	1	0	0	1	1	1	1	0	0	1	1	0	0	1	0	0	0	0	0	0	1	1	0	1	0	0	1	0	1	1	1	1	1	1	1	1	0	0	0
bin_metabat_167	1	1	0	0	0	0	1	1	1	0	1	1	1	1	1	1	1	0	0	0	1	0	0	1	0	0	0	0	0	0	1	1	0	0	0	0	1	0	1	1	0	0	1	1	1	0	0	0	0
bin_metabat_1672	0	1	0	0	0	0	1	1	1	0	1	0	0	1	1	1	1	0	1	1	1	0	0	0	0	0	0	0	0	0	1	1	0	1	0	1	1	0	1	1	1	1	1	1	1	1	0	0	0
bin_metabat_1674	1	1	0	0	0	0	0	1	1	0	1	1	1	1	1	1	1	0	0	0	0	1	1	1	1	0	0	0	0	0	1	1	0	0	0	0	1	0	1	1	0	0	1	1	1	0	0	0	0
bin_metabat_1687_sub	0	1	0	0	0	0	1	0	1	0	0	0	0	1	1	1	1	0	0	0	1	0	0	0	0	0	0	0	0	0	0	1	0	0	0	0	1	0	1	1	1	1	1	1	1	1	0	0	0
bin_metabat_1696	0	1	0	0	0	0	1	0	0	0	1	1	1	1	1	1	1	0	1	1	0	0	0	0	0	0	0	0	0	0	1	0	0	0	0	0	1	0	1	1	1	1	1	1	1	1	0	0	0
bin_metabat_1705	0	1	0	1	0	0	1	1	0	0	1	0	0	1	1	1	1	0	1	1	1	0	0	0	0	0	0	1	0	0	1	1	0	0	0	1	0	0	1	1	1	1	1	1	1	1	0	0	0
bin_metabat_1706	0	1	0	0	0	0	0	1	1	0	1	0	0	1	1	1	1	0	0	0	1	0	0	0	0	0	0	1	0	0	1	0	0	0	1	0	1	0	1	1	1	1	1	1	1	1	0	1	0
bin_metabat_1716	0	1	0	0	0	0	0	0	0	0	1	0	0	1	1	1	1	0	0	0	0	0	0	0	0	0	0	1	1	0	1	0	0	1	0	0	1	0	1	1	1	1	1	1	1	1	0	0	0
bin_metabat_1729	0	1	0	0	0	0	0	1	1	0	1	0	0	1	1	1	1	0	0	0	0	1	1	0	1	0	0	0	0	0	1	0	0	0	1	0	1	0	1	1	1	1	1	0	1	1	0	1	0
bin_metabat_1730	0	1	0	0	0	0	1	0	0	0	1	0	0	1	1	1	1	0	0	0	1	0	0	1	0	0	0	1	0	0	1	1	0	0	0	1	1	0	1	1	0	1	1	1	1	1	0	0	0
bin_metabat_1769	0	1	0	0	0	0	0	1	1	0	1	1	1	1	1	1	1	0	0	0	1	1	1	1	1	0	0	0	0	0	1	0	0	0	0	0	1	0	1	1	1	1	1	1	1	1	0	0	0
bin_metabat_177	0	1	0	0	0	0	1	0	0	0	0	0	1	1	1	0	1	0	0	0	0	0	0	0	0	0	0	0	0	0	0	0	0	0	0	0	1	0	1	1	0	0	1	0	1	0	0	0	0
bin_metabat_18	1	1	1	1	0	1	1	1	1	1	1	1	1	1	1	1	1	0	1	1	1	1	1	1	1	0	1	1	1	0	1	1	0	1	1	1	1	0	1	1	1	1	1	1	1	1	0	0	0
bin_metabat_180	0	0	0	0	0	0	1	1	1	0	1	1	0	1	1	1	0	0	0	1	1	0	0	0	0	0	0	0	0	0	1	1	0	1	1	1	1	0	1	1	1	1	1	1	1	1	0	0	0
bin_metabat_1809	0	1	0	1	0	0	1	1	0	0	1	0	0	1	1	1	1	0	1	1	1	0	0	0	0	0	0	1	0	0	1	1	0	0	0	1	1	0	1	1	1	1	1	1	1	1	1	0	0
bin_metabat_1826	0	1	0	0	0	0	1	0	1	0	1	0	0	1	1	1	1	0	0	0	1	1	1	0	1	0	1	0	0	0	1	0	0	1	1	0	1	0	1	1	1	1	1	1	1	1	0	1	0
bin_metabat_1832	0	1	0	0	0	0	1	1	1	0	1	0	0	1	1	1	1	0	1	0	1	0	0	1	0	0	0	0	0	0	1	1	0	1	0	0	1	0	1	1	1	1	1	1	1	1	0	0	0
bin_metabat_1850	1	1	0	0	0	0	1	1	1	1	1	1	1	1	1	1	1	0	0	0	1	1	1	1	1	0	1	0	0	0	1	1	0	0	0	0	1	0	1	1	0	0	1	0	1	1	0	0	0
bin_metabat_1855	0	1	0	1	0	0	1	1	1	0	1	1	0	1	1	1	1	0	1	1	1	0	0	0	0	0	0	0	0	0	1	0	0	1	0	0	1	0	1	1	1	1	1	1	1	1	1	0	0
bin_metabat_1873	0	1	0	0	0	0	1	0	0	0	0	0	0	1	1	1	1	0	0	0	1	0	0	0	0	0	0	0	0	0	1	0	0	1	0	1	0	0	1	1	0	1	1	1	1	1	0	0	0
bin_metabat_188	0	0	0	0	0	0	1	1	0	0	1	0	0	1	1	1	0	0	0	0	1	0	0	0	0	0	0	0	0	0	1	1	0	0	0	0	1	0	1	1	1	1	1	1	1	1	0	0	0
bin_metabat_1882	0	1	0	0	0	0	1	1	1	0	1	1	1	1	1	1	1	0	0	0	1	0	1	1	1	0	0	0	0	0	1	1	0	1	0	0	1	0	1	1	0	0	1	0	1	1	0	0	0
bin_metabat_1910	0	1	0	0	0	0	1	1	1	1	1	1	0	1	1	1	1	0	1	0	1	1	1	0	0	0	0	0	0	0	1	0	0	0	1	0	1	0	1	0	1	1	1	1	1	1	0	0	0
bin_metabat_1918	1	1	0	0	0	0	0	0	1	0	1	1	0	1	1	1	1	0	0	1	1	1	1	1	1	0	0	0	0	0	1	1	0	0	1	1	1	1	1	1	1	1	1	1	1	0	0	0	0
bin_metabat_192	0	1	0	1	0	0	1	1	0	0	1	1	0	1	1	1	1	0	0	1	1	0	0	0	0	0	0	1	0	0	1	0	0	1	0	1	1	0	1	1	1	1	1	1	1	1	1	0	0
bin_metabat_1928	0	1	0	1	0	0	1	0	1	0	1	1	1	1	1	1	1	0	0	1	1	0	1	1	1	0	0	0	1	0	1	1	0	0	0	0	1	0	1	1	1	1	1	1	1	0	0	0	0
bin_metabat_1935	0	1	0	0	0	0	1	1	1	1	0	0	0	1	1	1	1	0	1	0	1	0	0	1	0	0	0	1	0	0	1	1	0	1	0	1	1	0	1	1	0	0	1	1	1	1	0	0	0
bin_metabat_194	0	1	0	0	0	0	1	1	1	1	1	0	0	1	1	1	1	0	1	0	1	0	0	1	1	0	0	0	0	0	1	1	0	0	1	0	1	0	1	1	1	1	1	1	1	1	0	0	0
bin_metabat_1944	0	1	0	0	0	0	1	1	1	1	1	1	1	1	1	1	1	0	1	1	0	0	0	1	0	0	0	0	1	0	1	0	0	1	1	0	1	0	1	1	1	1	1	0	1	1	0	0	0
bin_metabat_195	0	1	0	0	0	0	1	1	1	1	1	1	1	1	1	1	1	0	1	0	1	1	1	1	1	0	0	0	0	0	1	1	0	0	0	0	1	0	1	1	1	1	1	1	1	1	0	0	0
bin_metabat_1995_sub	1	1	0	0	0	0	0	1	1	0	1	1	1	1	1	1	1	0	1	0	1	0	0	1	1	0	0	0	0	0	1	0	0	0	1	0	1	0	1	1	1	1	1	1	1	1	0	0	0
bin_metabat_1998_sub	0	1	0	0	0	0	0	1	0	0	0	0	0	1	1	1	1	0	0	0	0	0	0	0	0	0	0	0	0	0	1	0	0	1	0	0	1	0	1	1	1	1	1	1	1	1	0	0	0
bin_metabat_2_sub	0	1	0	1	0	0	1	1	0	0	1	0	0	1	1	1	1	0	1	1	0	0	0	0	0	0	0	0	1	1	0	1	0	1	0	1	1	0	1	1	1	1	1	1	1	1	0	0	0
bin_metabat_200	0	0	0	0	0	0	1	1	1	1	0	0	0	1	1	1	0	0	0	0	1	0	0	0	0	0	0	0	0	0	1	1	0	0	0	0	1	0	1	1	1	1	1	1	1	1	0	0	0
bin_metabat_2009_sub	1	0	0	0	0	0	0	0	1	0	0	0	0	1	1	1	0	0	0	0	1	0	0	0	0	0	0	0	0	0	1	0	0	0	0	0	1	0	1	1	1	1	1	1	1	1	0	0	0
bin_metabat_202	1	1	0	0	0	0	0	1	0	0	0	0	0	1	1	1	1	0	0	0	1	0	0	0	0	0	0	1	0	0	1	0	0	1	0	1	1	0	1	1	1	1	1	0	1	1	0	0	0
bin_metabat_2047	1	1	0	0	0	0	0	1	1	0	1	0	1	1	1	1	1	0	1	0	1	1	1	1	1	0	0	0	0	0	1	1	0	0	0	0	1	0	1	1	0	0	1	1	1	1	0	0	0
bin_metabat_2053	0	1	0	1	0	0	1	1	1	0	1	0	0	1	1	1	1	0	1	1	1	0	0	0	0	0	0	0	0	0	1	1	0	1	0	0	1	0	1	1	1	1	1	1	1	1	1	0	0
bin_metabat_2056	0	1	0	0	0	0	1	0	1	0	1	1	1	1	1	1	1	0	0	1	0	0	0	1	1	0	1	1	0	0	1	1	0	0	1	0	1	0	1	1	1	1	1	1	1	1	0	0	0
bin_metabat_2073	1	1	0	0	0	0	1	0	1	0	1	0	1	1	1	1	1	0	0	0	1	1	1	1	1	0	0	0	0	0	1	0	0	0	1	0	1	0	1	1	0	0	1	1	1	0	1	0	0
bin_metabat_2082_sub	0	0	0	1	0	0	1	1	1	1	1	1	0	1	1	1	1	0	1	1	1	0	0	0	0	0	1	0	0	0	1	0	0	1	1	1	1	0	1	1	1	0	1	1	1	1	0	0	0
bin_metabat_2110	0	1	0	0	0	0	1	1	1	1	1	0	1	1	1	1	1	0	1	0	1	1	1	1	1	0	0	1	0	0	1	1	0	0	0	0	1	0	1	1	1	1	1	1	1	1	0	0	0
bin_metabat_212	0	1	0	0	0	0	0	0	0	0	1	0	1	1	1	1	1	0	0	0	1	1	1	1	0	0	0	1	0	0	1	1	0	0	0	1	1	0	1	1	0	1	1	1	1	0	0	0	0
bin_metabat_2123	0	1	0	0	0	0	1	1	0	0	0	0	0	1	1	1	1	0	0	0	1	0	0	1	0	0	0	0	0	0	1	1	0	1	0	1	1	0	1	1	0	0	1	1	1	1	0	0	0
bin_metabat_2138	0	1	0	0	0	0	1	1	1	0	0	0	0	1	1	1	1	0	0	0	1	0	0	1	0	0	0	0	0	0	1	1	0	1	0	0	1	0	1	1	1	1	1	1	1	1	0	0	0
bin_metabat_2140	0	1	0	0	0	0	1	1	1	0	1	0	0	1	1	1	1	0	0	0	1	0	0	1	0	0	0	0	0	0	1	1	0	1	0	1	1	0	1	1	0	0	1	1	1	1	0	0	0
bin_metabat_2145	0	1	0	0	0	0	0	1	0	0	1	1	0	1	1	1	1	0	0	0	1	0	0	0	1	0	0	0	0	0	1	0	0	0	1	1	1	0	1	1	1	1	1	0	1	1	0	0	0
bin_metabat_2153	0	1	0	0	0	0	1	1	0	0	1	0	0	1	1	1	1	0	0	0	1	1	1	1	0	0	0	1	0	0	1	0	0	0	0	1	1	0	1	1	1	1	1	1	1	0	0	0	0
bin_metabat_2181	0	1	0	0	0	0	1	0	0	0	1	0	0	1	1	1	1	0	0	0	1	1	1	0	0	0	0	0	0	0	1	0	0	0	0	1	1	0	1	1	0	1	1	1	1	0	0	0	0
bin_metabat_2185	0	1	0	0	0	0	1	1	1	1	1	1	1	1	1	1	1	0	1	0	1	1	1	0	0	0	1	0	0	0	1	1	0	1	0	0	1	0	1	1	1	1	1	0	1	1	0	0	0
bin_metabat_2212	0	1	0	0	0	0	0	1	1	0	1	1	0	1	1	1	1	0	0	0	1	0	0	0	1	0	0	0	0	0	1	0	0	0	1	0	1	0	1	1	1	1	1	1	1	1	0	1	0
bin_metabat_2216	0	1	0	0	0	0	0	1	0	0	1	0	0	1	1	1	1	0	0	0	0	0	0	1	1	0	0	0	0	0	1	0	0	0	1	1	1	0	1	1	0	0	1	1	1	1	0	0	0
bin_metabat_222_sub	0	1	0	0	0	0	1	0	1	0	1	0	0	1	1	1	1	0	0	0	1	0	0	0	1	0	0	0	0	0	1	0	0	0	1	0	1	0	1	1	1	1	1	1	1	1	0	0	0
bin_metabat_2241_sub	0	1	0	0	0	0	1	0	0	0	1	0	0	1	1	1	1	0	0	0	1	0	0	1	0	0	0	1	0	0	1	1	0	1	0	1	1	0	1	1	1	1	1	1	1	0	0	0	0
bin_metabat_2245	0	1	0	1	0	0	1	1	1	0	0	0	0	1	1	1	1	0	0	0	1	0	0	1	0	0	0	1	0	0	1	0	0	1	0	1	1	0	1	1	1	1	1	1	1	1	0	0	0
bin_metabat_2271_sub	1	1	0	0	0	0	1	1	1	1	1	1	1	1	1	1	1	0	1	0	1	1	1	1	1	0	0	0	0	0	1	1	0	1	1	1	1	0	1	1	1	1	1	1	1	1	0	0	0
bin_metabat_2274	1	1	0	0	0	0	1	1	1	1	1	0	0	1	1	1	1	0	1	0	1	1	1	1	1	0	0	0	0	0	1	1	0	1	0	0	1	0	1	1	1	1	1	1	1	1	0	1	0
bin_metabat_2281	0	0	0	0	0	0	1	0	1	0	1	1	0	1	1	1	0	0	0	0	0	0	0	0	0	0	0	1	1	0	1	0	0	1	0	1	1	0	1	1	1	1	1	1	1	1	0	0	0
bin_metabat_2282	0	1	0	0	0	0	0	0	0	0	1	1	0	1	1	1	1	0	0	1	1	0	0	1	0	0	0	0	0	0	1	0	0	1	0	0	1	0	1	1	1	1	1	1	1	1	0	0	0
bin_metabat_2284	0	1	0	0	0	0	0	1	1	0	1	0	0	1	1	1	1	0	0	0	1	1	1	0	1	0	0	0	1	0	1	0	0	0	1	0	1	0	1	1	1	1	1	1	1	1	0	1	0
bin_metabat_2286	0	1	0	0	0	0	1	1	1	0	1	1	0	1	1	1	1	0	0	1	0	0	0	0	0	0	0	0	0	0	1	0	0	1	0	1	1	0	1	1	1	1	1	1	1	1	0	0	0
bin_metabat_2290	0	0	0	0	0	0	1	0	0	0	1	1	0	1	1	1	1	0	0	0	1	0	0	0	0	0	0	0	0	0	0	0	0	1	0	1	1	0	1	1	1	1	1	1	1	1	0	0	0
bin_metabat_2292	1	1	0	0	0	0	0	1	1	0	0	0	0	1	1	1	1	0	0	0	1	0	0	0	0	0	0	1	0	0	1	0	0	1	1	0	1	0	1	1	0	0	1	1	1	1	0	0	0
bin_metabat_23	1	1	0	0	0	0	1	1	1	0	1	1	1	1	1	1	1	0	0	0	1	1	1	1	1	0	0	0	1	0	1	0	0	1	1	1	1	0	1	1	1	1	1	1	1	1	0	0	0
bin_metabat_2309	1	1	0	0	0	0	1	1	1	1	1	0	1	1	1	1	1	0	1	0	1	1	1	1	1	0	0	0	0	0	1	0	0	0	0	0	1	0	1	1	1	1	1	1	1	1	0	0	0
bin_metabat_2310	1	1	0	0	0	0	1	1	1	1	1	1	1	1	1	1	1	0	1	0	1	1	1	1	1	0	0	0	0	0	1	1	0	1	0	1	1	0	1	1	1	1	1	0	1	1	0	0	0
bin_metabat_232_sub	0	1	0	0	0	0	1	0	0	0	0	0	0	1	1	1	1	0	0	0	0	0	0	0	0	0	0	0	0	0	1	0	0	0	0	1	0	0	1	1	1	1	1	1	1	0	0	0	0
bin_metabat_233	0	0	0	0	0	0	0	0	0	0	0	0	0	0	0	0	0	0	0	0	0	0	0	0	0	0	0	0	0	0	0	0	0	0	0	0	0	0	0	1	0	0	0	0	1	0	0	0	0
bin_metabat_2330	0	1	0	0	0	0	1	0	1	0	1	1	1	1	1	1	1	0	1	0	1	0	0	1	0	0	0	0	0	0	1	1	0	0	0	0	1	1	1	1	0	0	1	1	1	1	0	0	0
bin_metabat_2331	0	1	0	0	0	1	1	0	0	0	1	0	0	1	1	1	1	0	0	1	1	0	0	0	0	0	1	1	1	0	1	1	0	1	0	0	1	0	1	1	0	0	1	1	1	0	0	0	0
bin_metabat_2332	0	1	0	1	0	0	0	1	0	0	0	0	0	1	1	1	1	0	1	0	0	0	0	0	0	0	1	0	0	0	1	1	0	1	0	1	1	0	1	1	0	1	1	1	1	1	0	0	0
bin_metabat_2338_sub	0	1	0	0	0	0	1	1	1	1	1	1	1	1	1	1	1	0	1	1	1	1	1	1	1	0	0	1	0	0	1	1	0	0	0	0	1	0	1	1	1	1	1	1	1	0	0	0	0
bin_metabat_2368	0	1	0	0	0	0	0	1	1	0	1	1	0	1	1	1	1	0	0	0	1	0	0	0	1	0	0	0	0	0	1	0	0	0	1	0	1	0	1	1	0	0	1	1	1	1	0	1	0
bin_metabat_2395	0	1	0	0	0	0	0	1	1	0	1	1	1	1	1	1	1	0	0	0	1	1	1	1	0	0	1	0	0	0	1	1	0	0	0	0	1	0	1	1	0	0	1	0	1	1	0	0	1
bin_metabat_243	1	1	0	0	0	0	1	1	1	1	1	1	1	1	1	1	1	0	1	1	1	1	1	0	1	0	1	1	0	0	1	0	0	0	0	0	1	0	1	1	0	0	1	1	1	1	0	0	0
bin_metabat_2486	1	0	0	0	0	0	1	1	1	1	1	1	0	1	1	1	0	0	1	0	1	0	0	0	1	0	0	0	0	0	1	1	0	0	1	0	1	0	1	1	1	1	1	1	1	1	0	0	0
bin_metabat_2487	0	1	0	0	0	0	0	1	1	0	0	0	0	1	1	1	1	0	0	0	1	1	1	0	1	0	0	0	0	0	1	0	0	0	1	0	1	0	1	1	1	1	1	1	1	1	0	1	0
bin_metabat_25	0	1	0	0	0	0	1	1	1	0	1	0	0	1	1	1	1	0	0	1	1	0	0	0	0	0	0	0	0	0	0	0	0	0	0	0	1	0	1	1	1	1	1	1	1	1	0	0	0
bin_metabat_2509	1	1	0	0	0	0	0	1	1	0	1	1	1	1	1	1	1	0	1	1	1	0	0	1	1	0	1	0	1	0	1	1	0	0	1	0	1	0	1	1	0	0	1	0	1	1	0	0	0
bin_metabat_2511	1	1	0	0	0	0	1	1	1	1	1	0	0	1	1	1	1	0	1	0	1	1	1	1	1	0	0	0	0	0	1	1	0	1	0	0	1	0	1	1	1	1	1	1	1	1	0	0	0
bin_metabat_2536	0	1	0	0	0	0	0	1	1	0	1	1	0	1	1	1	1	0	0	0	1	1	1	0	1	0	0	0	0	0	1	1	0	0	0	0	1	0	1	1	1	1	1	0	1	1	0	1	0
bin_metabat_2547_sub	0	1	0	0	0	0	0	0	1	0	0	0	0	1	1	1	1	0	0	0	0	0	0	0	0	0	0	0	0	0	1	0	0	1	0	0	0	0	1	1	1	1	1	1	1	1	0	0	0
bin_metabat_2573	0	1	0	0	0	0	1	1	0	0	1	1	0	1	1	1	1	0	0	0	1	1	1	0	0	0	0	0	0	0	1	0	0	0	1	1	1	0	1	1	1	1	1	1	1	1	0	0	0
bin_metabat_2576	0	1	0	0	0	0	0	1	0	0	1	0	0	1	1	1	1	0	0	0	1	1	1	1	0	0	0	1	0	0	1	1	0	0	1	0	1	0	1	1	1	1	1	1	1	1	0	0	0
bin_metabat_2587	0	1	0	0	0	0	1	0	0	0	1	0	0	1	1	1	1	0	0	0	1	0	0	1	0	0	0	1	0	0	1	1	0	1	0	1	1	0	1	1	0	0	1	1	1	1	0	0	0
bin_metabat_2607	0	1	0	0	0	0	1	1	1	0	1	0	0	1	1	1	1	0	0	0	1	0	0	0	0	0	0	1	0	0	1	1	0	1	0	1	1	0	1	1	0	0	1	1	1	1	0	0	0
bin_metabat_261	0	1	0	0	0	0	0	1	1	0	1	1	0	1	1	1	1	0	0	0	1	1	1	0	1	0	0	0	0	0	1	1	0	0	1	0	1	0	1	0	1	1	1	1	1	1	0	0	0
bin_metabat_2626	0	1	0	0	0	0	1	1	0	1	1	0	0	1	1	1	1	0	1	1	1	0	0	0	0	0	0	0	0	0	1	0	0	0	0	1	1	0	1	1	1	1	1	0	1	0	0	0	0
bin_metabat_2652	0	0	0	0	0	0	0	1	1	0	1	0	1	1	1	1	0	0	0	0	1	0	0	0	0	0	0	0	0	0	1	1	0	0	0	1	0	0	1	1	1	1	1	1	1	1	0	0	0
bin_metabat_2662	0	1	0	0	0	0	1	1	1	0	1	0	0	1	1	1	1	0	0	0	1	0	0	1	0	0	0	1	0	0	1	1	0	1	0	0	1	0	1	1	1	1	1	1	1	1	0	0	0
bin_metabat_2668	1	1	0	0	0	0	1	1	1	0	1	0	1	1	1	1	1	0	0	0	0	0	0	1	0	0	0	0	0	0	1	0	0	0	0	1	1	0	1	1	1	1	1	1	1	1	0	0	0
bin_metabat_2683	0	1	0	0	0	0	1	0	0	0	1	0	0	1	0	1	1	0	0	0	1	0	0	1	0	0	0	1	0	0	1	1	0	1	0	0	1	0	1	1	0	0	1	1	1	1	0	0	0
bin_metabat_2686	0	0	0	0	0	0	0	1	1	0	0	0	0	1	1	1	1	0	0	0	1	1	1	0	1	0	0	0	0	0	1	0	0	0	1	0	1	0	1	1	0	0	1	1	1	1	0	1	0
bin_metabat_2695	0	1	0	0	0	0	1	0	0	0	1	0	0	1	1	1	1	0	0	0	1	1	1	1	0	0	0	1	0	0	1	1	0	1	0	0	1	0	1	1	0	1	1	0	1	1	0	0	0
bin_metabat_2710	0	1	0	0	0	0	1	1	0	0	0	0	0	1	1	1	1	0	0	0	0	0	0	0	0	0	0	1	0	0	1	0	0	1	0	0	1	0	1	1	1	1	1	1	1	1	0	0	0
bin_metabat_2717	0	1	0	0	0	0	1	1	1	0	0	0	0	1	1	1	1	0	0	0	1	1	1	1	0	0	0	1	0	0	1	1	0	1	0	1	1	0	1	1	1	1	1	1	1	1	0	0	0
bin_metabat_2749	0	1	0	0	0	0	1	1	0	0	0	0	0	1	1	1	1	0	1	0	0	0	0	0	0	0	0	1	0	0	1	1	0	1	0	0	1	0	1	1	1	1	1	1	1	1	0	0	0
bin_metabat_275	0	1	0	0	0	0	1	1	0	0	1	0	0	1	1	1	1	0	0	0	1	0	0	1	0	0	0	1	0	0	1	1	0	1	0	0	1	0	1	1	1	1	1	1	1	1	0	0	0
bin_metabat_2752	0	1	0	1	0	0	1	1	0	0	1	1	0	1	1	1	1	0	1	0	1	0	0	0	0	0	0	0	0	0	1	0	0	1	0	1	0	0	1	1	1	1	1	1	1	1	1	0	0
bin_metabat_2797	0	1	0	0	0	0	1	1	0	1	1	1	0	1	1	1	1	0	1	0	1	0	0	0	0	0	0	0	0	0	1	0	0	1	1	0	1	0	1	1	1	1	1	1	1	1	0	0	0
bin_metabat_2799_sub	0	1	0	0	0	0	1	1	1	0	1	0	0	1	1	1	1	0	0	0	1	0	0	1	0	0	0	0	0	0	1	1	0	1	0	0	1	0	1	1	1	1	1	1	1	1	0	0	0
bin_metabat_2814	0	1	0	1	0	0	1	1	0	0	0	0	0	1	1	1	1	0	1	0	1	0	0	0	0	0	0	0	0	0	1	0	0	1	0	1	0	0	1	1	1	1	1	1	1	1	0	0	0
bin_metabat_2819	0	1	0	0	0	0	0	1	1	0	1	0	0	1	1	1	1	0	0	0	1	1	1	0	1	0	0	0	0	0	1	0	0	0	1	0	1	0	1	1	1	1	1	1	1	1	0	1	0
bin_metabat_2826	1	0	0	0	0	0	1	0	1	0	1	0	0	1	1	1	0	0	0	0	1	0	0	0	0	0	0	0	0	0	1	0	0	0	0	0	1	0	1	1	1	1	1	1	1	1	0	0	0
bin_metabat_2830	1	1	0	0	0	0	1	1	1	1	1	0	0	1	1	1	1	0	1	0	1	0	0	1	1	0	0	0	1	0	1	1	0	1	0	0	1	0	1	1	1	1	1	1	1	1	0	0	0
bin_metabat_2841	0	1	0	0	0	0	1	1	1	0	1	0	0	1	0	1	1	0	0	0	1	0	0	1	0	0	0	1	0	0	1	0	0	1	0	0	1	0	1	1	1	1	1	1	1	1	0	0	0
bin_metabat_2843	0	1	0	0	0	0	1	1	0	0	0	0	0	1	1	1	1	0	0	0	1	0	0	0	0	0	0	1	0	0	1	1	0	1	0	1	0	0	1	1	1	1	1	1	1	1	0	0	0
bin_metabat_2845	1	1	0	0	0	0	0	0	0	0	0	0	0	1	1	1	1	0	0	0	0	0	0	0	0	0	0	0	0	0	1	0	0	0	1	0	1	0	1	1	0	1	1	1	1	0	0	0	0
bin_metabat_2856	0	1	0	0	0	0	1	0	1	0	1	0	0	1	1	1	1	0	0	1	1	0	0	1	0	0	0	1	0	0	1	1	0	1	0	1	1	0	1	1	1	1	1	1	1	1	0	0	0
bin_metabat_2867	0	1	0	0	0	0	0	0	0	0	0	0	0	1	1	1	1	0	0	0	0	0	0	0	0	0	0	1	0	1	1	0	0	1	0	0	0	0	1	1	1	1	1	1	1	1	0	0	0
bin_metabat_2873	0	1	0	0	0	0	1	1	0	1	1	0	1	1	1	1	1	0	1	1	1	1	1	1	1	0	0	1	0	0	1	1	0	0	0	0	1	0	1	1	1	1	1	0	1	1	0	0	0
bin_metabat_292	0	1	0	0	0	0	1	1	0	0	0	0	0	1	1	1	1	0	0	0	1	0	0	0	0	0	0	0	0	0	1	1	0	1	0	0	0	0	1	1	0	1	1	1	1	1	0	0	0
bin_metabat_2929	0	1	0	0	0	0	1	1	0	0	0	0	0	1	1	1	0	0	0	0	1	1	1	1	0	0	0	0	0	0	1	1	0	1	0	0	1	0	1	1	0	0	1	1	1	1	0	0	0
bin_metabat_2945	0	1	0	0	0	0	1	1	0	0	1	0	0	1	1	1	1	0	0	0	1	0	0	1	0	0	0	0	0	0	1	1	0	1	0	0	1	0	1	1	1	1	1	1	1	1	0	0	0
bin_metabat_2954	0	1	0	0	0	0	1	0	1	0	1	1	1	1	1	1	1	0	1	0	1	1	1	0	0	0	0	1	0	0	0	0	0	1	1	0	1	0	1	1	1	1	1	1	1	1	0	0	0
bin_metabat_30	0	1	0	0	0	0	1	1	0	0	0	0	0	1	1	1	1	0	1	0	0	0	0	0	0	0	0	0	0	0	1	1	0	1	0	0	0	0	1	1	1	1	1	1	1	1	0	0	0
bin_metabat_3098_sub	0	0	0	1	0	0	1	1	1	0	0	0	0	1	1	1	1	0	0	0	1	0	0	0	0	0	0	0	0	0	1	1	0	0	0	0	0	0	1	1	0	1	1	1	1	1	0	0	0
bin_metabat_3099	0	1	0	0	0	0	1	0	1	0	1	1	1	1	1	1	1	0	0	1	1	0	0	1	1	0	0	0	0	0	1	0	0	0	0	0	1	0	1	1	1	0	1	0	1	0	0	0	0
bin_metabat_3117	1	0	0	0	0	0	1	1	1	1	1	1	0	1	1	1	0	0	0	0	1	0	0	0	0	0	0	0	0	0	1	1	0	0	0	0	1	0	1	1	1	1	1	1	1	1	0	0	0
bin_metabat_3119_sub	1	1	0	0	0	0	1	1	1	0	1	0	1	1	1	1	1	0	0	0	1	0	0	1	0	0	0	0	0	0	1	1	0	0	0	0	1	1	1	1	1	1	1	1	1	1	0	0	0
bin_metabat_3127	0	1	0	0	0	0	0	0	1	0	1	0	0	1	1	1	1	0	0	0	0	0	0	0	0	0	0	0	1	0	1	1	0	0	0	0	1	0	1	1	1	1	1	1	1	1	0	0	0
bin_metabat_3141	0	1	0	1	0	0	1	1	1	1	1	0	1	1	1	1	1	0	1	1	1	1	1	0	1	0	0	0	0	0	1	1	0	0	1	0	1	0	1	1	1	1	1	1	1	1	1	0	0
bin_metabat_3201	0	1	0	0	0	0	1	1	1	1	1	1	1	1	1	1	1	0	1	1	1	0	0	1	0	0	0	1	0	0	1	0	0	1	0	0	1	0	1	1	1	1	1	0	1	1	0	0	0
bin_metabat_3206	0	1	0	0	0	0	1	1	1	0	1	0	0	1	1	1	1	0	0	0	1	1	1	0	1	0	0	1	1	0	1	0	0	1	1	0	1	0	1	1	1	1	1	1	1	1	0	0	0
bin_metabat_3238	0	1	0	1	0	0	1	1	0	1	1	0	0	1	1	1	1	0	1	0	1	0	0	0	0	0	0	1	1	0	1	0	0	0	0	0	1	0	1	1	1	1	1	1	1	1	0	0	0
bin_metabat_3262	0	1	0	0	0	0	1	1	0	0	1	0	0	1	1	1	1	0	0	0	1	1	1	1	0	0	0	1	0	0	1	1	0	1	0	0	1	0	1	1	0	0	1	1	1	1	0	0	0
bin_metabat_3283	0	1	0	0	0	0	0	0	0	0	1	0	0	1	1	1	1	0	1	0	1	0	0	0	0	0	0	1	0	0	0	0	0	1	0	1	0	0	1	1	1	1	1	1	1	0	0	0	0
bin_metabat_3306	0	1	0	0	0	0	0	1	1	0	1	0	0	1	1	1	1	0	0	0	1	1	1	0	1	0	0	1	0	0	1	0	0	0	1	0	1	0	1	1	1	1	1	1	1	1	0	0	0
bin_metabat_3321	0	1	0	0	0	0	1	1	1	0	1	1	1	1	1	1	1	0	0	0	1	1	1	1	0	0	0	0	1	0	1	1	0	1	0	1	1	0	1	1	0	1	1	0	1	1	0	0	0
bin_metabat_3338	0	1	0	0	0	0	1	0	0	0	1	1	1	1	1	1	1	0	0	0	1	0	0	1	0	0	0	0	0	0	1	1	0	1	0	0	1	0	1	1	0	1	1	1	1	1	0	0	0
bin_metabat_3402	0	1	0	0	0	0	1	1	1	0	1	1	1	1	1	1	1	0	1	0	1	0	0	1	1	0	0	0	0	0	1	1	0	0	0	0	1	0	1	1	0	0	1	1	1	1	0	0	0
bin_metabat_3404	0	1	0	1	0	0	1	1	0	0	1	0	0	1	1	1	1	0	1	1	1	0	0	0	0	0	0	0	0	1	1	1	0	1	0	1	1	0	1	1	1	1	1	1	1	1	0	0	0
bin_metabat_3417	0	1	0	0	0	0	1	0	0	0	1	0	0	1	1	1	1	0	0	0	1	0	0	0	0	0	0	0	1	0	1	0	0	1	0	0	0	0	1	1	1	1	1	1	1	1	0	0	0
bin_metabat_3435	0	1	0	0	0	0	0	1	1	0	1	0	0	1	1	1	1	0	0	0	1	1	1	0	1	0	0	0	0	0	1	0	0	0	1	0	1	0	1	1	0	0	1	0	1	1	0	1	0
bin_metabat_3479	1	1	1	0	0	0	1	1	1	1	1	0	0	1	1	1	0	1	0	0	1	0	0	0	0	0	0	0	0	0	1	1	0	0	0	0	1	0	1	1	1	1	1	1	1	1	0	0	0
bin_metabat_3535_sub	0	1	0	0	0	0	1	1	1	1	1	1	1	1	1	1	1	0	1	0	1	0	0	1	1	0	0	0	0	0	1	0	0	1	1	0	1	0	1	1	1	1	1	1	1	1	0	0	0
bin_metabat_3537	0	1	0	0	0	0	0	1	1	0	1	0	0	1	1	1	1	0	0	0	1	1	1	0	1	0	0	1	0	0	1	0	0	0	1	0	1	0	1	1	1	1	1	1	1	1	0	1	0
bin_metabat_3538	0	1	1	0	0	0	1	0	1	0	1	1	0	1	1	1	1	0	0	1	1	0	0	0	0	0	0	1	1	0	1	0	0	1	1	1	1	0	1	1	1	1	1	1	1	1	0	0	0
bin_metabat_3553	0	0	0	0	0	0	1	0	1	0	1	1	0	1	1	1	0	0	0	0	1	0	0	0	0	0	0	0	0	0	1	0	0	0	0	0	1	0	1	1	1	1	1	1	1	1	0	0	0
bin_metabat_3556	1	1	0	0	0	0	1	0	1	1	1	1	1	1	1	1	1	0	1	1	1	0	0	0	1	0	0	1	0	0	1	0	0	0	0	0	1	0	1	1	1	1	1	1	1	1	0	0	0
bin_metabat_3573	0	1	0	1	0	0	1	1	0	0	1	0	0	1	1	1	1	0	1	1	1	0	0	0	0	0	0	1	0	0	1	1	0	1	0	1	1	0	1	1	1	1	1	1	1	1	0	0	0
bin_metabat_3585	0	0	0	0	0	0	0	0	0	0	0	0	0	1	1	1	1	0	0	0	0	0	0	0	0	0	0	0	0	0	1	0	0	1	0	1	0	0	1	1	1	1	1	1	1	0	0	0	0
bin_metabat_3591	0	1	0	0	0	0	1	1	1	1	1	1	1	1	1	1	1	0	0	0	1	0	0	1	1	0	0	0	0	0	1	1	0	0	0	0	1	0	1	1	0	0	1	1	1	1	0	0	1
bin_metabat_3605	1	1	0	0	0	0	1	1	1	1	1	1	1	1	1	1	1	0	1	1	1	1	1	1	1	0	1	1	1	0	1	1	0	1	1	0	1	0	1	1	1	1	1	1	1	1	0	0	0
bin_metabat_3618	0	1	0	0	0	0	0	1	1	0	1	0	0	1	1	1	1	0	0	0	1	1	1	0	1	0	0	1	0	0	1	0	0	0	1	0	1	0	1	1	1	1	1	0	1	1	0	1	0
bin_metabat_3653	0	1	1	0	1	0	1	1	1	1	1	0	0	1	1	1	1	0	1	1	1	1	1	1	0	0	0	1	1	0	1	1	0	1	1	1	1	0	1	1	1	1	1	1	1	1	0	0	0
bin_metabat_3655	1	1	0	0	0	0	1	1	1	1	1	1	1	1	1	1	1	0	1	0	1	1	1	1	1	0	0	0	0	0	1	0	0	1	0	0	1	0	1	1	1	1	1	1	1	1	0	0	0
bin_metabat_368	0	0	0	0	0	0	1	0	1	0	1	1	0	1	1	1	0	0	0	0	1	0	0	0	0	0	0	0	1	0	1	0	0	0	0	0	1	0	1	1	1	1	1	0	1	1	0	0	0
bin_metabat_375_sub	0	1	0	0	0	0	1	1	1	1	1	1	1	1	1	1	1	0	1	0	1	0	0	1	1	0	1	1	1	0	1	1	0	0	0	0	1	0	1	1	1	1	1	1	1	1	0	0	0
bin_metabat_3769	0	1	0	0	0	0	1	1	0	0	0	0	0	1	1	1	1	0	1	0	1	0	0	0	0	0	0	1	0	0	0	1	0	0	0	1	0	0	1	1	1	1	1	1	1	1	0	0	0
bin_metabat_3799_sub	1	1	0	0	0	0	0	0	1	0	1	0	1	1	1	1	1	0	0	0	1	1	1	0	1	0	0	0	0	0	1	0	0	0	0	0	1	0	1	1	1	1	1	1	1	1	0	0	0
bin_metabat_3847	0	1	0	1	0	0	1	1	0	0	1	0	0	1	1	1	1	0	0	1	1	0	0	0	0	0	0	1	1	0	1	1	0	1	0	0	1	0	1	1	1	1	1	1	1	1	0	0	0
bin_metabat_3849	0	0	0	0	0	0	0	1	1	0	0	0	0	1	1	1	1	0	0	0	1	1	1	0	0	0	0	0	0	0	1	0	0	0	0	0	1	0	1	1	1	1	1	1	1	1	0	1	0
bin_metabat_3856	0	1	0	0	0	0	0	0	0	0	1	0	1	1	1	1	1	0	0	1	1	1	1	0	1	0	0	0	0	0	1	0	0	1	1	1	1	0	1	1	1	1	1	0	1	1	0	0	0
bin_metabat_3869	0	1	0	0	0	0	1	1	1	0	0	0	0	1	1	1	1	0	0	0	1	1	1	1	0	0	0	1	0	0	1	1	0	1	0	1	1	0	1	1	1	1	1	1	1	1	0	0	0
bin_metabat_3870	0	1	0	0	0	0	0	0	1	0	1	0	0	1	1	1	1	0	1	0	1	1	1	0	1	0	0	1	0	0	1	0	0	0	1	0	1	0	1	1	1	1	1	0	1	0	0	1	0
bin_metabat_3873	1	1	0	0	0	0	1	1	1	1	1	0	0	1	1	1	1	0	1	1	0	0	0	1	1	0	0	0	0	0	1	1	0	1	0	0	1	0	1	1	1	1	1	1	1	1	0	0	0
bin_metabat_3875	0	1	0	0	0	0	0	1	1	0	1	0	0	1	1	1	1	0	0	0	0	1	1	0	1	0	0	0	0	0	1	0	0	0	1	0	1	0	1	1	0	0	1	1	1	1	0	1	0
bin_metabat_389	0	1	0	0	0	0	1	1	1	0	1	1	1	1	1	1	1	0	1	0	1	1	1	1	1	0	0	0	0	0	1	1	0	0	0	0	1	0	1	1	1	1	1	1	1	1	0	0	0
bin_metabat_3991	0	0	0	0	0	0	1	1	1	1	1	1	0	1	1	1	0	0	0	0	1	0	0	0	0	0	0	0	0	0	1	1	0	0	0	0	1	0	1	1	1	1	1	1	1	1	0	0	0
bin_metabat_4000	0	1	0	1	0	0	1	0	0	0	1	0	0	1	1	1	1	0	0	1	1	0	0	0	0	0	0	0	0	0	1	1	0	1	0	0	0	0	1	1	1	1	1	1	1	0	0	0	0
bin_metabat_4019	0	1	0	0	0	0	1	1	1	0	1	0	0	1	1	1	1	0	1	1	1	0	0	0	0	0	0	0	1	1	1	1	0	1	0	1	0	0	1	1	1	1	1	1	1	1	1	0	0
bin_metabat_4032	1	1	0	0	0	0	1	1	1	0	1	1	1	1	1	1	1	0	0	0	1	1	1	1	0	0	1	0	0	0	1	1	0	0	0	0	1	0	1	1	0	0	1	1	1	1	0	0	0
bin_metabat_44	1	0	0	0	0	0	1	1	1	0	1	1	0	1	1	1	0	0	1	0	1	0	0	0	0	0	0	0	0	0	1	1	0	0	0	1	1	1	1	1	1	1	1	1	1	1	0	0	0
bin_metabat_474_sub	0	1	0	1	0	0	1	1	0	0	1	0	0	1	1	1	1	0	1	1	1	0	0	0	0	0	0	1	1	1	1	1	0	1	0	0	1	0	1	1	1	1	1	1	1	1	1	0	0
bin_metabat_523_sub	0	1	0	0	0	0	1	1	1	0	1	1	0	1	1	1	1	0	0	1	1	0	0	0	0	0	0	1	0	0	1	0	0	1	0	1	1	0	1	1	1	1	1	1	1	1	0	0	0
bin_metabat_533	0	1	0	0	0	0	1	1	0	1	1	0	0	1	1	1	1	0	1	0	1	0	0	1	0	0	0	1	1	0	1	1	0	1	0	1	1	0	1	1	1	1	1	1	1	1	0	0	0
bin_metabat_539	0	1	0	0	0	0	0	0	1	0	1	1	0	1	1	1	1	0	0	1	1	0	0	1	0	0	0	0	1	0	1	0	0	1	0	1	1	0	1	1	1	1	1	1	1	1	0	0	0
bin_metabat_561	0	1	0	0	0	0	1	0	0	0	1	1	0	1	1	1	1	0	0	1	1	0	0	1	0	0	0	0	0	0	1	1	0	0	0	0	1	0	1	1	0	0	1	1	1	1	0	0	0
bin_metabat_564	0	1	0	0	0	0	1	1	1	1	1	0	0	0	1	1	1	0	1	0	1	1	1	0	0	0	0	1	0	0	1	0	0	0	1	1	1	0	1	1	1	1	1	1	1	1	0	0	0
bin_metabat_570	0	0	0	0	0	0	1	1	1	0	1	0	0	1	1	1	1	0	1	1	1	0	0	0	0	0	0	0	0	1	1	1	0	1	0	0	0	0	1	1	1	1	1	1	1	1	1	0	0
bin_metabat_576	0	1	0	0	0	0	1	1	1	0	0	0	0	1	1	1	1	0	0	0	1	1	1	1	0	0	0	1	0	0	1	1	0	1	0	0	1	0	1	1	1	1	1	1	1	1	0	0	0
bin_metabat_577	0	1	0	0	0	0	1	0	1	0	0	0	0	1	1	1	1	0	0	0	1	1	1	0	1	0	0	0	0	0	1	1	0	1	1	1	1	0	1	1	1	1	1	1	1	1	0	0	0
bin_metabat_598_sub	0	1	0	0	0	0	0	1	1	0	1	0	0	1	1	1	1	0	0	0	1	1	1	0	1	0	0	1	0	0	1	0	0	0	1	0	1	0	1	1	1	1	1	0	1	1	0	1	0
bin_metabat_600	0	0	0	1	0	0	1	1	0	0	0	0	0	1	1	1	1	0	1	0	0	0	0	0	0	0	0	0	0	0	0	1	0	1	0	0	1	0	1	1	1	1	1	1	1	1	0	0	0
bin_metabat_61	0	1	0	1	0	0	1	0	0	0	1	1	0	1	1	1	1	0	0	1	1	1	1	0	1	0	0	1	0	0	1	0	0	1	0	0	1	0	1	1	1	1	1	1	1	0	0	0	0
bin_metabat_614	0	1	0	1	0	0	0	0	0	0	1	0	0	1	1	1	0	0	1	0	1	0	0	0	0	0	0	0	0	0	1	0	0	1	0	1	0	0	1	1	1	1	1	1	1	0	0	0	0
bin_metabat_63	0	1	0	0	0	0	1	1	0	0	0	0	0	1	1	1	1	0	0	0	1	0	0	0	0	0	0	0	0	0	1	0	0	1	0	1	0	0	1	1	0	1	1	1	1	1	0	0	0
bin_metabat_640	0	1	0	0	0	0	0	1	1	0	1	0	0	1	1	1	1	0	0	0	1	1	1	0	1	0	0	1	0	0	1	0	0	0	1	0	1	0	1	1	1	1	1	0	1	1	0	1	0
bin_metabat_651	0	1	0	0	0	0	1	1	0	1	1	1	0	1	1	1	1	0	1	0	1	1	1	0	1	0	0	0	0	0	1	0	0	0	1	1	1	0	1	1	1	1	1	0	1	1	1	0	0
bin_metabat_667	0	1	0	0	0	0	1	0	0	0	1	0	0	1	1	1	1	0	0	1	0	0	0	0	0	0	0	1	0	0	1	1	0	1	0	1	0	0	1	1	0	1	1	1	1	1	0	0	0
bin_metabat_683	0	1	0	0	0	0	1	1	1	0	1	0	1	1	1	1	1	0	0	1	1	1	1	0	1	0	0	1	0	0	1	1	1	1	0	1	1	0	1	1	0	0	1	1	1	0	0	0	0
bin_metabat_684	0	1	0	0	0	0	1	1	0	1	1	0	0	1	1	1	1	0	1	1	1	0	0	0	0	0	0	0	0	0	1	1	0	0	1	0	1	0	1	1	1	1	1	1	1	1	0	0	0
bin_metabat_738	1	1	0	0	0	0	1	1	1	1	1	1	1	1	1	1	0	1	1	0	1	0	0	0	0	0	0	0	0	0	1	1	0	0	1	0	1	0	1	1	1	1	1	1	1	1	0	0	0
bin_metabat_74	0	1	0	1	0	0	1	1	0	0	1	0	0	1	1	1	1	0	1	1	0	0	0	0	0	0	0	1	0	0	1	1	0	1	1	1	0	0	1	1	1	1	1	1	1	1	0	0	0
bin_metabat_743	0	1	0	0	0	0	0	1	1	0	1	0	0	1	1	1	1	0	0	0	1	1	1	0	0	0	0	0	0	0	1	0	0	0	1	0	1	0	1	1	0	1	1	0	1	1	0	1	0
bin_metabat_744	1	1	0	0	0	0	1	1	1	0	1	0	1	1	1	1	1	0	0	1	1	0	0	1	1	0	0	1	0	0	1	1	0	0	1	0	1	0	1	1	1	1	1	0	1	1	0	0	0
bin_metabat_748	1	1	0	1	0	0	1	1	1	1	1	1	0	1	1	1	1	0	1	0	1	1	1	1	1	0	1	0	0	0	1	1	0	1	0	0	1	0	1	1	1	1	1	1	1	1	0	0	0
bin_metabat_78	1	1	0	0	0	0	1	1	1	1	1	0	0	1	1	1	1	0	1	0	1	1	1	1	0	0	0	0	0	0	1	1	0	1	0	0	1	0	1	1	1	1	1	1	1	1	0	0	0
bin_metabat_781	0	1	0	0	0	0	1	1	0	1	1	0	0	1	1	1	1	0	1	1	1	0	0	1	0	0	0	0	1	0	1	1	0	1	1	1	1	0	1	1	1	1	1	1	1	1	0	0	0
bin_metabat_782	0	1	0	0	0	0	1	1	0	0	1	0	0	1	1	1	1	0	0	0	1	0	0	0	0	0	0	1	0	0	1	1	0	1	0	0	1	0	1	1	0	1	1	1	1	1	0	0	0
bin_metabat_791	1	1	0	0	0	0	1	1	1	0	1	1	1	1	1	1	1	0	0	0	1	0	0	1	0	0	0	0	1	0	1	1	0	0	0	0	1	0	1	1	0	0	1	0	1	1	0	0	0
bin_metabat_83	0	1	0	0	0	0	0	1	1	0	1	0	0	1	1	1	1	0	0	0	1	1	1	0	1	0	0	1	0	0	1	0	0	0	1	0	1	0	1	1	1	1	1	0	1	1	0	0	0
bin_metabat_855_sub	0	0	0	0	0	0	0	0	1	0	1	1	0	1	1	1	0	0	0	0	1	0	0	0	0	0	0	0	0	0	1	0	0	0	0	0	1	0	1	1	1	1	1	0	1	1	0	0	0
bin_metabat_87	0	1	0	1	0	0	1	1	0	0	1	0	0	1	1	1	1	0	0	1	1	0	0	0	0	0	0	0	0	1	1	1	0	1	0	1	0	0	1	1	1	1	1	1	1	1	0	0	0
bin_metabat_902	0	0	0	0	0	0	1	1	1	0	1	1	0	1	1	1	0	0	0	0	1	0	0	0	0	0	0	0	0	0	1	1	0	0	0	1	1	0	1	1	1	1	1	1	1	1	0	0	0
bin_metabat_91	0	1	0	1	0	0	0	1	1	0	1	1	0	1	1	1	1	0	0	0	1	0	0	0	0	0	0	0	0	0	0	0	0	0	1	1	1	0	1	1	1	1	1	1	1	1	0	0	0
bin_metabat_913	0	1	0	0	0	0	1	1	1	0	1	0	0	1	1	1	1	0	0	0	1	1	1	1	0	0	0	1	0	0	1	1	0	1	0	0	1	0	1	1	1	1	1	1	1	1	0	0	0
bin_metabat_915	0	1	0	0	0	0	0	1	1	0	1	0	0	1	1	1	1	0	0	0	1	1	1	0	1	0	0	1	1	0	1	0	0	0	1	0	1	0	1	1	1	1	1	0	1	1	0	1	0
bin_metabat_931_sub	0	1	0	0	0	0	1	0	0	0	1	0	0	1	1	1	1	0	0	1	1	0	0	1	0	0	0	0	0	0	1	1	0	0	0	0	1	0	1	1	0	1	1	1	1	1	0	0	0
bin_metabat_993	0	1	0	0	0	0	1	1	1	1	1	0	0	1	1	1	1	0	1	1	0	0	0	0	0	0	0	1	0	0	1	1	0	1	0	1	1	0	1	1	1	1	1	1	1	1	1	0	0
bin_metabat_996	0	1	0	0	0	0	1	1	0	0	1	0	0	1	1	1	1	0	0	0	1	0	0	0	0	0	0	1	0	0	1	0	0	1	0	1	1	0	1	1	1	1	1	1	1	1	0	0	0
bin_metabinner_1	0	1	0	0	0	0	0	0	0	0	0	0	0	1	1	1	1	0	0	0	0	0	0	0	0	0	0	0	0	0	0	0	0	0	0	0	1	0	1	1	0	0	1	0	1	0	0	0	0
bin_metabinner_10	0	1	0	0	0	0	1	1	1	0	1	0	0	1	1	1	1	0	0	1	1	0	0	1	1	0	0	0	0	0	1	1	0	1	0	1	1	0	1	1	1	1	1	1	1	1	0	0	0
bin_metabinner_11	0	1	0	1	0	0	1	1	1	0	1	0	0	1	1	1	1	0	1	1	1	0	0	0	0	0	0	1	0	1	1	1	0	1	0	1	1	0	1	1	1	1	1	1	1	1	1	0	0
bin_metabinner_12	0	1	0	0	0	0	0	1	1	0	1	0	1	1	1	1	1	0	0	0	0	1	1	1	0	0	0	1	0	0	1	1	0	0	1	0	1	0	1	1	0	0	1	0	1	1	0	0	0
bin_metabinner_125_sub	0	1	0	0	0	0	1	0	0	0	0	0	0	1	1	1	1	0	0	0	0	0	0	0	0	0	0	0	0	0	1	0	0	1	0	1	0	0	1	1	1	1	1	1	1	0	0	0	0
bin_metabinner_14	0	1	0	0	0	0	1	0	0	0	1	0	1	1	1	1	1	0	0	1	0	0	0	0	0	0	0	0	0	0	1	0	0	0	1	0	0	0	0	1	0	0	0	1	1	0	0	0	0
bin_metabinner_15	0	1	0	0	0	0	1	1	0	0	1	0	1	1	1	1	1	0	0	1	1	0	0	0	0	0	0	0	0	0	0	0	0	1	0	0	1	0	1	1	0	0	1	0	1	0	0	0	0
bin_metabinner_25	0	1	0	0	0	0	0	0	0	0	1	0	1	1	1	1	1	0	0	0	0	0	0	0	0	0	0	0	0	0	0	0	0	0	0	0	1	0	1	1	1	0	1	0	1	0	0	0	0
bin_metabinner_29	0	1	0	0	0	0	1	1	0	0	1	0	0	1	1	1	1	0	1	1	1	0	0	0	0	0	0	0	0	0	1	1	0	1	0	1	1	0	1	1	1	1	1	1	1	1	0	0	0
bin_metabinner_33	0	1	0	0	0	0	1	0	0	0	1	0	0	1	1	1	1	0	0	1	1	0	0	1	0	0	0	0	0	0	1	1	0	0	1	0	1	0	1	1	0	1	1	1	1	0	0	0	0
bin_metabinner_35	0	1	0	1	0	0	1	1	0	0	0	0	0	1	1	1	1	0	0	0	1	0	0	0	0	0	0	1	0	0	1	0	0	1	0	1	1	0	1	1	1	1	1	1	1	1	0	0	0
bin_metabinner_4	0	1	0	1	0	0	1	1	0	0	1	1	0	1	1	1	1	0	0	0	1	0	0	0	0	0	0	1	0	0	0	0	0	1	0	1	1	0	1	1	1	1	1	1	1	1	1	0	0
bin_metabinner_45_sub	0	1	0	0	0	0	0	0	0	0	0	0	0	1	1	1	1	0	0	0	1	0	0	1	0	0	0	0	0	0	1	0	0	0	0	0	1	0	1	1	1	1	1	1	1	0	0	0	0
bin_metabinner_5	0	1	0	1	0	0	1	1	0	0	1	0	0	1	1	1	1	0	1	1	1	0	0	0	0	0	0	0	1	1	1	1	0	1	0	1	1	0	1	1	1	1	1	1	1	1	1	0	0
bin_metabinner_51	0	1	0	0	0	0	1	0	1	0	1	0	0	1	1	1	1	0	0	0	1	0	0	0	1	0	0	0	0	0	1	0	0	0	1	0	1	0	1	1	1	1	1	1	1	1	0	0	0
bin_metabinner_54_sub	0	1	0	1	0	0	1	0	1	0	1	1	1	1	1	1	1	0	1	0	1	0	0	1	0	0	0	0	0	0	1	0	0	0	0	0	1	0	1	1	1	1	1	1	1	1	0	0	0
bin_metabinner_57	0	1	0	0	0	0	1	0	0	0	1	0	0	1	1	1	1	0	0	0	0	0	0	0	0	0	0	0	0	0	1	0	0	1	0	1	0	0	1	1	0	1	1	1	1	0	0	0	0
bin_metabinner_69_sub	0	1	0	0	0	0	0	1	0	0	1	1	1	1	1	1	1	0	1	0	0	0	0	1	1	0	0	0	0	0	1	0	0	0	1	1	1	0	1	1	1	1	1	1	1	1	0	0	0
bin_metabinner_7	0	1	0	0	0	0	0	1	1	0	1	0	0	1	1	1	1	0	0	0	1	1	1	0	1	0	0	1	1	0	1	0	0	0	0	0	1	0	1	1	1	1	1	1	1	1	0	1	0
bin_metabinner_8	0	1	0	1	0	0	1	1	0	0	1	0	0	1	1	1	1	0	1	1	1	0	0	0	0	0	0	1	0	0	1	1	0	1	0	1	1	0	1	1	1	1	1	1	1	1	0	0	0
bin_metabinner_98_sub	0	0	0	0	0	0	1	1	1	0	0	1	0	1	1	1	0	1	0	0	1	0	0	0	0	0	0	1	0	0	1	1	0	0	0	0	1	0	1	1	0	0	1	0	1	0	0	0	0
metabat_ad.1	0	1	0	0	0	0	1	1	0	0	1	0	0	1	1	1	1	0	0	1	1	0	0	0	0	0	0	0	0	1	1	0	0	1	0	0	0	0	1	1	1	1	1	1	1	1	0	0	0
metabat_ad.1000	1	1	0	0	0	0	1	1	1	1	1	1	1	1	1	1	1	0	1	1	0	0	0	1	0	0	0	1	0	0	1	1	0	1	1	0	1	0	1	1	1	1	1	1	1	1	0	0	0
metabat_ad.1002	0	1	0	1	0	0	1	1	1	1	1	1	1	1	1	1	1	0	1	1	1	1	1	1	1	0	1	1	1	0	1	1	0	1	1	1	1	0	1	1	1	1	1	1	1	1	1	0	0
metabat_ad.1036	0	1	0	0	0	0	0	0	0	0	1	0	0	1	1	1	1	0	0	0	1	0	0	0	0	0	0	0	0	0	1	0	0	1	1	0	0	0	1	1	0	0	0	1	1	1	0	0	0
metabat_ad.1041	0	1	0	0	0	0	0	0	1	0	1	0	1	1	1	1	1	0	0	0	1	1	1	1	1	0	0	0	0	0	1	1	0	0	1	0	1	0	1	1	0	0	1	0	1	0	0	0	0
metabat_ad.1062	0	1	0	0	0	0	1	1	1	0	0	0	0	1	1	1	1	0	0	0	1	0	0	1	0	0	0	1	0	0	1	1	0	1	0	1	1	0	1	1	1	1	1	1	1	1	0	0	0
metabat_ad.1067	0	1	0	0	0	0	0	1	0	0	1	0	0	1	1	1	1	0	0	0	1	0	0	0	0	0	0	0	0	0	1	1	0	0	0	0	1	0	1	1	1	1	1	0	1	1	0	0	0
metabat_ad.1070	0	1	0	0	0	0	0	0	1	0	1	0	0	1	1	1	1	0	0	0	1	1	1	0	1	0	0	1	0	0	1	0	0	0	0	0	1	0	1	1	1	1	1	0	1	1	0	0	0
metabat_ad.1071	0	1	0	0	1	0	1	1	1	1	1	1	1	1	1	1	1	0	1	1	1	1	1	1	1	0	1	0	0	0	1	1	0	0	1	1	1	0	1	1	1	1	1	1	1	1	0	0	0
metabat_ad.1081	0	1	0	0	0	0	0	1	0	0	1	0	1	1	1	1	1	0	0	0	0	1	1	0	1	0	1	0	0	0	1	0	0	0	0	0	1	0	1	1	0	0	1	0	1	0	0	0	0
metabat_ad.1095	1	0	0	0	0	0	1	1	1	0	1	1	0	1	1	1	0	0	1	0	1	0	0	0	0	0	0	0	1	0	0	1	0	0	1	1	1	1	1	1	1	1	1	1	1	1	0	0	0
metabat_ad.1099	1	1	0	0	0	0	1	1	1	0	1	0	0	1	1	1	1	0	0	0	1	1	1	0	1	0	0	0	0	0	1	1	0	0	0	0	1	0	1	1	1	1	1	0	1	1	0	0	0
metabat_ad.1103	0	1	0	1	0	0	1	1	1	0	0	0	0	1	1	1	1	0	1	0	1	1	1	0	0	0	0	0	0	0	1	1	0	1	0	0	1	0	1	1	1	1	1	1	1	1	1	0	0
metabat_ad.1137	0	1	0	0	0	0	1	0	0	0	1	0	0	1	1	1	1	0	0	1	1	0	0	0	0	0	0	0	0	1	1	0	0	1	0	1	1	0	1	1	1	1	1	1	1	1	1	0	0
metabat_ad.1144	0	1	0	0	0	0	1	1	1	0	1	1	1	1	1	1	1	0	1	0	1	1	1	1	1	0	0	0	0	0	1	1	0	0	0	1	1	0	1	1	1	1	1	0	1	0	0	0	0
metabat_ad.1159	0	1	0	0	0	0	0	1	0	0	1	1	0	1	1	1	1	0	0	0	1	0	0	0	1	0	0	0	0	0	1	0	0	0	0	0	1	0	1	1	1	1	1	0	1	1	0	0	0
metabat_ad.1163	1	1	0	0	0	0	1	1	1	1	1	0	1	1	1	1	1	0	1	0	1	1	1	0	1	0	0	0	0	0	1	1	0	1	1	0	1	0	1	1	1	1	1	1	1	1	0	0	0
metabat_ad.1173	1	1	0	0	0	0	1	1	1	1	1	1	1	1	1	1	1	0	1	1	1	1	1	1	1	0	1	0	1	0	1	1	0	1	0	0	1	0	1	1	1	1	1	1	1	1	0	0	0
metabat_ad.1176	1	1	0	0	0	0	1	1	1	0	1	1	1	1	1	1	1	0	0	0	1	0	0	1	0	0	0	0	0	0	1	1	0	0	0	0	1	0	1	1	0	0	1	1	1	0	0	0	0
metabat_ad.1180	1	1	0	0	0	0	1	1	1	1	1	0	0	1	1	1	0	0	1	0	1	1	1	1	1	0	0	0	0	0	1	1	0	1	0	0	1	0	1	1	1	1	1	1	1	1	0	0	0
metabat_ad.1186	0	1	0	0	0	0	1	1	1	1	1	0	0	1	1	1	1	0	1	0	1	1	1	1	1	0	0	0	0	0	1	1	0	0	0	0	1	0	1	1	1	1	1	1	1	1	0	0	0
metabat_ad.119	0	1	0	0	0	0	1	1	0	0	1	0	0	1	1	1	1	0	1	0	1	0	0	0	0	0	1	0	0	0	1	1	0	1	0	1	1	0	1	1	1	1	1	1	1	1	0	0	0
metabat_ad.1198	0	1	0	1	0	0	1	0	1	0	1	1	0	1	1	1	1	0	0	1	1	1	1	0	1	0	0	0	0	0	1	0	0	1	1	0	1	0	1	1	1	1	1	1	1	1	0	0	0
metabat_ad.120	0	1	0	0	0	0	0	1	0	0	1	0	0	1	0	1	1	0	0	1	0	0	0	0	0	0	0	0	0	0	1	0	0	1	0	0	0	0	1	1	1	1	1	1	1	1	0	0	0
metabat_ad.1203	0	1	0	0	0	0	1	1	0	0	1	0	0	1	1	1	1	0	0	1	1	0	0	0	0	0	0	0	0	0	1	1	0	1	0	0	0	0	1	1	1	1	1	1	1	1	0	0	0
metabat_ad.1211	0	1	0	1	0	0	1	1	0	0	1	1	0	1	1	1	1	0	1	1	1	0	0	0	0	0	0	0	0	1	0	1	0	0	0	1	1	0	1	1	1	1	1	1	1	1	0	0	0
metabat_ad.1237	0	1	0	1	0	0	1	1	0	0	0	0	0	1	1	1	1	0	1	0	1	0	0	0	0	0	0	1	0	0	1	1	0	1	0	1	0	0	1	1	1	1	1	1	1	1	0	0	0
metabat_ad.1252	0	1	0	0	0	0	0	1	1	0	1	0	0	1	1	1	1	0	0	0	1	1	1	0	1	0	0	0	0	0	1	1	0	0	1	0	1	0	1	1	1	1	1	1	1	1	0	1	0
metabat_ad.1257	1	1	0	0	0	0	1	1	1	0	1	0	1	1	1	1	1	0	0	0	1	0	0	1	0	0	0	0	0	0	1	1	0	1	0	0	1	1	1	1	0	0	1	1	1	1	0	0	0
metabat_ad.1260	0	1	0	0	0	0	0	1	1	0	0	0	0	1	1	1	1	0	0	0	1	0	0	0	0	0	0	0	0	0	0	0	0	0	0	0	0	0	1	1	0	1	1	1	1	1	0	0	0
metabat_ad.1263	1	1	0	0	0	0	0	0	1	0	1	0	0	1	1	1	1	0	0	1	1	1	1	0	1	0	0	0	0	0	1	1	0	0	1	1	1	1	1	1	1	1	1	1	1	0	0	0	0
metabat_ad.1268	1	1	0	0	0	0	1	1	1	0	1	0	1	1	1	1	1	0	0	0	1	1	1	1	1	0	0	0	0	0	0	1	0	0	0	0	1	0	1	1	1	1	1	1	1	1	0	0	0
metabat_ad.1273	0	1	0	0	0	0	1	0	0	0	0	0	0	1	1	1	1	0	0	0	0	0	0	0	0	0	0	0	0	0	1	0	0	1	0	0	0	0	1	1	1	1	1	1	1	0	0	0	0
metabat_ad.1274	1	0	0	0	0	0	1	1	1	1	1	0	1	1	1	1	0	0	1	0	1	0	0	0	0	0	0	0	0	0	1	1	0	0	1	0	1	0	1	1	1	1	1	1	1	1	0	0	0
metabat_ad.1277	0	1	0	0	0	0	1	0	1	0	1	0	0	1	1	1	1	0	0	1	1	0	0	0	0	0	0	0	0	0	1	0	0	0	1	0	1	0	1	1	1	1	1	1	1	1	0	0	0
metabat_ad.1293	0	1	0	0	0	0	0	0	0	0	0	0	0	1	1	1	1	0	0	0	0	0	0	0	0	0	0	0	0	0	1	0	0	0	1	0	0	0	1	1	0	0	1	0	1	0	0	0	0
metabat_ad.1296	0	1	0	0	0	0	0	1	0	0	0	0	0	1	1	1	1	0	0	0	0	0	0	0	0	0	0	0	0	0	1	0	0	1	0	1	0	0	1	1	1	1	1	1	1	1	0	0	0
metabat_ad.1301	1	1	0	0	0	0	1	1	1	0	1	1	1	1	1	1	1	0	1	0	1	1	1	0	1	0	1	0	0	0	1	0	0	1	0	0	1	0	1	1	1	1	1	1	1	1	0	0	0
metabat_ad.1305	0	1	0	0	0	0	1	0	1	0	0	0	0	1	1	1	1	0	0	0	1	0	0	0	0	0	0	0	0	0	1	0	0	0	1	0	0	0	1	1	1	1	1	1	1	1	0	0	0
metabat_ad.1308	0	1	0	0	0	0	1	1	1	0	1	1	0	1	1	1	1	0	1	0	1	1	1	0	1	0	0	0	0	0	1	0	0	1	0	1	1	0	1	1	1	1	1	1	1	1	0	0	0
metabat_ad.1313	0	1	0	0	0	0	1	1	0	0	1	1	0	1	1	1	1	0	0	0	1	0	0	1	0	0	0	1	0	0	1	0	0	1	0	1	1	0	1	1	1	1	1	1	1	1	0	0	0
metabat_ad.1315	0	1	0	0	0	0	1	1	0	1	1	1	0	1	1	1	1	0	1	1	1	0	0	0	0	0	0	1	0	0	1	0	0	0	0	0	1	0	1	1	1	1	1	1	1	1	0	0	0
metabat_ad.1321	0	1	0	0	0	0	1	1	1	1	1	1	1	1	1	1	1	0	1	0	1	0	0	1	0	0	0	0	0	0	1	1	0	1	0	0	1	0	1	1	1	1	1	1	1	1	0	0	0
metabat_ad.1322	1	1	0	0	0	0	1	1	1	0	1	1	1	1	1	1	1	0	1	0	1	1	1	1	1	0	0	0	0	0	1	1	0	1	0	1	1	0	1	1	1	1	1	1	1	1	0	0	0
metabat_ad.1339	0	1	0	1	0	1	1	1	1	1	1	1	1	1	1	1	1	0	1	1	1	0	0	1	0	0	1	1	1	0	1	1	0	1	0	1	1	0	1	1	0	0	1	0	1	1	0	1	0
metabat_ad.134	0	1	0	0	0	0	0	1	1	0	1	0	0	1	1	1	1	0	0	0	1	1	1	0	0	0	0	0	0	0	1	0	0	0	1	0	1	0	1	1	1	1	1	1	1	1	0	1	0
metabat_ad.1342	0	1	0	0	0	0	1	1	0	0	0	0	0	1	1	1	1	0	0	0	1	0	0	0	0	0	0	0	0	1	1	1	0	1	0	0	0	0	1	1	1	1	1	1	1	1	0	0	0
metabat_ad.1343	0	1	0	0	0	0	1	1	0	0	0	0	0	1	1	1	1	0	0	0	1	0	0	1	0	0	0	1	0	0	1	0	0	1	0	1	1	0	1	1	1	1	1	1	1	1	0	0	0
metabat_ad.1344	0	1	0	0	0	0	0	0	1	0	1	0	0	1	1	1	1	0	0	1	1	1	1	1	1	0	0	0	0	0	1	0	0	0	1	1	1	1	1	1	1	1	1	0	1	0	0	0	0
metabat_ad.1358	0	1	0	0	0	0	1	1	1	0	1	1	0	1	1	1	1	0	0	0	1	0	0	0	0	0	1	1	0	0	1	0	0	1	0	0	0	0	1	1	1	1	1	1	1	1	1	0	0
metabat_ad.1364	1	1	0	0	0	0	1	1	1	1	1	1	1	1	1	1	1	0	1	0	1	0	0	1	0	0	1	0	0	0	1	1	0	0	1	1	1	1	1	1	0	0	1	0	1	0	0	0	0
metabat_ad.1366	0	1	0	0	0	0	1	1	0	0	1	0	0	1	1	1	1	0	0	1	1	0	0	0	0	0	0	0	0	0	1	1	0	1	0	0	0	0	1	1	1	1	1	1	1	1	0	0	0
metabat_ad.1376	0	0	0	0	0	0	0	1	1	0	0	0	0	1	1	1	0	1	0	0	1	0	0	0	1	0	0	0	0	0	1	0	0	0	0	0	1	0	1	1	1	1	1	1	1	1	0	0	0
metabat_ad.1382	1	1	1	1	1	1	1	1	1	1	1	1	1	1	1	1	1	0	1	1	1	1	1	1	1	0	1	1	1	0	1	1	0	1	1	1	1	1	1	1	1	1	1	1	1	1	1	1	0
metabat_ad.1385	0	1	0	0	0	0	1	1	0	1	0	0	0	1	1	1	0	0	1	0	1	0	0	0	0	0	0	1	0	0	1	0	0	1	0	1	1	0	1	1	0	0	1	1	1	1	0	0	0
metabat_ad.139	0	1	0	0	0	0	1	1	1	0	0	0	0	1	1	1	1	0	0	0	1	0	0	1	0	0	0	1	0	0	1	1	0	1	0	1	1	0	1	1	1	1	1	1	1	1	0	0	0
metabat_ad.1395	1	1	0	0	0	0	0	1	1	0	1	1	1	1	1	1	1	0	0	0	1	1	1	1	0	0	0	0	0	0	1	0	0	0	0	0	1	0	1	1	1	1	1	1	1	1	0	0	0
metabat_ad.1405	0	1	0	0	0	0	0	1	0	0	1	0	0	1	1	1	1	0	0	0	1	0	0	0	0	0	0	0	0	0	1	1	0	1	0	1	1	0	1	1	0	0	1	1	1	1	0	0	0
metabat_ad.1410	1	1	0	0	0	0	1	0	1	1	1	1	1	1	1	1	1	0	0	0	1	1	1	0	1	0	0	0	0	0	1	1	0	0	0	0	1	0	1	1	0	0	0	1	1	1	0	0	0
metabat_ad.1417	0	1	0	0	0	0	0	1	1	0	1	0	0	1	1	1	1	0	0	0	1	1	1	0	1	0	0	0	0	0	1	0	0	0	1	0	1	0	1	1	0	0	1	0	1	1	0	1	0
metabat_ad.1424	0	1	0	0	0	0	0	1	0	0	0	0	0	1	1	1	1	0	0	0	0	0	0	0	0	0	0	0	0	0	1	0	0	1	0	1	0	0	1	1	1	1	1	1	1	1	0	0	0
metabat_ad.1433	0	1	0	1	0	0	1	1	0	0	1	0	0	1	1	1	1	0	0	1	0	0	0	0	0	0	0	0	0	0	1	1	0	1	0	0	1	0	1	1	1	1	1	1	1	1	1	0	0
metabat_ad.1434	0	1	0	1	0	0	1	1	1	0	1	0	0	1	1	1	1	0	1	1	1	0	0	0	0	0	0	1	0	0	1	1	0	1	0	0	1	0	1	1	1	1	1	1	1	1	1	0	0
metabat_ad.1439	0	1	0	0	0	0	1	0	1	0	1	1	0	1	1	1	0	0	0	0	1	1	1	0	0	0	0	0	0	0	1	0	0	1	0	1	1	0	1	1	1	1	1	1	1	1	0	0	0
metabat_ad.1455	0	1	0	0	0	0	0	1	1	0	1	0	0	1	1	1	1	0	0	0	1	1	1	0	1	0	0	0	0	0	1	0	0	0	1	0	1	0	1	1	1	1	1	0	1	1	0	0	0
metabat_ad.1456	1	1	0	0	0	0	0	1	1	0	1	0	1	1	1	1	1	0	0	0	1	0	0	1	1	0	0	0	0	0	1	0	0	0	0	0	1	0	1	1	0	1	1	1	1	1	0	0	0
metabat_ad.1464	0	1	0	0	0	0	1	1	0	0	1	0	0	1	1	1	1	0	0	0	1	0	0	0	0	0	0	1	0	0	0	0	0	1	0	1	0	0	1	1	1	1	1	1	1	1	0	0	0
metabat_ad.1465	0	1	0	0	0	0	1	1	1	0	1	0	0	1	1	1	1	0	1	1	1	0	0	0	0	0	0	0	0	1	1	1	0	1	0	0	0	0	1	1	1	1	1	1	1	1	1	0	0
metabat_ad.1473	0	1	0	0	0	0	0	1	1	0	1	1	0	1	1	1	1	0	0	0	1	0	0	0	0	0	0	0	0	0	1	0	0	0	1	0	1	0	1	1	0	0	1	1	1	1	0	0	0
metabat_ad.1499	0	1	0	0	0	0	1	1	1	0	1	0	0	1	1	1	1	0	0	1	1	1	1	1	0	0	0	0	0	0	1	1	0	1	1	1	1	0	1	1	1	1	1	1	1	1	0	0	0
metabat_ad.1509	0	1	0	0	0	0	0	0	1	0	1	0	0	1	1	1	1	0	0	0	0	0	0	0	0	0	0	0	1	0	1	1	0	1	0	1	1	0	1	1	1	1	1	1	1	1	0	0	0
metabat_ad.1519	1	0	0	0	0	0	0	1	0	0	0	0	1	1	1	1	0	1	0	0	0	0	0	0	0	0	0	0	0	0	1	1	0	0	1	0	0	0	1	1	1	1	1	0	1	1	0	0	0
metabat_ad.1520	1	1	0	0	0	0	1	0	1	1	1	1	1	1	1	1	1	0	1	1	1	0	0	1	1	0	0	0	0	0	1	1	0	1	1	1	1	1	1	1	0	0	1	0	1	1	0	0	0
metabat_ad.1525	1	1	0	0	0	0	0	1	0	0	1	0	0	1	1	1	1	0	0	0	1	0	0	0	0	0	0	1	0	0	1	1	0	1	1	1	1	0	1	1	1	1	1	1	1	0	0	0	0
metabat_ad.1529	0	1	0	0	0	0	0	0	0	0	1	1	0	1	1	1	0	0	0	0	1	1	1	0	1	0	0	0	0	0	1	0	0	0	0	1	1	0	1	1	1	1	1	0	1	1	0	0	0
metabat_ad.1532	0	1	0	0	0	0	1	1	1	0	1	0	0	1	1	1	1	0	0	0	1	1	1	1	0	0	0	1	0	0	1	1	0	1	0	1	1	0	1	1	1	1	1	1	1	1	0	0	0
metabat_ad.1533	1	1	0	0	0	0	0	1	1	0	1	1	1	1	1	1	1	0	0	1	1	0	0	1	1	0	1	0	0	0	1	0	0	0	1	1	1	0	1	1	0	0	1	1	1	0	0	0	0
metabat_ad.1535	0	0	0	0	0	0	0	0	0	0	0	0	0	0	0	1	0	0	0	0	0	0	0	0	0	0	0	0	0	0	0	0	0	0	0	0	0	0	1	1	1	1	1	1	1	0	0	0	0
metabat_ad.1545	0	1	0	0	0	0	1	1	0	0	0	0	0	1	1	1	1	0	0	0	1	0	0	0	0	0	0	0	0	0	1	1	0	0	0	0	0	0	1	1	1	1	1	1	1	1	0	0	0
metabat_ad.1547	0	1	0	0	0	0	1	1	1	0	1	0	0	1	1	1	1	0	0	0	1	0	0	0	0	0	0	1	0	0	1	1	0	1	0	1	1	0	1	1	1	1	1	1	1	1	0	0	0
metabat_ad.155	1	1	0	0	0	0	0	1	1	0	1	1	1	1	1	1	1	0	1	0	1	1	1	1	1	0	0	0	0	0	1	0	0	0	0	0	1	0	1	1	1	1	1	1	1	1	0	0	0
metabat_ad.156	0	1	0	0	0	0	1	0	0	0	1	1	0	1	1	1	1	0	0	0	1	0	0	0	0	0	0	1	0	0	1	0	0	1	0	0	1	0	1	1	1	1	1	1	1	0	0	0	0
metabat_ad.1561	0	1	0	0	0	0	0	0	0	0	0	0	0	1	1	1	1	0	0	0	1	0	0	0	0	0	0	1	0	0	1	1	0	1	0	0	1	0	1	1	1	1	1	0	1	0	0	0	0
metabat_ad.1563	0	1	0	0	0	0	0	1	1	0	1	0	0	1	1	1	1	0	0	0	1	1	1	0	1	0	0	1	0	0	1	0	0	0	1	0	1	0	1	1	1	1	1	1	1	1	0	1	0
metabat_ad.1576	0	1	0	0	0	0	1	0	1	1	1	1	0	1	1	1	1	0	0	0	1	0	0	0	0	0	0	1	0	0	1	0	0	1	0	0	0	0	1	1	1	1	1	1	1	1	0	0	0
metabat_ad.1582	0	1	0	0	0	0	1	1	0	0	1	1	0	1	1	1	1	0	0	1	1	1	1	0	0	0	0	0	0	0	1	0	0	1	0	1	1	0	1	1	1	1	1	1	1	1	0	0	0
metabat_ad.1583	0	1	0	0	0	0	0	1	1	0	1	0	0	1	1	1	1	0	0	0	0	0	0	0	0	0	0	1	0	0	1	0	0	1	1	1	1	0	0	1	1	0	0	0	1	1	0	0	0
metabat_ad.1589	0	1	0	0	0	0	1	1	1	0	1	0	0	1	1	1	1	0	0	0	1	1	1	0	1	0	0	0	0	0	1	0	0	0	1	1	1	0	1	1	1	1	1	0	1	1	0	0	0
metabat_ad.159	0	1	0	0	0	0	1	1	0	0	1	1	0	1	1	1	1	0	0	0	1	1	1	0	0	0	0	0	0	0	1	0	0	0	0	1	1	0	1	1	0	1	1	0	1	1	0	0	0
metabat_ad.1598	0	1	0	0	0	0	1	1	0	0	1	0	0	1	1	1	1	0	0	0	1	1	1	1	0	0	0	1	0	0	1	0	0	1	1	0	1	0	1	1	1	1	1	1	1	1	0	0	0
metabat_ad.1618	0	1	0	0	1	0	0	1	0	0	0	0	1	1	1	1	1	0	0	0	1	1	1	1	0	0	0	1	0	0	1	1	0	1	0	1	1	0	1	1	1	1	1	1	1	1	0	0	0
metabat_ad.1620	1	1	0	0	0	0	1	1	1	0	1	1	1	1	1	1	1	0	0	0	1	1	1	1	0	0	0	0	0	0	1	0	0	1	0	1	1	1	1	1	0	0	1	1	1	1	0	0	0
metabat_ad.1634	0	1	0	0	0	0	1	1	0	0	1	0	0	1	0	1	1	0	0	1	1	0	0	0	0	0	0	0	0	1	1	0	0	1	0	0	0	0	1	1	1	1	1	1	1	1	0	0	0
metabat_ad.1642	0	1	0	0	0	0	1	1	1	1	1	0	1	1	1	1	1	0	1	0	1	0	0	1	0	0	0	0	0	0	0	1	0	0	0	0	1	0	1	1	0	0	1	1	1	1	0	0	0
metabat_ad.1646	0	1	0	1	0	0	1	0	1	1	1	1	1	1	1	1	1	0	0	1	1	0	0	1	1	0	1	0	1	0	1	1	0	1	1	1	1	1	1	1	0	0	1	0	1	1	0	0	0
metabat_ad.1649	0	0	0	0	0	0	0	0	1	0	1	0	0	1	1	1	1	0	0	0	1	0	0	0	0	0	0	0	0	0	1	1	0	1	1	1	1	0	1	1	1	1	1	1	1	1	0	0	0
metabat_ad.1652	0	1	0	1	0	0	1	1	0	0	1	0	0	1	1	1	1	0	1	1	1	0	0	0	0	0	0	1	1	0	1	1	0	1	0	0	1	0	1	1	1	1	1	1	1	1	0	0	0
metabat_ad.1659	1	1	0	1	0	0	1	1	1	1	1	1	1	1	1	1	1	0	1	0	1	1	1	1	1	0	1	1	0	0	1	1	0	0	0	1	1	0	1	1	1	1	1	1	1	1	0	0	0
metabat_ad.1660	0	1	0	0	1	0	1	1	1	0	1	1	1	1	1	1	1	0	1	0	1	1	1	1	0	0	0	0	0	0	1	0	0	1	1	1	1	0	1	1	1	1	1	1	1	1	0	0	0
metabat_ad.1667	0	1	0	0	0	0	0	0	0	0	0	0	0	1	1	1	1	0	0	0	0	0	0	0	0	0	0	1	0	0	1	0	0	1	0	0	1	0	1	1	0	1	1	1	1	0	0	0	0
metabat_ad.1670	0	1	0	0	0	0	1	1	1	0	0	0	0	1	1	1	1	0	0	0	1	0	0	1	0	0	0	1	0	0	1	1	0	1	0	1	1	0	1	1	1	1	1	1	1	1	0	0	0
metabat_ad.1674	0	1	0	0	0	0	1	1	0	0	1	0	0	1	1	1	1	0	0	0	1	0	0	1	0	0	0	0	0	0	1	1	0	1	0	1	1	0	1	1	1	1	1	1	1	1	0	0	0
metabat_ad.1682	0	1	0	0	0	0	1	1	1	0	1	0	0	1	1	1	1	0	0	0	1	1	1	1	0	0	0	1	0	0	1	1	0	1	0	0	1	0	1	1	1	1	1	0	1	1	0	0	0
metabat_ad.1684	0	0	0	1	0	0	1	1	0	0	1	0	0	1	1	1	1	0	1	0	1	0	0	0	0	0	0	1	0	0	1	1	0	1	0	0	0	0	1	1	1	1	1	1	1	1	1	0	0
metabat_ad.17	0	1	0	0	0	0	1	1	0	0	0	0	0	1	0	1	1	0	1	0	1	0	0	0	0	0	0	0	0	0	0	0	0	1	0	0	0	0	1	1	0	1	1	1	1	1	0	0	0
metabat_ad.1702	0	1	0	0	0	0	0	0	0	0	0	0	0	1	1	1	1	0	0	0	0	0	0	0	0	0	0	0	0	0	1	0	0	1	0	1	0	0	1	1	0	1	1	1	1	0	0	0	0
metabat_ad.1710	0	1	0	1	0	0	1	1	1	0	1	0	0	1	1	1	1	0	1	1	1	0	0	0	0	0	0	1	1	0	1	1	0	1	0	1	1	0	1	1	1	1	1	1	1	1	0	0	0
metabat_ad.1721	0	1	0	0	0	0	1	1	1	1	1	0	1	1	1	1	1	0	1	0	1	1	1	1	0	0	0	0	0	0	1	1	0	0	1	0	1	0	1	1	1	1	1	1	1	1	0	0	0
metabat_ad.173	1	1	1	0	0	0	1	1	1	1	1	0	0	1	1	1	0	0	1	0	1	0	0	0	0	0	0	1	0	0	1	1	0	0	0	0	1	0	1	1	1	1	1	1	1	1	0	0	0
metabat_ad.1741	1	1	0	0	0	0	0	0	1	0	1	0	1	1	1	1	1	0	0	0	1	1	1	1	1	0	0	0	0	0	1	1	0	0	0	0	1	1	1	1	1	1	1	0	1	1	0	0	0
metabat_ad.1743	0	1	0	0	0	0	1	1	1	1	1	1	0	1	1	1	1	0	1	0	1	1	1	1	1	0	1	0	0	0	1	0	0	0	0	1	1	0	1	1	1	1	1	1	1	1	0	0	0
metabat_ad.1751	0	1	0	1	0	0	1	1	1	0	0	0	0	1	1	1	1	0	1	0	0	0	0	0	0	0	0	1	0	0	1	1	0	1	0	1	1	0	1	1	1	1	1	1	1	1	1	0	0
metabat_ad.1752	1	1	0	0	0	0	0	1	1	0	1	0	0	1	1	1	1	0	0	0	0	1	1	1	0	0	0	0	0	0	1	0	0	0	0	0	1	0	1	1	1	1	1	1	1	1	0	0	0
metabat_ad.1756	1	1	0	0	0	0	1	1	1	0	1	1	1	1	1	1	1	0	0	0	1	0	0	1	1	0	1	0	0	0	1	0	0	0	0	1	1	1	1	1	0	0	1	1	1	1	0	0	0
metabat_ad.1757	0	1	0	0	0	0	1	1	0	0	1	0	0	1	1	1	1	0	0	0	1	1	1	1	1	0	0	0	0	0	1	1	0	1	0	1	1	0	1	1	1	1	1	1	1	1	0	0	0
metabat_ad.1780	0	1	0	0	0	0	0	0	1	0	1	0	0	1	1	1	1	0	0	0	0	1	1	0	1	0	0	1	0	0	1	0	0	0	0	0	1	0	1	1	1	1	1	0	1	1	0	0	0
metabat_ad.1802	0	1	0	0	0	0	1	1	1	0	1	0	0	1	1	1	1	0	0	0	1	0	0	1	0	0	0	1	0	0	1	1	0	1	0	0	1	0	1	1	0	0	1	1	1	1	0	0	0
metabat_ad.1808	0	1	0	0	0	0	1	1	0	0	1	0	0	1	1	1	1	0	0	0	1	1	1	0	1	0	0	0	0	0	1	0	0	0	1	1	1	0	1	1	1	1	1	0	1	1	0	0	0
metabat_ad.1811	0	0	0	0	0	0	1	0	0	0	0	0	0	0	1	1	0	0	0	0	0	0	0	0	0	0	0	1	0	0	0	0	0	0	0	0	0	0	1	0	0	0	0	1	1	1	0	0	0
metabat_ad.1814	0	1	0	0	0	0	1	1	0	0	1	0	0	1	1	1	1	0	0	0	1	0	0	1	0	0	0	1	0	0	1	1	0	1	0	1	1	0	1	1	0	1	1	1	1	1	0	0	0
metabat_ad.1825	1	1	0	0	0	0	0	0	1	0	1	1	1	1	1	1	1	0	0	0	0	0	0	1	0	0	0	0	0	0	1	0	0	0	0	0	1	0	1	1	0	1	1	1	1	1	0	0	0
metabat_ad.1830	0	1	0	0	0	0	1	0	1	0	0	0	0	1	1	1	1	0	1	0	1	0	0	0	0	0	0	0	1	0	1	0	0	1	1	1	1	0	1	1	1	1	1	1	1	1	0	0	0
metabat_ad.1833	1	1	0	0	0	0	1	1	1	0	1	0	1	1	1	1	1	0	0	0	0	0	0	1	0	0	0	0	0	0	1	1	0	0	0	0	1	0	1	1	1	1	1	0	1	1	0	0	0
metabat_ad.1852	0	1	0	0	0	0	1	1	1	0	0	1	0	1	1	1	1	0	0	0	1	1	1	0	0	0	0	1	0	0	1	0	0	1	1	0	1	0	1	1	1	1	1	1	1	1	0	0	0
metabat_ad.1853	1	0	0	0	0	0	1	1	1	1	1	1	0	1	1	1	0	0	1	1	0	0	0	0	0	0	0	0	0	0	1	1	0	1	0	1	1	1	1	1	1	1	1	1	1	1	0	0	0
metabat_ad.1868	1	1	0	0	0	0	1	1	1	0	1	0	1	1	1	1	1	0	0	0	1	1	1	1	0	0	1	0	0	0	1	0	0	0	1	0	1	0	1	1	1	1	1	1	1	1	0	0	0
metabat_ad.1871	0	1	0	0	0	0	1	0	0	0	1	1	0	1	1	1	1	0	0	0	1	0	0	0	0	0	0	0	0	0	0	0	0	0	0	0	0	0	0	1	0	0	0	0	1	0	0	0	0
metabat_ad.1875	0	1	0	0	0	0	1	0	0	0	1	0	0	1	0	1	1	0	1	1	1	0	0	1	0	0	0	0	0	0	1	0	0	0	0	0	1	0	0	1	0	0	0	0	1	0	0	0	0
metabat_ad.1878	0	1	0	0	0	0	1	1	0	1	1	1	0	1	1	1	1	0	1	0	1	0	0	0	1	0	0	0	0	0	1	0	0	0	1	0	1	0	1	1	1	1	1	1	1	1	0	0	0
metabat_ad.1881	0	1	0	0	0	0	1	1	1	0	1	0	1	1	1	1	1	0	0	0	1	1	1	0	1	0	0	1	0	0	1	0	0	0	1	0	1	0	1	1	1	1	1	1	1	1	0	1	0
metabat_ad.19	0	1	0	0	0	0	1	1	0	0	1	0	0	1	1	1	1	0	1	1	1	0	0	0	0	0	0	0	0	1	1	1	0	0	0	0	0	0	1	1	1	1	1	1	1	1	0	0	0
metabat_ad.1906	0	1	0	0	0	0	0	0	0	0	0	0	0	1	1	1	1	0	0	0	1	0	0	1	1	0	0	0	0	0	1	0	0	0	0	1	1	0	1	1	0	0	1	0	1	0	0	0	0
metabat_ad.1911	0	1	0	0	0	0	1	1	1	0	1	0	0	1	1	1	0	0	0	0	1	1	1	0	0	0	0	1	0	0	0	1	0	0	0	1	1	0	1	1	0	0	1	1	1	0	0	0	0
metabat_ad.1921	0	1	0	0	0	0	0	0	0	0	0	0	0	1	1	1	1	0	0	0	0	0	0	0	0	0	0	0	0	0	1	0	0	1	0	1	0	0	1	1	1	1	1	1	1	1	0	0	0
metabat_ad.1943	0	1	0	0	0	0	0	0	0	0	0	0	0	0	1	1	1	0	0	0	0	0	0	0	0	0	0	0	0	0	1	0	0	0	0	0	1	0	1	1	0	0	1	1	1	0	0	0	0
metabat_ad.1956	0	1	0	0	0	0	0	1	1	0	1	1	0	1	1	1	1	0	0	0	1	0	0	1	1	0	0	0	0	0	1	0	0	0	0	0	1	0	1	1	0	0	0	1	1	0	0	0	0
metabat_ad.1961	0	1	0	0	0	0	0	1	0	0	1	0	0	1	1	1	1	0	0	0	1	0	0	0	0	0	0	1	0	0	1	1	0	1	0	1	1	0	1	1	0	0	1	1	1	1	0	0	0
metabat_ad.1962	0	1	0	0	0	0	1	0	1	0	0	0	0	1	0	1	1	0	0	0	0	0	0	0	0	0	0	1	0	0	1	1	0	1	0	0	1	0	1	1	1	1	1	1	1	1	0	0	0
metabat_ad.1966	0	1	0	0	0	0	0	1	1	0	1	0	0	1	1	1	1	0	0	0	1	1	1	0	0	0	0	0	0	0	1	0	0	0	0	0	1	0	1	1	0	1	1	0	1	1	0	1	0
metabat_ad.1970	0	1	0	0	0	0	1	1	1	1	1	1	0	1	1	1	1	0	1	0	1	1	1	0	0	0	0	0	0	0	1	0	0	0	0	0	1	0	1	1	0	0	1	0	1	1	0	0	0
metabat_ad.1976	1	1	0	0	0	0	1	1	1	1	1	0	0	1	1	1	1	0	0	0	1	1	1	1	0	0	0	0	0	0	1	1	0	0	0	0	1	0	1	1	1	1	1	1	1	1	0	0	0
metabat_ad.1979	1	1	0	0	0	0	1	1	1	0	1	1	1	1	1	1	1	0	1	0	1	0	0	1	0	0	1	0	0	0	1	1	0	1	0	1	1	0	1	1	1	1	1	1	1	1	0	0	0
metabat_ad.1989	1	1	0	0	0	0	0	1	1	0	1	1	1	1	1	1	1	0	0	0	1	0	0	1	0	0	1	0	0	0	1	0	0	0	0	0	1	0	1	1	0	0	1	0	1	1	0	0	0
metabat_ad.1999	0	1	0	0	0	0	0	1	0	0	1	0	0	1	1	1	1	0	0	0	1	1	1	0	0	0	0	0	0	0	1	0	0	0	0	0	1	0	1	1	0	0	1	1	1	0	0	0	0
metabat_ad.2000	0	1	0	1	0	0	1	1	0	0	1	0	0	1	1	1	1	0	1	0	1	0	0	0	0	0	0	1	1	0	1	1	0	1	0	1	1	0	1	1	1	1	1	1	1	1	1	0	0
metabat_ad.2004	0	1	0	1	0	0	1	1	0	0	1	0	0	1	1	1	1	0	1	1	1	0	0	0	0	0	0	0	0	1	1	1	0	1	0	1	1	0	1	1	1	1	1	1	1	1	0	0	0
metabat_ad.2006	0	1	0	0	0	0	1	1	0	0	1	1	0	1	1	1	1	0	0	0	1	1	1	0	0	0	0	0	0	0	1	0	0	0	0	0	1	0	1	1	1	1	1	0	1	1	0	0	0
metabat_ad.2026	0	1	0	0	0	0	1	1	0	0	0	0	0	1	1	1	1	0	0	0	1	0	0	1	0	0	0	1	0	0	1	1	0	1	0	0	1	0	1	1	0	0	1	1	1	1	0	0	0
metabat_ad.2027	0	1	0	0	0	0	1	1	1	0	1	1	0	1	1	1	1	0	0	0	1	0	0	0	0	0	0	0	1	0	1	1	0	0	1	0	1	0	1	1	1	1	1	1	1	1	0	0	0
metabat_ad.2032	1	1	0	0	0	0	1	1	1	0	1	1	1	1	1	1	1	1	0	0	1	1	1	1	0	0	1	0	0	0	1	0	0	0	0	0	1	0	1	1	1	1	1	1	1	1	0	0	0
metabat_ad.2033	0	1	0	0	0	0	0	0	0	0	1	1	0	1	1	1	1	0	0	0	1	0	0	0	0	0	0	0	0	0	1	0	0	1	0	1	1	0	1	1	1	1	1	1	1	1	0	0	0
metabat_ad.2042	1	1	0	0	0	0	1	1	1	1	1	0	1	1	1	1	1	0	1	0	1	1	1	1	0	0	1	0	0	0	1	1	0	0	0	0	1	0	1	1	1	1	1	1	1	1	0	0	0
metabat_ad.2052	0	1	0	0	0	0	1	0	1	0	1	1	0	1	1	1	1	0	0	0	1	1	1	0	1	0	0	1	0	0	1	0	0	1	0	1	1	0	1	1	1	1	1	1	1	1	0	0	0
metabat_ad.2062	0	1	0	1	0	0	1	1	1	0	1	0	0	1	1	1	1	0	1	1	1	0	0	0	0	0	0	1	0	0	1	1	0	1	0	0	1	0	1	1	1	1	1	1	1	1	0	0	0
metabat_ad.2073	0	1	0	0	0	0	1	0	0	0	1	0	0	1	1	1	1	0	0	1	1	0	0	0	0	0	0	0	0	0	1	1	0	1	1	0	1	0	1	1	1	1	1	1	1	1	0	0	0
metabat_ad.2082	0	1	0	1	0	0	1	0	0	0	1	1	0	1	1	1	1	0	0	0	1	0	0	0	0	0	0	0	0	1	1	0	0	1	0	0	0	0	1	1	1	1	1	1	1	1	1	0	0
metabat_ad.2117	0	0	0	0	0	0	1	0	0	0	0	0	0	1	0	0	0	0	0	0	0	0	0	0	0	0	0	0	0	0	1	0	0	0	0	0	0	0	0	0	0	0	0	0	1	1	0	0	0
metabat_ad.2136	0	1	0	1	1	0	1	1	1	1	1	0	0	1	1	1	1	0	1	1	1	0	0	1	0	0	0	1	0	0	1	1	0	1	1	1	1	0	1	1	1	1	1	1	1	1	0	0	0
metabat_ad.2142	0	1	0	0	0	0	1	1	1	0	1	0	0	1	1	1	1	0	0	0	1	1	1	1	0	0	0	1	0	0	1	1	0	1	0	1	1	0	1	1	0	0	1	1	1	1	0	0	0
metabat_ad.2145	0	0	0	0	0	0	1	1	0	0	0	0	0	1	1	1	1	0	1	0	1	0	0	0	0	0	0	0	0	0	0	0	0	1	0	0	1	0	1	1	1	1	1	1	1	1	0	0	0
metabat_ad.2174	0	0	0	0	0	0	0	1	1	0	1	0	0	1	1	1	0	0	0	0	0	0	0	0	1	0	0	0	0	0	1	1	0	0	0	0	1	0	1	1	1	1	1	1	1	1	0	0	0
metabat_ad.218	0	1	0	0	0	0	1	1	1	1	1	0	1	1	1	1	1	0	0	0	1	0	0	1	1	0	1	0	0	0	1	1	0	0	1	0	1	0	1	1	1	1	1	1	1	1	0	0	0
metabat_ad.2186	0	1	0	0	0	0	0	0	0	0	1	0	0	1	1	1	1	0	0	0	1	1	1	0	0	0	0	0	0	0	1	0	0	0	0	1	0	0	1	1	1	1	1	1	1	1	0	0	0
metabat_ad.2204	0	1	0	0	0	0	1	1	1	0	0	0	0	1	1	1	1	0	0	0	1	1	1	1	0	0	0	1	0	0	1	1	0	1	0	1	1	0	1	1	1	1	1	1	1	1	0	0	0
metabat_ad.2210	0	1	0	0	0	0	1	1	0	0	1	0	0	1	1	1	1	0	0	0	1	1	1	1	0	0	0	1	0	0	1	1	0	0	0	1	1	0	1	1	1	1	1	1	1	1	0	0	0
metabat_ad.2211	0	1	0	0	0	0	0	1	1	0	1	0	0	1	1	1	1	0	0	0	1	1	1	0	1	0	0	1	0	0	1	0	0	0	0	0	1	0	1	1	1	1	1	1	1	1	0	0	0
metabat_ad.2212	1	1	0	0	0	0	1	0	1	1	1	1	1	1	1	1	1	0	0	0	1	1	1	1	1	0	1	0	0	0	1	1	0	0	1	1	1	1	1	1	1	1	1	1	1	1	0	0	0
metabat_ad.2232	1	0	0	0	0	0	1	1	1	1	1	1	0	1	1	1	0	0	0	0	1	0	0	0	0	0	0	0	0	0	1	1	0	0	0	0	1	0	1	1	1	1	1	1	1	1	0	0	0
metabat_ad.2233	0	1	0	0	0	0	1	1	0	0	0	0	0	1	1	1	1	0	0	0	1	0	0	0	0	0	0	0	0	0	1	0	0	1	0	1	0	0	1	1	1	1	1	1	1	1	0	0	0
metabat_ad.2250	0	1	0	0	0	0	1	1	1	0	0	0	0	1	1	1	1	0	0	0	1	0	0	1	0	0	0	0	0	0	1	1	0	1	0	0	1	0	1	1	1	1	1	0	1	1	0	0	0
metabat_ad.2278	1	0	0	0	0	0	1	1	1	1	1	0	0	1	1	1	0	1	0	0	1	0	0	0	0	0	0	0	0	0	1	1	0	0	1	0	1	0	1	1	1	1	1	1	1	1	0	0	0
metabat_ad.2279	0	0	0	0	0	0	0	0	0	0	0	0	0	1	1	1	1	0	0	0	0	0	0	0	0	0	0	0	0	0	0	0	0	1	0	0	0	0	1	1	1	1	1	1	1	1	0	0	0
metabat_ad.2289	0	1	0	0	0	0	1	0	0	0	1	0	0	1	1	1	1	0	0	0	0	0	0	0	0	0	0	1	0	0	1	0	0	1	0	0	0	0	1	1	1	1	1	1	1	0	0	0	0
metabat_ad.2291	0	1	0	0	0	0	0	1	0	0	1	0	0	1	0	1	1	0	0	0	1	0	0	0	0	0	0	0	0	0	1	0	0	1	0	1	0	0	1	1	1	1	1	1	1	1	0	0	0
metabat_ad.23	0	1	0	0	0	0	1	1	0	0	0	0	0	1	1	1	1	0	0	0	1	0	0	0	0	0	0	0	0	0	1	0	0	1	0	0	1	0	1	1	1	1	1	1	1	0	0	0	0
metabat_ad.2301	0	1	0	0	0	0	1	1	1	0	1	1	0	1	1	1	1	0	0	0	1	1	1	1	1	0	0	1	1	0	1	1	0	1	1	1	1	0	1	1	1	1	1	1	1	1	0	0	0
metabat_ad.2318	1	1	0	0	1	0	0	1	1	0	1	0	1	1	1	1	1	0	0	0	1	1	1	1	0	0	0	0	0	0	1	0	0	0	0	1	1	0	1	1	1	1	1	1	1	1	0	0	0
metabat_ad.2327	0	1	0	0	0	0	1	1	1	0	1	1	0	1	1	1	1	0	0	0	1	0	0	0	0	0	1	0	0	0	1	0	0	1	0	0	0	0	1	1	1	1	1	1	1	1	0	0	0
metabat_ad.2338	0	1	0	0	0	0	1	0	0	0	0	0	0	1	1	1	1	0	0	0	0	0	0	0	0	0	0	0	0	1	1	0	0	1	0	1	1	0	1	1	1	1	1	1	1	0	0	0	0
metabat_ad.2340	0	0	0	0	0	0	0	0	0	0	0	0	0	0	0	1	0	0	0	0	0	0	0	0	0	0	0	0	0	0	0	0	0	0	0	0	0	0	0	0	0	0	0	0	1	0	0	0	0
metabat_ad.2341	0	1	0	0	0	0	1	1	1	0	1	0	0	1	1	1	1	0	0	1	1	0	0	1	0	0	0	1	0	0	1	1	0	1	0	1	1	0	1	1	1	1	1	1	1	1	0	0	0
metabat_ad.2348	0	1	0	0	0	0	0	0	0	0	1	0	0	1	1	1	1	0	0	0	0	0	0	0	0	0	0	0	0	0	0	1	0	0	0	0	1	0	1	1	1	0	1	1	1	0	0	0	0
metabat_ad.2361	1	0	0	1	0	0	1	1	1	1	1	1	1	1	1	1	1	0	1	1	1	0	0	0	0	0	0	1	1	0	1	1	0	1	0	1	1	0	1	1	1	1	1	1	1	1	0	0	0
metabat_ad.2379	0	1	0	0	0	0	1	1	0	0	0	0	0	1	1	1	1	0	1	0	0	0	0	0	0	0	0	1	0	0	1	0	0	1	0	1	0	0	1	1	1	1	1	1	1	1	0	0	0
metabat_ad.2391	0	1	0	0	0	0	0	1	0	0	1	0	0	1	1	1	1	0	0	1	0	0	0	0	0	0	0	0	0	0	1	0	0	1	0	0	0	0	1	1	0	1	1	1	1	0	0	0	0
metabat_ad.2405	0	1	0	0	0	0	1	0	1	0	1	0	1	1	1	1	1	0	0	0	1	0	0	1	0	0	0	0	0	0	1	0	0	0	0	0	1	0	1	1	0	0	1	1	1	1	0	0	0
metabat_ad.2408	0	1	0	0	0	0	1	1	1	0	1	0	1	1	1	1	1	0	0	0	1	1	1	1	1	0	1	0	0	0	1	1	0	0	1	0	1	0	1	1	1	1	1	1	1	1	0	0	0
metabat_ad.2417	0	1	0	0	0	0	1	0	1	0	1	1	0	1	1	1	1	0	0	0	1	0	0	0	0	0	0	1	1	0	1	1	0	1	0	1	1	0	1	1	1	1	1	1	1	1	0	0	0
metabat_ad.2431	0	1	0	1	0	0	1	0	1	0	1	1	0	1	1	1	1	0	0	0	1	1	1	0	0	0	0	0	0	0	1	0	0	1	0	0	1	0	1	1	1	1	1	1	1	1	1	0	0
metabat_ad.244	0	1	0	0	0	0	1	1	1	0	1	0	1	1	1	1	1	0	0	0	1	0	0	1	0	0	0	0	0	0	1	1	0	0	0	0	1	0	1	1	0	0	1	1	1	0	0	0	0
metabat_ad.2465	0	1	0	0	0	0	1	1	0	0	1	0	0	1	1	1	1	0	1	1	1	0	0	0	0	0	0	1	0	0	1	1	0	1	0	1	1	0	1	1	1	1	1	1	1	1	0	0	0
metabat_ad.2476	1	1	0	0	0	0	0	1	1	0	1	1	1	1	1	1	1	0	1	0	1	1	1	1	0	0	0	0	0	0	1	0	0	0	1	0	1	0	1	1	1	1	1	1	1	1	0	0	0
metabat_ad.2477	1	0	0	0	0	0	1	1	1	0	1	0	0	1	1	1	0	0	0	0	1	0	0	0	1	0	0	0	0	0	1	1	0	0	0	0	1	0	1	1	1	1	1	1	1	1	0	0	0
metabat_ad.2511	0	1	0	0	0	0	1	1	1	0	1	0	0	1	1	1	1	0	0	1	1	0	0	1	0	0	0	1	0	0	1	1	0	1	0	1	1	0	1	1	1	1	1	1	1	1	0	0	0
metabat_ad.2541	0	1	0	0	0	0	0	0	0	0	0	0	0	1	1	1	1	0	0	0	0	0	0	0	0	0	0	1	0	0	1	1	0	0	0	0	1	0	1	1	0	0	1	0	1	0	0	0	0
metabat_ad.2549	0	1	0	0	0	0	1	1	0	0	1	0	1	1	1	1	1	0	0	1	1	0	0	0	0	0	0	0	0	0	0	0	0	1	0	1	1	0	1	1	1	0	1	0	1	0	0	0	0
metabat_ad.2555	0	1	0	0	0	0	0	1	1	0	1	0	0	1	1	1	1	0	0	0	1	1	1	0	0	0	1	1	0	0	1	0	0	0	1	0	1	0	1	1	1	1	1	0	1	1	0	1	0
metabat_ad.2567	0	1	0	0	0	0	1	1	1	1	1	1	1	1	1	1	1	0	1	0	1	0	0	1	1	0	0	0	1	0	1	1	0	1	0	0	1	0	1	1	1	1	1	1	1	1	0	0	0
metabat_ad.2571	0	1	0	0	0	0	1	1	1	0	1	1	1	1	1	1	1	0	0	0	1	1	1	1	1	0	0	0	0	0	1	0	0	0	0	0	1	0	1	1	1	1	1	1	1	1	0	0	0
metabat_ad.2573	1	1	1	1	1	1	1	1	1	0	1	1	1	1	1	1	1	0	1	1	1	0	0	1	0	0	1	1	0	0	1	1	0	1	1	1	1	1	1	1	1	1	1	1	1	1	0	1	0
metabat_ad.2594	1	1	0	0	0	0	1	1	1	1	1	0	1	1	1	1	1	0	1	0	1	0	0	1	0	0	1	0	0	0	1	1	0	0	0	0	1	0	1	1	1	1	1	1	1	1	0	0	0
metabat_ad.2617	0	1	0	0	0	0	0	1	1	0	1	1	0	1	1	1	1	0	0	0	1	1	1	0	0	0	0	0	0	0	1	0	0	0	1	0	1	0	1	1	0	0	1	0	1	1	0	1	0
metabat_ad.2626	0	1	0	0	0	0	0	0	0	0	1	0	0	1	1	1	1	0	0	0	1	1	1	0	0	0	0	1	0	0	1	1	0	0	0	0	1	0	1	1	1	1	1	1	1	1	0	0	0
metabat_ad.263	1	1	0	0	0	0	1	1	1	1	1	1	1	1	1	1	1	0	0	0	1	1	1	1	0	0	0	0	0	0	1	1	0	0	0	1	1	0	1	1	0	0	1	1	1	1	0	0	0
metabat_ad.2635	0	1	0	0	0	0	1	1	1	1	1	0	0	1	1	1	1	0	1	1	1	0	0	0	0	0	1	1	0	0	1	1	0	1	1	0	1	0	1	1	1	1	1	1	1	1	0	0	0
metabat_ad.2636	0	1	0	0	0	0	0	1	1	0	1	1	1	1	1	1	1	0	0	0	1	1	1	1	0	0	0	0	0	0	1	0	0	0	0	0	1	0	1	1	0	0	1	1	1	1	0	0	0
metabat_ad.264	0	1	0	0	0	0	0	1	1	0	1	1	0	1	1	1	1	0	0	1	1	1	1	0	1	0	0	0	0	0	1	0	0	0	1	0	1	0	1	1	1	1	1	1	1	1	0	1	0
metabat_ad.2655	0	1	0	0	0	0	1	1	1	0	0	0	0	1	1	1	1	0	0	0	1	1	1	0	1	0	0	1	0	0	1	1	0	0	1	0	1	0	1	1	0	1	1	1	1	1	0	1	0
metabat_ad.2669	0	1	0	0	0	0	1	0	0	0	1	0	0	1	1	1	1	0	1	1	1	0	0	0	0	0	0	1	0	0	1	1	0	0	0	0	1	0	1	1	1	1	1	1	1	1	0	0	0
metabat_ad.2678	0	1	0	0	0	0	1	0	0	0	0	0	0	1	1	1	1	0	0	0	0	1	1	0	0	0	0	0	0	1	1	0	0	1	0	1	1	0	1	1	1	1	1	1	1	0	0	0	0
metabat_ad.2680	0	1	0	0	0	0	1	1	0	1	1	0	0	1	1	1	1	0	1	0	1	0	0	0	1	0	0	0	0	0	1	0	0	0	1	1	1	0	1	1	1	1	1	0	1	1	0	0	0
metabat_ad.2690	0	1	0	0	0	0	1	1	1	1	1	0	0	1	1	1	1	0	1	0	1	0	0	0	0	0	0	0	0	0	1	0	0	1	1	0	1	0	1	1	1	1	1	1	1	1	0	0	0
metabat_ad.2694	0	1	0	0	0	0	0	0	0	0	1	0	0	1	1	1	1	0	0	0	0	0	0	0	0	0	0	0	0	0	0	0	0	1	0	0	1	0	1	1	1	1	1	1	1	1	0	0	0
metabat_ad.2695	0	1	0	0	0	0	1	1	0	0	1	0	0	1	1	1	1	0	1	0	0	0	0	0	0	0	0	0	0	0	0	0	0	1	0	1	1	0	1	1	1	1	1	1	1	1	0	0	0
metabat_ad.2698	0	1	0	0	0	0	1	1	1	1	1	1	0	1	1	1	1	0	1	0	1	0	0	0	1	0	0	1	1	0	1	0	0	1	0	0	1	0	1	1	1	1	1	0	1	1	0	0	0
metabat_ad.2708	0	1	0	0	0	0	0	1	0	0	0	0	0	1	1	1	1	0	0	0	1	0	0	0	0	0	0	0	0	0	1	0	0	1	0	1	0	0	1	1	1	0	1	1	1	1	0	0	0
metabat_ad.2715	0	1	0	0	0	0	0	0	0	0	0	0	0	1	1	1	1	0	0	0	0	0	0	0	0	0	0	0	0	0	1	0	0	0	1	0	1	0	1	1	0	0	1	1	1	0	0	0	0
metabat_ad.2729	1	0	0	0	0	0	1	1	1	1	1	1	0	1	1	1	0	0	0	0	1	0	0	0	0	0	0	0	0	0	1	1	0	0	0	0	1	0	1	1	1	1	1	1	1	1	0	0	0
metabat_ad.2739	0	1	0	0	0	0	0	1	1	0	1	0	0	1	1	1	1	0	0	0	1	1	1	0	1	0	0	0	0	0	1	0	0	0	1	0	1	0	1	1	1	1	1	0	1	1	0	1	0
metabat_ad.2754	0	1	0	0	0	0	0	1	1	0	1	0	0	1	1	1	1	0	0	0	1	1	1	0	1	0	0	1	0	0	1	0	0	0	1	0	1	0	1	1	1	1	1	1	1	1	0	1	0
metabat_ad.2766	0	1	0	0	0	0	1	1	0	0	1	0	0	1	1	1	1	0	0	1	1	0	0	0	0	0	0	0	0	0	1	0	0	0	1	0	1	0	1	1	1	1	1	1	1	1	0	0	0
metabat_ad.2776	1	1	0	0	0	0	1	1	1	1	1	1	1	1	1	1	1	0	1	1	1	1	1	1	1	0	1	1	1	0	1	1	0	1	1	1	1	0	1	1	1	1	1	1	1	1	1	0	0
metabat_ad.2785	0	1	0	0	0	0	0	1	1	0	1	1	0	1	1	1	1	0	0	0	1	1	1	0	1	0	0	1	0	0	1	0	0	0	1	0	1	0	1	1	1	1	1	1	1	1	0	1	0
metabat_ad.282	1	1	0	0	0	0	1	1	1	1	1	0	1	1	1	1	1	0	1	0	1	1	1	1	0	0	0	0	0	0	1	1	0	1	1	0	1	0	1	1	1	1	1	1	1	1	0	0	0
metabat_ad.2825	0	1	0	0	0	0	1	1	1	1	1	0	1	1	1	1	1	0	0	0	1	0	0	1	1	0	1	0	0	0	1	1	0	1	0	0	1	0	1	1	1	1	1	0	1	1	0	0	0
metabat_ad.2837	1	1	0	0	0	0	0	1	1	0	0	0	0	1	1	1	1	0	0	0	1	0	0	0	0	0	0	1	0	0	1	0	0	1	0	1	1	0	1	1	0	0	1	1	1	1	0	0	0
metabat_ad.2841	0	1	0	1	0	0	1	0	1	0	1	1	0	1	1	1	1	0	0	0	1	1	1	0	0	0	0	1	0	0	1	0	0	1	0	0	1	0	1	1	1	1	1	1	1	1	0	0	0
metabat_ad.2848	0	1	0	0	0	0	1	1	1	1	1	0	0	1	1	1	1	0	0	0	1	0	0	1	1	0	0	0	0	0	1	1	0	0	1	0	1	1	1	1	1	1	1	1	1	1	0	0	0
metabat_ad.286	0	1	0	0	0	0	1	1	0	0	1	0	0	1	1	1	1	0	0	0	0	0	0	0	0	0	0	0	0	0	0	0	0	1	0	0	0	0	1	0	0	0	0	1	1	0	0	0	0
metabat_ad.2867	0	1	0	0	0	0	0	1	1	0	1	0	0	1	1	1	1	0	0	0	1	1	1	0	1	0	0	1	0	0	1	0	0	0	1	0	1	0	1	1	1	1	1	1	1	1	0	1	0
metabat_ad.2871	0	0	0	0	0	0	1	1	1	0	1	0	0	1	1	1	0	0	1	0	0	0	0	0	0	0	0	0	0	0	1	1	0	0	1	0	1	0	1	1	1	1	1	1	1	1	0	0	0
metabat_ad.2872	1	1	0	1	0	0	1	1	1	1	1	0	1	1	1	1	1	0	1	1	1	1	1	1	1	0	0	0	1	0	1	1	0	1	1	0	1	0	1	1	1	1	1	1	1	1	0	0	0
metabat_ad.288	0	1	0	0	0	0	1	1	0	0	0	0	0	1	1	1	1	0	1	0	1	0	0	0	0	0	0	0	0	0	1	0	0	1	0	1	1	0	1	1	1	1	1	1	1	1	0	0	0
metabat_ad.2884	0	1	0	0	0	0	0	1	0	0	1	0	0	1	1	1	1	0	1	0	1	0	0	0	0	0	0	0	0	0	1	1	0	1	0	0	0	0	1	1	1	1	1	1	1	1	0	0	0
metabat_ad.2894	0	1	0	0	0	0	0	0	0	0	1	0	1	1	1	1	1	0	1	1	1	1	1	1	1	0	1	0	0	0	1	1	0	1	1	1	1	1	1	1	0	0	1	0	1	0	0	0	0
metabat_ad.2896	0	1	0	0	0	0	1	0	0	0	0	1	0	1	1	1	1	0	0	0	1	0	0	0	0	0	0	0	0	0	0	0	0	1	0	1	0	0	1	1	1	1	1	1	1	1	0	0	0
metabat_ad.2909	1	1	0	0	0	0	1	1	1	0	1	1	1	1	1	1	1	0	0	0	1	0	0	1	0	0	1	0	0	0	1	1	0	0	0	0	1	0	1	1	1	1	1	1	1	1	0	0	0
metabat_ad.2910	0	1	0	1	0	0	0	1	0	0	1	0	0	1	1	1	1	0	1	1	1	0	0	0	0	0	0	0	0	0	1	1	0	1	0	0	1	0	1	1	1	1	1	1	1	1	0	0	0
metabat_ad.2913	0	1	0	0	0	0	1	0	1	0	1	0	0	1	1	1	1	0	0	0	1	0	0	1	0	0	0	1	0	0	1	1	0	1	0	1	1	0	1	1	1	1	1	1	1	1	0	0	0
metabat_ad.2919	0	1	0	0	0	0	0	1	0	0	1	0	0	1	1	1	1	0	0	0	0	0	0	1	1	0	0	0	0	0	1	0	0	0	1	1	1	0	1	1	0	0	1	0	1	1	0	0	0
metabat_ad.2926	1	1	0	1	1	0	1	1	1	0	1	1	1	1	1	1	1	0	1	0	1	1	1	1	1	0	1	0	0	0	1	1	0	1	1	1	1	0	1	1	1	1	1	1	1	1	1	1	0
metabat_ad.2928	0	1	0	0	0	0	1	1	1	0	1	0	1	1	1	1	1	0	0	0	1	1	1	1	0	0	0	0	0	0	1	1	0	1	0	1	1	0	1	1	1	1	1	1	1	1	0	0	0
metabat_ad.2934	0	1	0	0	0	0	1	1	1	0	1	0	0	1	1	1	1	0	0	0	1	0	0	1	0	0	0	0	0	0	1	1	0	1	0	1	1	0	1	1	1	1	1	1	1	1	0	0	0
metabat_ad.2942	0	0	0	0	1	0	1	1	1	0	1	1	0	1	1	1	1	1	0	0	1	0	0	0	0	0	0	0	0	0	1	1	0	0	1	0	1	0	1	1	1	1	1	1	1	1	1	1	0
metabat_ad.2951	1	1	0	0	0	0	1	1	1	1	1	1	1	1	1	1	1	0	1	0	1	1	1	0	0	0	0	0	0	0	1	0	0	0	0	0	1	0	1	1	1	1	1	1	1	0	0	0	0
metabat_ad.2956	0	1	0	1	1	0	1	1	1	1	1	0	1	1	1	1	1	0	1	0	1	0	0	0	0	0	1	1	1	0	1	0	0	0	1	0	1	1	1	1	1	1	1	1	1	1	0	1	0
metabat_ad.2959	0	1	0	0	0	0	1	0	0	0	1	1	1	1	1	1	1	0	1	1	1	0	0	0	0	0	0	1	0	0	1	0	0	1	0	0	1	0	1	1	1	1	1	1	1	1	0	0	0
metabat_ad.298	0	1	0	0	0	0	1	1	1	0	1	1	0	1	1	1	0	0	0	1	1	0	0	1	0	0	0	0	0	0	1	0	0	0	0	0	1	0	1	1	0	0	1	1	1	1	0	0	0
metabat_ad.2981	0	1	0	0	0	0	0	0	0	0	0	0	0	1	1	1	1	0	0	0	0	0	0	0	0	0	0	0	0	0	1	1	0	1	0	1	1	0	1	1	1	1	1	1	1	1	0	0	0
metabat_ad.2997	0	1	0	0	0	0	1	1	1	0	1	0	0	1	1	1	1	0	0	0	1	1	1	1	0	0	0	0	0	0	1	1	0	1	0	0	1	0	1	1	1	1	1	1	1	1	0	0	0
metabat_ad.300	0	1	0	0	0	0	1	1	1	0	1	0	0	1	1	1	1	0	0	0	1	0	0	0	0	0	0	0	1	0	1	1	0	1	0	0	0	0	1	1	1	1	1	1	1	1	0	0	0
metabat_ad.3009	0	1	0	0	0	0	1	1	1	0	1	1	1	1	1	1	1	0	0	0	1	1	1	1	1	0	0	0	0	0	1	1	0	0	0	0	1	0	1	1	1	1	1	1	1	1	0	0	0
metabat_ad.301	0	1	0	0	0	0	0	1	1	0	1	0	0	1	1	1	1	0	0	0	1	1	1	0	1	0	0	0	0	0	1	0	0	0	1	0	1	0	1	1	0	0	1	1	1	1	0	1	0
metabat_ad.3018	0	1	0	0	0	0	1	0	0	0	1	0	0	1	1	1	0	0	0	0	1	0	0	1	0	0	0	1	0	0	1	1	0	1	0	0	1	0	1	1	0	0	1	1	1	1	0	0	0
metabat_ad.3022	0	1	0	0	0	0	0	1	1	0	0	0	0	1	1	1	1	0	0	0	1	1	1	0	1	0	0	0	0	0	1	0	0	0	1	0	1	0	1	1	0	1	1	0	1	1	0	1	0
metabat_ad.3029	0	1	0	0	0	0	1	1	0	0	1	0	0	1	1	1	1	0	0	1	1	0	0	0	0	0	0	0	0	1	1	0	0	1	0	1	0	0	1	1	1	1	1	1	1	1	0	0	0
metabat_ad.3037	1	1	0	0	0	0	0	0	1	0	1	1	1	1	1	1	1	0	0	0	1	1	1	1	1	0	0	0	0	0	1	1	0	0	0	1	1	1	1	1	0	0	1	0	1	1	0	0	0
metabat_ad.304	0	1	0	0	0	0	0	0	0	0	0	0	1	1	1	1	1	0	0	0	0	0	0	0	0	0	0	0	0	0	0	0	0	0	0	0	1	0	1	1	0	0	1	0	1	0	0	0	0
metabat_ad.3042	0	1	0	0	0	0	1	1	1	0	1	0	0	1	1	1	1	0	0	0	1	0	0	1	0	0	0	1	0	0	1	1	0	1	0	0	1	0	1	1	1	1	1	1	1	1	0	0	0
metabat_ad.3048	0	1	0	0	0	0	0	0	0	0	1	0	0	1	1	1	1	0	0	0	1	0	0	0	0	0	1	0	0	0	0	0	0	0	0	0	1	0	1	1	0	0	1	0	1	0	0	0	0
metabat_ad.3058	1	1	0	0	0	0	1	1	1	0	1	1	1	1	1	1	1	0	1	0	1	1	1	1	1	0	0	0	0	0	1	0	0	1	0	0	1	0	1	1	1	1	1	1	1	0	0	0	0
metabat_ad.3060	0	0	0	0	0	0	1	1	1	0	1	1	0	1	1	1	0	1	0	0	1	0	0	0	0	0	0	0	0	0	1	1	0	0	0	1	0	0	1	1	1	1	1	1	1	1	0	0	0
metabat_ad.3064	0	1	0	1	0	0	1	1	0	0	1	0	0	1	1	1	1	0	1	1	0	0	0	0	0	0	0	0	0	0	0	0	0	1	0	1	0	0	1	1	1	1	1	1	1	0	0	0	0
metabat_ad.3067	0	0	0	0	0	0	1	1	1	1	1	1	0	1	1	1	0	0	0	0	1	0	0	0	0	0	0	0	0	0	1	1	0	0	0	1	1	0	1	1	1	1	1	1	1	1	0	0	0
metabat_ad.307	0	1	0	0	0	0	1	1	1	1	1	1	1	1	1	1	1	0	0	0	1	1	1	1	1	0	0	0	0	0	1	1	0	0	0	0	1	0	1	1	0	1	1	1	1	0	0	0	0
metabat_ad.3071	0	1	0	0	0	0	1	1	0	0	1	0	0	1	1	1	1	0	0	0	1	0	0	1	0	0	0	1	0	0	1	1	0	1	0	1	1	0	1	1	1	1	1	1	1	1	0	0	0
metabat_ad.3072	0	1	0	0	0	0	0	1	1	0	1	0	1	1	1	1	1	0	0	0	1	0	0	0	0	0	0	0	0	1	0	1	0	1	0	0	0	0	1	1	1	1	1	1	1	1	1	0	0
metabat_ad.3073	0	0	0	1	0	0	1	1	1	0	1	1	1	1	1	1	0	0	0	1	1	0	0	0	0	0	0	1	0	0	1	1	0	0	1	1	1	0	1	1	1	1	1	1	1	1	0	0	0
metabat_ad.3078	1	1	0	0	0	0	0	1	1	0	1	1	1	1	1	1	1	0	0	1	1	1	1	1	1	0	0	0	1	0	1	1	0	0	1	1	1	0	1	1	0	0	1	1	1	1	0	0	0
metabat_ad.3084	1	0	0	0	0	0	1	1	1	0	1	1	0	1	1	1	0	0	0	0	1	0	0	0	0	0	0	0	0	0	1	1	0	0	0	0	1	0	1	1	1	1	1	1	1	1	0	0	0
metabat_ad.3110	1	0	0	0	0	0	1	1	1	0	1	0	0	1	1	1	0	0	0	0	1	0	0	0	1	0	0	0	0	0	1	1	0	0	0	1	1	0	1	1	1	1	1	1	1	1	0	0	0
metabat_ad.3125	1	1	0	0	0	0	0	0	1	0	1	1	1	1	1	1	1	0	0	1	1	1	1	1	0	0	1	0	0	0	1	1	0	0	1	1	1	1	1	1	0	0	1	0	1	1	0	0	0
metabat_ad.3127	0	1	0	0	0	0	1	1	1	0	1	0	0	1	1	1	1	0	1	0	1	0	0	1	0	0	0	0	0	0	1	1	0	1	1	0	1	0	1	1	1	1	1	1	1	1	0	0	0
metabat_ad.3133	0	1	0	0	0	0	1	1	0	0	1	0	0	1	1	1	1	0	0	0	1	1	1	0	0	0	0	0	0	0	1	0	0	0	1	1	1	0	1	1	1	1	1	0	1	1	0	0	0
metabat_ad.314	0	0	0	1	0	0	1	1	1	1	1	1	1	1	1	1	0	1	0	1	1	0	0	0	0	0	1	1	0	0	1	1	0	0	0	1	1	0	1	1	1	1	1	1	1	1	0	0	0
metabat_ad.3144	1	0	0	0	0	0	1	1	1	1	0	0	1	1	1	1	0	0	1	0	1	0	0	0	0	0	0	0	0	0	1	1	0	0	0	1	1	1	1	1	1	1	1	1	1	1	0	0	0
metabat_ad.3154	1	1	0	0	0	0	1	0	1	0	1	0	0	1	1	1	1	0	0	0	1	1	1	0	1	0	0	0	0	0	1	0	0	1	1	1	1	0	1	1	1	1	1	1	1	1	0	0	0
metabat_ad.3158	0	1	0	0	0	0	0	0	0	0	0	0	0	1	0	1	1	0	0	0	0	0	0	0	0	0	0	0	0	0	0	0	0	1	0	0	1	0	1	1	0	1	1	0	1	0	0	0	0
metabat_ad.3160	0	1	0	0	0	0	1	0	1	0	0	0	0	1	1	1	1	0	0	0	0	0	0	0	0	0	0	1	0	0	1	1	0	1	0	0	1	0	1	1	1	1	1	1	1	1	0	0	0
metabat_ad.3168	1	1	1	1	1	1	1	1	1	1	1	1	0	1	1	1	1	0	1	1	1	0	0	1	1	0	1	1	1	0	1	1	0	1	1	1	1	1	1	1	1	1	1	1	1	1	1	1	0
metabat_ad.3171	0	1	0	0	0	0	0	0	0	0	1	0	0	1	1	1	1	0	0	0	0	0	0	1	1	0	0	0	0	0	1	0	0	0	0	1	1	0	1	1	0	0	1	1	1	1	0	0	0
metabat_ad.3181	0	1	0	0	0	0	0	1	1	0	1	0	0	1	1	1	1	0	0	0	1	1	1	0	1	0	0	0	0	0	1	0	0	0	1	0	1	0	1	1	0	0	1	0	1	1	0	1	0
metabat_ad.3183	1	1	0	0	0	0	0	1	1	0	1	1	1	1	1	1	1	0	0	0	1	0	0	1	1	0	0	0	0	0	1	0	0	1	0	0	1	0	1	1	1	1	1	1	1	1	0	0	0
metabat_ad.3187	0	1	0	0	0	0	1	1	1	0	1	0	0	1	1	1	1	0	1	1	1	0	0	0	0	0	0	0	0	0	1	1	0	1	0	1	1	0	1	1	1	1	1	1	1	1	1	0	0
metabat_ad.3190	0	1	0	0	0	0	1	1	0	0	0	0	0	1	1	1	1	0	1	0	1	0	0	0	0	0	0	0	0	0	1	1	0	1	0	1	1	0	1	1	1	1	1	1	1	1	0	0	0
metabat_ad.3201	0	1	0	1	0	0	1	0	0	0	1	0	0	1	1	1	1	0	0	0	1	0	0	0	0	0	0	0	0	1	1	0	0	1	0	0	1	0	1	1	1	1	1	1	1	1	1	0	0
metabat_ad.3203	0	1	0	0	0	0	1	1	1	0	0	0	0	1	1	1	1	0	0	0	1	1	1	1	0	0	0	0	0	0	1	1	0	1	0	1	1	0	1	1	1	1	1	1	1	1	0	0	0
metabat_ad.3211	0	1	0	0	0	0	0	0	0	0	1	0	0	1	1	1	1	0	0	0	0	0	0	0	0	0	0	1	0	0	1	0	0	1	0	1	1	0	1	1	1	1	1	1	1	1	0	0	0
metabat_ad.322	1	1	0	0	0	0	1	1	1	1	1	1	1	1	1	1	1	0	1	0	1	1	1	1	1	0	0	0	0	0	1	1	0	0	0	0	1	0	1	1	1	1	1	1	1	1	0	0	0
metabat_ad.3239	0	1	0	0	0	0	0	1	0	0	1	1	0	1	1	1	1	0	0	0	1	0	0	1	0	0	0	0	0	0	1	0	0	1	0	1	1	0	1	1	1	1	1	1	1	1	0	0	0
metabat_ad.3240	0	1	0	0	0	0	1	1	1	1	1	1	1	1	1	1	1	0	0	1	1	1	1	1	1	0	0	0	0	0	1	1	0	0	1	1	1	0	1	1	1	1	1	1	1	1	0	0	0
metabat_ad.3252	0	1	1	0	0	0	1	1	1	1	1	1	0	1	1	1	0	0	1	0	1	0	0	0	0	0	0	1	0	0	1	1	0	0	0	0	1	0	1	1	1	1	1	1	1	1	0	0	0
metabat_ad.3263	0	1	0	0	0	0	1	1	1	1	1	0	1	1	1	1	1	0	0	0	1	1	1	1	1	0	1	0	0	0	1	1	0	0	0	0	1	0	1	1	1	1	1	0	1	1	0	0	0
metabat_ad.3269	0	1	0	0	0	0	0	0	0	0	1	0	1	1	1	1	1	0	0	0	0	0	0	0	0	0	0	0	0	0	0	1	0	1	0	0	1	0	1	1	1	0	1	0	1	0	0	0	0
metabat_ad.3273	0	1	0	0	0	0	0	0	1	0	1	0	0	1	1	1	1	0	0	0	1	0	0	0	1	0	0	0	0	0	1	0	0	0	1	0	1	0	1	1	1	1	1	1	1	1	1	0	0
metabat_ad.3276	0	1	0	0	0	0	1	1	0	1	1	0	0	1	1	1	1	0	1	0	1	0	0	1	0	0	0	1	0	0	1	1	0	0	0	1	1	0	1	1	0	0	1	1	1	1	0	0	0
metabat_ad.328	1	1	0	0	0	0	1	1	1	1	1	1	1	1	1	1	1	0	1	0	0	1	1	1	1	0	0	0	0	0	1	1	0	1	0	0	1	0	1	1	0	0	1	1	1	1	0	0	0
metabat_ad.3296	0	1	0	0	0	0	1	0	0	0	0	0	0	1	1	1	1	0	0	0	0	0	0	0	0	0	0	0	0	0	1	0	0	1	0	1	0	0	1	1	1	1	1	1	1	0	0	0	0
metabat_ad.3313	0	1	0	0	0	0	1	1	1	0	0	0	0	1	1	1	1	0	0	0	1	0	0	1	0	0	0	1	0	0	1	1	0	1	0	0	1	0	1	1	1	1	1	1	1	1	0	0	0
metabat_ad.3318	0	0	0	0	0	0	1	1	0	0	1	0	0	1	1	1	1	0	1	1	1	0	0	0	0	0	0	0	0	0	1	0	0	1	0	0	1	0	1	1	1	1	1	1	1	1	0	0	0
metabat_ad.3322	0	1	0	0	0	1	1	1	0	1	1	0	0	1	1	1	1	0	1	0	0	0	0	0	0	0	0	0	0	0	0	0	0	1	0	0	1	0	1	1	1	1	1	0	1	1	0	0	0
metabat_ad.3331	0	1	0	1	0	0	1	1	0	0	1	0	0	1	1	1	1	0	1	0	1	0	0	0	0	0	0	1	0	1	1	0	0	1	0	1	1	0	1	1	1	1	1	1	1	1	0	0	0
metabat_ad.334	0	1	0	1	0	0	1	1	0	1	1	1	0	1	1	1	1	0	1	1	1	0	0	0	0	0	0	0	0	0	1	1	0	1	0	0	1	0	1	1	0	0	1	0	1	0	0	0	0
metabat_ad.3353	1	1	0	0	0	0	0	1	1	0	1	1	1	1	1	1	0	0	1	0	0	1	1	1	1	0	1	0	0	0	1	0	0	0	0	0	1	0	1	1	1	1	1	1	1	1	0	0	0
metabat_ad.3366	0	1	0	0	0	0	1	1	0	1	0	0	0	1	0	1	1	0	1	0	0	0	0	0	0	0	0	0	0	0	0	0	0	1	0	0	1	0	1	1	0	0	1	0	1	1	0	0	0
metabat_ad.35	0	1	0	0	0	0	1	0	1	0	1	1	0	1	1	1	1	0	0	0	0	0	0	0	0	0	0	1	1	0	1	0	0	0	1	0	1	0	1	1	1	1	1	1	1	1	0	0	0
metabat_ad.351	0	1	0	0	0	0	0	1	1	0	1	0	0	1	1	1	1	0	0	0	1	1	1	0	1	0	0	0	0	0	1	0	0	0	1	0	1	0	1	0	1	1	1	0	1	1	0	0	0
metabat_ad.360	1	1	0	0	0	0	0	1	1	0	1	1	0	1	1	1	1	0	0	0	1	0	0	1	0	0	0	0	0	0	1	0	0	0	0	1	1	0	1	1	1	1	1	0	1	1	0	0	0
metabat_ad.361	0	1	0	0	0	0	1	1	1	0	0	0	0	1	1	1	1	0	0	0	1	0	0	0	1	0	0	1	0	0	1	0	0	0	1	0	1	0	1	1	0	0	1	1	1	1	0	1	0
metabat_ad.362	1	1	0	0	0	0	1	1	1	0	1	0	1	1	1	1	1	1	0	0	1	1	1	1	1	0	1	0	0	0	1	0	0	0	0	1	1	0	1	1	1	1	1	1	1	1	0	0	0
metabat_ad.364	0	1	0	0	0	0	1	1	0	0	1	0	0	1	1	1	1	0	0	0	0	0	0	1	0	0	0	0	0	0	1	1	0	1	0	1	1	0	0	1	0	0	1	0	1	0	0	0	0
metabat_ad.378	1	1	0	1	0	0	1	1	1	1	1	0	0	1	1	1	1	0	1	1	1	0	0	0	0	0	0	1	0	0	1	1	0	1	1	1	1	0	1	1	1	1	1	1	1	1	0	0	0
metabat_ad.412	0	1	0	0	0	0	1	1	0	0	1	0	0	1	1	1	1	0	0	0	0	0	0	0	0	0	0	1	1	0	1	0	0	0	0	0	1	0	1	1	1	1	1	1	1	1	0	0	0
metabat_ad.414	0	1	0	0	0	0	0	1	1	0	1	0	0	1	1	1	1	0	0	0	0	1	1	0	0	0	0	0	0	0	1	0	0	0	1	0	1	0	1	1	1	1	1	0	1	1	0	1	0
metabat_ad.418	1	1	1	1	1	1	1	1	1	1	1	1	0	1	1	1	1	0	1	1	1	1	1	1	1	0	1	1	1	0	1	1	0	1	1	1	1	1	1	1	1	1	1	1	1	1	1	1	0
metabat_ad.440	0	1	0	1	1	0	1	1	1	1	1	0	0	1	1	1	1	0	1	1	1	1	1	1	0	0	0	1	1	0	1	1	0	1	1	1	1	0	1	1	1	1	1	1	1	1	0	0	0
metabat_ad.447	1	1	0	0	0	0	1	1	1	1	1	1	1	1	1	1	1	1	1	0	1	1	1	1	1	0	0	0	0	0	1	1	0	1	1	1	1	0	1	1	1	1	1	1	1	1	1	0	0
metabat_ad.45	0	1	0	1	0	0	1	1	0	0	1	1	0	1	1	1	1	0	1	0	1	0	0	0	0	0	0	1	0	0	1	0	0	1	0	0	1	0	1	1	1	1	1	1	1	1	1	0	0
metabat_ad.459	0	1	0	0	0	0	1	1	1	1	1	0	1	1	1	1	1	0	0	0	1	0	0	1	0	0	0	0	0	0	1	1	0	0	0	0	1	0	1	1	1	1	1	1	1	1	0	0	0
metabat_ad.460	0	1	0	0	0	0	0	0	1	0	1	1	0	1	1	1	1	0	0	1	1	1	1	0	1	0	0	0	0	0	1	0	0	0	1	1	1	0	1	1	0	0	1	1	1	0	0	0	0
metabat_ad.463	0	1	0	0	0	0	1	1	1	0	1	0	1	1	1	1	1	0	1	0	0	1	1	1	0	0	0	1	0	0	1	1	0	0	1	0	1	0	1	1	1	1	1	0	1	1	0	0	0
metabat_ad.473	0	1	0	0	0	0	0	0	0	0	0	0	0	1	0	1	1	0	0	0	0	0	0	0	0	0	0	0	0	0	0	0	0	1	0	0	1	0	1	1	0	0	1	0	1	0	0	0	0
metabat_ad.481	0	1	0	0	0	0	0	1	1	0	1	0	1	1	1	1	1	0	1	0	1	0	0	1	0	0	1	0	0	0	1	1	0	0	1	0	1	1	1	1	0	0	1	0	1	0	0	0	0
metabat_ad.485	0	1	0	0	0	0	1	1	1	0	1	1	0	1	1	1	1	0	1	1	1	0	0	1	0	0	0	0	1	0	1	1	0	1	1	1	1	0	1	1	1	1	1	1	1	1	0	0	0
metabat_ad.489	0	1	0	1	0	0	1	1	1	0	1	0	0	1	1	1	1	0	1	0	1	0	0	0	0	0	0	1	0	0	1	0	0	1	0	0	0	0	1	1	1	1	1	1	1	0	0	0	0
metabat_ad.493	0	1	0	0	0	0	0	1	1	0	1	0	0	1	1	1	1	0	0	0	1	0	0	0	1	0	0	0	0	0	1	0	0	0	1	0	1	0	1	1	0	0	1	1	1	1	0	1	0
metabat_ad.495	1	1	0	0	0	0	1	1	1	0	1	1	1	1	1	1	1	0	0	0	1	1	1	1	1	0	1	0	0	0	1	1	0	0	0	0	1	0	1	1	0	0	1	1	1	1	0	0	0
metabat_ad.506	0	1	0	0	0	0	0	1	0	0	1	0	0	1	1	1	1	0	0	1	0	0	0	0	0	0	0	1	0	0	1	0	0	1	0	1	0	0	1	1	1	1	1	1	1	0	0	0	0
metabat_ad.509	0	1	0	0	0	0	1	0	0	0	0	0	0	1	1	1	1	0	0	0	0	0	0	0	0	0	0	0	0	0	1	0	0	1	0	1	0	0	1	1	1	1	1	1	1	0	0	0	0
metabat_ad.514	0	1	1	0	0	0	0	1	0	0	1	1	0	1	1	1	1	0	0	0	1	0	0	0	0	0	0	0	0	0	1	0	0	0	0	0	1	0	1	1	0	0	1	0	1	0	0	0	0
metabat_ad.547	0	1	0	0	0	0	1	1	1	0	1	0	0	1	1	1	1	0	0	0	1	0	0	0	0	0	0	0	1	0	1	0	0	0	1	1	1	0	1	1	1	1	1	1	1	1	0	0	0
metabat_ad.548	0	1	0	1	0	0	1	1	1	0	1	0	0	1	1	1	1	0	1	1	1	0	0	0	0	0	0	0	0	1	1	0	0	1	0	0	0	0	1	1	1	1	1	1	1	0	1	0	0
metabat_ad.559	0	1	1	1	1	1	1	1	0	0	1	1	0	1	1	1	1	0	1	1	0	0	0	1	0	0	1	1	0	0	1	1	1	1	1	1	1	0	1	1	0	1	1	1	1	1	0	0	0
metabat_ad.560	0	1	0	0	0	0	1	1	1	0	1	1	0	1	1	1	0	0	0	1	1	0	0	0	0	0	0	0	0	0	1	1	0	1	0	1	1	0	1	1	1	1	1	1	1	1	0	0	0
metabat_ad.561	0	1	0	0	0	0	0	1	1	0	1	0	0	1	1	1	1	0	0	0	1	1	1	0	1	0	0	1	0	0	1	0	0	0	1	0	1	0	1	1	1	1	1	0	1	1	0	1	0
metabat_ad.564	0	1	0	0	0	0	0	1	1	0	1	0	0	1	1	1	1	0	0	0	1	1	1	0	0	0	0	0	0	0	1	0	0	1	0	0	1	0	1	1	1	1	1	1	1	1	0	0	0
metabat_ad.570	1	1	0	0	0	0	1	1	1	1	1	1	1	1	1	1	1	0	0	0	1	0	0	1	1	0	0	0	0	0	1	0	0	0	0	0	1	0	1	1	0	0	1	0	1	1	0	0	0
metabat_ad.575	0	1	0	1	0	0	1	1	1	0	0	0	0	1	1	1	1	0	0	0	1	1	1	1	0	0	0	1	0	0	1	0	0	1	0	1	1	0	1	1	1	1	1	1	1	1	0	0	0
metabat_ad.582	1	1	0	0	0	0	0	0	0	0	0	0	0	1	1	1	1	0	0	0	0	0	0	0	0	0	0	0	0	0	1	0	0	0	0	0	0	0	1	1	0	0	1	0	1	0	0	0	0
metabat_ad.584	0	1	0	1	0	0	1	1	0	0	1	0	0	1	1	1	1	0	0	1	1	0	0	0	0	0	0	1	0	0	1	0	0	0	0	0	1	0	1	1	1	1	1	1	1	1	1	0	0
metabat_ad.60	0	1	0	0	0	0	1	1	0	0	1	0	0	1	1	1	1	0	0	0	1	0	0	1	0	0	0	1	0	0	1	1	0	1	0	1	1	0	1	1	1	1	1	1	1	1	0	0	0
metabat_ad.637	0	1	0	1	0	0	0	1	0	0	1	0	0	1	1	1	1	0	0	0	1	1	1	0	0	0	0	0	0	1	1	1	0	1	0	0	1	0	1	1	1	1	1	1	1	1	0	0	0
metabat_ad.64	0	1	0	1	0	0	1	1	0	0	1	0	0	1	1	1	1	0	1	1	1	0	0	0	0	0	0	1	0	0	0	1	0	1	0	1	1	0	1	1	1	1	1	1	1	1	0	0	0
metabat_ad.646	1	0	0	1	0	0	1	1	1	0	1	1	0	1	1	1	0	0	1	1	1	0	0	0	0	0	0	1	0	0	1	1	0	0	1	1	1	0	1	1	1	1	1	1	1	1	0	0	0
metabat_ad.650	0	1	0	1	0	0	1	1	1	0	1	0	0	1	1	1	1	0	0	1	1	0	0	0	0	0	0	1	0	0	1	1	0	1	0	1	1	0	1	1	1	1	1	1	1	1	1	0	0
metabat_ad.662	0	1	0	1	0	0	1	0	0	0	1	1	0	1	1	1	1	0	0	0	1	0	0	0	0	0	0	0	0	0	1	0	0	1	0	0	0	0	1	1	1	1	1	1	1	1	0	0	0
metabat_ad.67	1	1	0	0	0	0	1	1	1	1	1	0	1	1	1	1	1	0	1	0	1	1	1	0	0	0	0	0	0	0	1	1	0	1	1	0	1	0	1	1	1	1	1	1	1	1	0	0	0
metabat_ad.680	0	1	0	1	0	0	1	1	1	1	1	1	0	1	1	1	1	0	1	1	1	1	1	0	1	0	0	1	0	0	1	0	0	1	0	0	1	0	1	1	1	1	1	1	1	1	0	0	0
metabat_ad.683	0	0	0	0	0	0	1	1	1	1	1	0	0	1	1	1	1	0	0	0	1	0	0	0	0	0	0	0	0	0	1	0	0	1	0	0	0	0	1	1	1	1	1	1	1	1	1	0	0
metabat_ad.705	1	1	0	0	0	0	1	1	1	1	1	1	0	1	1	1	1	0	1	1	1	1	1	0	1	0	0	1	0	0	1	1	0	0	1	1	1	0	0	1	0	0	0	0	1	0	0	0	0
metabat_ad.71	1	1	0	0	0	0	1	1	1	1	1	0	1	1	1	1	1	0	0	0	1	0	0	1	0	0	0	0	0	0	1	1	0	1	0	0	1	0	1	1	1	1	1	1	1	1	0	0	0
metabat_ad.710	0	0	0	0	0	0	0	0	0	0	0	0	0	0	0	1	0	0	0	0	0	0	0	0	0	0	0	1	0	0	0	0	0	0	0	0	0	0	0	0	0	0	0	1	1	0	0	0	0
metabat_ad.713	0	1	0	0	0	0	1	0	0	0	1	0	0	1	1	1	1	0	0	1	0	0	0	0	0	0	0	1	0	0	1	0	0	1	0	0	0	0	1	1	1	1	1	1	1	1	0	0	0
metabat_ad.720	0	1	0	0	0	0	1	1	0	0	1	0	0	1	1	1	1	0	1	1	1	0	0	0	0	0	0	0	0	0	1	1	0	1	0	0	0	0	1	1	1	1	1	1	1	1	0	0	0
metabat_ad.723	1	1	0	0	0	0	1	1	1	0	1	1	1	1	1	1	1	0	0	0	1	0	0	1	0	0	1	0	0	0	1	0	0	0	0	0	1	1	0	1	0	0	0	0	1	1	0	0	0
metabat_ad.724	0	1	0	0	0	0	0	0	1	0	1	0	0	1	1	1	1	0	0	0	1	0	0	0	0	0	0	1	0	0	1	0	0	0	1	0	1	0	1	1	1	1	1	0	1	1	0	0	0
metabat_ad.735	0	1	0	0	0	0	0	1	1	0	1	0	0	1	1	1	1	0	0	0	1	1	1	0	1	0	0	0	0	0	1	0	0	0	0	0	1	0	1	0	1	1	1	1	1	1	0	0	0
metabat_ad.736	0	0	0	0	0	0	1	1	1	0	1	1	0	1	1	1	0	0	0	1	0	0	0	0	0	0	1	0	0	0	1	1	0	1	0	1	1	0	1	1	1	1	1	1	1	1	0	0	0
metabat_ad.739	0	1	0	1	0	0	1	1	0	0	1	1	0	1	1	1	1	0	1	1	1	0	0	0	0	0	0	1	1	0	1	1	0	1	0	1	1	0	1	1	1	1	1	1	1	1	1	0	0
metabat_ad.751	0	1	0	1	0	0	1	1	0	0	1	0	0	1	1	1	1	0	1	1	1	0	0	0	0	0	0	1	0	0	1	1	0	1	0	0	0	0	1	1	1	1	1	1	1	1	0	0	0
metabat_ad.753	0	1	0	1	0	0	0	0	1	0	0	1	0	1	1	1	1	0	1	0	1	0	0	0	0	0	0	1	0	0	0	0	0	0	0	0	1	0	1	1	1	1	1	1	1	1	0	0	0
metabat_ad.755	0	1	0	0	0	0	0	0	0	0	1	0	1	1	1	1	1	0	0	0	0	0	0	0	0	0	0	0	0	0	0	1	0	1	0	0	1	0	1	1	1	0	1	0	1	0	0	0	0
metabat_ad.760	0	1	0	0	0	0	1	0	0	0	1	0	0	1	1	1	1	0	0	0	1	0	0	0	0	0	0	1	0	0	1	0	0	1	0	1	1	0	1	1	1	1	1	0	1	1	0	0	0
metabat_ad.761	0	1	0	0	0	0	0	0	0	0	1	0	0	1	1	1	1	0	0	0	0	0	0	0	0	0	0	1	0	0	1	0	0	1	0	0	0	0	1	1	1	1	1	1	1	0	0	0	0
metabat_ad.780	1	1	0	0	0	0	1	0	1	1	1	0	1	1	1	1	1	0	0	0	1	1	1	1	0	0	1	0	0	0	1	1	0	0	0	0	1	0	1	1	0	0	1	0	1	1	0	0	0
metabat_ad.791	1	1	0	0	0	0	1	0	1	0	1	1	1	1	1	1	1	0	0	0	1	0	0	1	0	0	0	0	0	0	1	0	0	0	0	0	1	1	1	1	1	1	1	1	1	1	0	0	0
metabat_ad.798	1	1	0	0	0	0	1	1	1	0	1	0	1	1	1	1	1	0	0	0	1	0	0	1	1	0	0	0	0	0	1	1	0	0	0	0	1	0	1	1	1	1	1	1	1	0	0	0	0
metabat_ad.806	0	0	0	1	0	0	1	1	1	0	1	1	1	1	1	1	1	0	0	1	1	0	0	0	0	0	1	1	1	0	1	1	0	1	0	1	1	0	1	1	1	1	1	1	1	1	0	0	0
metabat_ad.812	0	1	0	0	0	0	0	0	1	0	1	0	0	1	1	1	1	0	0	0	1	0	1	0	0	0	0	0	0	0	1	0	0	0	1	1	1	0	1	1	1	1	1	1	1	1	0	0	0
metabat_ad.823	1	1	0	0	0	0	1	1	1	1	0	0	0	1	1	1	1	0	1	0	1	1	1	0	0	0	0	1	0	0	1	1	0	1	1	1	1	0	1	1	1	1	1	1	1	1	0	0	0
metabat_ad.83	0	1	0	0	0	0	1	1	1	1	1	1	0	1	1	1	1	0	1	0	1	0	0	0	0	0	0	1	0	0	1	0	0	1	1	0	1	0	1	1	1	1	1	1	1	0	0	0	0
metabat_ad.832	0	1	0	0	1	0	1	0	1	0	1	1	0	1	1	1	1	0	0	1	1	1	1	1	1	0	0	0	0	0	1	1	0	0	1	1	1	0	1	1	1	1	1	1	1	1	1	0	0
metabat_ad.846	0	1	0	0	0	0	1	1	0	0	1	1	0	1	1	1	1	0	0	0	1	0	0	0	0	0	1	1	0	1	1	0	0	1	0	0	1	0	1	1	1	1	1	1	1	1	1	0	0
metabat_ad.847	1	1	0	0	0	0	1	1	1	1	1	1	1	1	1	1	1	0	1	0	1	1	1	1	1	0	0	0	0	0	1	1	0	0	0	1	1	0	0	1	0	0	0	0	1	1	0	0	0
metabat_ad.86	1	1	0	0	0	0	1	1	1	0	1	1	1	1	1	1	1	0	1	0	1	1	1	1	1	0	1	0	0	0	1	1	0	1	0	0	1	0	1	1	1	1	1	1	1	1	0	0	0
metabat_ad.860	0	1	0	0	0	0	1	1	0	0	0	0	0	1	1	1	1	0	0	0	1	0	0	0	0	0	0	0	0	0	1	1	0	1	0	0	0	0	1	1	1	1	1	1	1	1	0	0	0
metabat_ad.873	1	1	0	0	0	0	1	1	1	1	1	1	0	1	1	1	1	0	0	0	1	0	0	1	1	0	0	0	0	0	1	1	0	0	0	0	1	0	1	1	1	1	1	1	1	1	0	0	0
metabat_ad.882	1	0	0	1	0	0	1	1	1	0	1	1	1	1	1	1	0	0	1	1	0	0	0	0	0	0	0	0	1	0	1	1	0	0	0	1	1	1	1	1	1	1	1	1	1	1	0	0	0
metabat_ad.898	0	1	0	0	1	0	1	1	1	0	1	1	1	1	1	1	1	0	1	0	1	1	1	1	1	0	0	1	0	0	1	1	0	1	1	1	1	0	1	1	1	1	1	1	1	1	0	0	0
metabat_ad.907	1	0	0	1	0	1	1	1	1	0	1	1	1	1	1	1	0	1	1	0	1	0	0	0	0	0	1	1	0	0	1	1	0	1	1	1	1	0	1	1	1	1	1	1	1	1	0	0	0
metabat_ad.909	0	1	0	0	0	0	1	0	1	0	1	0	1	1	1	1	1	0	0	0	1	0	0	0	0	0	0	1	0	0	1	1	0	1	1	0	1	0	1	1	0	0	1	1	1	1	0	0	0
metabat_ad.915	0	1	0	0	0	0	1	1	0	0	0	0	0	1	1	1	1	0	0	0	1	0	0	0	0	0	0	0	0	0	1	1	0	1	0	0	0	0	1	1	0	1	1	1	1	1	0	0	0
metabat_ad.92	0	0	0	0	0	0	0	0	0	0	0	0	0	1	1	1	0	0	0	0	0	0	0	0	0	0	0	0	0	0	0	0	0	0	0	0	0	0	0	0	0	0	0	0	1	0	0	0	0
metabat_ad.921	0	1	0	1	0	0	1	1	0	0	1	0	0	1	1	1	1	0	1	1	1	0	0	0	0	0	0	1	0	0	1	0	0	1	0	0	1	0	1	1	1	1	1	1	1	1	0	0	0
metabat_ad.936	0	0	0	1	0	0	1	1	1	0	1	0	0	1	1	1	1	0	1	0	0	0	0	0	0	0	0	0	0	0	0	1	0	1	0	1	1	0	1	1	1	1	1	1	1	1	1	0	0
metabat_ad.937	0	1	0	0	0	0	0	1	1	0	1	1	0	1	1	1	1	0	0	0	1	1	1	0	0	0	1	1	0	0	1	0	0	0	0	0	1	0	1	1	1	1	1	0	1	1	0	1	0
metabat_ad.947	0	1	1	1	0	0	1	1	1	1	1	1	0	1	1	1	1	0	1	0	1	0	0	1	0	0	0	1	0	0	1	1	0	1	0	1	1	0	1	1	1	1	1	1	1	1	1	0	0
metabat_ad.961	0	1	0	0	0	0	0	0	1	0	1	1	0	1	1	1	1	0	0	0	1	0	1	0	0	0	0	0	0	0	1	0	0	0	1	1	1	0	1	1	1	1	1	1	1	1	0	0	0
metabat_ad.968	1	1	0	0	0	0	1	1	1	1	1	1	1	1	1	1	1	0	1	0	1	0	0	1	1	0	0	0	0	0	1	1	0	0	0	0	1	0	1	1	0	0	1	1	1	1	0	0	0
metabat_ad.974	0	1	0	0	0	0	1	1	0	1	1	1	0	1	1	1	1	0	1	1	1	1	1	0	0	0	0	1	0	0	1	0	0	1	0	0	1	0	1	1	1	1	1	1	1	1	0	0	0
metabat_ad.976	1	1	0	0	0	0	1	1	1	1	1	1	1	1	1	1	1	0	1	0	1	1	1	1	1	0	1	0	0	0	1	1	0	0	1	1	1	1	1	1	1	1	1	1	1	1	0	0	0
metabat_ad.98	0	1	0	0	0	0	0	1	1	0	1	1	0	1	1	1	1	0	0	0	1	0	0	0	0	0	0	0	0	0	1	0	0	0	0	0	1	0	1	1	0	0	1	1	1	1	0	0	0
metabat_ad.992	0	0	0	0	0	0	0	0	1	0	1	0	0	1	1	1	0	1	0	0	1	0	0	0	0	0	0	0	0	0	0	0	0	0	0	1	1	0	1	1	1	1	1	1	1	1	0	0	0
metabat_ad.994	0	1	0	0	0	0	1	1	0	0	1	1	0	1	1	1	1	0	0	0	0	0	0	0	0	0	0	1	0	0	1	0	0	1	0	1	1	0	1	1	0	1	1	1	1	1	0	0	0
metabinner_orig_1	0	1	0	0	0	0	0	1	0	0	0	0	0	1	1	1	1	0	0	0	1	0	0	0	0	0	0	0	0	0	1	1	0	0	0	1	0	0	1	1	1	1	1	1	1	1	0	0	0
metabinner_orig_100	0	1	0	0	0	0	1	0	0	0	1	1	1	1	1	1	1	0	0	1	1	0	0	0	0	0	0	0	1	0	1	0	0	0	1	0	1	0	1	1	0	0	1	1	1	0	0	0	0
metabinner_orig_1002	0	1	0	0	0	0	0	1	1	0	1	0	0	1	1	1	1	0	0	0	1	1	1	0	1	0	0	0	0	0	1	0	0	0	0	0	1	0	1	1	0	0	1	1	1	1	0	0	0
metabinner_orig_1009	1	1	0	0	0	0	1	1	1	0	1	0	1	1	1	1	1	0	0	0	1	0	0	1	0	0	0	0	0	0	1	1	0	0	0	0	1	0	1	1	1	1	1	1	1	1	0	0	0
metabinner_orig_101	0	0	0	0	0	0	0	0	0	0	0	0	0	0	0	0	0	0	0	0	0	0	0	0	0	0	0	0	0	0	0	0	0	0	0	0	0	0	0	0	0	0	0	0	1	0	0	0	0
metabinner_orig_106	1	1	0	0	0	0	1	1	1	0	1	1	1	1	1	1	1	0	0	0	1	1	1	1	1	0	0	0	0	0	1	1	0	0	0	0	1	0	1	1	1	1	1	1	1	1	0	0	0
metabinner_orig_107_sub	1	1	0	0	0	0	0	1	1	0	1	0	0	1	1	1	1	0	0	0	1	1	1	0	1	0	0	0	0	0	1	1	0	0	1	0	1	0	1	1	1	1	1	1	1	1	0	0	0
metabinner_orig_108	0	1	0	0	0	0	0	0	0	0	1	0	1	1	1	1	1	0	0	0	1	0	0	1	0	0	0	0	0	0	1	0	0	0	0	0	1	0	0	1	0	0	0	1	1	0	0	0	0
metabinner_orig_1084_sub	1	1	0	0	0	0	1	1	1	0	1	0	0	1	1	1	1	0	0	0	1	0	0	1	0	0	0	1	0	0	1	1	0	1	1	1	1	0	1	1	1	1	1	1	1	1	0	0	0
metabinner_orig_11	0	1	0	0	0	0	0	1	1	0	1	0	0	1	1	1	1	0	0	0	1	1	1	0	1	0	0	0	0	0	1	0	0	0	1	0	1	0	1	1	1	1	1	1	1	1	0	1	0
metabinner_orig_111	1	1	1	1	1	1	1	1	1	0	1	1	1	1	1	1	1	0	1	1	1	0	1	1	0	0	1	1	0	0	1	1	0	1	1	1	1	1	1	1	1	1	1	1	1	1	0	1	0
metabinner_orig_112	1	1	0	0	0	0	1	1	1	0	1	0	0	1	1	1	1	1	0	0	0	0	0	0	0	0	0	0	0	0	1	1	0	1	0	1	1	0	1	1	1	1	1	1	1	1	0	0	0
metabinner_orig_114	0	1	0	0	0	0	1	1	1	0	1	0	0	1	1	1	0	0	0	0	1	1	1	1	0	0	0	1	0	0	1	1	0	1	0	1	1	0	1	1	1	1	1	1	1	1	0	0	0
metabinner_orig_1146	0	1	0	0	0	0	1	1	1	0	1	0	0	1	1	1	1	0	0	0	1	1	1	1	0	0	0	1	0	0	1	1	0	0	0	0	1	0	1	1	0	0	1	1	1	0	0	0	0
metabinner_orig_115	0	1	0	0	0	0	1	1	0	0	1	0	0	1	1	1	1	0	0	0	1	0	0	1	0	0	0	1	0	0	1	1	0	1	0	1	1	0	1	1	0	0	1	1	1	1	0	0	0
metabinner_orig_1156	0	0	0	0	0	0	1	1	1	1	1	1	0	1	1	1	0	0	0	0	1	0	0	0	0	0	0	0	1	0	1	1	0	0	0	1	0	0	1	1	1	1	1	1	1	1	0	0	0
metabinner_orig_116	0	1	0	0	0	0	0	1	1	0	1	1	0	1	1	1	1	0	0	0	1	1	1	0	0	0	0	0	0	0	1	0	0	0	1	0	1	0	1	0	1	1	1	0	1	1	0	1	0
metabinner_orig_1167_sub	1	0	0	0	0	0	1	1	1	0	1	1	0	1	1	1	0	0	0	0	1	0	0	0	0	0	0	0	0	0	1	1	0	0	0	0	1	0	1	1	1	1	1	1	1	1	0	0	0
metabinner_orig_118	0	1	0	0	0	0	0	1	1	0	1	0	0	1	1	1	1	0	0	0	1	1	1	0	1	0	0	1	0	0	1	0	0	0	1	0	1	0	1	1	1	1	1	1	1	1	0	1	0
metabinner_orig_1194_sub	1	1	0	0	0	0	1	1	1	0	1	1	1	1	1	1	1	0	0	0	1	0	0	1	0	0	0	0	0	0	1	1	0	0	0	0	1	0	1	1	1	1	1	1	1	1	0	0	0
metabinner_orig_120	0	1	0	0	0	0	1	1	1	0	1	0	0	1	1	1	1	0	0	1	1	0	0	1	0	0	0	1	0	0	1	1	0	0	0	1	1	0	1	1	1	1	1	1	1	1	0	0	0
metabinner_orig_121	0	1	0	0	0	0	1	1	1	1	1	1	0	1	1	1	1	0	1	1	1	0	0	0	0	0	0	0	0	0	1	0	0	1	1	0	1	0	1	1	1	1	1	1	1	1	0	0	0
metabinner_orig_122	0	1	0	0	0	0	0	1	1	0	1	1	0	1	1	1	1	0	0	0	1	1	1	0	1	0	0	0	0	0	1	0	0	0	1	0	1	0	1	1	0	0	1	0	1	1	0	1	0
metabinner_orig_1237	1	1	0	0	0	0	0	1	1	0	1	1	1	1	1	1	1	0	0	0	1	1	1	1	1	0	0	0	0	0	1	0	0	1	0	0	1	1	1	1	1	1	1	0	1	1	0	0	0
metabinner_orig_124	0	1	0	0	0	0	1	0	1	0	1	1	1	1	1	1	1	0	0	1	1	1	1	1	1	0	1	0	0	0	1	1	0	1	1	0	1	0	1	1	1	1	1	1	1	1	1	0	0
metabinner_orig_125	0	1	0	0	0	0	1	1	1	0	0	0	0	1	1	1	1	0	0	0	1	0	0	0	0	0	0	1	1	0	1	0	0	1	0	1	1	0	1	1	1	1	1	1	1	0	0	0	0
metabinner_orig_1267_sub	1	1	0	0	0	0	1	1	1	1	1	1	1	1	1	1	1	0	1	0	1	1	1	0	1	0	0	1	0	0	1	0	0	1	0	0	1	0	1	1	1	1	1	1	1	0	0	0	0
metabinner_orig_127	1	1	0	0	1	0	1	1	1	0	1	1	1	1	1	1	1	0	0	1	1	1	1	1	1	0	1	0	0	0	1	1	0	1	0	1	1	0	1	1	0	0	1	1	1	0	0	0	0
metabinner_orig_129	1	1	0	1	0	0	1	1	1	1	1	0	0	1	1	1	1	0	1	1	1	0	0	0	0	0	0	1	0	0	1	1	0	1	1	1	1	0	1	1	1	1	1	1	1	1	0	0	0
metabinner_orig_131	0	1	0	0	0	0	0	0	1	0	1	0	0	1	1	1	1	0	0	0	1	1	1	0	1	0	0	0	0	0	1	0	0	0	1	0	1	0	1	1	0	0	1	1	1	1	0	1	0
metabinner_orig_132	0	1	0	0	0	0	1	1	0	1	1	1	0	1	1	1	1	0	1	1	1	0	0	0	0	0	0	0	0	0	1	0	0	0	1	0	1	0	1	0	1	1	1	1	1	1	0	0	0
metabinner_orig_1322	0	1	0	1	0	0	1	0	0	0	1	0	0	1	0	1	1	0	0	1	0	0	0	0	0	0	0	1	1	0	1	0	0	1	0	1	1	0	1	1	1	1	1	1	1	1	1	0	0
metabinner_orig_133	0	1	0	0	0	0	1	1	1	0	1	0	0	1	1	1	1	0	0	0	1	1	1	1	0	0	0	1	0	0	1	1	0	1	0	1	1	0	1	1	1	1	1	1	1	1	0	0	0
metabinner_orig_1346_sub	0	1	0	0	0	0	0	1	1	0	0	0	0	1	1	1	1	0	0	0	1	1	1	0	1	0	0	0	0	0	1	0	0	0	0	0	1	0	1	0	0	1	1	0	1	1	0	0	0
metabinner_orig_136	1	1	0	0	0	0	1	1	1	1	1	0	0	1	1	1	1	0	1	0	1	1	1	1	0	0	0	0	0	0	1	1	0	1	0	0	1	0	1	1	1	1	1	1	1	1	0	0	0
metabinner_orig_137	1	1	0	0	0	0	0	1	0	0	1	0	0	1	1	1	1	0	0	0	1	0	0	0	0	0	0	1	0	0	1	0	0	1	1	1	1	0	1	1	0	0	1	1	1	1	0	0	0
metabinner_orig_138_sub	0	1	0	0	0	0	1	0	1	0	1	1	0	1	1	1	1	0	1	1	1	0	0	1	1	0	0	0	0	0	1	1	0	1	0	0	1	0	1	1	0	1	1	1	1	1	1	0	0
metabinner_orig_139	0	1	0	0	0	0	1	1	0	0	0	0	0	1	1	1	1	0	1	0	1	0	0	0	0	0	0	0	0	0	1	1	0	1	0	1	0	0	1	1	1	1	1	1	1	1	0	0	0
metabinner_orig_14	0	0	0	0	0	0	1	0	1	0	1	0	0	1	1	1	0	0	0	0	1	0	0	0	0	0	0	0	0	0	1	0	0	0	0	0	1	0	1	1	1	1	1	1	1	1	0	0	0
metabinner_orig_140	0	1	0	0	0	0	1	1	0	1	1	1	0	1	1	1	1	0	1	0	1	1	1	0	0	0	0	0	1	0	1	0	0	0	0	0	1	0	1	1	1	1	1	1	1	0	0	0	0
metabinner_orig_141	0	1	0	1	0	0	1	1	0	0	0	0	0	1	1	1	1	0	1	0	1	0	0	0	0	0	0	0	0	1	1	0	0	0	0	1	0	0	1	1	0	1	1	1	1	1	1	0	0
metabinner_orig_143	0	0	0	0	0	0	0	0	1	0	1	0	0	1	1	1	0	0	0	0	0	0	0	0	0	0	0	0	0	0	1	0	0	0	0	0	1	0	1	1	1	1	1	1	1	1	0	0	0
metabinner_orig_1441	0	1	0	1	0	0	1	1	1	0	1	1	0	1	1	1	1	0	1	1	1	0	0	0	0	0	0	1	0	0	1	1	0	0	0	1	1	0	1	1	1	1	1	1	1	1	0	0	0
metabinner_orig_1442	0	1	0	0	0	0	1	0	0	0	1	0	0	1	1	1	1	0	0	0	1	0	0	1	0	0	0	1	0	0	1	1	0	1	0	0	1	0	1	1	0	0	1	1	1	1	0	0	0
metabinner_orig_146	0	1	0	1	0	0	1	1	1	0	1	0	0	1	1	1	1	0	1	1	1	0	0	0	0	0	0	1	0	0	0	1	0	0	0	0	1	0	1	1	1	1	1	1	1	1	1	0	0
metabinner_orig_148	0	1	0	0	0	0	0	0	0	0	0	0	0	1	1	1	1	0	0	0	0	0	0	0	0	0	0	1	0	0	1	0	0	1	0	0	0	0	1	1	0	1	1	1	1	1	0	0	0
metabinner_orig_151	0	1	0	0	0	0	0	1	1	0	1	1	0	1	1	1	1	0	0	0	1	1	1	1	1	0	0	0	0	0	1	0	0	1	0	0	1	1	1	1	1	1	1	1	1	1	0	0	0
metabinner_orig_152	1	1	0	0	0	0	1	1	1	1	1	1	1	1	1	1	1	0	1	1	1	0	0	1	1	0	0	0	0	0	1	1	0	1	0	0	1	0	1	1	1	1	1	1	1	1	0	0	0
metabinner_orig_154	0	1	0	0	0	0	1	1	0	0	0	0	0	1	1	1	1	0	0	0	1	0	0	1	0	0	0	1	0	0	1	1	0	1	0	1	1	0	1	1	1	1	1	1	1	1	0	0	0
metabinner_orig_1558	0	1	0	0	0	0	1	1	1	0	1	1	1	1	1	1	1	0	0	0	1	0	0	1	0	0	0	0	0	0	1	0	0	0	0	0	1	0	1	1	0	0	1	0	1	1	0	0	0
metabinner_orig_156	1	1	0	0	0	0	1	1	1	1	1	1	1	1	1	1	1	0	0	1	1	1	1	1	1	0	1	0	1	0	1	1	0	1	1	0	1	0	1	1	1	1	1	1	1	1	0	0	0
metabinner_orig_1574	0	1	0	0	0	0	0	0	0	0	1	0	0	1	1	1	1	0	0	0	1	1	1	0	1	0	0	0	0	0	1	0	0	0	0	0	1	0	1	1	1	1	1	0	1	1	0	0	0
metabinner_orig_162	1	1	0	0	0	0	1	1	1	1	1	1	1	1	1	1	1	0	0	0	1	1	1	1	0	0	0	0	0	0	1	0	0	0	0	0	1	0	1	1	1	1	1	0	1	1	0	0	0
metabinner_orig_163	1	0	0	0	0	0	1	1	1	1	1	0	0	1	1	1	0	0	0	0	1	0	0	0	0	0	0	0	0	0	1	1	0	0	0	0	1	0	1	1	1	1	1	1	1	1	0	0	0
metabinner_orig_164	0	1	0	0	0	0	1	0	1	0	1	1	0	1	1	1	1	0	0	0	1	0	0	0	1	0	0	0	0	0	1	1	0	1	0	0	1	0	1	1	1	1	1	1	1	0	0	0	0
metabinner_orig_165	0	1	0	1	0	0	1	1	1	0	1	1	0	1	1	1	1	0	1	0	1	0	0	0	0	0	0	0	0	1	1	1	0	1	0	0	1	0	1	1	1	1	1	1	1	1	1	0	0
metabinner_orig_166	0	1	0	0	0	0	1	0	1	0	1	1	0	1	1	1	1	0	0	0	1	1	1	0	1	0	0	0	0	0	1	0	0	1	0	0	1	0	1	1	1	1	1	1	1	1	0	0	0
metabinner_orig_167	0	1	0	0	0	0	1	1	1	0	1	0	1	1	1	1	1	0	0	0	1	0	0	0	0	0	0	0	1	0	0	1	0	0	0	0	1	0	1	1	1	1	1	1	1	1	0	0	0
metabinner_orig_168	1	1	0	0	0	0	0	1	0	0	1	0	0	1	1	1	1	0	0	0	1	0	0	1	0	0	0	1	0	0	1	1	0	1	0	1	1	0	1	1	1	1	1	1	1	1	0	0	0
metabinner_orig_169	1	1	0	0	0	0	1	1	1	0	1	1	1	1	1	1	1	0	1	0	0	0	0	1	0	0	1	0	0	0	1	0	0	0	0	0	1	0	1	1	1	1	1	1	1	1	0	0	0
metabinner_orig_17	0	1	0	0	0	0	1	1	0	1	1	1	0	1	0	1	1	0	1	0	1	0	0	1	0	0	0	0	0	0	0	0	0	0	0	0	1	0	1	1	1	1	1	1	1	1	0	0	0
metabinner_orig_170	0	1	0	0	0	0	0	1	0	0	0	0	0	1	1	1	1	0	0	0	1	0	0	0	0	0	0	0	0	0	1	1	0	0	0	0	0	0	1	1	1	1	1	1	1	0	0	0	0
metabinner_orig_172	0	1	0	0	0	0	1	1	1	1	1	1	1	1	1	1	1	0	1	0	1	1	1	1	1	0	0	0	0	0	1	0	0	0	0	0	1	0	1	1	1	1	1	1	1	1	0	0	0
metabinner_orig_176_sub	0	1	0	0	0	0	1	1	1	0	1	1	1	1	1	1	1	0	1	0	1	1	1	1	1	0	0	0	0	0	1	1	0	1	0	0	1	0	1	1	0	0	1	0	1	1	0	0	0
metabinner_orig_178	0	1	0	0	0	0	0	1	1	0	1	1	0	1	1	1	1	0	0	0	1	1	1	0	1	0	0	0	0	0	1	0	0	0	1	0	1	0	1	0	0	1	1	0	1	1	0	1	0
metabinner_orig_179	0	0	0	0	0	0	1	1	1	0	1	0	0	1	1	1	0	1	0	0	1	0	0	0	0	0	0	0	0	0	1	1	0	0	0	0	1	0	1	1	1	1	1	1	1	1	0	0	0
metabinner_orig_18	0	1	0	0	0	0	1	1	1	0	1	0	0	1	1	1	1	0	0	0	1	1	1	1	0	0	0	1	0	0	1	1	0	1	0	1	1	0	1	1	1	1	1	1	1	1	0	0	0
metabinner_orig_180	1	1	0	0	0	0	1	1	1	1	1	1	1	1	1	1	1	0	0	0	1	0	0	1	1	0	0	0	0	0	1	0	0	0	0	0	1	0	1	1	0	0	1	1	1	1	0	0	1
metabinner_orig_182	0	1	0	0	0	0	0	1	1	0	1	1	0	1	1	1	1	0	0	0	1	1	1	1	0	0	0	0	0	0	1	0	0	0	0	0	1	0	1	1	1	1	1	0	1	1	0	0	0
metabinner_orig_184	0	1	0	0	0	0	0	1	1	0	1	0	0	1	1	1	0	0	0	0	1	1	1	0	1	0	0	0	0	0	1	0	0	0	1	0	1	0	1	1	1	1	1	0	1	1	0	1	0
metabinner_orig_186	0	1	0	0	0	0	0	1	1	0	1	0	0	1	1	1	1	0	0	0	1	1	1	0	0	0	0	0	0	0	1	0	0	0	1	0	1	0	1	1	1	1	1	0	1	1	0	1	0
metabinner_orig_188	0	1	0	0	0	0	1	0	0	0	1	0	0	1	1	1	1	0	0	1	1	0	0	1	0	0	0	0	0	0	1	1	0	0	0	0	1	0	1	1	1	1	1	1	1	0	0	0	0
metabinner_orig_191_sub	0	1	0	0	0	0	0	0	0	0	0	0	0	1	1	1	1	0	0	0	1	0	0	0	0	0	0	0	0	1	1	0	0	1	0	1	0	0	1	1	1	1	1	1	1	1	0	0	0
metabinner_orig_192_sub	0	1	0	0	0	0	0	1	1	0	1	0	0	1	1	1	1	0	0	0	0	1	1	0	0	0	0	0	0	0	1	0	0	0	1	0	1	0	1	1	1	1	1	1	1	1	0	1	0
metabinner_orig_196	0	1	0	1	0	0	1	1	1	1	1	1	0	1	1	1	1	0	1	1	1	1	1	0	1	0	0	1	0	0	1	1	0	1	0	1	1	0	1	1	1	1	1	1	1	1	0	0	0
metabinner_orig_199	0	1	0	0	0	0	1	1	0	0	1	0	0	1	1	1	1	0	1	1	1	0	0	0	0	0	0	0	0	0	1	1	0	1	0	0	1	0	1	1	1	1	1	1	1	1	1	0	0
metabinner_orig_2	0	1	0	0	0	0	1	0	0	0	0	0	0	1	0	1	1	0	0	0	0	0	0	0	0	0	0	0	0	0	0	0	0	1	0	0	1	0	0	1	0	0	0	0	1	1	0	0	0
metabinner_orig_20	0	1	0	0	0	0	0	1	1	0	1	1	0	1	1	1	1	0	0	0	1	0	0	0	1	0	0	1	1	0	1	0	0	0	1	0	1	0	1	1	1	1	1	1	1	1	0	1	0
metabinner_orig_200	0	1	0	0	0	0	1	0	1	0	1	1	0	1	1	1	1	0	0	0	1	1	1	0	1	0	0	1	1	0	1	1	0	1	1	1	1	0	1	1	1	1	1	1	1	1	0	0	0
metabinner_orig_202	1	1	0	0	0	0	1	1	1	1	1	1	1	1	1	1	1	0	1	0	1	1	1	1	1	0	0	0	0	0	1	0	0	0	0	0	1	0	1	1	1	1	1	1	1	1	0	0	0
metabinner_orig_203	1	1	0	0	0	0	1	1	1	1	1	0	0	1	1	1	1	0	1	0	1	1	1	1	0	0	0	0	0	0	1	1	0	1	0	0	1	0	1	1	1	1	1	1	1	1	1	0	0
metabinner_orig_208	0	1	0	0	0	0	0	1	1	0	1	0	0	1	1	1	1	0	0	0	1	1	1	0	1	0	0	0	0	0	1	0	0	0	1	0	1	0	1	0	1	1	1	0	1	1	0	1	0
metabinner_orig_209	0	1	0	0	0	0	1	1	0	0	0	0	0	1	1	1	1	0	0	0	1	0	0	0	0	0	0	0	0	1	1	1	0	1	0	1	0	0	1	1	1	1	1	1	1	1	0	0	0
metabinner_orig_21	0	1	0	1	0	0	1	1	0	0	1	1	0	1	1	1	1	0	1	1	1	0	0	0	0	0	0	1	0	0	1	0	0	1	0	0	1	0	1	1	1	1	1	1	1	1	1	0	0
metabinner_orig_210	0	1	0	0	0	0	1	1	1	0	1	0	0	1	1	1	1	0	0	1	1	0	0	1	0	0	0	0	0	0	1	1	0	1	0	1	1	0	1	1	1	1	1	1	1	1	0	0	0
metabinner_orig_211	0	1	0	0	0	0	0	0	0	0	1	0	0	1	1	1	1	0	0	0	1	1	1	1	0	0	0	0	0	0	1	0	0	1	0	0	1	0	1	1	0	0	1	1	1	0	0	0	0
metabinner_orig_212	0	1	0	0	0	0	0	1	0	0	0	0	0	1	1	1	1	0	0	0	0	0	0	0	0	0	0	0	0	0	0	0	0	1	0	0	1	0	1	1	1	1	1	1	1	1	0	0	0
metabinner_orig_215	0	1	0	0	0	0	1	1	0	0	1	0	0	1	1	1	1	0	1	1	1	0	0	0	0	0	0	1	0	0	1	1	0	1	0	0	0	0	1	1	1	1	1	1	1	1	0	0	0
metabinner_orig_216	0	0	0	0	0	0	1	1	1	1	1	1	0	1	1	1	0	0	1	1	1	0	0	0	0	0	0	0	0	0	1	0	0	0	0	0	1	0	1	1	1	1	1	1	1	1	0	0	0
metabinner_orig_219	0	1	0	0	0	0	0	0	0	0	1	0	1	1	1	1	1	0	0	0	0	0	0	0	0	0	0	0	0	0	0	0	0	0	0	0	1	0	0	1	0	0	0	0	1	0	0	0	0
metabinner_orig_220	1	1	0	0	0	0	1	1	1	1	1	0	0	1	1	1	1	0	0	0	1	1	1	1	0	0	0	0	0	0	1	1	0	1	1	0	1	0	1	1	1	1	1	1	1	1	0	0	0
metabinner_orig_222	0	1	0	0	0	0	1	1	1	0	1	0	1	1	1	1	1	0	0	0	1	0	0	1	0	0	0	0	0	0	1	1	0	1	0	0	1	0	1	1	1	1	1	1	1	1	0	0	0
metabinner_orig_225	0	0	0	1	0	0	1	1	1	0	1	1	0	1	1	1	0	0	0	0	1	0	0	0	0	0	0	0	0	0	1	0	0	0	0	0	1	1	1	1	1	1	1	1	1	1	0	0	0
metabinner_orig_226	0	1	0	0	0	0	0	0	0	0	0	0	0	1	1	1	1	0	0	0	0	0	0	0	0	0	0	1	0	0	1	0	0	1	0	0	0	0	1	1	0	0	1	1	1	0	0	0	0
metabinner_orig_228	0	1	0	0	0	0	0	1	1	0	1	0	0	1	1	1	1	0	0	0	1	1	1	0	1	0	0	0	0	0	1	0	0	0	1	1	1	0	1	1	1	1	1	0	1	1	0	0	0
metabinner_orig_230	0	1	0	0	0	0	1	0	0	0	1	1	0	1	1	1	1	0	0	0	1	1	1	0	0	0	0	0	0	0	1	0	0	0	0	1	1	0	1	1	1	1	1	0	1	0	0	0	0
metabinner_orig_231_sub	1	1	0	0	0	0	0	1	1	0	1	0	0	1	1	1	1	0	0	0	1	0	0	0	0	0	0	1	0	0	1	1	0	1	0	1	1	0	1	1	1	1	1	1	1	1	0	0	0
metabinner_orig_236	0	1	0	0	0	0	1	1	1	0	1	1	1	1	1	1	1	0	0	0	1	0	0	1	0	0	0	0	0	0	1	0	0	1	0	0	1	0	1	1	1	1	1	1	1	1	0	0	0
metabinner_orig_238	0	0	0	0	0	0	1	1	1	1	1	0	1	1	1	1	0	0	1	0	1	0	0	0	0	0	0	0	0	0	1	1	0	0	1	0	1	0	1	1	1	1	1	1	1	1	0	0	0
metabinner_orig_239	0	1	0	0	0	0	1	1	1	0	1	1	1	1	1	1	1	1	0	0	1	1	1	1	1	0	0	0	0	0	1	0	0	0	0	1	1	1	1	1	1	1	1	0	1	0	0	0	0
metabinner_orig_24	0	1	0	0	0	0	0	0	0	0	0	0	1	1	1	1	1	0	0	0	1	0	0	0	0	0	0	0	0	0	1	1	0	0	0	0	1	0	1	1	0	0	1	0	1	0	0	0	0
metabinner_orig_241	0	1	0	0	0	0	0	1	1	0	0	0	0	1	1	1	1	0	0	0	0	1	1	1	0	0	0	0	0	0	1	0	0	0	0	0	1	0	1	1	1	1	1	1	1	1	0	0	0
metabinner_orig_242	0	1	0	1	0	0	1	1	0	0	0	0	0	1	1	1	1	0	1	0	1	0	0	0	0	0	0	1	0	0	1	0	0	1	0	1	1	0	1	1	1	1	1	1	1	1	1	0	0
metabinner_orig_244	0	1	0	0	0	0	0	1	0	0	1	1	0	1	1	1	1	0	0	0	1	1	1	0	0	0	0	0	0	0	1	0	0	0	0	1	1	0	1	1	0	0	1	0	1	1	0	0	0
metabinner_orig_245	0	0	0	0	0	0	0	1	1	0	1	0	0	1	1	1	1	0	0	0	1	1	1	0	1	0	0	0	0	0	1	0	0	0	1	0	1	0	1	1	1	1	1	0	1	1	0	1	0
metabinner_orig_247	1	1	0	1	0	0	1	1	1	0	1	1	1	1	1	1	1	0	0	0	1	0	0	0	1	0	0	1	0	0	1	0	0	1	1	1	1	0	1	1	1	1	1	1	1	1	0	0	0
metabinner_orig_25	0	1	0	0	0	0	1	1	1	0	0	0	0	1	1	1	1	0	0	0	0	0	0	0	0	0	0	1	0	0	1	1	0	1	0	0	0	0	1	1	1	1	1	1	1	1	0	0	0
metabinner_orig_252	0	1	0	0	0	0	1	1	0	0	1	0	0	1	1	1	1	0	0	0	1	0	0	1	0	0	0	1	0	0	1	1	0	1	0	0	1	0	1	1	1	1	1	1	1	1	0	0	0
metabinner_orig_253	1	1	0	0	0	0	1	1	1	1	1	0	0	1	1	1	1	0	0	0	1	1	1	1	0	0	0	0	0	0	1	1	0	1	1	0	1	0	1	1	1	1	1	1	1	0	0	0	0
metabinner_orig_255	0	1	0	0	0	0	0	0	0	0	1	1	0	1	1	1	1	0	0	0	1	1	1	0	0	0	0	0	0	0	1	0	0	0	0	1	1	0	1	1	1	1	1	1	1	1	0	0	0
metabinner_orig_258	1	1	0	0	0	0	1	1	1	1	1	1	1	1	1	1	1	0	0	1	1	0	0	1	0	0	1	1	1	0	1	1	0	1	1	0	1	0	1	1	1	1	1	1	1	1	0	0	0
metabinner_orig_259	0	1	0	0	0	0	1	0	0	0	1	0	0	1	1	1	1	0	0	0	0	0	0	0	0	0	0	1	0	0	1	0	0	0	0	0	1	0	1	1	0	1	1	1	1	0	0	0	0
metabinner_orig_26	0	0	0	0	0	0	1	1	1	1	1	0	1	1	1	1	0	0	0	0	1	0	0	0	0	0	0	0	0	0	1	1	0	0	0	0	1	0	1	1	1	1	1	1	1	1	0	0	0
metabinner_orig_260	0	1	0	1	0	0	1	1	0	0	1	1	0	1	1	1	1	0	0	0	1	0	0	0	0	0	0	0	0	0	0	0	0	1	0	1	0	0	1	1	1	1	1	1	1	1	0	0	0
metabinner_orig_261	0	1	0	1	0	0	1	1	0	0	1	1	0	1	0	1	1	0	0	0	0	0	0	1	0	0	0	0	0	0	1	0	0	0	0	0	0	0	1	1	1	1	1	1	1	1	0	0	0
metabinner_orig_263	1	0	0	0	0	0	1	1	1	0	1	0	0	1	1	1	1	0	1	0	1	0	0	0	0	0	0	1	1	0	1	1	0	0	1	0	1	0	1	1	1	1	1	1	1	1	0	0	0
metabinner_orig_264	0	1	0	0	0	0	1	1	1	0	1	0	1	1	1	1	1	0	0	0	1	1	1	1	1	0	0	0	0	0	1	0	0	0	0	0	1	0	1	1	0	0	1	0	1	1	0	0	0
metabinner_orig_273	0	1	0	0	0	0	0	0	0	0	0	0	0	1	0	1	1	0	0	0	1	0	0	0	0	0	0	0	0	0	1	0	0	0	0	1	1	0	1	1	0	0	1	1	1	0	0	0	0
metabinner_orig_276	0	1	0	0	0	0	0	0	1	0	0	1	0	1	1	1	1	0	0	0	1	0	0	0	0	0	0	0	0	0	1	0	0	1	1	0	1	0	1	1	0	1	1	0	1	0	0	0	0
metabinner_orig_28	0	1	0	0	0	0	0	1	1	0	1	1	1	1	1	1	1	0	0	0	1	1	1	0	1	0	0	1	0	0	1	0	0	0	1	0	1	0	1	1	1	1	1	0	1	1	0	1	0
metabinner_orig_282	1	1	0	0	0	0	1	1	1	1	1	0	0	1	1	1	1	0	1	0	1	0	0	1	0	0	0	0	1	0	1	1	0	1	0	0	1	0	1	1	1	1	1	1	1	1	0	0	0
metabinner_orig_283	0	1	0	0	0	0	0	0	1	0	1	1	0	1	1	1	1	0	0	0	1	1	1	0	1	0	0	0	0	0	1	0	0	0	1	0	1	0	1	1	0	0	1	1	1	1	0	1	0
metabinner_orig_284_sub	0	1	0	0	0	0	1	1	0	0	1	1	1	1	1	1	1	0	0	0	1	0	0	1	0	0	0	0	0	0	1	0	0	0	0	0	1	0	1	1	1	0	1	0	1	1	0	0	0
metabinner_orig_285	0	1	0	0	0	0	0	0	1	0	1	0	0	1	1	1	1	0	0	0	1	1	1	0	0	0	0	1	0	0	1	0	0	0	1	0	1	0	1	1	1	1	1	0	1	1	0	1	0
metabinner_orig_287	0	1	0	0	0	0	0	0	0	0	1	1	1	1	1	1	1	0	1	0	1	1	1	0	1	0	0	1	0	0	1	0	0	1	0	0	1	0	1	1	0	1	1	1	1	1	0	0	0
metabinner_orig_29	1	1	0	0	0	0	1	1	1	1	1	0	0	1	1	1	1	0	1	0	1	0	0	1	0	0	1	0	0	0	1	1	0	1	0	0	1	0	1	1	1	1	1	1	1	1	0	0	0
metabinner_orig_290	0	1	0	0	0	0	0	0	1	0	1	1	0	1	1	1	1	0	0	0	1	0	0	0	0	0	0	0	1	0	1	0	0	0	0	0	0	0	1	1	1	1	1	1	1	1	0	0	0
metabinner_orig_291_sub	0	1	0	0	0	0	0	1	1	0	1	0	0	1	1	1	0	0	0	0	1	1	1	0	0	0	0	0	0	0	1	0	0	0	0	0	1	0	1	1	1	1	1	0	1	1	0	1	0
metabinner_orig_292	0	1	0	0	0	0	1	1	0	0	1	0	0	1	1	1	1	0	1	1	1	0	0	0	0	0	0	0	0	1	1	1	0	1	0	1	0	0	1	1	1	1	1	1	1	1	1	0	0
metabinner_orig_293	0	1	0	0	0	0	1	0	1	0	1	0	0	1	1	1	1	0	0	0	1	1	1	0	1	0	0	1	0	0	1	1	0	1	1	0	1	0	1	1	1	1	1	1	1	1	1	0	0
metabinner_orig_294	0	1	0	0	0	0	1	1	0	0	1	0	0	1	1	1	1	0	0	0	1	0	0	1	0	0	0	1	0	0	1	0	0	1	0	1	1	0	1	1	1	1	1	1	1	1	0	0	0
metabinner_orig_295_sub	0	1	0	0	0	0	1	1	1	0	1	0	0	1	1	1	1	0	0	0	1	1	1	0	1	0	0	1	0	0	1	0	0	0	1	0	1	0	1	1	1	1	1	0	1	1	0	1	0
metabinner_orig_296	0	1	0	0	0	0	1	0	1	0	0	0	0	1	1	1	1	0	0	0	1	0	0	0	0	0	0	0	0	0	0	1	0	1	1	1	1	0	1	1	1	1	1	1	1	1	0	0	0
metabinner_orig_299	0	1	0	0	0	0	1	0	0	0	0	0	0	1	1	1	1	0	0	0	0	0	0	0	0	0	0	0	0	0	1	1	0	0	0	1	1	0	1	1	1	1	1	1	1	0	0	0	0
metabinner_orig_301	0	1	0	0	0	0	1	1	0	0	1	0	0	1	1	1	1	0	0	0	1	0	0	1	0	0	0	1	0	0	0	1	0	1	0	1	1	0	1	1	0	0	1	1	1	1	0	0	0
metabinner_orig_302	0	1	0	0	0	0	0	1	1	0	1	0	0	1	1	1	1	0	0	0	1	1	1	0	1	0	0	0	0	0	1	0	0	0	1	0	1	0	1	1	1	1	1	1	1	1	0	1	0
metabinner_orig_303	0	1	0	1	0	0	1	0	1	0	0	0	1	1	1	1	1	0	0	0	1	1	1	0	1	0	0	0	0	0	1	1	0	1	1	0	1	0	1	1	0	0	1	1	1	0	0	0	0
metabinner_orig_304	0	1	0	0	0	0	1	1	1	0	1	0	0	1	1	1	1	0	0	1	1	0	0	1	0	0	0	1	0	0	1	1	0	1	0	0	1	0	1	1	1	1	1	1	1	1	0	0	0
metabinner_orig_305	1	1	0	0	0	0	1	1	1	1	1	1	1	1	1	1	1	0	1	1	1	1	1	1	1	0	0	0	0	0	1	1	0	1	1	0	1	0	1	1	1	1	1	1	1	1	0	0	0
metabinner_orig_306	0	1	0	1	0	0	0	0	1	0	1	1	0	1	1	1	1	0	0	1	1	1	1	0	0	0	0	1	0	0	1	0	0	1	0	0	1	0	1	1	1	1	1	1	1	1	0	0	0
metabinner_orig_307	0	1	0	0	0	0	0	1	0	0	0	0	0	1	1	1	1	0	0	0	0	0	0	0	0	0	0	0	0	1	1	0	0	1	0	0	0	0	1	1	1	1	1	1	1	0	0	0	0
metabinner_orig_309	1	1	0	0	0	0	1	1	1	1	1	1	1	1	1	1	1	0	1	0	1	1	1	1	1	0	1	0	1	0	1	1	0	0	1	0	1	0	1	1	1	1	1	1	1	1	0	0	0
metabinner_orig_31	0	1	0	0	0	0	1	1	0	0	1	0	1	1	1	1	1	0	0	1	1	0	0	0	0	0	0	0	0	0	0	0	0	1	0	0	1	0	1	1	0	0	1	0	1	0	0	0	0
metabinner_orig_312	0	1	0	0	0	0	0	1	1	0	1	0	0	1	1	1	1	0	0	0	1	1	1	0	1	0	0	0	0	0	1	0	0	0	1	0	1	0	1	1	1	1	1	0	1	1	0	1	0
metabinner_orig_313	0	1	0	0	0	0	1	0	0	0	1	0	0	1	1	1	1	0	1	1	0	0	0	0	0	0	0	0	0	0	1	0	0	1	0	0	0	0	1	1	1	1	1	1	1	1	0	0	0
metabinner_orig_314	0	1	0	0	0	0	1	1	0	0	0	0	0	1	1	1	1	0	0	0	1	0	0	1	0	0	0	1	0	0	1	1	0	1	0	1	1	0	1	1	1	1	1	1	1	1	0	0	0
metabinner_orig_320	0	1	0	0	0	0	1	1	0	0	1	0	0	1	1	1	1	0	0	1	1	0	0	1	0	0	0	1	0	0	1	1	0	1	0	1	1	0	1	1	0	1	1	1	1	1	0	0	0
metabinner_orig_322	0	1	0	0	0	0	0	1	1	0	1	0	0	1	1	1	1	0	0	0	1	1	1	0	1	0	0	0	0	0	1	0	0	0	1	0	1	0	1	1	0	0	1	1	1	1	0	0	0
metabinner_orig_327	0	1	0	0	0	0	1	1	1	0	1	0	0	1	1	1	1	0	0	0	1	0	0	1	0	0	0	0	0	0	1	0	0	1	0	0	1	0	1	1	0	1	1	1	1	1	0	0	0
metabinner_orig_332	0	1	0	0	0	0	1	0	1	0	1	0	1	1	1	1	1	0	0	0	1	0	0	0	0	0	0	0	1	0	1	1	0	0	0	0	0	0	1	1	0	0	1	1	1	1	0	0	0
metabinner_orig_333	0	1	0	0	0	0	1	1	0	0	0	0	0	1	1	1	1	0	1	0	0	0	0	0	0	0	0	0	0	0	1	0	0	1	0	0	0	0	1	1	1	1	1	1	1	1	0	0	0
metabinner_orig_334	0	1	0	1	0	0	1	1	0	0	1	0	0	1	1	1	1	0	1	0	1	0	0	0	0	0	0	1	1	0	1	1	0	1	0	0	1	0	1	1	1	1	1	1	1	1	1	0	0
metabinner_orig_34	0	1	0	0	0	0	1	1	0	1	1	0	1	1	1	1	1	0	1	1	1	0	0	0	0	0	0	0	0	0	1	0	0	0	0	0	1	0	1	1	1	1	1	0	1	0	0	0	0
metabinner_orig_342	0	0	0	0	0	0	0	0	0	0	0	0	0	0	0	0	0	0	0	0	0	0	0	0	0	0	0	0	0	0	0	0	0	0	0	0	0	0	0	0	0	0	0	0	1	0	0	0	0
metabinner_orig_347	0	1	0	0	0	0	1	1	1	1	1	0	1	1	1	1	1	0	1	1	1	0	0	0	0	0	0	0	1	0	1	0	0	1	0	0	1	0	1	1	1	1	1	1	1	1	0	0	0
metabinner_orig_35	0	1	0	0	0	0	1	1	0	0	1	0	0	1	1	1	1	0	0	1	1	0	0	1	0	0	0	1	0	0	1	1	0	1	0	0	1	0	1	1	1	1	1	1	1	1	0	0	0
metabinner_orig_350_sub	0	1	0	0	0	0	1	1	1	1	1	1	1	1	1	1	1	0	1	1	1	0	0	0	1	0	0	0	0	0	1	1	0	0	1	0	1	0	1	1	1	1	1	1	1	1	0	0	0
metabinner_orig_352	1	1	0	0	0	0	0	0	1	0	1	0	1	1	1	1	1	0	0	0	1	1	1	1	0	0	0	0	0	0	1	1	0	0	0	0	1	0	1	1	0	1	1	1	1	0	0	0	0
metabinner_orig_353	0	1	0	0	0	0	0	0	0	0	0	1	0	1	1	1	1	0	0	0	1	0	0	0	1	0	0	0	0	0	1	0	0	0	0	0	0	0	1	1	0	1	1	1	1	1	0	0	0
metabinner_orig_357	1	1	1	0	0	0	1	1	1	1	1	1	0	1	1	1	0	0	0	0	1	0	0	0	0	0	0	1	0	0	1	0	0	0	0	0	1	0	1	1	1	1	1	1	1	1	0	0	0
metabinner_orig_360	0	1	0	0	0	0	1	1	1	0	1	1	0	1	1	1	1	0	0	0	1	0	0	0	0	0	0	0	0	0	1	0	0	1	0	0	1	0	1	1	1	1	1	1	1	1	0	0	0
metabinner_orig_364	1	1	0	0	0	0	0	1	1	0	1	0	1	1	1	1	1	0	1	0	1	0	0	1	0	0	0	0	0	0	1	0	0	0	1	0	1	0	1	1	1	1	1	1	1	1	0	0	0
metabinner_orig_365	1	1	0	0	0	0	1	1	1	1	1	1	1	1	1	1	1	0	1	0	1	1	1	1	1	0	0	0	0	0	1	1	0	1	1	1	1	1	1	1	0	1	1	1	1	1	0	0	0
metabinner_orig_367	0	1	0	0	0	0	1	1	0	1	0	0	0	1	1	1	1	0	1	0	1	0	0	0	0	0	0	0	0	0	1	0	0	0	0	0	1	0	1	1	1	0	1	1	1	0	0	0	0
metabinner_orig_37	0	1	0	0	0	0	1	1	1	0	0	0	0	1	1	1	1	0	0	0	1	0	0	1	0	0	0	1	0	0	1	1	0	1	0	1	1	0	1	1	1	1	1	1	1	1	0	0	0
metabinner_orig_375	0	1	0	0	0	0	1	1	1	1	1	1	1	1	1	1	1	0	0	0	0	1	1	1	1	0	0	0	0	0	1	1	0	1	0	1	1	1	1	1	1	1	1	1	1	1	0	0	0
metabinner_orig_377	1	1	0	0	0	0	1	1	1	1	1	1	1	1	1	1	1	0	1	0	1	1	1	0	0	0	0	1	0	0	1	0	0	0	0	0	1	0	1	1	1	1	1	1	1	0	0	0	0
metabinner_orig_38	0	1	0	0	0	0	1	1	1	0	0	0	0	1	1	1	1	0	0	0	1	1	1	1	0	0	0	1	0	0	1	1	0	1	0	1	1	0	1	1	1	1	1	1	1	1	0	0	0
metabinner_orig_381	0	1	0	0	0	0	0	0	1	0	1	0	0	1	1	1	0	0	0	0	1	1	1	0	0	0	0	0	0	0	1	0	0	0	0	0	1	0	1	1	1	1	1	0	1	1	0	1	0
metabinner_orig_382	0	1	0	0	0	0	0	0	1	0	0	0	0	1	1	1	1	0	0	0	1	1	1	0	0	0	0	0	0	0	1	0	0	0	1	0	1	0	1	1	1	1	1	0	1	1	0	0	0
metabinner_orig_383	1	1	0	0	0	0	1	1	1	0	1	1	1	1	1	1	1	0	0	0	1	1	1	1	1	0	1	0	0	0	1	1	0	0	0	1	1	0	1	1	1	1	1	1	1	0	0	0	0
metabinner_orig_392	0	1	0	0	0	0	0	0	0	0	0	0	0	1	1	1	1	0	0	0	0	0	0	0	0	0	0	0	0	1	0	0	0	1	0	0	0	0	1	1	1	1	1	1	1	0	0	0	0
metabinner_orig_393	0	1	0	0	0	0	1	1	1	0	1	0	0	1	0	1	1	0	0	0	1	1	1	0	0	0	0	0	0	0	1	0	0	1	0	0	1	0	1	1	1	1	1	1	1	1	0	0	0
metabinner_orig_394	1	1	0	0	0	0	1	1	1	1	1	1	1	1	1	1	1	0	1	0	1	1	1	1	1	0	1	0	0	0	1	1	0	0	0	0	1	0	1	1	1	1	1	1	1	1	0	0	0
metabinner_orig_405	0	0	0	0	0	0	0	0	0	0	0	0	0	0	0	1	0	0	0	0	0	0	0	0	0	0	0	0	0	0	0	0	0	0	0	0	0	0	1	1	1	1	1	0	1	0	0	0	0
metabinner_orig_408_sub	0	1	0	0	0	0	0	0	1	0	1	1	0	1	1	1	1	0	0	1	1	0	0	0	1	0	0	0	0	0	1	0	0	0	0	0	1	0	1	1	1	1	1	1	1	1	0	1	0
metabinner_orig_409	0	1	0	0	0	0	1	0	1	0	1	1	1	1	1	1	1	0	0	1	0	0	0	0	0	0	0	0	0	0	0	0	0	1	0	1	1	0	1	1	0	0	1	1	1	1	0	0	0
metabinner_orig_410	0	1	0	1	0	0	1	1	0	0	1	0	0	1	1	1	1	0	0	1	0	0	0	0	0	0	0	0	0	0	0	1	0	1	0	1	0	0	1	1	1	1	1	1	1	1	0	0	0
metabinner_orig_411	0	0	0	0	0	0	0	0	0	0	0	0	0	0	0	1	0	0	0	0	0	0	0	0	0	0	0	0	0	0	0	0	0	0	0	0	0	0	0	1	1	1	0	0	1	0	0	0	0
metabinner_orig_413_sub	1	1	0	0	0	0	1	1	1	1	1	1	1	1	1	1	1	1	1	0	1	1	1	1	1	0	0	0	0	0	1	0	0	1	0	0	1	0	1	1	1	1	1	1	1	0	0	0	0
metabinner_orig_416	1	1	0	0	0	0	1	1	1	0	1	1	1	1	1	1	1	0	1	1	1	1	1	1	1	0	1	0	0	0	1	0	0	0	1	0	1	1	1	1	1	1	1	1	1	1	0	0	0
metabinner_orig_418_sub	0	1	0	0	0	0	1	1	0	0	0	0	0	1	1	1	1	0	0	0	1	0	0	1	0	0	0	1	0	0	1	0	0	1	0	1	1	0	1	1	1	1	1	1	1	1	0	0	0
metabinner_orig_419	0	0	0	0	0	0	1	1	0	1	1	0	0	1	1	1	1	0	1	1	1	0	0	0	0	0	0	0	1	0	1	1	0	1	0	1	1	0	1	1	1	1	1	1	1	0	0	0	0
metabinner_orig_42	0	1	0	0	0	0	0	0	0	0	0	0	0	1	1	1	1	0	0	0	0	0	0	0	0	0	0	0	0	0	1	0	0	0	0	0	1	0	1	1	0	0	1	0	1	0	0	0	0
metabinner_orig_426	0	1	0	1	0	0	1	0	0	0	1	0	0	1	1	1	1	0	1	1	1	0	0	0	0	0	0	1	0	0	1	1	0	1	0	0	1	0	1	1	1	1	1	1	1	1	1	0	0
metabinner_orig_428	0	1	0	0	0	0	1	0	0	0	1	0	1	1	1	1	0	0	0	0	1	0	0	1	0	0	0	0	0	0	1	1	0	1	0	1	0	0	1	1	1	1	1	1	1	1	0	0	0
metabinner_orig_43	0	1	0	0	0	0	0	0	0	0	1	0	0	1	1	1	1	0	0	0	1	0	0	0	0	0	0	0	0	0	1	0	0	0	1	0	1	0	1	1	1	0	1	0	1	0	0	0	0
metabinner_orig_430	0	1	0	0	0	0	0	1	1	0	1	1	0	1	1	1	1	0	0	0	1	1	1	0	1	0	0	0	0	0	1	0	0	0	1	0	1	0	1	0	1	1	1	0	1	1	0	0	0
metabinner_orig_432	0	1	0	0	0	0	0	1	1	0	1	1	0	1	1	1	1	0	0	0	1	1	1	0	1	0	0	0	0	0	1	0	0	0	1	0	1	0	1	1	0	1	1	1	1	1	0	1	0
metabinner_orig_439	0	1	0	1	0	0	1	1	0	0	1	0	0	1	1	1	1	0	0	1	1	0	0	0	0	0	0	0	0	0	1	1	0	1	0	1	1	0	1	1	1	1	1	1	1	1	0	0	0
metabinner_orig_440	1	0	0	0	0	0	1	1	1	1	1	1	0	1	1	1	0	0	0	0	1	0	0	0	0	0	0	0	1	0	1	1	0	0	0	1	1	1	1	1	1	1	1	1	1	1	0	0	0
metabinner_orig_447	1	1	0	0	0	0	0	1	1	0	1	1	1	1	1	1	1	0	0	0	1	1	1	1	1	0	0	0	0	0	1	1	0	0	0	1	1	0	1	1	1	1	1	1	1	0	0	0	0
metabinner_orig_448	0	0	0	0	0	0	1	1	1	1	1	1	0	1	1	1	1	0	0	0	1	0	0	0	0	0	1	0	0	0	1	1	0	1	1	1	1	0	1	1	1	1	1	1	1	1	0	0	0
metabinner_orig_449_sub	0	1	0	0	0	0	1	0	1	0	1	0	0	1	1	1	1	0	0	0	1	0	0	0	0	0	0	1	0	0	1	0	0	1	0	0	1	0	0	1	1	1	0	1	1	1	0	0	0
metabinner_orig_45	1	1	0	0	0	0	1	1	1	1	1	1	1	1	1	1	1	0	0	0	1	1	1	1	1	0	1	0	0	0	1	1	0	0	0	0	1	0	1	1	1	1	1	0	1	1	0	0	0
metabinner_orig_453	0	1	0	0	0	0	1	0	0	0	1	0	0	1	1	1	1	0	0	0	1	0	0	0	0	0	0	0	0	0	1	0	0	1	1	1	1	0	1	1	1	1	1	1	1	1	0	0	0
metabinner_orig_454	0	1	0	0	0	0	0	1	1	0	0	0	0	1	1	1	1	0	0	0	1	0	0	0	1	0	0	0	0	0	1	0	0	0	1	0	1	0	1	1	0	0	1	0	1	1	0	1	0
metabinner_orig_460	0	1	0	0	0	0	1	0	1	1	1	0	0	1	1	1	0	0	0	0	1	0	0	1	0	0	0	1	0	0	1	0	0	1	0	1	1	0	1	1	1	1	1	1	1	1	0	0	0
metabinner_orig_463	1	0	0	0	0	0	1	1	1	0	0	0	0	1	1	1	0	0	1	0	1	0	0	0	0	0	0	0	1	0	1	1	0	0	0	1	1	0	1	1	1	1	1	1	1	1	0	0	0
metabinner_orig_466	0	1	0	0	0	0	1	0	0	0	0	0	0	1	1	1	1	0	0	0	0	0	0	0	0	0	0	0	0	0	1	0	0	1	0	1	0	0	1	1	0	1	1	1	1	0	0	0	0
metabinner_orig_47	1	1	0	0	0	0	1	1	1	1	1	0	1	1	1	1	1	0	0	0	1	0	0	1	1	0	0	0	0	0	1	1	0	0	0	0	1	0	1	1	1	1	1	1	1	1	0	0	0
metabinner_orig_471	0	1	0	0	0	0	1	1	1	0	1	0	0	1	1	1	1	0	0	0	1	1	1	0	0	0	0	1	0	0	1	1	0	0	0	1	1	0	1	1	1	1	1	0	1	1	0	0	0
metabinner_orig_472	0	1	0	0	0	1	1	1	0	0	0	0	0	1	1	1	0	1	0	0	1	0	0	0	0	0	0	1	1	0	1	0	0	1	0	0	1	0	1	1	1	1	1	1	1	1	0	0	0
metabinner_orig_473_sub	0	1	0	0	0	0	1	1	0	0	1	0	0	1	1	1	1	0	0	0	1	0	0	1	0	0	0	1	0	0	1	1	0	1	0	0	1	0	1	1	0	0	1	1	1	1	0	0	0
metabinner_orig_474	0	1	0	0	0	0	1	1	1	1	1	0	1	1	1	1	0	0	1	0	1	0	0	0	0	0	0	0	0	0	1	1	0	1	0	0	1	0	1	1	1	1	1	1	1	1	0	0	0
metabinner_orig_478_sub	0	1	0	0	0	0	1	1	1	0	1	0	0	1	1	1	1	0	0	0	1	1	1	0	1	0	0	1	0	0	1	1	0	0	1	0	1	0	1	1	1	1	1	1	1	1	0	1	0
metabinner_orig_48	0	1	0	0	0	0	0	1	1	0	1	0	0	1	1	1	1	0	0	0	1	1	1	0	1	0	0	0	0	0	1	0	0	0	1	0	1	0	1	1	1	1	1	1	1	1	0	1	0
metabinner_orig_480	0	1	0	0	0	0	1	1	1	1	1	0	1	1	1	1	1	0	1	0	1	0	0	0	0	0	1	1	1	0	1	0	0	1	0	0	1	0	1	1	1	1	1	1	1	1	0	0	0
metabinner_orig_481	0	1	0	0	0	0	1	1	1	1	1	1	1	1	1	1	1	1	1	0	1	0	0	1	0	0	0	0	0	0	1	0	0	1	1	0	1	0	1	1	1	1	1	0	1	0	0	0	0
metabinner_orig_484	0	1	0	1	0	0	1	1	0	0	0	0	0	1	1	1	1	0	1	0	1	0	0	0	0	0	0	0	1	1	0	0	0	1	0	0	0	0	1	1	1	1	1	1	1	1	1	0	0
metabinner_orig_489	0	1	0	0	1	0	1	1	0	0	1	0	0	1	1	1	1	0	0	0	1	1	1	1	0	0	0	1	0	0	1	1	0	1	0	0	1	0	1	1	0	0	1	1	1	1	0	0	0
metabinner_orig_49	1	0	0	0	0	0	1	1	1	0	1	1	0	1	1	1	0	0	1	0	1	0	0	0	0	0	0	0	0	0	1	1	0	0	0	1	1	1	1	1	1	1	1	1	1	1	0	0	0
metabinner_orig_490	0	1	0	0	0	0	0	1	1	0	1	0	0	1	1	1	1	0	1	0	1	0	0	0	0	0	0	0	1	0	1	1	0	1	0	0	1	0	1	1	0	1	1	1	1	0	0	0	0
metabinner_orig_496	0	1	0	0	0	0	1	1	0	1	1	0	0	1	1	1	1	0	1	1	1	0	0	0	0	0	0	0	0	0	1	0	0	1	0	1	1	0	1	1	1	1	1	1	1	1	0	0	0
metabinner_orig_502	0	1	0	0	0	0	1	1	0	0	1	0	0	1	1	1	1	0	0	0	1	0	0	0	0	0	0	1	0	0	1	1	0	1	0	1	1	0	1	1	0	0	1	1	1	1	0	0	0
metabinner_orig_505	0	1	0	0	0	0	0	0	1	0	1	0	0	1	1	1	1	0	0	0	0	0	0	0	0	0	0	1	0	0	1	0	0	1	0	0	0	0	1	1	1	1	1	1	1	1	0	0	0
metabinner_orig_51	1	1	1	0	0	0	1	1	1	0	1	0	0	1	1	1	1	0	0	1	1	0	0	1	0	0	0	1	0	0	1	1	0	0	1	1	1	0	1	1	1	1	1	1	1	1	0	0	0
metabinner_orig_510_sub	0	0	0	0	0	0	1	1	1	1	1	0	1	1	1	1	1	0	1	0	1	0	0	0	0	0	0	0	0	0	1	1	0	1	0	0	1	0	1	1	1	1	1	1	1	1	0	0	0
metabinner_orig_515	0	1	0	0	0	0	1	1	1	0	1	0	0	1	1	1	1	0	0	0	1	1	1	0	0	0	0	1	0	0	1	0	0	1	0	0	1	0	1	1	1	1	1	1	1	1	0	0	0
metabinner_orig_517	1	1	0	0	0	0	0	1	1	0	1	0	0	1	1	1	1	0	0	0	1	1	1	0	1	0	0	0	0	0	1	0	0	0	1	0	1	0	1	1	0	0	1	0	1	1	0	1	0
metabinner_orig_519	0	1	0	0	0	0	1	0	1	0	0	0	0	1	1	1	1	0	0	0	0	0	0	0	0	0	0	1	0	0	1	0	0	1	0	1	0	0	1	1	1	1	1	1	1	0	0	0	0
metabinner_orig_52	0	1	0	1	0	0	1	1	0	0	1	0	0	1	1	1	1	0	1	1	1	0	0	0	0	0	0	1	0	0	1	1	0	1	0	1	1	0	1	1	1	1	1	1	1	1	0	0	0
metabinner_orig_522_sub	0	1	0	0	0	0	1	1	1	0	1	1	1	1	1	1	1	0	0	0	1	1	1	1	1	0	0	0	0	0	1	1	0	1	1	1	1	0	1	1	1	1	1	1	1	1	0	0	0
metabinner_orig_524	0	1	0	0	0	0	1	1	1	1	1	1	0	1	1	1	1	0	1	0	1	0	0	0	1	0	0	0	1	0	1	0	0	1	1	0	1	0	1	1	1	1	1	1	1	1	0	0	0
metabinner_orig_53	0	1	0	1	0	0	1	1	0	0	1	1	0	1	1	1	1	0	1	1	1	0	0	0	0	0	0	1	0	0	1	0	0	1	0	0	1	0	1	1	1	1	1	1	1	1	1	0	0
metabinner_orig_531	1	1	0	0	0	0	1	1	1	0	1	0	0	1	1	1	1	0	0	0	1	0	0	1	0	0	0	1	0	0	1	1	0	1	0	0	1	0	1	1	1	1	1	1	1	1	0	0	0
metabinner_orig_536	0	1	0	0	0	0	1	1	0	1	1	0	0	1	1	1	1	0	1	0	1	0	0	1	0	0	0	0	0	0	1	0	0	1	0	1	1	0	1	1	1	1	1	0	1	0	0	0	0
metabinner_orig_538	0	1	0	0	0	0	1	1	1	0	1	1	1	1	1	1	1	0	0	0	1	0	0	0	1	0	1	0	0	0	1	0	0	1	0	0	0	0	1	1	1	1	1	1	1	1	0	0	0
metabinner_orig_54	0	1	0	0	0	0	1	1	1	1	1	0	0	1	1	1	1	0	1	0	1	0	0	1	1	0	0	0	0	0	1	1	0	1	0	0	1	0	1	1	1	1	1	1	1	1	0	0	0
metabinner_orig_541	0	1	0	0	0	0	1	1	0	0	1	0	0	1	1	1	1	0	0	0	1	1	1	1	0	0	0	0	0	0	1	1	0	1	0	1	1	0	1	1	0	0	1	0	1	1	0	0	0
metabinner_orig_553	0	1	0	0	0	0	0	1	1	0	1	0	0	1	1	1	1	0	0	0	1	0	0	0	1	0	0	0	0	0	1	0	0	0	0	0	1	0	1	1	1	1	1	1	1	1	0	0	0
metabinner_orig_556	0	1	0	0	0	0	1	1	0	1	1	0	0	1	1	1	1	0	1	0	1	0	0	0	0	0	0	0	0	0	1	0	0	0	0	1	1	0	1	1	0	0	1	0	1	1	0	0	0
metabinner_orig_562	0	1	0	0	0	0	0	1	0	0	0	0	0	1	1	1	1	0	0	0	0	0	0	0	0	0	0	1	0	0	1	0	0	1	0	1	1	0	1	1	0	0	1	0	1	0	0	0	0
metabinner_orig_57	0	1	0	0	0	0	0	1	1	0	1	0	0	1	1	1	1	0	0	0	1	1	1	0	1	0	0	1	0	0	1	0	0	0	1	0	1	0	1	1	1	1	1	0	1	1	0	1	0
metabinner_orig_572	0	1	0	0	0	0	1	1	1	0	1	1	1	1	1	1	1	0	0	0	1	1	1	1	1	0	0	0	0	0	1	0	0	0	0	0	1	0	1	1	1	1	1	1	1	0	0	0	0
metabinner_orig_573	0	1	0	0	0	0	1	0	0	0	1	1	0	1	1	1	1	0	0	0	0	0	0	0	0	0	0	0	0	0	1	0	0	1	1	0	1	0	1	1	1	1	1	0	1	1	0	0	0
metabinner_orig_575	0	1	0	0	0	0	1	1	1	0	1	1	0	1	1	1	1	0	0	0	1	0	0	0	0	0	1	1	1	0	1	1	0	1	0	0	1	0	1	1	1	1	1	1	1	1	0	0	0
metabinner_orig_58	1	0	0	0	0	0	1	1	1	0	1	1	0	1	1	1	0	0	0	0	1	0	0	0	1	0	0	0	0	0	1	1	0	0	0	0	1	0	1	1	1	1	1	1	1	1	0	0	0
metabinner_orig_59	0	1	0	0	0	0	1	0	0	0	0	0	0	1	1	1	1	0	0	0	1	0	0	1	0	0	0	0	0	0	1	1	0	0	0	0	1	0	1	1	1	1	1	0	1	0	0	0	0
metabinner_orig_590	1	1	0	0	0	0	1	1	1	1	1	0	0	1	1	1	1	0	0	1	1	1	1	1	1	0	0	0	0	0	1	1	0	1	1	0	1	0	1	1	1	1	1	1	1	1	0	0	0
metabinner_orig_598	0	1	0	0	0	0	1	1	0	0	1	0	0	1	1	1	0	0	0	0	1	0	0	1	0	0	0	1	0	0	1	1	0	1	0	0	1	0	1	1	1	1	1	1	1	1	0	0	0
metabinner_orig_6	0	1	0	0	0	0	0	1	1	0	1	0	0	1	1	1	1	0	0	0	1	1	1	0	1	0	0	1	0	0	1	0	0	0	1	0	1	0	1	1	1	1	1	1	1	1	0	0	0
metabinner_orig_60	1	1	0	0	0	0	1	1	1	0	1	1	1	1	1	1	1	0	0	0	1	1	1	1	1	0	0	1	0	0	1	0	0	1	1	0	1	0	1	1	0	0	1	1	1	1	1	0	0
metabinner_orig_603_sub	0	1	0	0	0	0	0	1	1	0	1	1	0	1	1	1	1	0	0	0	1	1	1	0	1	0	0	0	0	0	1	0	0	0	1	0	1	0	0	1	0	0	1	1	1	1	0	0	0
metabinner_orig_61	0	1	0	0	0	0	0	1	0	0	0	0	0	1	1	1	1	0	0	0	0	0	0	0	0	0	0	0	0	0	0	0	0	1	0	0	1	0	1	1	0	0	1	0	1	0	0	0	0
metabinner_orig_64	1	1	0	0	0	0	0	0	0	0	0	0	0	1	1	1	1	0	0	0	0	0	0	0	1	0	0	0	0	0	0	0	0	1	0	0	0	0	1	1	0	0	0	1	1	0	0	0	0
metabinner_orig_640_sub	0	1	0	0	0	0	0	0	1	0	1	0	0	0	1	1	0	0	0	0	1	1	1	0	0	0	0	0	0	0	1	0	0	1	0	1	1	0	1	0	1	1	1	1	1	1	0	0	0
metabinner_orig_647	0	1	0	0	0	0	1	0	0	0	0	0	0	1	1	1	1	0	0	0	0	0	0	0	0	0	0	0	0	0	0	0	0	1	0	0	1	0	1	1	0	1	1	1	1	0	0	0	0
metabinner_orig_648	0	1	0	0	0	0	1	1	1	1	1	0	1	1	1	1	1	0	1	0	0	0	0	1	0	0	0	0	0	0	1	1	0	0	0	0	1	0	1	1	1	1	1	1	1	0	0	0	0
metabinner_orig_65	0	1	0	0	0	0	1	0	1	0	1	0	0	1	1	1	1	0	0	1	1	0	0	0	0	0	0	0	0	0	1	1	0	0	0	0	0	0	1	1	1	1	1	1	1	1	0	0	0
metabinner_orig_650	0	1	0	0	0	0	0	1	1	0	0	0	0	1	1	1	1	0	0	0	1	0	0	0	1	0	0	1	0	0	1	0	0	0	1	0	1	0	1	1	0	0	1	1	1	1	0	1	0
metabinner_orig_653	0	1	0	0	0	0	1	1	0	1	1	0	0	1	1	1	1	0	1	0	1	0	0	0	0	0	0	0	0	0	1	1	0	1	1	1	1	0	1	1	1	1	1	1	1	1	0	0	0
metabinner_orig_67	1	1	0	0	0	0	1	1	1	1	1	1	1	1	1	1	1	0	1	1	1	1	1	1	1	0	1	1	0	0	1	0	0	0	0	1	1	0	1	1	0	1	1	1	1	1	0	0	0
metabinner_orig_672_sub	0	1	0	0	0	0	1	1	1	0	1	0	0	1	1	1	1	0	0	0	1	0	0	1	0	0	0	1	0	0	1	1	0	0	0	0	1	0	1	1	0	0	1	1	1	1	0	0	0
metabinner_orig_68	0	1	0	0	0	0	0	1	0	0	0	0	0	1	1	1	1	0	0	0	1	1	1	0	0	0	0	0	0	0	1	0	0	1	0	1	1	0	1	1	0	0	1	1	1	0	0	0	0
metabinner_orig_683	0	1	0	0	0	0	1	1	1	0	1	1	1	1	1	1	1	0	0	0	1	1	1	1	1	0	1	1	0	0	1	0	0	0	0	0	1	0	1	1	0	0	1	1	1	0	0	0	0
metabinner_orig_692	0	1	0	0	0	0	0	1	1	0	1	0	0	1	1	1	1	0	0	0	1	0	0	0	0	0	1	1	0	0	1	0	0	0	1	0	1	0	1	1	1	1	1	0	1	0	0	1	0
metabinner_orig_696	0	1	0	0	0	0	1	0	0	0	1	0	0	1	1	1	1	0	0	1	1	0	0	1	0	0	0	1	0	0	1	0	0	1	0	1	1	0	1	1	1	1	1	1	1	1	0	0	0
metabinner_orig_7	0	1	0	1	0	0	1	1	0	0	1	0	0	1	1	1	1	0	1	1	1	0	0	0	0	0	0	1	0	0	1	1	0	1	0	0	1	0	1	1	1	1	1	1	1	1	1	0	0
metabinner_orig_703	1	0	0	1	0	0	1	1	1	0	1	1	0	1	1	1	0	0	1	1	1	0	0	0	0	0	0	0	1	0	1	1	0	0	1	1	1	0	1	1	1	1	1	1	1	1	0	0	0
metabinner_orig_708	0	1	0	0	0	0	1	1	0	0	1	0	0	1	1	1	1	0	0	0	1	0	0	1	0	0	0	0	0	0	1	0	0	1	1	0	1	0	1	1	1	1	1	1	1	0	0	0	0
metabinner_orig_71	1	1	0	0	0	0	1	1	1	1	1	1	1	1	1	1	1	0	1	1	1	1	1	1	1	0	0	0	0	0	1	1	0	0	0	0	1	0	1	1	1	1	1	1	1	1	0	0	0
metabinner_orig_711	0	1	0	0	0	0	1	1	1	0	1	0	0	1	1	1	1	0	0	1	1	0	0	1	0	0	0	1	0	0	1	0	0	1	0	1	1	0	1	1	1	1	1	1	1	1	0	0	0
metabinner_orig_712_sub	0	1	0	1	0	0	0	1	0	0	1	0	1	1	1	1	1	0	1	1	1	0	0	0	0	0	0	1	0	0	1	1	0	1	0	0	1	0	1	1	1	1	1	1	1	1	0	0	0
metabinner_orig_717	0	1	0	0	0	0	1	1	1	0	1	0	1	1	1	1	1	0	0	1	0	0	0	1	0	0	0	1	0	0	1	1	0	1	0	1	1	0	1	1	1	1	1	1	1	1	0	0	0
metabinner_orig_724	0	1	0	0	0	0	1	1	1	0	0	0	0	1	1	1	1	0	0	0	1	0	0	1	0	0	0	1	0	0	1	0	0	1	0	0	1	0	1	1	1	1	1	1	1	1	0	0	0
metabinner_orig_73	0	1	0	0	0	0	1	0	1	0	1	1	0	1	1	1	1	0	0	0	1	0	0	0	0	0	1	1	0	0	1	0	0	1	0	0	0	0	1	1	1	1	1	1	1	1	1	0	0
metabinner_orig_734	0	1	0	1	0	0	1	1	0	0	0	0	0	1	1	1	1	0	1	0	1	0	0	0	0	0	0	1	0	0	0	0	0	0	0	0	0	0	1	1	1	1	1	1	1	1	0	0	0
metabinner_orig_740	0	1	0	0	0	0	0	1	1	0	1	1	0	1	1	1	1	0	0	0	1	0	0	0	1	0	0	0	0	0	1	0	0	0	1	0	1	0	1	1	0	0	1	1	1	1	0	1	0
metabinner_orig_743	0	1	0	0	0	0	0	0	0	0	1	0	0	1	1	1	1	0	0	1	1	0	0	0	0	0	0	1	0	0	1	1	0	1	0	1	1	0	1	1	1	1	1	1	1	1	0	0	0
metabinner_orig_749	0	1	0	0	0	0	0	1	1	0	1	0	0	1	1	1	1	0	0	0	0	1	1	0	1	0	0	0	0	0	1	0	0	0	1	0	1	0	1	1	1	1	1	1	1	1	0	1	0
metabinner_orig_750	0	1	0	0	0	0	0	1	1	0	1	0	0	1	1	1	1	0	0	0	1	0	0	0	1	0	0	0	0	0	1	0	0	0	1	0	1	0	1	1	1	1	1	0	1	1	0	1	0
metabinner_orig_757	0	0	0	0	0	0	0	1	1	1	1	0	0	1	1	1	1	0	0	0	1	1	1	0	0	0	0	0	0	0	1	1	0	0	0	1	1	0	1	1	1	1	1	1	1	1	0	0	0
metabinner_orig_763	0	1	0	0	0	0	0	0	0	0	1	0	0	1	1	1	1	0	0	0	1	1	1	1	1	0	0	0	0	0	1	0	0	0	1	1	1	0	1	1	0	0	1	0	1	0	0	0	0
metabinner_orig_77	0	1	0	0	0	0	1	0	1	0	1	1	1	1	1	1	1	0	0	1	1	1	1	1	1	0	0	0	1	0	1	1	0	0	1	0	1	0	1	1	1	1	1	1	1	0	0	0	0
metabinner_orig_778	0	1	0	0	0	0	0	1	1	0	1	0	0	1	1	1	0	0	0	0	1	0	0	0	1	0	0	0	0	0	1	0	0	0	0	0	1	0	1	0	1	1	1	0	1	1	0	1	0
metabinner_orig_779	0	1	0	0	0	0	0	1	1	0	1	0	0	1	1	1	1	0	0	0	1	1	1	0	0	0	0	0	0	0	1	0	0	0	1	0	1	0	1	1	0	0	1	0	1	1	0	1	0
metabinner_orig_787	0	1	0	1	0	0	1	1	0	0	1	0	0	1	1	1	1	0	0	0	1	0	0	0	0	0	0	0	0	1	1	1	0	1	0	1	0	0	1	1	1	1	1	1	1	1	0	0	0
metabinner_orig_79	0	1	0	0	0	0	1	1	1	0	0	0	0	1	1	1	1	0	0	0	1	1	1	1	0	0	0	1	0	0	1	1	0	1	0	0	1	0	1	1	1	1	1	1	1	1	0	0	0
metabinner_orig_793	1	1	0	0	0	0	1	1	1	0	1	1	1	1	1	1	1	0	0	0	1	0	0	1	0	0	0	0	0	0	1	0	0	1	0	0	1	0	1	1	1	1	1	1	1	1	0	0	0
metabinner_orig_798	0	1	0	0	0	0	1	0	0	0	1	1	1	1	1	1	1	0	0	0	0	0	0	1	0	0	0	0	0	0	0	1	0	1	0	1	1	0	1	1	1	1	1	0	1	1	0	0	0
metabinner_orig_8	0	1	0	0	0	0	0	1	0	0	1	0	0	1	1	1	1	0	0	0	0	0	0	0	0	0	0	0	0	1	1	0	0	1	0	0	1	0	1	1	1	1	1	1	1	0	0	0	0
metabinner_orig_810	0	1	0	0	0	0	1	1	1	1	1	0	0	1	1	1	1	0	0	0	1	0	0	0	0	0	0	0	1	0	1	1	0	1	1	1	1	0	1	1	1	1	1	1	1	1	0	0	0
metabinner_orig_814	0	1	0	0	0	0	1	1	1	1	1	0	0	1	1	1	1	0	1	1	1	1	1	1	1	0	0	0	0	0	1	0	0	0	1	0	1	0	1	1	1	1	1	1	1	0	0	0	0
metabinner_orig_82	0	1	0	0	0	0	0	0	1	0	1	0	0	1	1	1	1	0	0	0	1	1	1	0	1	0	0	1	0	0	1	0	0	0	1	0	1	0	1	1	1	1	1	1	1	0	0	1	0
metabinner_orig_820	1	0	0	0	0	0	1	1	1	1	1	0	1	1	1	1	0	0	0	0	1	0	0	0	0	0	0	0	0	0	1	1	0	0	0	0	1	0	1	1	1	1	1	1	1	1	0	0	0
metabinner_orig_828	0	1	0	0	0	0	1	1	1	0	1	0	0	1	1	1	1	0	0	0	1	0	0	1	0	0	0	1	0	0	1	1	0	1	0	1	1	0	1	1	0	0	1	1	1	1	0	0	0
metabinner_orig_835	1	0	0	0	0	0	1	1	1	0	1	0	0	1	1	1	0	0	0	0	1	0	0	0	0	0	0	0	0	0	1	1	0	0	0	0	1	0	1	1	1	1	1	1	1	1	0	0	0
metabinner_orig_839	0	1	0	0	0	0	0	0	0	0	0	0	0	1	0	1	1	0	0	0	0	0	0	0	0	0	0	0	0	0	0	0	0	0	0	0	1	0	1	1	0	0	1	0	1	0	0	0	0
metabinner_orig_84	1	1	0	0	0	0	1	1	1	0	1	1	0	1	1	1	1	0	1	0	1	0	0	1	0	0	0	0	0	0	1	1	0	1	1	0	1	0	1	1	1	1	1	1	1	1	0	0	0
metabinner_orig_842	0	1	0	0	0	0	1	1	1	0	1	0	0	1	1	1	1	0	0	1	1	0	0	1	0	0	0	0	0	0	1	1	0	0	1	1	1	0	1	1	1	1	1	1	1	1	0	0	0
metabinner_orig_849	1	1	0	0	0	0	1	1	1	0	1	1	1	1	1	1	1	0	0	0	1	0	0	1	0	0	1	0	0	0	1	1	0	0	0	0	1	0	1	1	0	0	1	1	1	1	0	0	0
metabinner_orig_852	0	1	0	0	0	0	0	1	0	0	1	1	1	1	1	1	1	0	0	0	1	1	1	1	0	0	0	1	0	0	1	0	0	0	0	0	1	0	1	1	0	1	1	1	1	0	0	0	0
metabinner_orig_86	0	1	0	0	0	0	1	0	0	0	0	0	0	1	1	1	1	0	0	0	0	0	0	0	0	0	0	0	0	0	1	0	0	1	0	0	0	0	1	1	1	1	1	1	1	1	0	0	0
metabinner_orig_866_sub	0	1	0	0	0	0	1	0	0	0	1	0	0	1	1	1	1	0	1	0	1	0	0	0	0	0	0	1	0	0	1	0	0	0	0	0	1	0	1	1	1	1	1	1	1	1	0	0	0
metabinner_orig_87	0	1	0	0	0	0	1	1	0	0	1	0	0	1	1	1	1	0	0	0	1	1	1	0	0	0	0	0	0	0	0	0	0	0	0	0	1	0	1	1	0	0	1	0	1	1	0	0	0
metabinner_orig_89	1	1	0	0	0	0	1	1	1	0	1	1	1	1	1	1	1	0	1	0	1	1	1	1	1	0	0	0	0	0	1	0	0	0	0	1	1	0	1	1	0	0	1	0	1	1	0	0	0
metabinner_orig_9	0	1	0	1	0	0	0	1	0	0	1	0	0	1	1	1	1	0	1	1	1	0	0	0	0	0	0	1	0	0	1	1	0	1	0	1	1	0	1	1	1	1	1	1	1	1	1	0	0
metabinner_orig_90	1	0	0	0	0	0	1	1	1	0	1	0	1	1	1	1	0	1	0	0	1	0	0	0	0	0	0	0	0	0	1	1	0	0	0	1	0	0	1	1	1	1	1	1	1	1	0	0	0
metabinner_orig_909	1	1	0	0	0	0	1	1	1	0	1	1	1	1	1	1	1	0	0	0	1	1	1	1	1	0	0	0	0	0	1	1	0	0	1	0	1	0	1	1	1	1	1	1	1	1	0	0	0
metabinner_orig_91	0	1	0	0	0	0	0	0	1	0	1	0	0	1	1	1	1	0	1	0	0	0	0	0	0	0	0	1	1	0	1	0	0	1	0	1	1	0	1	1	1	1	1	1	1	1	0	0	0
metabinner_orig_913	0	1	0	0	0	0	0	1	1	0	1	0	1	1	1	1	1	0	1	0	1	1	1	1	0	0	0	1	0	0	1	0	0	0	1	0	1	0	1	1	1	1	1	1	1	1	0	0	0
metabinner_orig_93	0	1	0	0	0	0	1	1	1	0	0	0	0	1	1	1	1	0	0	0	1	0	0	0	0	0	0	1	0	0	1	1	0	1	0	1	0	0	1	1	1	1	1	1	1	1	1	0	0
metabinner_orig_937	0	1	0	0	0	0	0	1	1	0	1	1	0	1	1	1	1	0	0	0	0	1	1	0	0	0	0	0	0	0	0	0	0	0	1	0	1	0	1	1	0	0	1	0	1	1	0	1	0
metabinner_orig_944	0	1	0	0	0	0	1	0	1	0	1	1	1	1	1	1	1	0	1	1	1	0	0	0	0	0	0	1	1	0	1	0	0	1	0	0	1	0	1	1	1	1	1	1	1	1	0	0	0
metabinner_orig_949	0	1	0	1	0	0	1	1	1	0	1	0	0	1	1	1	1	0	1	1	1	0	0	0	0	0	0	0	0	0	1	1	0	1	0	0	1	0	1	1	1	1	1	1	1	1	0	0	0
metabinner_orig_950	1	1	0	0	0	0	0	1	1	0	1	1	1	1	1	1	1	0	0	0	1	0	0	1	1	0	0	0	0	0	1	1	0	1	1	0	1	0	1	1	1	1	1	1	1	1	0	0	0
metabinner_orig_957	0	1	0	0	0	0	1	0	1	0	1	0	0	1	1	1	1	1	0	0	0	0	0	0	0	0	0	0	0	0	1	0	0	1	0	1	1	0	1	1	1	1	1	1	1	1	0	0	0
metabinner_orig_96	1	1	0	0	0	0	1	1	1	0	1	1	1	1	1	1	1	0	0	1	1	1	1	1	1	0	1	0	0	0	1	1	0	0	0	0	1	0	1	1	1	1	1	1	1	1	0	0	0
metabinner_orig_962_sub	1	1	0	0	0	0	1	1	1	0	1	1	1	1	1	1	1	0	0	0	1	1	1	1	1	0	0	0	0	0	1	0	0	0	0	0	1	0	1	1	1	1	1	1	1	1	0	0	0
metabinner_orig_967	0	1	0	0	0	0	0	1	1	0	1	0	0	1	1	1	1	0	0	0	1	1	1	0	1	0	1	0	0	0	1	0	0	0	1	0	1	0	1	1	0	0	1	0	1	1	0	1	0
metabinner_orig_971_sub	1	1	0	0	0	0	0	0	1	1	1	0	0	1	1	1	1	0	0	1	1	0	0	0	1	0	0	0	0	0	1	0	0	0	1	1	1	0	1	1	1	1	1	0	1	0	0	0	0
metabinner_orig_989	1	1	0	0	0	0	1	1	1	1	1	1	1	1	1	1	1	0	0	0	1	1	1	1	1	0	0	0	0	0	1	1	0	0	0	1	1	0	1	1	1	1	1	1	1	1	0	0	0
metabinner_orig_99	0	0	0	0	0	0	1	1	1	0	1	1	0	1	1	1	0	1	1	0	1	0	0	0	0	0	0	0	1	0	1	1	0	0	1	0	1	0	1	1	1	1	1	1	1	1	0	0	0
metabinner_orig_990	0	1	0	0	0	0	0	1	1	0	0	0	0	1	1	1	1	0	0	0	0	0	0	0	0	0	0	0	0	0	1	0	0	0	0	0	1	0	1	0	0	1	1	0	1	1	0	1	0
metabinner_orig_997	1	1	0	0	0	0	1	1	1	1	1	1	1	1	1	1	1	0	1	0	1	0	0	1	1	0	0	0	0	0	1	1	0	0	0	0	1	0	1	1	1	1	1	1	1	1	0	0	0
[truncated: 51 more columns]

## Sheet: biofilm-associated KO counts
bin	total_ko_count	biofilm_ko_count	BBSdb_ko_count	quorum_ko_count	chemotaxis_ko_count	flagellar_ko_count	TCS_ko_count	ABC_ko_count	formation_ko_count	EPS_ko_count
bin_concoct_106	922	238	148	14	3	13	52	26	16	7
bin_concoct_107	892	258	168	14	3	14	38	39	10	3
bin_concoct_109_sub	1081	221	132	20	4	12	56	28	19	3
bin_concoct_155	985	205	120	21	1	2	50	30	12	8
bin_concoct_161_sub	330	72	56	1	2	1	12	2	4	0
bin_concoct_192	834	200	130	11	0	4	37	37	16	1
bin_concoct_196	812	178	113	14	1	3	40	20	19	4
bin_concoct_197	1007	217	122	16	3	3	51	39	20	5
bin_concoct_227	206	44	38	0	0	0	8	0	0	0
bin_concoct_243	718	239	158	18	8	15	47	22	22	2
bin_concoct_247_sub	759	239	165	20	4	4	29	29	13	1
bin_concoct_252_sub	1013	238	127	23	6	14	48	38	26	4
bin_concoct_256_sub	646	177	126	13	0	2	29	22	7	3
bin_concoct_266	1221	266	159	22	1	2	56	49	25	7
bin_concoct_270	646	87	60	2	0	1	6	14	4	0
bin_concoct_272	560	105	62	9	1	2	16	20	11	3
bin_concoct_273_sub	1024	269	177	18	0	2	45	35	22	4
bin_concoct_281_sub	776	174	108	13	1	2	43	22	12	6
bin_concoct_308	931	213	126	14	4	14	39	27	19	3
bin_concoct_312_sub	798	170	107	13	1	2	38	18	10	7
bin_concoct_315	929	200	116	16	1	3	30	46	15	3
bin_concoct_318	457	71	59	4	0	1	12	2	3	0
bin_concoct_58	907	198	113	17	2	1	38	40	20	4
bin_concoct_71_sub	1215	319	177	29	11	18	71	53	27	2
bin_concoct_87	622	127	85	10	0	4	21	10	10	1
bin_metabat_1004_sub	960	269	170	17	4	17	44	29	23	2
bin_metabat_1010	1088	225	137	24	0	4	54	36	14	5
bin_metabat_1013	798	177	118	8	2	2	45	14	12	2
bin_metabat_1027	908	227	120	10	7	10	42	57	20	3
bin_metabat_1043	1133	247	142	20	7	11	58	42	16	5
bin_metabat_1045	798	212	148	16	1	3	37	22	12	7
bin_metabat_1060	1083	251	128	22	2	3	41	70	26	6
bin_metabat_1103	774	176	114	12	1	3	26	34	12	1
bin_metabat_1109	942	251	166	17	2	13	42	26	18	3
bin_metabat_1122	892	198	121	12	5	15	39	25	20	5
bin_metabat_1125	508	144	114	11	1	4	14	9	2	0
bin_metabat_1126	1016	239	131	13	3	14	58	48	16	4
bin_metabat_1136	1029	243	141	19	2	1	50	43	24	6
bin_metabat_1141	996	244	130	18	5	13	52	51	23	1
bin_metabat_1159_sub	338	66	55	3	0	0	4	1	5	0
bin_metabat_1166	935	215	120	15	6	11	52	39	19	5
bin_metabat_1174	906	208	128	18	1	3	48	26	12	8
bin_metabat_1178	756	223	144	17	1	2	44	30	13	7
bin_metabat_12	1186	332	208	26	0	4	59	55	27	10
bin_metabat_1210	818	194	103	12	3	8	31	38	14	6
bin_metabat_1217	823	217	123	9	5	12	42	26	23	6
bin_metabat_1222	994	231	131	17	3	1	40	56	14	3
bin_metabat_1227	1090	244	141	18	3	10	55	34	22	5
bin_metabat_1233_sub	1294	289	169	18	7	17	67	38	25	6
bin_metabat_1275_sub	828	177	109	13	0	2	37	36	12	0
bin_metabat_12_sub	417	102	71	6	0	0	17	14	5	4
bin_metabat_13	750	169	108	13	1	1	30	21	11	7
bin_metabat_1301	882	236	166	20	1	3	35	23	8	5
bin_metabat_1310	825	219	128	16	2	2	47	35	19	5
bin_metabat_1311	775	211	144	12	1	2	40	24	12	4
bin_metabat_1313	756	176	108	19	0	1	47	21	10	5
bin_metabat_1325	1014	236	138	17	3	5	65	33	17	8
bin_metabat_1326	995	220	134	17	2	4	56	32	20	3
bin_metabat_1333	810	173	108	8	3	5	40	23	17	4
bin_metabat_1348_sub	856	198	104	14	2	8	57	26	15	3
bin_metabat_135	784	190	113	14	5	11	39	28	20	3
bin_metabat_136	1258	313	169	31	10	18	63	55	29	1
bin_metabat_1394	889	194	116	18	3	2	43	29	10	6
bin_metabat_1397_sub	677	149	102	6	0	2	28	18	7	7
bin_metabat_140	983	235	144	16	6	17	57	21	18	6
bin_metabat_1421	965	226	142	16	1	1	50	25	23	5
bin_metabat_1436	948	238	119	16	5	2	44	82	15	4
bin_metabat_1445	817	174	114	16	1	1	36	18	10	5
bin_metabat_1472	873	173	101	14	2	1	37	28	10	6
bin_metabat_1520_sub	1163	230	121	17	6	12	62	36	23	3
bin_metabat_1523	243	60	52	0	0	0	6	1	2	0
bin_metabat_1534	797	186	113	6	4	12	42	19	22	3
bin_metabat_1556	882	207	117	10	1	1	40	50	17	2
bin_metabat_156	1002	228	130	18	2	3	52	38	21	8
bin_metabat_1568	857	179	110	10	0	1	31	29	16	6
bin_metabat_1579	1167	264	151	15	5	17	52	40	25	5
bin_metabat_1585	765	185	104	11	1	1	41	36	16	7
bin_metabat_1595	663	133	90	6	1	2	28	16	11	2
bin_metabat_1598_sub	499	74	51	3	0	2	11	11	3	1
bin_metabat_1630	936	228	112	18	1	3	46	68	14	5
bin_metabat_1648_sub	314	56	43	2	0	1	11	2	4	0
bin_metabat_167	495	161	114	12	0	2	22	22	7	0
bin_metabat_1672	978	240	148	16	4	2	60	35	10	7
bin_metabat_1674	760	171	108	10	0	2	30	35	13	1
bin_metabat_1687_sub	923	203	121	20	1	4	39	30	24	5
bin_metabat_1696	857	194	113	13	2	11	45	24	15	6
bin_metabat_1705	1044	221	139	20	1	4	51	30	12	3
bin_metabat_1706	1030	229	142	13	0	3	36	39	18	8
bin_metabat_1716	930	233	132	23	4	6	51	37	20	2
bin_metabat_1729	1012	236	138	17	2	1	51	42	20	7
bin_metabat_1730	861	172	122	10	1	2	31	17	13	2
bin_metabat_1769	1052	260	138	18	6	10	56	56	24	4
bin_metabat_177	543	168	123	10	0	2	23	21	4	0
bin_metabat_18	1553	362	191	25	9	14	74	74	43	10
bin_metabat_180	456	84	62	3	0	1	8	10	5	1
bin_metabat_1809	957	194	123	16	1	2	43	25	12	5
bin_metabat_1826	1055	243	137	23	2	3	57	41	18	7
bin_metabat_1832	1079	258	140	20	4	13	45	67	22	5
bin_metabat_1850	408	73	57	1	0	2	10	7	5	0
bin_metabat_1855	982	202	123	14	1	2	47	33	14	5
bin_metabat_1873	804	199	126	18	1	2	42	33	8	5
bin_metabat_188	910	195	115	15	4	9	38	38	14	6
bin_metabat_1882	1180	262	150	23	1	4	50	47	28	4
bin_metabat_1910	679	170	103	11	2	9	26	30	15	5
bin_metabat_1918	1030	272	148	15	6	18	62	44	33	8
bin_metabat_192	1008	255	185	20	1	4	39	22	14	5
bin_metabat_1928	1378	292	164	22	5	15	62	55	16	3
bin_metabat_1935	865	192	119	5	5	12	45	18	18	4
bin_metabat_194	1109	255	128	17	4	11	46	62	23	4
bin_metabat_1944	961	245	118	18	6	14	59	49	27	2
bin_metabat_195	811	201	115	13	1	3	32	49	14	2
bin_metabat_1995_sub	1051	256	128	18	5	12	58	71	22	4
bin_metabat_1998_sub	759	200	138	20	0	3	39	21	8	4
bin_metabat_200	358	57	49	1	0	1	2	1	2	1
bin_metabat_2009_sub	459	64	52	2	0	2	7	4	2	1
bin_metabat_202	732	161	98	10	1	1	27	21	19	5
bin_metabat_2047	1036	232	125	17	0	4	49	48	22	1
bin_metabat_2053	936	203	129	20	1	3	41	24	13	6
bin_metabat_2056	1331	285	148	19	5	14	65	54	25	2
bin_metabat_2073	956	246	132	18	5	16	51	50	17	5
bin_metabat_2082_sub	954	176	99	19	1	1	30	43	8	5
bin_metabat_2110	1149	252	135	9	4	12	48	48	28	9
bin_metabat_212	892	213	128	9	6	13	50	30	17	1
bin_metabat_2123	811	175	114	11	2	3	41	22	15	3
bin_metabat_2138	981	195	124	13	1	3	50	25	11	6
bin_metabat_2140	952	187	121	14	1	3	43	29	11	0
bin_metabat_2145	793	209	123	15	5	15	40	27	24	4
bin_metabat_2153	447	124	109	6	0	1	7	3	2	0
bin_metabat_2181	681	185	137	13	0	1	22	17	7	4
bin_metabat_2185	1042	256	137	21	2	1	41	68	23	6
bin_metabat_2212	817	203	122	11	2	0	47	42	18	4
bin_metabat_2216	891	247	154	16	12	19	48	33	19	2
bin_metabat_222_sub	666	184	98	14	4	12	39	34	21	4
bin_metabat_2241_sub	716	131	85	9	0	0	35	18	9	2
bin_metabat_2245	850	268	177	20	3	17	46	19	23	6
bin_metabat_2271_sub	398	81	67	1	3	2	15	3	2	1
bin_metabat_2274	879	236	129	12	2	2	32	73	19	5
bin_metabat_2281	947	223	129	17	4	12	51	44	17	3
bin_metabat_2282	444	97	73	5	1	0	14	4	10	0
bin_metabat_2284	1136	260	159	23	1	3	52	46	24	8
bin_metabat_2286	1308	274	154	22	3	13	71	37	24	5
bin_metabat_2290	632	158	105	14	0	2	23	20	13	6
bin_metabat_2292	943	203	128	15	1	2	37	26	23	7
bin_metabat_23	1126	269	141	18	9	15	53	47	31	5
bin_metabat_2309	294	75	64	0	0	1	8	0	4	0
bin_metabat_2310	1055	247	133	12	2	4	55	53	28	9
bin_metabat_232_sub	736	226	159	14	0	3	40	21	10	8
bin_metabat_233	248	95	75	3	0	2	10	9	4	2
bin_metabat_2330	861	240	157	17	1	2	35	47	12	0
bin_metabat_2331	939	199	122	12	1	10	36	28	20	0
bin_metabat_2332	826	177	112	17	1	2	35	23	10	8
bin_metabat_2338_sub	1165	280	151	19	5	15	52	50	29	9
bin_metabat_2368	934	206	127	12	1	1	33	38	15	7
bin_metabat_2395	1018	284	177	18	6	17	48	36	28	4
bin_metabat_243	567	91	62	4	1	1	16	11	6	2
bin_metabat_2486	977	219	129	17	2	0	35	57	15	4
bin_metabat_2487	951	217	136	17	0	4	35	37	18	8
bin_metabat_25	949	222	134	18	1	4	42	29	26	8
bin_metabat_2509	1168	295	146	18	4	14	65	77	27	7
bin_metabat_2511	1136	294	161	22	2	3	48	76	23	6
bin_metabat_2536	969	192	112	18	1	2	39	35	17	7
bin_metabat_2547_sub	884	257	166	18	4	14	46	28	20	3
bin_metabat_2573	732	196	136	12	0	3	22	25	11	2
bin_metabat_2576	1003	232	136	17	0	4	50	44	21	2
bin_metabat_2587	921	183	114	14	0	1	41	25	15	5
bin_metabat_2607	547	118	85	10	1	5	22	5	9	1
bin_metabat_261	1032	228	134	14	1	0	54	49	21	8
bin_metabat_2626	967	272	173	19	3	13	47	28	18	7
bin_metabat_2652	750	221	151	16	0	4	32	29	10	4
bin_metabat_2662	991	257	173	16	1	11	45	17	22	2
bin_metabat_2668	919	233	132	23	1	5	55	39	24	4
bin_metabat_2683	1032	178	121	12	0	2	36	15	15	2
bin_metabat_2686	996	273	178	17	3	4	48	46	20	4
bin_metabat_2695	955	203	121	16	2	16	45	30	14	2
bin_metabat_2710	765	168	102	15	0	2	36	22	12	7
bin_metabat_2717	949	197	126	13	1	14	37	20	16	3
bin_metabat_2749	911	237	157	21	1	4	47	23	11	9
bin_metabat_275	800	190	118	5	5	12	45	18	21	7
bin_metabat_2752	948	203	124	22	2	3	44	23	13	9
bin_metabat_2797	1037	277	188	13	4	15	35	25	23	8
bin_metabat_2799_sub	849	195	122	9	2	3	46	22	17	4
bin_metabat_2814	808	184	119	17	1	3	42	24	7	5
bin_metabat_2819	1129	302	195	20	2	4	45	47	23	3
bin_metabat_2826	1028	179	104	15	6	8	42	34	11	3
bin_metabat_2830	844	250	153	16	2	2	33	58	19	3
bin_metabat_2841	802	172	102	8	5	12	44	18	17	4
bin_metabat_2843	907	258	176	26	0	3	45	22	15	6
bin_metabat_2845	543	186	137	12	1	3	20	23	8	0
bin_metabat_2856	461	92	71	5	1	1	11	5	7	2
bin_metabat_2867	675	155	99	13	0	2	33	21	11	6
bin_metabat_2873	1234	260	135	18	4	12	50	45	30	4
bin_metabat_292	717	161	103	11	1	1	30	22	12	5
bin_metabat_2929	764	157	95	12	1	3	42	21	14	3
bin_metabat_2945	837	220	162	10	2	3	32	17	15	3
bin_metabat_2954	938	203	125	9	1	2	41	34	24	6
bin_metabat_2_sub	892	199	122	19	1	3	52	29	12	5
bin_metabat_30	658	142	91	14	0	2	34	18	8	3
bin_metabat_3098_sub	689	147	94	14	1	2	36	15	10	4
bin_metabat_3099	910	191	111	14	1	2	33	39	11	4
bin_metabat_3117	1123	227	128	15	1	3	39	55	21	5
bin_metabat_3119_sub	899	256	161	20	2	5	47	43	16	0
bin_metabat_3127	1017	234	127	22	2	3	62	42	18	4
bin_metabat_3141	1069	264	146	20	1	14	47	50	18	8
bin_metabat_3201	1259	258	143	13	5	14	48	45	23	4
bin_metabat_3206	953	237	134	21	4	14	40	49	17	3
bin_metabat_3238	965	230	137	14	7	16	49	23	28	5
bin_metabat_3262	798	180	110	6	5	13	44	19	20	2
bin_metabat_3283	790	168	94	17	1	0	37	23	15	8
bin_metabat_3306	928	228	129	13	1	1	57	45	24	7
bin_metabat_3321	1156	293	159	23	9	18	62	45	29	4
bin_metabat_3338	902	218	131	14	4	13	39	33	19	3
bin_metabat_3402	916	211	105	14	3	13	43	44	26	1
bin_metabat_3404	958	206	119	18	1	0	53	31	11	8
bin_metabat_3417	1009	256	166	19	5	12	50	26	19	2
bin_metabat_3435	755	196	115	16	1	2	33	35	17	3
bin_metabat_3479	1103	240	140	20	1	2	39	52	17	8
bin_metabat_3535_sub	1214	289	159	31	1	4	68	55	16	6
bin_metabat_3537	1101	240	140	19	1	3	38	45	24	5
bin_metabat_3538	1051	240	141	13	4	14	57	33	24	3
bin_metabat_3553	398	78	61	0	1	1	6	9	5	1
bin_metabat_3556	1155	242	127	21	2	4	56	48	25	4
bin_metabat_3573	917	198	119	16	0	2	42	27	15	6
bin_metabat_3585	732	174	98	17	1	2	41	30	6	7
bin_metabat_3591	318	59	51	1	0	0	4	3	1	0
bin_metabat_3605	1114	281	143	18	4	12	48	67	32	4
bin_metabat_3618	1160	248	150	19	1	4	37	49	23	7
bin_metabat_3653	1224	247	145	20	6	14	54	37	18	2
bin_metabat_3655	506	99	72	4	0	0	13	17	3	2
bin_metabat_368	627	180	130	12	1	2	24	25	10	3
bin_metabat_375_sub	1308	293	147	19	6	16	64	51	31	8
bin_metabat_3769	825	179	108	13	1	3	47	26	8	4
bin_metabat_3799_sub	899	207	114	16	5	13	43	39	14	2
bin_metabat_3847	864	205	127	18	1	1	47	24	12	6
bin_metabat_3849	937	223	131	16	2	1	45	43	20	7
bin_metabat_3856	509	130	84	8	1	5	23	13	12	2
bin_metabat_3869	713	147	101	7	1	1	33	17	14	0
bin_metabat_3870	835	193	108	11	1	0	40	38	21	7
bin_metabat_3873	1117	285	148	21	3	5	56	75	22	0
bin_metabat_3875	960	213	125	14	0	3	39	38	18	7
bin_metabat_389	798	201	105	13	2	1	41	61	15	3
bin_metabat_3991	1093	217	120	14	3	12	38	48	16	3
bin_metabat_4000	761	162	99	18	1	2	36	19	10	4
bin_metabat_4019	983	225	146	20	2	1	48	30	14	5
bin_metabat_4032	671	162	92	13	1	1	24	40	11	1
bin_metabat_44	893	253	173	13	2	12	30	43	9	2
bin_metabat_474_sub	991	211	120	22	2	2	54	30	17	6
bin_metabat_523_sub	891	189	116	14	1	1	42	28	10	8
bin_metabat_533	1027	228	137	13	7	15	58	19	24	5
bin_metabat_539	1149	242	140	16	5	14	59	36	17	3
bin_metabat_561	786	210	127	15	3	9	41	25	22	4
bin_metabat_564	874	275	195	22	1	4	35	36	15	4
bin_metabat_570	829	190	119	20	0	2	41	26	10	6
bin_metabat_576	655	138	90	8	2	1	34	19	10	2
bin_metabat_577	1105	257	146	18	7	13	56	45	22	4
bin_metabat_598_sub	843	209	127	12	1	2	44	36	19	7
bin_metabat_600	746	165	105	11	0	2	36	22	8	2
bin_metabat_61	890	223	130	17	1	4	45	43	18	8
bin_metabat_614	661	188	129	18	1	4	32	21	11	6
bin_metabat_63	827	234	167	18	1	4	36	26	11	3
bin_metabat_640	987	250	146	18	1	3	51	49	29	7
bin_metabat_651	700	175	115	7	1	2	25	31	10	3
bin_metabat_667	993	228	142	23	1	2	51	32	11	12
bin_metabat_683	1295	304	153	20	10	15	61	72	26	7
bin_metabat_684	694	223	150	13	5	11	33	24	13	5
bin_metabat_738	787	197	116	12	2	1	30	52	13	7
bin_metabat_74	959	195	120	21	0	2	41	28	14	5
bin_metabat_743	920	254	160	26	1	3	42	35	22	6
bin_metabat_744	1279	263	145	18	6	15	44	48	21	6
bin_metabat_748	912	239	116	14	6	16	34	66	17	3
bin_metabat_78	1081	263	145	22	2	2	40	71	22	5
bin_metabat_781	1089	231	144	11	1	14	47	25	27	4
bin_metabat_782	488	99	73	5	0	5	16	5	6	0
bin_metabat_791	724	171	105	11	0	1	25	38	10	1
bin_metabat_83	1106	234	137	16	0	2	44	46	24	6
bin_metabat_855_sub	889	230	160	16	1	3	23	34	14	5
bin_metabat_87	944	206	126	14	3	2	49	30	10	4
bin_metabat_902	806	206	121	15	1	2	35	47	14	5
bin_metabat_91	737	167	111	13	2	1	38	20	4	3
bin_metabat_913	996	194	126	14	1	2	38	20	18	3
bin_metabat_915	984	237	132	20	2	3	46	45	23	5
bin_metabat_931_sub	779	249	160	19	6	12	42	27	17	5
bin_metabat_993	1092	246	132	16	9	12	65	40	22	4
bin_metabat_996	721	164	106	3	2	10	36	14	20	3
bin_metabinner_1	618	197	147	13	0	4	24	23	9	3
bin_metabinner_10	1107	246	146	18	5	19	52	30	22	4
bin_metabinner_11	1067	204	130	15	1	2	47	28	11	6
bin_metabinner_12	391	75	62	1	0	0	11	4	2	0
bin_metabinner_125_sub	599	140	87	14	0	1	24	23	6	4
bin_metabinner_14	620	226	155	16	2	10	34	21	11	2
bin_metabinner_15	628	157	93	8	5	8	35	20	14	3
bin_metabinner_25	522	174	121	9	2	15	27	15	8	3
bin_metabinner_29	911	181	111	16	0	2	46	23	13	5
bin_metabinner_33	658	216	142	19	6	11	36	21	12	1
bin_metabinner_35	672	163	101	16	0	2	39	25	9	6
bin_metabinner_4	911	189	116	13	0	3	47	23	12	9
bin_metabinner_45_sub	456	148	115	8	0	0	17	10	6	0
bin_metabinner_5	895	204	131	18	1	3	45	21	11	3
bin_metabinner_51	696	192	106	14	6	12	36	38	22	3
bin_metabinner_54_sub	1057	283	180	23	3	10	51	37	26	3
bin_metabinner_57	630	177	126	14	1	3	31	16	9	4
bin_metabinner_69_sub	829	210	129	16	5	16	40	25	21	2
bin_metabinner_7	1053	256	145	20	2	3	64	47	30	3
bin_metabinner_8	960	199	126	15	2	2	40	29	8	8
bin_metabinner_98_sub	672	199	116	23	2	6	33	36	15	2
metabat_ad.1	844	192	118	18	1	2	53	19	14	7
metabat_ad.1000	1130	276	133	23	7	12	59	60	32	3
metabat_ad.1002	1134	272	133	19	5	11	54	82	17	3
metabat_ad.1036	788	174	102	12	4	9	31	23	18	5
metabat_ad.1041	826	210	121	10	6	11	42	30	24	3
metabat_ad.1062	841	188	117	13	0	4	44	24	17	3
metabat_ad.1067	659	168	112	4	0	3	32	24	17	3
metabat_ad.1070	945	220	126	16	2	3	56	36	22	8
metabat_ad.1071	1065	249	144	18	1	3	46	52	21	4
metabat_ad.1081	1080	226	124	16	3	8	57	44	21	2
metabat_ad.1095	416	126	93	12	0	3	11	11	5	0
metabat_ad.1099	1161	307	182	22	7	3	51	69	23	5
metabat_ad.1103	918	170	100	13	1	3	34	31	12	6
metabat_ad.1137	758	174	107	14	1	0	45	24	10	6
metabat_ad.1144	1339	309	161	22	7	19	71	56	29	4
metabat_ad.1159	750	214	121	17	8	16	48	25	24	5
metabat_ad.1163	1109	268	136	27	4	15	45	72	21	2
metabat_ad.1173	1314	295	144	22	3	14	63	69	29	3
metabat_ad.1176	857	183	106	12	2	3	36	39	17	2
metabat_ad.1180	1002	249	126	22	2	4	51	71	17	7
metabat_ad.1186	1148	264	127	25	3	11	49	72	18	3
metabat_ad.119	926	203	116	18	3	3	48	29	25	3
metabat_ad.1198	908	192	109	13	1	2	36	36	14	7
metabat_ad.120	716	151	89	10	1	3	32	21	11	8
metabat_ad.1203	865	193	121	17	1	3	43	25	11	5
metabat_ad.1211	972	208	121	20	1	3	49	29	14	9
metabat_ad.1237	941	216	134	21	1	1	51	28	13	8
metabat_ad.1252	959	215	128	17	1	1	31	41	19	7
metabat_ad.1257	614	172	125	19	0	2	20	12	10	0
metabat_ad.1260	636	194	133	13	4	11	33	17	10	5
metabat_ad.1263	949	250	138	15	5	12	57	42	23	2
metabat_ad.1268	1114	266	137	19	3	14	42	72	16	6
metabat_ad.1273	705	172	99	17	1	1	41	33	10	8
metabat_ad.1274	1096	248	143	20	1	5	44	60	17	2
metabat_ad.1277	755	232	150	14	6	12	41	30	16	4
metabat_ad.1293	617	208	148	16	0	1	28	25	9	3
metabat_ad.1296	767	171	98	23	0	1	41	24	9	8
metabat_ad.1301	880	199	118	13	1	1	40	50	12	1
metabat_ad.1305	779	215	145	14	2	10	26	23	19	4
metabat_ad.1308	862	213	123	18	2	13	33	40	17	4
metabat_ad.1313	390	80	64	4	0	0	11	5	4	0
metabat_ad.1315	1052	226	140	14	1	3	56	31	17	5
metabat_ad.1321	964	239	131	20	2	3	36	65	23	5
metabat_ad.1322	744	189	101	13	3	1	32	56	13	2
metabat_ad.1339	920	186	118	9	0	0	36	31	11	1
metabat_ad.134	925	212	117	21	1	3	50	42	18	8
metabat_ad.1342	773	176	108	14	1	2	43	26	10	6
metabat_ad.1343	754	159	105	8	3	3	38	18	11	2
metabat_ad.1344	867	236	127	15	7	14	53	40	27	3
metabat_ad.1358	953	234	159	22	1	1	43	30	13	5
metabat_ad.1364	796	187	117	13	0	2	37	42	9	0
metabat_ad.1366	792	169	108	19	0	1	49	19	8	2
metabat_ad.1376	819	184	104	11	5	10	36	33	14	7
metabat_ad.1382	1546	345	188	27	2	1	53	86	33	7
metabat_ad.1385	681	160	100	14	2	2	32	21	13	0
metabat_ad.139	862	194	116	15	4	16	57	17	16	3
metabat_ad.1395	429	87	69	4	0	1	11	7	3	0
metabat_ad.1405	947	230	139	16	2	4	57	29	23	5
metabat_ad.1410	824	191	104	13	1	3	39	42	18	1
metabat_ad.1417	847	197	110	15	1	3	42	45	17	5
metabat_ad.1424	684	193	136	17	1	3	37	18	9	4
metabat_ad.1433	797	184	115	15	2	1	42	24	11	3
metabat_ad.1434	920	196	119	16	1	3	47	30	13	4
metabat_ad.1439	477	111	81	8	0	1	15	15	2	1
metabat_ad.1455	846	189	113	11	0	3	32	34	21	7
metabat_ad.1456	830	204	106	13	6	11	55	36	18	3
metabat_ad.1464	725	175	121	15	0	3	38	15	8	3
metabat_ad.1465	912	228	154	19	1	4	42	19	11	6
metabat_ad.1473	675	157	98	6	1	2	33	26	13	6
metabat_ad.1499	1055	258	154	16	9	13	56	40	20	2
metabat_ad.1509	1147	254	146	22	1	5	67	47	21	5
metabat_ad.1519	657	198	131	13	1	3	33	33	11	3
metabat_ad.1520	1165	291	144	17	9	14	65	76	24	2
metabat_ad.1525	862	191	112	13	1	2	34	29	22	2
metabat_ad.1529	678	172	112	9	0	4	26	26	10	5
metabat_ad.1532	762	171	115	6	3	10	33	19	13	5
metabat_ad.1533	447	102	84	2	2	3	25	4	5	0
metabat_ad.1535	291	99	74	6	0	1	7	13	2	2
metabat_ad.1545	753	167	101	12	2	2	40	24	14	3
metabat_ad.1547	669	157	90	7	5	11	44	19	16	4
metabat_ad.155	617	145	87	13	4	5	34	12	16	1
metabat_ad.156	706	158	104	11	0	0	34	20	10	5
metabat_ad.1561	727	219	149	14	2	17	36	17	20	6
metabat_ad.1563	822	183	107	16	1	1	33	39	15	4
metabat_ad.1576	841	180	110	16	1	2	47	22	10	5
metabat_ad.1582	654	153	91	14	1	2	33	21	10	7
metabat_ad.1583	959	206	123	12	3	11	48	27	15	5
metabat_ad.1589	960	249	142	15	9	17	48	36	27	2
metabat_ad.159	724	189	124	10	4	2	34	22	20	3
metabat_ad.1598	932	248	168	13	2	13	40	23	22	3
metabat_ad.1618	801	170	101	14	1	4	45	24	14	4
metabat_ad.1620	802	174	105	11	1	3	32	44	11	1
metabat_ad.1634	758	197	140	14	1	5	38	17	7	4
metabat_ad.1642	858	212	124	16	1	2	38	56	14	3
metabat_ad.1646	1021	238	119	15	7	13	51	55	16	1
metabat_ad.1649	661	115	81	9	0	2	13	10	8	1
metabat_ad.1652	928	195	116	18	1	4	43	29	12	6
metabat_ad.1659	878	161	102	15	0	3	32	19	10	2
metabat_ad.1660	589	116	73	8	3	1	32	14	11	2
metabat_ad.1667	700	158	97	16	1	1	32	24	7	7
metabat_ad.1670	832	188	122	11	2	13	44	18	14	4
metabat_ad.1674	412	58	46	2	0	1	6	1	3	2
metabat_ad.1682	901	161	106	9	0	3	31	21	16	4
metabat_ad.1684	706	146	96	13	0	2	32	14	7	4
metabat_ad.17	819	207	142	18	0	2	41	20	11	5
metabat_ad.1702	911	204	124	17	1	3	44	36	8	9
metabat_ad.1710	1043	233	132	17	5	12	54	37	21	2
metabat_ad.1721	1053	260	123	18	2	8	38	79	14	7
metabat_ad.173	1174	273	156	25	2	1	48	66	22	6
metabat_ad.1741	883	228	136	13	5	15	43	39	19	2
metabat_ad.1743	902	242	135	12	6	14	43	38	31	4
metabat_ad.1751	1005	211	130	17	1	4	45	25	18	9
metabat_ad.1752	641	198	151	11	0	3	20	16	16	1
metabat_ad.1756	987	210	126	13	1	2	40	49	14	0
metabat_ad.1757	1145	265	159	20	6	13	53	32	34	6
metabat_ad.1780	669	154	94	12	2	0	29	26	10	5
metabat_ad.1802	698	136	91	10	0	1	30	19	10	2
metabat_ad.1808	611	161	105	4	5	4	41	20	14	2
metabat_ad.1811	184	90	76	5	0	1	0	8	1	0
metabat_ad.1814	954	190	127	14	3	3	42	20	17	4
metabat_ad.1825	915	204	102	15	1	4	44	37	27	6
metabat_ad.1830	1290	252	142	18	2	3	62	43	26	3
metabat_ad.1833	892	265	172	17	1	2	41	55	17	3
metabat_ad.1852	986	213	118	17	5	11	37	35	22	5
metabat_ad.1853	801	192	104	14	1	1	28	54	11	5
metabat_ad.1868	430	82	56	1	0	0	8	19	3	0
metabat_ad.1871	583	198	132	14	3	10	31	17	13	3
metabat_ad.1875	503	166	126	14	0	1	14	14	6	0
metabat_ad.1878	824	185	117	16	1	2	34	28	14	4
metabat_ad.1881	409	83	68	1	1	0	11	4	5	0
metabat_ad.19	768	168	106	18	1	2	37	22	12	6
metabat_ad.1906	678	197	116	15	6	12	43	23	19	5
metabat_ad.1911	807	212	152	10	1	11	37	17	15	4
metabat_ad.1921	811	190	113	20	0	3	41	26	10	10
metabat_ad.1943	511	173	145	5	1	1	19	8	6	0
metabat_ad.1956	573	115	71	8	1	0	26	15	10	0
metabat_ad.1961	855	202	126	10	1	2	54	24	25	4
metabat_ad.1962	684	196	106	17	6	17	48	34	14	2
metabat_ad.1966	953	215	132	15	0	3	41	35	23	5
metabat_ad.1970	902	252	161	13	3	7	46	32	33	3
metabat_ad.1976	1002	253	133	23	3	13	41	66	19	4
metabat_ad.1979	1272	281	146	20	5	12	58	63	28	4
metabat_ad.1989	356	79	64	3	0	2	9	5	3	0
metabat_ad.1999	716	222	161	11	0	6	32	23	17	1
metabat_ad.2000	1077	224	139	18	2	4	48	30	14	7
metabat_ad.2004	838	178	108	18	1	2	40	24	13	5
metabat_ad.2006	899	267	185	20	3	5	39	26	23	2
metabat_ad.2026	711	147	95	10	1	3	35	15	13	4
metabat_ad.2027	1190	246	147	20	1	6	52	37	27	8
metabat_ad.2032	1086	292	182	20	0	5	46	48	27	2
metabat_ad.2033	611	154	101	10	0	2	22	27	11	2
metabat_ad.2042	1100	308	190	26	2	5	44	66	15	2
metabat_ad.2052	822	181	118	13	1	4	29	30	10	3
metabat_ad.2062	959	199	120	19	1	1	40	28	11	8
metabat_ad.2073	782	211	115	10	6	11	54	30	25	3
metabat_ad.2082	836	220	132	25	1	3	53	32	17	5
metabat_ad.2117	260	93	75	5	0	1	0	11	1	0
metabat_ad.2136	1108	227	129	18	4	12	53	23	22	5
metabat_ad.2142	824	179	109	14	1	2	44	29	12	4
metabat_ad.2145	777	173	111	10	1	3	34	26	11	4
metabat_ad.2174	653	112	72	12	1	2	19	14	10	0
metabat_ad.218	880	220	114	17	1	2	35	68	10	3
metabat_ad.2186	772	216	155	16	0	4	26	26	10	2
metabat_ad.2204	414	84	72	2	0	2	11	3	4	1
metabat_ad.2210	742	153	101	7	1	1	33	21	16	3
metabat_ad.2211	1026	234	139	13	1	2	43	46	22	7
metabat_ad.2212	354	73	63	1	0	0	7	2	2	1
metabat_ad.2232	1049	207	112	19	1	3	43	53	16	2
metabat_ad.2233	647	175	131	10	0	1	27	15	8	7
metabat_ad.2250	626	145	92	11	3	2	35	21	16	1
metabat_ad.2278	1045	228	135	15	4	1	44	54	14	3
metabat_ad.2279	616	135	78	10	0	2	28	23	8	6
metabat_ad.2289	776	162	106	13	0	1	34	17	9	6
metabat_ad.2291	718	156	101	14	0	1	33	17	7	6
metabat_ad.23	658	141	85	13	1	1	31	22	4	6
metabat_ad.2301	1259	271	151	20	6	12	67	42	21	6
metabat_ad.2318	604	131	79	10	5	4	32	13	15	1
metabat_ad.2327	944	227	157	19	2	2	40	20	11	6
metabat_ad.2338	613	154	100	11	0	1	32	21	10	3
metabat_ad.2340	249	92	69	4	0	3	11	5	5	3
metabat_ad.2341	906	189	129	12	2	3	39	19	18	2
metabat_ad.2348	473	159	109	12	2	14	28	15	6	1
metabat_ad.2361	1234	231	131	15	1	3	51	55	14	5
metabat_ad.2379	800	172	109	13	0	0	35	25	8	7
metabat_ad.2391	789	169	103	12	0	2	35	26	7	7
metabat_ad.2405	713	182	97	12	3	8	27	55	6	1
metabat_ad.2408	723	171	100	12	0	0	22	42	6	0
metabat_ad.2417	986	248	132	23	6	11	59	57	20	7
metabat_ad.2431	944	222	152	17	1	3	44	22	16	6
metabat_ad.244	842	180	108	9	0	1	35	39	12	0
metabat_ad.2465	919	178	112	16	0	1	43	20	11	4
metabat_ad.2476	1276	298	149	19	7	13	67	56	33	5
metabat_ad.2477	556	91	66	7	0	3	9	9	8	2
metabat_ad.2511	1036	224	143	16	1	4	51	22	24	5
metabat_ad.2541	514	198	132	14	1	14	26	25	11	2
metabat_ad.2549	639	218	153	10	4	8	35	23	11	2
metabat_ad.2555	968	223	129	14	0	2	43	42	22	6
metabat_ad.2567	1172	277	140	21	6	13	48	75	20	2
metabat_ad.2571	495	93	67	7	1	1	13	9	7	1
metabat_ad.2573	1243	321	172	23	12	17	68	57	30	0
metabat_ad.2594	1033	234	115	20	2	12	45	61	20	2
metabat_ad.2617	785	200	108	17	0	1	41	49	17	6
metabat_ad.2626	864	248	170	23	1	4	33	23	25	5
metabat_ad.263	764	174	100	11	1	1	27	40	13	1
metabat_ad.2635	1053	225	123	19	6	16	61	29	24	4
metabat_ad.2636	1131	270	137	21	3	14	54	56	33	3
metabat_ad.264	1135	262	145	19	1	2	55	52	22	8
metabat_ad.2655	991	237	142	16	2	1	47	46	22	6
metabat_ad.2669	708	164	104	15	1	2	30	22	12	5
metabat_ad.2678	737	153	89	20	1	0	41	25	10	4
metabat_ad.2680	998	249	144	13	7	14	51	37	22	4
metabat_ad.2690	675	171	109	15	0	3	22	22	12	5
metabat_ad.2694	761	176	103	18	1	1	46	26	12	6
metabat_ad.2695	717	190	130	15	1	3	39	20	6	5
metabat_ad.2698	834	215	136	11	0	3	42	33	15	6
metabat_ad.2708	717	162	110	13	0	2	34	20	7	3
metabat_ad.2715	567	178	132	14	0	2	20	16	5	3
metabat_ad.2729	523	77	58	1	0	3	6	7	5	2
metabat_ad.2739	1003	201	117	15	1	2	38	38	17	7
metabat_ad.2754	920	206	118	12	1	4	36	40	22	5
metabat_ad.2766	540	164	118	9	3	3	29	15	15	0
metabat_ad.2776	1477	337	168	26	8	18	70	71	34	6
metabat_ad.2785	480	104	81	3	1	0	29	4	8	0
metabat_ad.282	1136	251	123	17	2	11	44	77	22	2
metabat_ad.2825	937	235	118	13	6	10	44	71	10	1
metabat_ad.2837	385	138	117	6	0	1	10	7	5	0
metabat_ad.2841	995	254	175	18	0	4	34	35	19	7
metabat_ad.2848	1081	308	177	23	8	12	62	51	32	2
metabat_ad.286	495	105	68	8	0	1	19	16	7	3
metabat_ad.2867	1014	234	139	17	3	2	54	44	18	6
metabat_ad.2871	760	196	121	12	2	0	30	44	11	4
metabat_ad.2872	744	156	94	13	4	5	37	16	14	3
metabat_ad.288	764	164	100	14	1	1	38	24	8	5
metabat_ad.2884	676	155	95	8	1	1	36	22	10	4
metabat_ad.2894	954	231	141	18	1	5	50	39	16	0
metabat_ad.2896	603	144	87	15	1	1	35	22	7	5
metabat_ad.2909	922	243	152	16	0	2	28	59	10	1
metabat_ad.2910	845	199	123	23	1	3	41	25	11	6
metabat_ad.2913	797	183	123	6	2	15	38	12	18	3
metabat_ad.2919	877	251	148	17	11	19	48	31	27	2
metabat_ad.2926	1265	305	156	20	8	16	61	62	26	6
metabat_ad.2928	822	162	105	5	0	3	30	23	14	5
metabat_ad.2934	559	104	75	8	1	4	17	6	8	0
metabat_ad.2942	1159	276	151	22	7	10	59	59	22	7
metabat_ad.2951	1034	246	135	14	4	12	44	51	19	5
metabat_ad.2956	928	243	130	18	6	11	55	54	20	1
metabat_ad.2959	1058	247	149	17	5	13	61	28	17	6
metabat_ad.298	883	200	121	9	4	16	48	21	16	3
metabat_ad.2981	694	175	110	16	1	1	38	29	6	7
metabat_ad.2997	748	200	152	11	1	2	24	15	12	4
metabat_ad.300	961	231	136	15	2	6	47	37	27	3
metabat_ad.3009	712	164	100	11	1	1	22	33	12	2
metabat_ad.301	779	183	104	18	1	1	34	39	20	5
metabat_ad.3018	816	151	99	3	0	2	26	18	15	4
metabat_ad.3022	858	203	125	14	0	2	33	35	21	3
metabat_ad.3029	926	192	122	17	0	3	45	24	14	7
metabat_ad.3037	871	221	132	11	0	2	39	48	19	1
metabat_ad.304	566	182	123	15	1	3	36	21	3	2
metabat_ad.3042	857	200	118	8	3	13	49	16	23	9
metabat_ad.3048	588	192	132	12	3	10	33	20	12	3
metabat_ad.3058	1061	241	129	19	2	6	52	54	25	4
metabat_ad.3060	1039	278	185	20	1	5	41	43	16	8
metabat_ad.3064	958	188	120	14	1	4	42	22	15	5
metabat_ad.3067	603	105	68	8	0	2	13	17	9	2
metabat_ad.307	1093	247	133	19	3	3	47	58	22	4
metabat_ad.3071	864	202	122	10	4	12	42	19	25	7
metabat_ad.3072	822	187	108	18	1	3	57	31	8	5
metabat_ad.3073	1111	275	175	23	1	3	46	49	11	4
metabat_ad.3078	715	165	98	12	7	5	37	21	16	2
metabat_ad.3084	978	200	112	15	4	11	25	48	16	4
metabat_ad.3110	560	78	56	4	1	1	7	12	6	1
metabat_ad.3125	1480	321	160	25	8	17	68	60	37	7
metabat_ad.3127	840	214	95	16	2	9	32	76	14	4
metabat_ad.3133	763	222	130	13	5	15	49	23	21	2
metabat_ad.314	319	52	43	0	0	0	4	3	1	1
metabat_ad.3144	549	132	80	8	1	0	17	34	8	2
metabat_ad.3154	1236	260	153	20	6	13	62	37	22	7
metabat_ad.3158	307	123	101	8	1	1	4	14	1	0
metabat_ad.3160	688	176	97	14	4	14	41	33	13	2
metabat_ad.3168	1646	449	247	39	11	22	73	89	43	4
metabat_ad.3171	818	260	178	18	4	20	34	24	25	6
metabat_ad.3181	973	209	121	15	1	3	38	40	18	7
metabat_ad.3183	958	243	124	21	7	10	53	44	24	4
metabat_ad.3187	846	165	105	17	1	2	33	20	9	4
metabat_ad.3190	879	181	115	18	0	3	39	21	12	4
metabat_ad.3201	957	222	131	23	1	4	53	29	14	8
metabat_ad.3203	891	202	118	13	1	16	46	32	13	4
metabat_ad.3211	1034	240	134	21	2	5	59	41	18	5
metabat_ad.322	967	211	110	14	2	1	43	52	15	2
metabat_ad.3239	866	187	107	11	0	10	40	32	18	1
metabat_ad.3240	1202	287	158	20	2	3	57	64	23	8
metabat_ad.3252	1096	232	133	14	2	1	36	60	14	7
metabat_ad.3263	940	232	122	15	6	14	46	52	16	1
metabat_ad.3269	441	148	106	11	1	1	22	20	2	1
metabat_ad.3273	803	202	109	13	6	13	36	41	19	5
metabat_ad.3276	885	170	98	12	1	2	39	22	18	2
metabat_ad.328	813	186	100	12	2	3	43	56	12	1
metabat_ad.3296	739	187	133	20	0	3	28	16	10	6
metabat_ad.3313	667	149	97	7	2	10	36	11	14	1
metabat_ad.3318	773	163	96	17	1	2	49	21	10	5
metabat_ad.3322	504	138	99	5	0	1	14	22	8	0
metabat_ad.3331	1005	200	134	14	1	2	41	25	13	6
metabat_ad.334	834	187	113	15	2	3	41	26	19	3
metabat_ad.3353	1061	263	152	24	1	4	47	46	30	1
metabat_ad.3366	475	152	114	9	0	2	10	19	4	1
metabat_ad.35	1129	282	166	22	3	4	69	48	21	7
metabat_ad.351	834	198	117	16	0	1	31	34	21	6
metabat_ad.360	666	191	121	13	1	5	37	25	22	0
metabat_ad.361	916	207	116	13	5	2	49	42	18	4
metabat_ad.362	979	242	134	16	0	4	48	47	28	2
metabat_ad.364	862	197	120	18	1	14	37	22	20	3
metabat_ad.378	1301	301	168	20	9	17	75	35	33	9
metabat_ad.412	864	197	116	16	3	2	42	29	14	4
metabat_ad.414	869	177	107	10	1	2	31	32	17	4
metabat_ad.418	1537	410	226	31	10	16	67	89	35	3
metabat_ad.440	928	214	117	15	7	15	54	36	18	3
metabat_ad.447	1124	287	136	18	8	15	52	78	32	3
metabat_ad.45	991	238	170	13	1	3	39	23	12	4
metabat_ad.459	995	292	179	20	1	2	49	63	20	1
metabat_ad.460	820	202	131	12	0	2	46	27	21	4
metabat_ad.463	1176	265	146	18	2	4	62	52	22	4
metabat_ad.473	276	109	92	3	0	1	3	9	0	0
metabat_ad.481	978	232	130	16	1	4	53	47	22	3
metabat_ad.485	1274	271	155	17	7	11	68	44	22	4
metabat_ad.489	751	135	87	10	0	3	31	16	8	4
metabat_ad.493	830	206	125	14	2	2	42	34	16	5
metabat_ad.495	343	67	53	0	0	0	8	6	1	0
metabat_ad.506	719	162	99	13	0	1	32	25	13	6
metabat_ad.509	757	188	113	22	0	0	45	25	8	8
metabat_ad.514	682	206	150	13	1	2	31	19	10	2
metabat_ad.547	1144	245	145	19	1	4	53	34	25	4
metabat_ad.548	909	183	112	17	1	2	46	25	14	4
metabat_ad.559	1013	247	148	18	1	3	38	42	32	3
metabat_ad.560	759	154	102	7	2	3	34	16	10	4
metabat_ad.561	905	197	116	9	1	3	36	38	19	4
metabat_ad.564	751	189	121	18	1	1	40	26	10	4
metabat_ad.570	459	88	62	7	1	1	17	9	7	1
metabat_ad.575	972	237	137	14	7	17	47	34	26	2
metabat_ad.582	484	186	150	11	1	2	15	15	5	1
metabat_ad.584	744	176	112	12	1	1	45	24	12	2
metabat_ad.60	918	173	110	11	1	4	39	13	18	4
metabat_ad.637	763	168	100	14	1	1	38	25	11	6
metabat_ad.64	836	169	109	16	0	1	39	18	12	5
metabat_ad.646	1041	220	129	15	3	3	42	49	12	3
metabat_ad.650	1129	240	155	21	1	4	61	27	18	5
metabat_ad.662	864	246	178	19	0	4	29	21	18	4
metabat_ad.67	920	273	158	14	8	10	45	61	15	5
metabat_ad.680	990	212	125	12	4	12	31	32	17	8
metabat_ad.683	865	223	149	18	1	4	47	26	17	6
metabat_ad.705	895	216	131	19	0	2	44	38	19	2
metabat_ad.71	1038	245	129	18	4	12	44	57	25	5
metabat_ad.710	163	85	69	3	0	1	1	11	0	0
metabat_ad.713	795	208	129	20	0	3	52	22	11	7
metabat_ad.720	864	192	118	17	1	4	51	24	15	6
metabat_ad.723	756	163	97	16	1	3	29	33	17	2
metabat_ad.724	944	215	135	14	1	1	36	38	16	9
metabat_ad.735	833	194	113	15	2	1	33	38	19	4
metabat_ad.736	295	56	45	2	0	0	5	5	2	0
metabat_ad.739	988	216	137	20	2	4	45	30	15	6
metabat_ad.751	812	157	105	8	0	3	36	16	9	6
metabat_ad.753	734	163	106	11	0	3	38	21	9	5
metabat_ad.755	570	182	129	13	0	3	36	24	6	1
metabat_ad.760	809	192	124	15	1	3	40	18	17	4
metabat_ad.761	861	192	117	18	0	3	52	28	10	7
metabat_ad.780	795	203	132	9	1	3	28	40	12	2
metabat_ad.791	359	72	56	1	1	0	13	3	4	0
metabat_ad.798	840	203	104	9	2	8	33	59	12	5
metabat_ad.806	972	193	114	13	1	2	34	46	9	2
metabat_ad.812	956	229	143	13	1	16	45	25	20	4
metabat_ad.823	853	194	120	13	1	1	33	33	20	6
metabat_ad.83	993	221	131	15	2	16	44	28	20	1
metabat_ad.832	1123	299	157	22	10	17	63	58	26	2
metabat_ad.846	945	234	154	20	1	2	44	26	15	6
metabat_ad.847	926	219	121	16	2	1	46	51	14	1
metabat_ad.86	1002	238	130	16	6	10	41	61	11	0
metabat_ad.860	733	155	103	9	1	1	29	19	10	2
metabat_ad.873	1019	252	121	19	2	13	48	66	29	4
metabat_ad.882	485	102	68	7	0	3	13	15	6	1
metabat_ad.898	1519	331	148	26	11	15	76	83	33	7
metabat_ad.907	924	257	158	21	1	2	42	57	16	2
metabat_ad.909	518	91	70	4	0	1	14	7	4	0
metabat_ad.915	702	166	105	14	0	2	32	23	11	5
metabat_ad.92	221	94	72	6	0	1	3	15	1	0
metabat_ad.921	801	184	113	14	1	3	43	24	13	5
metabat_ad.936	779	172	106	14	1	2	40	24	10	6
metabat_ad.937	1031	269	167	19	1	3	43	44	19	8
metabat_ad.947	568	88	72	0	0	1	15	2	3	2
metabat_ad.961	850	225	139	10	6	14	45	28	18	7
metabat_ad.968	1199	264	144	19	1	4	53	56	24	5
metabat_ad.974	905	237	144	16	1	5	50	40	17	7
metabat_ad.976	1156	270	141	18	5	11	57	58	25	2
metabat_ad.98	645	157	98	9	2	0	34	23	14	7
metabat_ad.992	689	122	78	9	0	2	25	24	5	2
metabat_ad.994	695	154	102	10	2	1	37	22	12	1
metabinner_orig_1	771	228	155	20	1	3	39	24	13	8
metabinner_orig_100	788	258	172	13	2	8	34	33	15	6
metabinner_orig_1002	781	176	106	15	1	1	36	26	18	4
metabinner_orig_1009	924	225	127	13	1	3	45	59	14	2
metabinner_orig_101	234	81	59	3	0	1	10	8	3	3
metabinner_orig_106	798	192	113	11	1	1	27	47	11	1
metabinner_orig_107_sub	938	222	132	14	2	2	39	39	17	8
metabinner_orig_108	755	238	169	20	0	5	35	21	19	4
metabinner_orig_1084_sub	863	191	118	13	1	3	43	25	17	7
metabinner_orig_11	941	230	138	18	1	2	41	41	20	6
metabinner_orig_111	1315	350	190	28	8	17	70	60	32	3
metabinner_orig_112	992	236	145	19	3	5	48	32	21	6
metabinner_orig_114	914	202	124	9	1	16	43	25	20	2
metabinner_orig_1146	862	174	97	11	4	15	41	21	24	3
metabinner_orig_115	865	194	120	8	3	16	49	13	17	2
metabinner_orig_1156	1203	239	136	15	4	9	52	46	15	8
metabinner_orig_116	922	211	123	18	1	3	40	35	18	7
metabinner_orig_1167_sub	1109	245	154	12	1	5	37	52	13	5
metabinner_orig_118	1097	248	143	18	2	4	50	49	24	8
metabinner_orig_1194_sub	1071	286	161	22	5	11	53	49	29	3
metabinner_orig_120	487	140	117	6	0	2	10	5	6	1
metabinner_orig_121	1261	281	161	17	4	12	73	35	22	6
metabinner_orig_122	924	214	128	12	2	1	49	35	15	7
metabinner_orig_1237	714	186	101	8	6	10	44	40	16	1
metabinner_orig_124	1155	247	135	21	4	3	47	58	18	5
metabinner_orig_125	966	210	123	10	4	15	47	22	22	4
metabinner_orig_1267_sub	493	91	64	5	0	1	12	13	3	1
metabinner_orig_127	1146	247	128	17	2	3	54	59	22	1
metabinner_orig_129	1301	281	156	20	10	19	71	32	25	8
metabinner_orig_131	910	205	122	14	0	2	36	40	24	5
metabinner_orig_132	1062	242	139	17	3	15	53	34	27	6
metabinner_orig_1322	799	163	101	12	1	1	39	24	9	6
metabinner_orig_133	834	193	122	7	6	13	42	22	17	5
metabinner_orig_1346_sub	830	190	102	17	2	4	35	33	25	9
metabinner_orig_136	1018	254	131	18	1	9	48	74	10	3
metabinner_orig_137	893	189	122	16	1	1	38	25	18	2
metabinner_orig_138_sub	443	87	65	3	0	1	14	7	3	1
metabinner_orig_139	891	187	120	16	0	3	42	21	11	7
metabinner_orig_14	884	244	164	15	2	3	35	31	17	8
metabinner_orig_140	765	200	117	13	5	11	35	32	14	5
metabinner_orig_141	824	194	120	15	1	2	42	25	7	7
metabinner_orig_143	865	167	102	11	1	8	33	29	9	5
metabinner_orig_1441	879	168	104	18	1	2	35	23	11	6
metabinner_orig_1442	795	145	97	7	0	2	30	17	15	1
metabinner_orig_146	924	182	114	17	0	3	40	24	10	3
metabinner_orig_148	674	195	137	19	0	4	31	23	9	3
metabinner_orig_151	975	249	141	14	7	17	50	48	19	2
metabinner_orig_152	848	227	122	16	1	1	39	67	14	3
metabinner_orig_154	691	154	105	3	3	1	33	16	14	4
metabinner_orig_1558	677	156	109	15	1	2	25	18	13	3
metabinner_orig_156	1223	301	150	21	8	15	65	69	28	6
metabinner_orig_1574	940	215	119	17	1	3	43	36	27	6
metabinner_orig_162	970	261	173	19	1	2	41	40	21	2
metabinner_orig_163	965	215	123	13	1	0	32	66	11	2
metabinner_orig_164	849	219	120	13	5	10	44	50	16	5
metabinner_orig_165	918	172	108	13	1	2	35	28	10	3
metabinner_orig_166	677	165	109	8	1	1	25	29	10	5
metabinner_orig_167	1177	245	142	23	4	6	50	31	28	6
metabinner_orig_168	950	215	123	16	4	15	50	25	23	3
metabinner_orig_169	250	63	57	0	0	0	4	0	3	0
metabinner_orig_17	686	233	163	12	5	15	32	20	16	3
metabinner_orig_170	704	179	112	15	1	2	39	26	9	8
metabinner_orig_172	1126	257	131	19	2	5	55	61	23	3
metabinner_orig_176_sub	381	78	63	2	0	1	10	3	4	0
metabinner_orig_178	920	200	126	16	1	2	33	30	15	6
metabinner_orig_179	977	216	127	18	1	2	41	40	14	5
metabinner_orig_18	800	175	111	5	1	11	40	18	16	2
metabinner_orig_180	331	62	50	1	0	0	6	2	5	1
metabinner_orig_182	926	275	191	18	1	4	50	24	26	3
metabinner_orig_184	1021	241	141	16	1	3	47	42	24	8
metabinner_orig_186	1050	232	135	22	1	2	47	37	19	9
metabinner_orig_188	619	176	106	13	3	9	30	28	17	6
metabinner_orig_191_sub	743	174	112	16	0	0	41	25	7	4
metabinner_orig_192_sub	849	200	117	12	3	4	43	32	18	9
metabinner_orig_196	775	180	100	8	4	11	42	39	10	4
metabinner_orig_199	821	169	102	14	1	1	38	26	8	8
metabinner_orig_2	494	150	115	9	0	1	13	17	9	1
metabinner_orig_20	1214	275	159	22	2	4	51	54	26	10
metabinner_orig_200	967	224	127	13	5	13	48	42	16	5
metabinner_orig_202	431	75	59	2	0	1	8	4	7	1
metabinner_orig_203	1073	258	127	23	4	12	48	69	15	5
metabinner_orig_208	796	192	121	14	0	1	31	31	13	3
metabinner_orig_209	730	174	112	16	0	2	47	22	6	5
metabinner_orig_21	990	204	132	13	0	4	44	24	12	3
metabinner_orig_210	837	183	106	13	1	11	39	29	15	2
metabinner_orig_211	712	194	137	12	0	3	30	18	19	4
metabinner_orig_212	830	167	108	13	0	1	39	19	9	6
metabinner_orig_215	853	180	109	17	0	2	41	25	10	5
metabinner_orig_216	609	109	76	8	0	4	14	13	9	1
metabinner_orig_219	198	55	39	1	0	0	7	11	0	0
metabinner_orig_220	1018	238	135	19	3	3	41	60	14	0
metabinner_orig_222	796	184	116	9	3	3	40	27	16	4
metabinner_orig_225	637	112	72	7	0	4	18	14	9	0
metabinner_orig_226	940	209	126	20	1	2	55	29	15	9
metabinner_orig_228	1046	258	138	14	9	18	55	38	25	6
metabinner_orig_230	675	195	141	12	1	1	20	22	9	8
metabinner_orig_231_sub	858	185	112	14	1	8	37	21	22	2
metabinner_orig_236	1045	273	180	20	2	6	38	37	28	3
metabinner_orig_238	1075	249	143	19	2	2	41	65	18	2
metabinner_orig_239	913	226	122	19	0	4	50	49	23	2
metabinner_orig_24	564	199	134	14	8	14	31	22	8	2
metabinner_orig_241	786	261	165	22	1	5	36	36	33	4
metabinner_orig_242	820	186	123	16	1	2	40	22	9	5
metabinner_orig_244	793	198	125	14	3	4	39	26	20	1
metabinner_orig_245	894	194	113	14	0	0	38	37	20	8
metabinner_orig_247	368	66	51	5	1	0	13	2	4	0
metabinner_orig_25	930	239	137	18	6	12	55	37	24	5
metabinner_orig_252	387	75	63	2	0	1	8	2	4	1
metabinner_orig_253	948	272	143	26	4	14	50	70	20	1
metabinner_orig_255	225	67	51	4	0	1	8	5	5	0
metabinner_orig_258	548	99	71	3	0	3	20	8	7	1
metabinner_orig_259	808	195	116	16	2	4	38	31	16	5
metabinner_orig_26	810	191	111	15	2	1	24	51	14	5
metabinner_orig_260	775	168	107	13	0	2	43	19	11	7
metabinner_orig_261	827	188	109	13	3	3	40	42	14	3
metabinner_orig_263	471	82	63	3	0	1	5	7	4	2
metabinner_orig_264	667	151	86	6	0	2	31	37	12	2
metabinner_orig_273	589	160	119	10	0	3	17	14	15	2
metabinner_orig_276	670	184	102	11	5	9	33	26	23	4
metabinner_orig_28	1229	253	151	19	1	3	46	44	26	6
metabinner_orig_282	961	241	137	17	2	4	39	60	19	4
metabinner_orig_283	724	172	101	11	1	0	32	33	15	4
metabinner_orig_284_sub	967	268	171	20	7	15	50	24	23	2
metabinner_orig_285	1161	255	134	23	3	3	63	48	25	10
metabinner_orig_287	892	198	107	17	2	12	40	32	14	2
metabinner_orig_29	935	218	117	12	2	7	34	61	13	1
metabinner_orig_290	1162	224	131	18	3	14	55	30	21	3
metabinner_orig_291_sub	927	213	116	14	2	2	50	41	22	9
metabinner_orig_292	832	180	113	15	3	4	43	20	10	7
metabinner_orig_293	1086	227	128	16	6	11	57	42	17	4
metabinner_orig_294	856	174	118	6	2	13	36	15	15	3
metabinner_orig_295_sub	1116	254	136	22	5	3	54	53	21	7
metabinner_orig_296	896	206	116	17	1	6	50	31	25	5
metabinner_orig_299	736	193	112	22	1	3	48	27	9	6
metabinner_orig_301	691	111	75	3	0	1	22	15	11	2
metabinner_orig_302	1042	245	133	18	2	4	57	49	22	10
metabinner_orig_303	728	211	139	9	0	8	37	25	21	3
metabinner_orig_304	860	210	127	8	4	15	48	22	24	3
metabinner_orig_305	1153	265	141	17	5	12	58	59	22	4
metabinner_orig_306	800	186	120	12	1	4	27	32	11	4
metabinner_orig_307	617	175	118	17	0	3	31	21	7	5
metabinner_orig_309	364	68	55	0	2	0	10	3	4	0
metabinner_orig_31	652	166	97	8	5	10	38	21	14	3
metabinner_orig_312	638	157	93	9	0	0	32	32	13	3
metabinner_orig_313	693	175	107	15	1	3	46	23	10	7
metabinner_orig_314	872	172	118	9	0	2	40	15	13	3
metabinner_orig_320	789	193	112	14	3	15	49	21	19	3
metabinner_orig_322	792	185	106	14	0	1	33	44	13	3
metabinner_orig_327	733	210	146	15	0	4	31	16	19	6
metabinner_orig_332	990	222	122	20	0	7	49	31	23	9
metabinner_orig_333	465	94	68	6	0	0	17	11	3	2
metabinner_orig_334	1047	222	131	25	2	4	52	32	15	7
metabinner_orig_34	629	189	111	14	3	10	48	24	15	2
metabinner_orig_342	173	70	61	2	0	1	4	4	0	1
metabinner_orig_347	834	230	133	17	3	7	61	44	17	7
metabinner_orig_35	462	78	67	2	0	1	7	3	4	1
metabinner_orig_350_sub	1233	307	143	24	2	14	59	78	34	8
metabinner_orig_352	786	180	105	14	3	11	49	29	15	0
metabinner_orig_353	871	225	130	16	5	14	47	29	23	4
metabinner_orig_357	1050	234	137	21	2	1	42	53	18	5
metabinner_orig_360	493	100	67	9	1	1	11	12	7	1
metabinner_orig_364	1107	262	132	20	9	12	63	51	24	2
metabinner_orig_365	1028	229	137	15	1	3	38	52	15	3
metabinner_orig_367	721	241	164	14	5	10	36	25	12	6
metabinner_orig_37	882	184	121	12	3	2	40	19	20	1
metabinner_orig_375	840	199	111	10	3	1	38	56	14	1
metabinner_orig_377	940	208	122	12	1	2	44	42	14	6
metabinner_orig_38	881	207	129	8	3	14	41	27	18	7
metabinner_orig_381	831	201	123	16	2	3	35	29	21	4
metabinner_orig_382	1009	226	128	17	4	2	51	42	18	3
metabinner_orig_383	979	212	122	15	0	3	38	47	18	1
metabinner_orig_392	457	112	74	7	0	1	21	14	7	4
metabinner_orig_393	661	182	110	10	6	13	32	24	15	3
metabinner_orig_394	1151	282	133	22	2	11	49	79	24	3
metabinner_orig_405	217	87	69	4	0	2	12	5	5	2
metabinner_orig_408_sub	828	199	111	11	2	2	49	38	16	7
metabinner_orig_409	984	243	138	17	6	13	60	35	16	4
metabinner_orig_410	820	179	112	10	0	2	36	24	12	6
metabinner_orig_411	243	93	63	4	0	3	12	13	5	2
metabinner_orig_413_sub	982	214	116	13	1	4	40	54	19	5
metabinner_orig_416	1323	313	158	20	6	15	67	62	31	5
metabinner_orig_418_sub	803	175	116	8	2	12	41	12	18	3
metabinner_orig_419	882	205	126	12	1	13	41	24	19	4
metabinner_orig_42	554	194	147	15	0	2	22	21	6	0
metabinner_orig_426	973	180	108	17	1	3	36	24	12	4
metabinner_orig_428	682	123	84	5	1	1	25	15	13	1
metabinner_orig_43	536	192	130	13	4	14	28	20	9	0
metabinner_orig_430	861	199	121	17	1	1	35	29	19	6
metabinner_orig_432	1124	242	141	19	2	2	49	45	20	9
metabinner_orig_439	917	216	137	13	0	1	53	35	10	3
metabinner_orig_440	954	227	124	15	4	7	41	58	15	6
metabinner_orig_447	913	206	122	19	1	5	47	39	16	2
metabinner_orig_448	1210	272	170	19	3	9	50	45	18	9
metabinner_orig_449_sub	774	196	106	16	4	10	48	35	17	5
metabinner_orig_45	1153	261	140	21	1	3	46	61	27	2
metabinner_orig_453	758	219	151	15	0	3	25	29	17	1
metabinner_orig_454	899	207	126	15	1	3	39	36	16	6
metabinner_orig_460	444	82	60	5	0	3	19	4	4	0
metabinner_orig_463	718	171	93	11	1	1	22	53	12	5
metabinner_orig_466	877	186	117	19	1	2	39	28	10	7
metabinner_orig_47	956	247	129	23	1	3	48	65	18	2
metabinner_orig_471	719	156	102	9	2	3	31	22	18	2
metabinner_orig_472	749	182	123	10	0	1	46	20	9	2
metabinner_orig_473_sub	453	66	55	1	0	0	5	5	1	1
metabinner_orig_474	930	263	156	23	1	0	25	73	15	3
metabinner_orig_478_sub	1133	259	142	16	3	3	58	52	22	10
metabinner_orig_48	945	209	132	11	0	2	45	35	19	6
metabinner_orig_480	235	48	43	0	1	0	6	1	1	0
metabinner_orig_481	861	170	101	12	1	1	35	36	11	5
metabinner_orig_484	863	182	114	17	0	3	41	24	12	5
metabinner_orig_489	916	172	103	14	0	4	33	23	15	5
metabinner_orig_49	841	253	164	17	1	2	28	49	9	5
metabinner_orig_490	505	114	80	11	1	0	23	16	4	2
metabinner_orig_496	817	172	99	14	1	10	38	23	13	2
metabinner_orig_502	657	133	79	7	0	2	32	25	12	1
metabinner_orig_505	843	191	109	15	4	3	46	35	16	3
metabinner_orig_51	628	127	91	7	2	5	26	9	7	2
metabinner_orig_510_sub	1036	226	126	18	1	2	40	56	16	2
metabinner_orig_515	809	257	163	22	4	15	34	38	21	3
metabinner_orig_517	822	223	129	19	2	2	43	43	21	6
metabinner_orig_519	734	216	140	18	0	0	42	31	8	6
metabinner_orig_52	333	72	59	1	0	0	7	5	4	0
metabinner_orig_522_sub	1126	274	152	18	6	14	55	47	30	6
metabinner_orig_524	875	194	123	10	1	3	35	33	14	6
metabinner_orig_53	938	214	128	21	1	0	52	29	9	8
metabinner_orig_531	900	238	154	17	1	13	43	20	23	3
metabinner_orig_536	722	136	89	7	0	7	34	13	12	1
metabinner_orig_538	984	247	143	15	6	9	59	41	21	2
metabinner_orig_54	1106	274	149	23	4	14	37	68	24	6
metabinner_orig_541	760	172	118	8	3	9	37	16	15	1
metabinner_orig_553	762	160	93	11	2	0	40	25	15	8
metabinner_orig_556	731	196	121	13	4	13	41	23	19	0
metabinner_orig_562	251	52	43	0	0	0	5	1	3	0
metabinner_orig_57	962	214	131	11	1	2	36	42	23	6
metabinner_orig_572	981	203	110	17	1	4	36	51	15	3
metabinner_orig_573	618	165	102	8	0	2	29	31	9	3
metabinner_orig_575	1119	235	132	21	3	15	46	35	24	4
metabinner_orig_58	546	94	69	2	0	1	12	11	8	2
metabinner_orig_59	655	191	122	16	5	10	33	27	11	4
metabinner_orig_590	305	57	47	2	0	0	5	3	3	0
metabinner_orig_598	760	178	135	6	1	2	25	15	13	4
metabinner_orig_6	1063	243	142	17	2	2	54	44	24	6
metabinner_orig_60	1062	275	138	24	6	14	48	70	19	5
metabinner_orig_603_sub	708	166	98	15	0	2	32	26	15	5
metabinner_orig_61	746	216	158	16	0	1	25	23	7	2
metabinner_orig_64	631	195	146	13	0	2	23	19	12	0
metabinner_orig_640_sub	748	186	132	13	0	2	29	24	10	2
metabinner_orig_647	521	111	71	8	0	1	16	17	5	5
metabinner_orig_648	863	199	107	14	1	2	47	56	12	2
metabinner_orig_65	302	55	44	0	0	1	0	6	2	1
metabinner_orig_650	528	129	77	10	0	2	30	26	9	3
metabinner_orig_653	778	169	102	12	0	4	34	20	17	4
metabinner_orig_67	472	87	67	2	1	1	15	2	8	0
metabinner_orig_672_sub	1035	198	124	16	0	2	45	17	23	3
metabinner_orig_68	764	221	155	17	1	4	26	23	20	3
metabinner_orig_683	1359	311	169	22	6	12	72	59	30	7
metabinner_orig_692	790	176	109	11	1	1	31	32	18	4
metabinner_orig_696	903	248	159	17	3	15	55	18	21	4
metabinner_orig_7	970	207	137	16	1	2	41	22	11	5
metabinner_orig_703	332	69	49	4	0	0	5	10	2	2
metabinner_orig_708	843	190	120	11	2	16	35	20	20	3
metabinner_orig_71	1111	275	148	15	9	9	62	54	29	2
metabinner_orig_711	921	211	133	10	5	13	55	17	18	7
metabinner_orig_712_sub	883	184	113	14	1	3	41	23	11	4
metabinner_orig_717	1269	252	136	24	3	13	71	29	25	3
metabinner_orig_724	961	198	122	6	3	5	49	23	23	4
metabinner_orig_73	816	223	154	17	0	3	42	22	11	3
metabinner_orig_734	908	196	122	16	1	4	49	27	12	6
metabinner_orig_740	935	209	121	19	1	3	42	38	21	7
metabinner_orig_743	657	180	118	16	0	2	41	22	6	5
metabinner_orig_749	1007	250	153	17	2	3	53	42	22	7
metabinner_orig_750	971	226	133	17	0	1	47	43	20	8
metabinner_orig_757	985	170	103	10	1	2	22	38	13	5
metabinner_orig_763	825	201	115	9	3	15	43	32	17	2
metabinner_orig_77	1243	275	141	27	2	5	59	71	14	4
metabinner_orig_778	1018	230	135	20	1	3	44	40	24	6
metabinner_orig_779	830	244	166	14	1	2	37	39	23	4
metabinner_orig_787	818	181	113	17	1	1	47	23	10	5
metabinner_orig_79	595	111	77	8	1	7	18	6	8	3
metabinner_orig_793	834	218	131	15	2	2	35	49	16	1
metabinner_orig_798	989	281	184	26	8	9	48	30	20	4
metabinner_orig_8	825	187	118	19	0	3	40	24	11	5
metabinner_orig_810	1278	263	152	19	4	8	55	47	19	4
metabinner_orig_814	1087	291	175	15	4	12	63	32	33	8
metabinner_orig_82	1169	265	150	16	3	3	56	53	23	9
metabinner_orig_820	342	51	42	0	0	1	1	5	2	0
metabinner_orig_828	702	153	94	6	2	9	38	18	14	3
metabinner_orig_835	864	150	93	10	1	0	32	31	9	2
metabinner_orig_839	289	111	90	7	1	1	2	12	0	0
metabinner_orig_84	797	239	124	17	8	11	36	68	11	2
metabinner_orig_842	860	173	105	8	2	10	37	22	15	4
metabinner_orig_849	370	103	88	2	0	1	8	8	0	0
metabinner_orig_852	1068	252	140	19	6	14	62	35	25	6
metabinner_orig_86	735	202	139	17	0	2	34	23	8	7
metabinner_orig_866_sub	1135	264	157	20	4	14	56	30	26	4
metabinner_orig_87	827	192	122	11	0	4	37	25	18	1
metabinner_orig_89	912	210	120	12	1	2	41	54	11	1
metabinner_orig_9	881	190	121	19	1	3	41	21	13	5
metabinner_orig_90	805	241	166	15	0	3	35	35	10	7
metabinner_orig_909	1014	242	119	18	9	13	65	47	23	3
metabinner_orig_91	785	138	90	10	0	1	33	17	9	2
metabinner_orig_913	1132	254	143	22	1	4	58	48	20	1
metabinner_orig_93	860	184	114	17	1	4	44	22	15	7
metabinner_orig_937	903	185	110	13	1	2	34	29	15	6
metabinner_orig_944	1100	227	138	16	0	15	56	28	14	3
metabinner_orig_949	830	184	116	16	1	3	41	19	10	7
metabinner_orig_950	659	139	85	14	4	5	35	12	13	2
metabinner_orig_957	850	194	119	12	4	4	45	26	17	3
metabinner_orig_96	1033	232	128	19	1	3	44	48	24	3
metabinner_orig_962_sub	976	234	134	17	3	1	45	48	20	4
metabinner_orig_967	924	202	125	13	1	1	31	35	16	10
metabinner_orig_971_sub	941	254	134	17	7	14	56	42	25	5
metabinner_orig_989	1298	283	146	24	7	11	65	52	25	3
metabinner_orig_99	454	83	67	0	0	0	9	6	3	0
metabinner_orig_990	567	165	100	10	1	2	31	25	16	4
metabinner_orig_997	1071	229	111	18	6	8	55	49	20	4

## Sheet: biofilm-associated KO list
KO	pathway
K00001	BBSdb
K00002	BBSdb
K00009	BBSdb
K00013	BBSdb
K00014	BBSdb
K00016	BBSdb
K00024	BBSdb
K00027	two_component_system
K00031	BBSdb
K00033	BBSdb
K00052	BBSdb
K00053	BBSdb
K00057	BBSdb
K00059	BBSdb
K00066	two_component_system; BBSdb
K00075	BBSdb
K00088	BBSdb
K00093	BBSdb
K00094	BBSdb
K00108	BBSdb
K00111	BBSdb
K00145	BBSdb
K00161	BBSdb
K00163	BBSdb
K00226	BBSdb
K00244	two_component_system
K00245	two_component_system
K00246	two_component_system
K00247	two_component_system
K00254	BBSdb
K00259	BBSdb
K00283	BBSdb
K00286	BBSdb
K00364	BBSdb
K00370	two_component_system; BBSdb
K00371	two_component_system
K00373	two_component_system
K00374	two_component_system
K00381	BBSdb
K00404	two_component_system
K00405	two_component_system
K00406	two_component_system
K00407	two_component_system
K00410	two_component_system
K00411	two_component_system
K00412	two_component_system
K00413	two_component_system
K00424	two_component_system
K00425	two_component_system
K00426	two_component_system
K00432	BBSdb
K00494	two_component_system
K00494	quorum_sensing
K00514	BBSdb
K00520	BBSdb
K00543	polysac_eps
K00549	BBSdb
K00554	BBSdb
K00566	BBSdb
K00575	two_component_system
K00575	chemotaxis
K00577	BBSdb
K00602	BBSdb
K00605	BBSdb
K00611	BBSdb
K00626	two_component_system
K00640	polysac_eps; BBSdb
K00640	biofilm_formation
K00648	BBSdb
K00688	biofilm_formation
K00689	two_component_system
K00692	two_component_system
K00694	BBSdb
K00694	biofilm_formation
K00703	biofilm_formation
K00752	BBSdb
K00756	BBSdb
K00759	BBSdb
K00760	BBSdb
K00761	BBSdb
K00762	BBSdb
K00764	BBSdb
K00766	BBSdb
K00773	BBSdb
K00784	BBSdb
K00788	BBSdb
K00794	BBSdb
K00797	BBSdb
K00800	BBSdb
K00806	BBSdb
K00817	BBSdb
K00818	BBSdb
K00820	BBSdb
K00821	BBSdb
K00826	BBSdb
K00850	BBSdb
K00852	BBSdb
K00853	BBSdb
K00854	BBSdb
K00868	BBSdb
K00872	BBSdb
K00873	BBSdb
K00876	BBSdb
K00878	BBSdb
K00891	BBSdb
K00897	BBSdb
K00919	BBSdb
K00927	BBSdb
K00930	BBSdb
K00939	BBSdb
K00940	BBSdb
K00943	BBSdb
K00945	BBSdb
K00948	BBSdb
K00951	BBSdb
K00958	BBSdb
K00962	BBSdb
K00963	BBSdb
K00969	BBSdb
K00974	BBSdb
K00975	biofilm_formation
K00981	BBSdb
K00990	two_component_system
K00995	BBSdb
K01000	BBSdb
K01004	BBSdb
K01034	two_component_system
K01035	two_component_system
K01046	BBSdb
K01051	two_component_system
K01056	BBSdb
K01077	two_component_system
K01089	BBSdb
K01092	BBSdb
K01113	two_component_system
K01114	quorum_sensing
K01139	BBSdb
K01150	BBSdb
K01151	BBSdb
K01153	BBSdb
K01170	BBSdb
K01179	two_component_system
K01218	quorum_sensing
K01220	BBSdb
K01243	BBSdb
K01252	BBSdb
K01258	BBSdb
K01265	BBSdb
K01304	BBSdb
K01318	quorum_sensing
K01338	BBSdb
K01356	BBSdb
K01358	BBSdb
K01364	quorum_sensing
K01399	BBSdb
K01399	quorum_sensing
K01401	BBSdb
K01419	BBSdb
K01424	BBSdb
K01425	two_component_system
K01428	BBSdb
K01429	BBSdb
K01430	BBSdb
K01439	BBSdb
K01462	BBSdb
K01465	BBSdb
K01467	two_component_system
K01478	BBSdb
K01496	BBSdb
K01497	quorum_sensing
K01533	BBSdb
K01545	two_component_system
K01546	two_component_system; BBSdb
K01547	two_component_system; BBSdb
K01548	two_component_system
K01575	BBSdb
K01579	BBSdb
K01580	quorum_sensing
K01596	BBSdb
K01599	BBSdb
K01610	BBSdb
K01626	quorum_sensing
K01633	BBSdb
K01635	BBSdb
K01635	quorum_sensing
K01638	BBSdb
K01643	two_component_system
K01644	two_component_system
K01646	two_component_system
K01649	BBSdb
K01657	biofilm_formation; quorum_sensing
K01658	biofilm_formation; quorum_sensing
K01659	BBSdb
K01661	BBSdb
K01679	BBSdb
K01687	BBSdb
K01689	BBSdb
K01693	BBSdb
K01696	BBSdb
K01698	BBSdb
K01703	BBSdb
K01714	BBSdb
K01728	quorum_sensing
K01735	BBSdb
K01736	BBSdb
K01738	BBSdb
K01745	BBSdb
K01749	BBSdb
K01754	BBSdb
K01756	BBSdb
K01768	biofilm_formation
K01776	BBSdb
K01784	BBSdb
K01791	two_component_system
K01791	biofilm_formation
K01803	BBSdb
K01810	BBSdb
K01814	BBSdb
K01819	BBSdb
K01839	BBSdb
K01846	BBSdb
K01867	BBSdb
K01868	BBSdb
K01869	BBSdb
K01870	BBSdb
K01872	BBSdb
K01873	BBSdb
K01874	BBSdb
K01875	BBSdb
K01876	BBSdb
K01881	BBSdb
K01883	BBSdb
K01885	BBSdb
K01887	BBSdb
K01889	BBSdb
K01890	BBSdb
K01892	BBSdb
K01897	BBSdb
K01897	quorum_sensing
K01902	BBSdb
K01903	BBSdb
K01910	two_component_system
K01911	BBSdb
K01912	biofilm_formation
K01915	two_component_system; BBSdb
K01916	BBSdb
K01918	BBSdb
K01921	BBSdb
K01924	BBSdb
K01925	BBSdb
K01926	BBSdb
K01933	BBSdb
K01937	BBSdb
K01938	BBSdb
K01939	BBSdb
K01940	BBSdb
K01945	BBSdb
K01950	BBSdb
K01951	BBSdb
K01952	BBSdb
K01955	BBSdb
K01956	BBSdb
K01962	BBSdb
K01963	BBSdb
K01972	BBSdb
K01991	two_component_system
K01991	biofilm_formation
K01995	abc_transporters
K01995	quorum_sensing
K01996	abc_transporters
K01996	quorum_sensing
K01997	abc_transporters
K01997	quorum_sensing
K01998	abc_transporters
K01998	quorum_sensing
K01999	abc_transporters
K01999	quorum_sensing
K02000	abc_transporters
K02001	abc_transporters
K02002	abc_transporters
K02006	abc_transporters; BBSdb
K02007	abc_transporters
K02008	abc_transporters
K02009	abc_transporters
K02010	abc_transporters
K02011	abc_transporters
K02012	abc_transporters
K02017	abc_transporters
K02018	abc_transporters
K02020	abc_transporters
K02031	quorum_sensing
K02032	quorum_sensing
K02033	quorum_sensing
K02034	quorum_sensing
K02035	quorum_sensing
K02036	abc_transporters
K02037	abc_transporters
K02038	abc_transporters
K02039	BBSdb
K02040	abc_transporters; two_component_system; BBSdb
K02041	abc_transporters
K02042	abc_transporters
K02044	abc_transporters
K02045	abc_transporters
K02046	abc_transporters
K02047	abc_transporters
K02048	abc_transporters
K02052	quorum_sensing
K02053	quorum_sensing
K02054	quorum_sensing
K02055	quorum_sensing
K02062	abc_transporters
K02063	abc_transporters
K02064	abc_transporters
K02065	abc_transporters
K02066	abc_transporters
K02067	abc_transporters
K02071	abc_transporters
K02072	abc_transporters
K02073	abc_transporters
K02076	BBSdb
K02106	two_component_system
K02107	BBSdb
K02108	BBSdb
K02109	BBSdb
K02110	BBSdb
K02111	BBSdb
K02112	BBSdb
K02113	BBSdb
K02114	BBSdb
K02117	BBSdb
K02118	BBSdb
K02119	BBSdb
K02120	BBSdb
K02121	BBSdb
K02122	BBSdb
K02171	BBSdb
K02192	BBSdb
K02193	abc_transporters
K02194	abc_transporters
K02195	abc_transporters
K02196	abc_transporters
K02236	BBSdb
K02239	BBSdb
K02250	BBSdb
K02250	quorum_sensing
K02251	quorum_sensing
K02252	two_component_system
K02252	quorum_sensing
K02253	two_component_system
K02253	quorum_sensing
K02257	BBSdb
K02259	two_component_system; BBSdb
K02279	two_component_system
K02280	two_component_system
K02282	two_component_system
K02283	two_component_system
K02293	BBSdb
K02313	two_component_system
K02316	BBSdb
K02322	BBSdb
K02323	BBSdb
K02336	BBSdb
K02337	BBSdb
K02338	BBSdb
K02346	BBSdb
K02355	BBSdb
K02357	BBSdb
K02358	BBSdb
K02372	BBSdb
K02379	BBSdb
K02386	flagellar_assembly
K02387	flagellar_assembly
K02388	flagellar_assembly
K02389	flagellar_assembly
K02390	BBSdb
K02390	flagellar_assembly
K02391	flagellar_assembly
K02392	BBSdb
K02392	flagellar_assembly
K02393	flagellar_assembly
K02394	flagellar_assembly
K02395	flagellar_assembly
K02396	BBSdb
K02396	flagellar_assembly
K02397	flagellar_assembly
K02398	two_component_system
K02398	biofilm_formation; biofilm_formation; flagellar_assembly
K02399	flagellar_assembly
K02400	flagellar_assembly
K02401	flagellar_assembly
K02402	two_component_system
K02402	biofilm_formation; flagellar_assembly; quorum_sensing
K02403	two_component_system
K02403	biofilm_formation; flagellar_assembly; quorum_sensing
K02405	two_component_system
K02405	biofilm_formation; biofilm_formation; biofilm_formation; flagellar_assembly
K02406	two_component_system; BBSdb
K02406	flagellar_assembly
K02407	flagellar_assembly
K02408	flagellar_assembly
K02409	flagellar_assembly
K02410	chemotaxis; flagellar_assembly
K02411	flagellar_assembly
K02412	flagellar_assembly
K02413	flagellar_assembly
K02414	flagellar_assembly
K02415	flagellar_assembly
K02416	chemotaxis; flagellar_assembly
K02417	chemotaxis; flagellar_assembly
K02418	BBSdb
K02418	flagellar_assembly
K02419	BBSdb
K02419	flagellar_assembly
K02420	flagellar_assembly
K02421	flagellar_assembly
K02422	flagellar_assembly
K02423	flagellar_assembly
K02424	abc_transporters
K02424	flagellar_assembly
K02425	BBSdb
K02425	biofilm_formation; flagellar_assembly
K02434	BBSdb
K02437	BBSdb
K02451	BBSdb
K02452	biofilm_formation
K02453	biofilm_formation
K02454	biofilm_formation
K02455	biofilm_formation
K02456	biofilm_formation
K02457	biofilm_formation
K02458	biofilm_formation
K02459	biofilm_formation
K02460	biofilm_formation
K02461	biofilm_formation
K02462	biofilm_formation
K02463	biofilm_formation
K02469	BBSdb
K02470	BBSdb
K02471	abc_transporters
K02472	two_component_system
K02472	biofilm_formation
K02473	BBSdb
K02481	BBSdb
K02482	BBSdb
K02483	BBSdb
K02484	BBSdb
K02488	two_component_system
K02489	two_component_system
[truncated: 2,082 more rows]
