# Supplementary material for: National-scale biogeography and function of river and stream bacterial biofilm communities
Source: Nat Commun. 2025 Nov 26;16:10571. doi: 10.1038/s41467-025-65620-3 (PMC12657883; doi:10.1038/s41467-025-65620-3)
Supplement: Supplementary file 7 — Supplementary Data 5 [file 41467_2025_65620_MOESM7_ESM.xlsx]

## Sheet: variance_partitioning
	Broadleaved_woodland	Coniferous_woodland	Arable_and_horticulture	Improved_grassland	Neutral_grassland	Calcareous_grassland	Acid_grassland	Fen_marsh_and_swamp	Heather	Heather_grassland	Bog	Inland_rock	Freshwater	Supra_littoral_sediment	Saltmarsh	Urban	Siliceous_pct	Calcareous_pct	Peat_pct	Chalk_pct	altitude_m	DSM_Shade_Average	catchment_area_sqkm	river_width	river_depth	strahler_number	sum_WWTP_load_kg_sqkm	Alkalinity	Ammoniacal_N	DOC	Conductivity	Nitrate_N	Nitrite_N	Orthophosphate	DO	SiO2	Water_temp	pH	lat	Residuals
bin_concoct_106	0.000510558	0.000317146	5.83927e-05	0.000376036	0.00126744	0.000181412	0.000604072	0.000808709	0.000119463	0.000187148	0.00115368	1.4554e-05	6.51245e-06	0.000116997	4.03891e-05	0.000985517	0.227398	0.297165	0.056646	0.148146	0.00177708	0.00426242	0.00829986	0.0120447	0.0196634	2.71858e-05	0.0841929	0.000228522	0.000141354	7.11873e-07	0.000187997	0.00354839	0.00179054	0.0166416	0.0174652	6.68107e-05	0.00154191	0.000375136	0.00210578	0.0895354
bin_concoct_109_sub	0.0362034	0.0200456	0.236762	0.196309	0.0157893	0.0021172	0.174638	6.99421e-05	0.0252395	0.0479772	0.115188	4.46151e-05	5.40889e-05	9.18314e-05	0.00105003	0.00658833	0.0209112	0.0370897	0.00673384	0.0165029	0.00122814	1.99564e-05	0.00149697	0.00474292	0.0010949	3.07996e-05	0.000855337	0.00225714	3.59748e-05	0.000162672	7.72156e-07	0.0012173	0.000258206	0.00402681	0.00142386	1.75738e-06	0.000618205	3.43655e-05	7.67676e-05	0.0210121
bin_concoct_155	0.000862759	5.84905e-06	0.000234889	0.00166698	9.15857e-05	0.000428625	0.000695971	3.63266e-05	0.000140628	2.85753e-05	0.000158107	0.000343275	1.04668e-05	0.000176292	0.000149185	0.000940401	0.268593	0.379137	0.0725239	0.172258	0.000241279	0.00043141	2.82821e-05	0.0052491	0.00136295	0.000968011	0.00365223	0.000982071	2.13015e-06	0.000176358	0.00014214	0.00297888	0.000322199	0.000540348	7.77546e-05	8.94939e-05	0.000574307	2.90103e-05	0.000267525	0.0834031
bin_concoct_192	0.000189167	0.00565435	0.0227368	0.0294842	0.00205733	0.000410188	0.0674055	0.00124649	0.00319836	0.0208791	0.0642582	0.00500989	7.72192e-05	0.00400454	2.16842e-05	7.20292e-06	0.0431289	0.0701009	0.0196793	0.0103615	0.0482155	0.00540768	3.51408e-05	0.00493063	0.00411531	0.00529045	0.000422816	0.0146968	0.00068057	0.00235594	0.000317413	0.0108908	5.71075e-05	0.00268017	0.0337486	2.12268e-07	0.016532	1.81378e-05	0.0105256	0.469168
bin_concoct_196	0.00668457	0.000153665	0.0422772	0.0239763	0.00626017	1.02961e-05	0.0518698	2.56757e-05	0.00572087	0.00940992	0.103477	4.86102e-05	2.73227e-05	5.98911e-06	7.65271e-07	0.00293854	0.131207	0.158773	0.0345012	0.0537918	0.00672368	0.0069187	0.00203644	0.0680679	0.0690437	1.81863e-05	0.00346533	0.00240406	6.40918e-05	0.000536678	3.31373e-05	0.000215569	0.00149054	0.00113861	0.000128001	6.18443e-05	0.00751242	0.0067296	0.000103772	0.192149
bin_concoct_197	0.0022024	0.0231061	0.0192979	9.61611e-05	0.00592922	0.00423804	0.00345444	0.0017655	0.00250552	0.0375345	0.0778962	0.00425916	0.000638553	0.00667486	0.000421342	0.00831436	0.0927756	0.0180224	0.0662733	0.0138833	0.000431728	0.00619935	0.00143002	0.000369138	0.00304083	0.0010418	4.53246e-05	0.0575864	0.000483877	0.0270457	0.00122715	0.00312009	6.23027e-05	0.000627902	0.0037452	0.00664638	0.0240502	0.00808508	0.000962391	0.46451
bin_concoct_227	8.34477e-06	0.000408525	0.000843966	0.00135025	1.91453e-05	2.58145e-06	0.000197338	0.000215418	0.000267795	0.000448792	0.0384416	7.63465e-06	0.000823865	4.73399e-05	0.0001932	0.000663858	0.225861	0.307794	0.0709334	0.161927	0.0131429	4.86677e-05	0.000320718	0.00355782	0.0046936	0.000322556	0.000155407	0.00248213	9.56871e-05	0.0101073	0.000456481	0.00334717	0.000137452	0.000182374	0.000293589	5.51651e-06	0.0154253	0.000275395	0.000312584	0.134182
bin_concoct_243	0.0175093	0.00768707	0.013714	0.0440481	0.00548259	0.00149917	0.0440435	0.00139535	0.000856521	0.0354624	0.0707556	0.000200515	0.00245808	0.0152452	0.000389278	0.000415647	0.0718335	0.135217	0.0136158	0.055754	0.0163513	2.71238e-05	0.000120087	0.00652156	0.00198208	0.00152707	1.41582e-05	0.00411112	0.00934449	0.00626997	0.0730174	0.00125278	0.000186646	4.12206e-05	0.00116429	4.80406e-05	0.000219585	0.0246691	0.00485004	0.310699
bin_concoct_247_sub	0.00126667	0.00108834	0.00249851	0.000201698	0.00162909	0.000274255	2.75997e-06	0.00229756	4.97635e-05	7.63649e-07	0.000958816	0.00254722	0.00250744	0.000100425	6.02847e-06	0.000243008	0.260292	0.32533	0.0735196	0.178547	0.00288116	0.000958517	1.08293e-06	0.00987938	0.00996027	0.00213942	5.40204e-05	0.000389577	6.88784e-05	4.48073e-05	1.79021e-05	0.00140173	1.08586e-05	9.08919e-05	7.44227e-05	0.00103862	0.00439735	9.47222e-06	5.17833e-05	0.113169
bin_concoct_270	1.62839e-06	0.00438056	0.0205646	0.0236188	0.000597919	0.000227012	0.05386	0.000636243	0.00323062	0.0164453	0.0509102	0.00476417	0.000129888	0.00328593	0.00021506	4.96596e-06	0.0920013	0.141917	0.0349961	0.0372344	0.0349747	0.00334084	0.000511236	0.000361261	0.000254734	0.00604669	0.000508914	0.00889366	0.000130836	0.00126673	0.000213787	0.00729349	0.000111285	0.00140737	0.0368783	1.19312e-06	0.01296	7.48616e-06	0.00706549	0.38875
bin_concoct_272	0.00011284	7.41675e-06	0.00248007	3.42474e-05	5.4574e-06	0.00260994	0.000319393	0.000165342	0.00060335	0.00041339	0.000358539	0.00055652	2.97492e-05	0.000299209	0.000290106	2.83097e-05	0.263323	0.377757	0.0584752	0.178626	1.70771e-05	0.000457064	0.00192142	0.0155593	0.014118	7.30567e-05	0.0132925	3.12103e-05	0.00262221	0.000160033	0.00469355	0.00273055	0.00105696	0.0126067	0.00150564	4.24443e-05	0.00359532	8.60808e-07	0.00101323	0.0380079
bin_concoct_281_sub	0.0127031	0.00328505	0.0474651	0.0517205	7.49919e-05	1.58286e-05	0.072431	0.00611367	0.0110959	0.0212888	0.0650405	0.000341022	0.00122928	0.000569509	0.00131125	0.0024718	0.14214	0.206063	0.0411946	0.071399	1.04205e-05	0.000877572	0.000151568	0.0469879	0.0373532	0.000671091	0.015052	0.000905062	0.00305284	0.000287522	0.00653139	0.0025434	0.00147621	0.00949773	0.000451007	9.1913e-05	0.00601323	3.2154e-05	0.00132341	0.108736
bin_concoct_308	0.0048935	0.00287381	0.0348043	0.0201019	0.00525799	6.5184e-06	0.0157341	5.00842e-05	0.00277094	0.00467763	0.0107789	3.26392e-06	0.000148307	1.65414e-06	0.000885351	0.00632507	0.221065	0.317938	0.0610613	0.151701	0.00172517	0.000240717	0.000165397	0.00201273	0.000354818	0.000562139	0.00807674	0.000449725	4.46959e-08	1.83961e-06	0.000664295	0.000412621	3.41245e-05	0.0880318	0.000970881	0.000244566	2.60338e-05	1.09333e-05	1.95151e-05	0.0349173
bin_concoct_318	0.00873798	0.00980658	0.107124	0.0918682	0.00803631	0.00032076	0.0765665	0.000485915	0.0105961	0.0204467	0.0633934	0.000367744	9.74863e-07	4.15394e-05	0.00132703	0.000387963	0.151332	0.236508	0.0435238	0.0824342	0.000299546	7.42089e-05	0.000820488	0.0137612	0.0128551	0.000159173	0.00619334	0.000139174	5.71402e-05	2.66173e-05	0.000902486	0.000442469	0.000446066	0.0113374	4.09568e-05	1.64713e-05	3.56262e-05	0.000244766	0.000361579	0.0384801
bin_concoct_71_sub	0.0267988	0.00217793	0.0420564	0.0381761	0.00585679	0.000313265	0.0386783	5.8474e-05	0.00140787	0.0301443	0.0543618	1.10907e-08	0.00261727	0.00440544	0.000389139	0.00290656	0.00237027	0.00330497	8.12279e-05	0.000426266	0.0319018	0.0011803	0.00257536	0.00817702	0.0132165	0.00273513	0.000139119	0.00499088	0.00201279	0.00202048	0.0112236	0.000355628	0.00074498	0.000208386	0.000131277	0.000212351	0.00451543	0.00129639	0.00460206	0.651229
bin_metabat_1010	0.000125485	4.59189e-05	0.0172182	0.00567587	0.00120713	0.00177014	0.00206944	8.29906e-05	0.0128988	0.00602209	0.000184229	0.00597453	0.00364986	0.00284175	0.000165743	0.00278313	0.0928795	0.0634748	0.0106432	0.047383	0.00144245	0.0158633	0.00981939	0.00719613	0.00183557	0.00512747	0.0130056	0.000497283	2.15768e-05	0.00329446	3.30749e-07	0.000504859	0.00226154	0.00397569	0.000395122	0.00363295	0.0260135	0.0245121	0.0160861	0.587419
bin_metabat_1013	6.32043e-05	0.000417177	0.000835204	0.000429913	0.00278347	0.00022696	0.000489218	0.00303144	2.89762e-07	0.000464737	0.014389	1.77078e-05	0.000507191	0.0148004	0.000594878	0.0028844	0.00518623	0.0107945	1.0882e-07	0.000194993	0.00867051	0.00530196	6.89489e-05	0.0372867	0.0226884	0.000281878	0.0166509	0.0280209	0.0290264	0.00181065	0.178999	0.00607714	0.00736616	0.0146619	0.0127435	0.0197334	0.0124999	0.00395081	0.00278729	0.533263
bin_metabat_1126	0.000806176	0.00040355	0.00244528	0.00106893	0.00080321	1.30978e-05	0.00172452	6.43149e-05	8.78797e-06	0.000936169	0.00253717	0.000301007	8.19595e-05	0.00131444	2.95779e-05	4.69343e-05	0.290134	0.385744	0.0718882	0.202758	0.00125468	0.0001491	8.30543e-05	0.011997	0.00613205	0.000446297	6.32349e-05	0.00225346	2.71099e-06	5.87027e-05	0.000707132	0.000222905	1.03007e-05	2.123e-05	0.000252158	5.54488e-05	1.58238e-05	0.000313941	0.000158197	0.012694
bin_metabat_1136	0.00164026	0.00177415	0.00238241	0.000130226	0.00166862	0.000574329	5.29186e-06	0.000251772	0.00109592	0.000559852	0.0142574	0.000255446	0.000455779	4.74237e-05	0.000108324	7.1192e-07	0.261346	0.37309	0.0778961	0.198688	0.0016934	0.000234291	4.48591e-06	2.72476e-06	0.000211243	4.26779e-05	0.000543133	0.000497444	2.94732e-05	0.012414	0.00036222	0.00306605	0.000111272	0.000241637	0.00149325	4.61945e-05	0.000636744	0.00525881	8.49915e-05	0.036798
bin_metabat_1227	0.00502993	0.0619554	0.0487023	0.00702209	0.000611065	3.38418e-05	0.00635993	0.000580447	0.0130925	0.000531361	0.000320915	3.43936e-07	0.0110175	2.52636e-06	9.41665e-05	0.00448936	0.127505	0.227513	0.035554	0.136641	0.000138891	0.000896451	0.00263644	0.0317115	0.032838	0.000341112	0.0039361	0.00448811	0.000166846	1.20725e-05	0.00078863	0.00453474	0.000190217	0.00101752	0.000102495	0.000637713	3.5306e-05	0.0103252	0.000864662	0.217281
bin_metabat_1275_sub	0.00735491	0.00448449	0.0639012	0.0955657	0.00383934	0.001309	0.109272	0.00221568	0.0165268	0.00599468	0.0412616	0.00175649	0.000834348	0.00279951	0.000464091	0.00113464	0.00203532	8.02294e-05	0.00524802	0.00285417	0.000628227	0.000458545	0.000316125	0.0142108	0.0233975	0.000403998	0.000313977	0.0533267	0.00116795	0.00507803	0.0092105	6.2775e-05	0.000496225	0.00026643	3.69178e-05	0.00164049	0.023793	0.00111338	0.0054037	0.489743
bin_metabat_1348_sub	6.30234e-06	0.0202936	0.0277786	0.0090958	0.017222	0.00212264	0.0309309	0.00961838	8.93585e-05	0.0139855	0.0381272	0.000825105	0.00419703	0.000196365	0.000735018	0.001095	0.0198153	0.0501191	0.00916992	0.0502957	0.0101868	0.00428783	0.00288013	0.0200685	0.0172375	0.000539654	0.0149989	0.219463	0.00158653	0.000150567	0.000337971	0.0387936	0.00519806	3.02103e-05	0.014522	0.00114217	0.0428942	0.0064141	0.00154821	0.292002
bin_metabat_136	0.00333096	1.13939e-07	0.000595915	0.000119349	0.000106455	0.000353512	0.000625391	1.60242e-09	1.1523e-06	0.000133074	1.60214e-05	3.77504e-05	0.000102235	0.000107723	0.000194986	0.00126593	0.262669	0.353463	0.0672208	0.16003	0.000554986	0.000394233	0.000158616	0.00250538	0.00016198	0.00385654	0.00421049	0.000205509	6.7207e-06	0.000212075	5.68415e-05	0.00539193	2.3885e-05	0.000751457	0.000153018	0.000464304	2.70393e-05	0.000503534	0.000470772	0.129517
bin_metabat_1394	0.00121622	0.00263397	0.00440788	0.00287081	7.12301e-06	1.47755e-05	0.052615	0.000526313	6.35674e-05	0.000549022	0.0109538	0.000219111	4.73066e-05	5.25004e-06	0.000345811	0.000154376	0.101693	0.103543	0.0362361	0.0656747	0.0109528	0.00376542	0.000101333	0.000617821	0.00295647	0.000753995	0.000772605	0.000273174	0.000110273	0.000927364	0.000409652	2.36347e-05	2.46696e-05	0.000676274	0.00193113	0.00282017	0.00051923	0.000184618	0.00552411	0.582879
bin_metabat_140	0.000378509	0.00411119	0.0285045	0.0193068	1.32957e-05	0.000544557	0.0566643	0.00104025	0.00145208	0.0166325	0.0478468	0.00466237	8.88123e-05	0.00568368	6.81111e-05	0.000247843	0.0660425	0.0966849	0.0274787	0.0242549	0.0433494	0.00252084	0.000124625	0.00905418	0.00623559	0.00513711	2.75587e-05	0.0140763	0.000942328	0.00224585	4.83002e-05	0.00237183	0.000386673	0.00193988	0.0501192	0.000241903	0.0218914	0.000128041	0.00707602	0.430376
bin_metabat_1556	0.0100235	0.000196967	0.0113037	0.00371311	0.00194255	0.000133528	0.00259292	0.000292305	0.000415037	0.00146455	0.0289374	1.10972e-05	0.00174689	0.00119991	3.78274e-05	0.00067386	0.0664872	0.0851349	0.00304963	0.0558061	0.00342467	0.000780541	0.00105058	0.0233811	0.00424396	0.00472602	5.55972e-05	0.00516512	0.000715958	0.00087617	0.0048125	0.000429786	8.30046e-05	1.05604e-05	7.80079e-06	0.000711504	0.00110663	0.00175169	0.00102567	0.670478
bin_metabat_156	0.00364245	0.000400965	0.0293394	0.0228202	0.00179255	0.000765979	0.00927965	0.000375695	0.00152931	0.0147444	0.037961	0.0297998	0.00265595	0.000396334	0.0014482	0.00165244	0.0715876	0.0344111	0.00104155	0.00328502	0.0126439	0.000124773	1.05579e-06	0.00726609	0.0184423	0.0233666	0.0114077	0.0131178	0.00871037	0.00437124	0.0153654	0.000960122	0.0065091	0.0019293	0.000310218	0.0180514	0.00616908	0.00515607	0.0102124	0.566955
bin_metabat_1568	0.000159318	0.00127328	0.000426131	0.00374213	0.00422453	4.30122e-06	0.00554677	0.00526959	0.000673086	0.000661037	0.0094748	1.272e-07	0.000111653	0.00111178	0.000269353	0.00140125	0.130391	0.219799	0.034561	0.123781	0.0068854	0.0057445	2.71113e-05	0.00929883	0.000473085	0.00300725	0.00063754	0.00384886	0.00384495	0.00017077	0.014145	0.00381608	0.000570464	2.31479e-05	0.0181804	0.00823391	0.00219966	4.28367e-05	1.68157e-07	0.375969
bin_metabat_1648_sub	0.0313695	0.00224245	0.0920821	0.00178166	0.00889849	0.000292202	0.00198539	0.00152562	0.000722153	0.00116876	0.00294612	0.015143	0.00174119	0.000328424	0.00138529	0.000172692	0.151401	0.129936	0.0233928	0.0322058	0.00470816	0.00867457	0.000358981	0.00772371	0.0001646	0.000103004	0.0198053	0.00874318	5.33552e-05	8.43583e-05	0.000474669	0.000609208	0.0156206	0.00475747	0.00272497	0.00757451	0.00305373	0.00233421	0.0444826	0.367228
bin_metabat_1687_sub	0.00309112	0.0017369	0.0267896	0.0210573	0.000828843	0.0267617	0.0405353	0.00162271	0.00421901	0.0121133	0.0733617	0.00847635	0.00112742	0.000996123	0.000213476	0.000389972	0.0719793	0.13549	0.0274828	0.104225	0.0128101	5.89894e-05	2.90194e-05	0.0918132	0.0907524	0.00127014	0.00730265	0.000117662	0.00030974	0.000264294	0.000101971	0.00199945	0.00399101	0.000642076	0.0126471	0.0104646	1.53294e-06	0.00214556	7.95294e-05	0.200701
bin_metabat_1696	0.0087546	0.00499389	0.0497862	0.0373203	0.00176884	0.000847465	0.0408787	0.00045732	0.00476758	0.0137164	0.0337094	0.000276219	3.99442e-06	7.48295e-07	0.000422052	0.00121489	0.219603	0.283318	0.0510381	0.141641	1.62676e-05	1.36553e-05	7.38368e-05	0.0267229	0.0321482	0.00026874	0.00121739	0.00129671	6.83231e-05	0.000173193	0.000953738	0.000110505	0.00199844	7.42889e-05	0.000549728	2.01805e-07	0.00230231	1.81452e-06	0.00128042	0.0362101
bin_metabat_1716	2.61475e-06	0.000347435	0.00330915	0.00202215	6.72551e-05	2.02194e-06	0.00124723	3.41162e-05	0.000574392	0.000239487	0.00141499	0.000359458	1.63615e-05	7.79864e-05	0.000622328	1.60658e-06	0.101615	0.113356	0.0149023	0.0802475	0.0010408	7.87588e-05	0.0112001	0.137831	0.153043	0.00621304	0.0217934	0.00163991	0.00121622	0.000823835	0.000542627	0.000217062	0.0478098	0.00535097	0.00064921	2.28606e-06	1.16859e-10	0.000887057	0.0040743	0.285128
bin_metabat_1729	0.00414845	0.00231103	0.043083	0.0265469	0.00202423	0.000812745	0.0270809	0.000111166	0.00423468	0.00614137	0.0314974	0.000993949	8.04229e-05	0.000150442	8.64095e-06	0.00360762	0.205657	0.300496	0.0605892	0.148034	0.00272633	7.36085e-05	3.5729e-07	0.0116447	0.00760669	0.00205106	0.00159072	0.00161224	1.19452e-05	9.72777e-06	7.32907e-05	0.00198339	0.000678484	0.000453341	1.00532e-05	0.000662343	0.000205145	0.000263474	0.000184912	0.10055
bin_metabat_18	0.00121018	0.000152545	0.00844728	0.00151286	0.00393213	4.05989e-05	0.00161259	0.000461965	2.10666e-06	0.00147185	0.00348227	9.33629e-05	0.000149034	0.00313922	1.10142e-05	9.33061e-05	0.271788	0.340151	0.0670786	0.182506	0.00235649	2.89747e-06	0.00444346	0.0403537	0.0129628	0.000310312	0.000269722	1.61413e-05	0.000550036	2.02865e-06	2.86129e-06	0.00228501	9.74605e-05	1.99458e-05	1.55741e-05	1.87913e-05	0.00182623	4.30461e-05	3.85061e-05	0.0470494
bin_metabat_1809	0.0022185	0.0051829	0.00674232	0.00080653	0.000385172	0.00450258	0.00129599	2.22584e-07	0.000800376	0.000271028	0.0210396	0.00186284	0.00258905	0.00146059	0.000174908	0.00215146	0.106411	0.109585	0.101994	0.0570623	0.00722708	0.00444478	0.00394291	0.00723517	0.033395	0.000158992	0.00011692	0.043171	0.00108865	0.0167177	0.0017312	0.000261978	3.95546e-05	3.52762e-10	0.00019569	0.000184266	0.00990506	0.00178517	8.71523e-05	0.441775
bin_metabat_188	0.00980187	0.00508209	0.08691	0.0790615	0.0611959	0.000407027	0.0538979	0.0532097	0.00920006	0.00981195	0.0456283	0.000129963	2.85765e-05	0.00256698	0.00263979	0.00151158	0.0246985	0.0221986	0.00373171	0.00360987	8.82508e-06	0.00416559	0.0010135	8.60901e-05	9.05302e-06	0.000412576	0.00202789	0.0013232	0.0686312	0.000170786	0.104373	0.0240897	0.0419123	0.0277006	0.0078212	0.00119987	0.00381375	0.000788448	0.00043316	0.234698
bin_metabat_1910	0.00272049	0.000796966	0.0220134	0.0200882	0.0014501	0.000904499	0.000165319	4.46777e-08	0.00820902	0.0028845	0.0208802	0.000462029	2.44778e-05	1.59314e-05	4.3498e-05	0.00103454	0.181356	0.197389	0.0790899	0.106259	0.0128676	0.000622689	4.66195e-05	0.0102354	0.000511776	0.0143447	6.99625e-07	0.00297997	0.000772114	0.000188563	0.00197003	0.00159376	2.89245e-06	0.000867344	0.00218853	0.00114219	6.34086e-05	0.000128906	0.000414212	0.303271
bin_metabat_1918	0.000813432	0.000779236	0.00660408	0.000260291	0.00203027	0.00117607	0.000137389	0.00214991	0.000917652	0.000290765	9.68504e-06	2.80675e-05	0.000168858	0.00302878	0.000652081	0.00120874	0.0528262	0.0837117	0.0161675	0.0250623	0.0159472	0.0193297	2.76408e-06	0.0209688	0.00453997	0.00342607	0.000904354	0.00171638	0.000102257	0.00536961	0.000948622	0.0153339	0.00113303	0.0001072	0.000773672	0.00535997	7.09151e-06	0.00094865	0.00672469	0.698333
bin_metabat_195	0.000505552	1.64474e-05	0.00259508	0.00262598	8.5371e-05	6.47951e-06	0.000403471	0.000104704	0.015537	0.0806924	0.00141983	0.000668033	0.000277571	1.50506e-05	0.000115803	4.19138e-06	0.203633	0.18311	0.0447877	0.100611	0.00143432	0.000239909	6.59605e-06	0.00782093	0.0068421	0.0010457	8.99625e-05	0.000288833	0.00621008	0.00299595	0.00502372	0.000239099	0.000935021	2.45557e-06	0.00271719	0.000410841	2.69526e-05	0.0072997	0.000749799	0.318406
bin_metabat_1995_sub	1.16167e-05	3.07845e-06	0.00161188	0.0017414	0.000173939	3.32009e-05	0.00165443	0.00144123	1.47032e-05	4.56645e-05	0.00409295	0.00132289	9.17297e-07	5.91295e-05	0.000281163	0.00103945	0.267004	0.367432	0.0746112	0.212468	3.86057e-05	1.68379e-06	2.0684e-08	0.000168582	0.00109424	9.61438e-05	0.00182091	0.000760885	9.73107e-05	0.0187588	0.000408193	0.000617399	1.92536e-07	2.97171e-05	0.000115614	8.17618e-06	0.00297093	8.60571e-06	8.00211e-05	0.0378815
bin_metabat_1998_sub	1.53304e-06	3.37779e-07	0.000864251	0.00599139	0.000982075	0.000332238	0.000245848	0.000348228	0.000216465	0.000375852	0.000798939	0.000947333	2.33348e-05	0.00200761	1.77024e-05	0.000123843	0.238318	0.373761	0.0541971	0.167279	0.000211392	0.00393455	2.4302e-05	0.00749341	0.0113394	0.0011681	0.00292496	0.0155613	4.31751e-05	8.49101e-05	3.59708e-05	0.000279545	0.00285055	1.0422e-05	0.000738769	0.000729261	0.00392776	0.000314951	0.00313704	0.0983589
bin_metabat_200	0.000791672	0.00265589	0.00528623	0.0302277	0.000480321	0.00133516	0.00184724	0.00154305	0.0176756	0.0126117	0.155029	0.00184522	0.000443613	0.000470713	3.55314e-05	0.00125134	0.104136	0.0723129	0.0252763	0.0387885	0.129817	0.00124858	0.001649	0.0220786	0.0134351	0.00531294	1.43097e-05	0.00303558	6.1897e-05	0.000516887	0.000115953	0.00253382	8.31197e-05	0.000296771	0.00184862	0.00125657	0.00476968	0.00322523	0.00507423	0.329583
bin_metabat_2009_sub	0.000817409	0.0229333	0.00149375	0.000689549	0.00626645	0.00468481	0.0228773	0.0012734	3.84637e-05	0.00786144	0.0379392	0.000393672	0.00012284	0.000345555	0.000153578	0.00121374	0.0552968	0.0957299	0.0217748	0.053265	0.0133382	0.000601454	7.53746e-08	0.119772	0.108996	0.00125825	0.00556309	0.0108585	0.000115207	0.00253719	0.000836443	0.000618193	0.000570354	0.00121772	9.23148e-05	0.00710758	0.0177584	0.00435967	0.00713122	0.362097
bin_metabat_2082_sub	0.0119498	0.00318807	0.0237207	0.0143393	0.00277788	0.000114994	0.0187064	0.000454759	0.000252506	0.00755723	0.0271778	6.98823e-05	0.000454892	0.000390321	1.33714e-06	0.000204327	0.211937	0.247205	0.0591798	0.154388	0.00337301	0.000997667	0.000240021	0.0150272	0.00446882	0.00622752	0.000590513	0.00771217	0.000517414	0.000713395	0.00146213	0.00198061	0.000241007	2.22396e-05	0.000469019	0.000304978	0.000384501	0.00406991	0.000462265	0.166666
bin_metabat_2110	0.000302747	0.00025345	0.0133606	0.0149179	0.00402922	0.000232199	0.00411062	0.00105235	0.145902	0.00183227	0.00721084	0.0042826	0.000311311	0.000388624	0.000479074	0.00161953	1.63163e-06	0.00876512	0.0344635	0.0165149	0.0594577	0.0151403	0.00382375	0.106237	0.0823496	0.00441089	2.19209e-05	0.000109813	0.0036514	9.38791e-05	0.00658161	0.00354044	0.000881185	0.00058207	0.0170754	0.000690694	0.0054616	0.0191651	4.19579e-09	0.410695
bin_metabat_2153	3.15416e-05	0.00032513	0.00982743	0.0159291	0.000124553	1.01533e-05	0.00254886	4.0592e-05	0.000645903	2.7247e-05	0.00416949	0.000651794	9.95031e-07	0.000515126	1.30701e-06	0.000751997	0.245017	0.343952	0.0464619	0.169849	0.00120782	9.13364e-05	0.000220404	0.0230995	0.0348353	0.000148517	0.00151502	0.00466118	5.98883e-06	0.000397637	0.000182961	2.18217e-06	1.65441e-05	0.000499754	0.000286681	0.000361826	0.00307084	8.59887e-05	0.000915881	0.0875132
bin_metabat_2212	9.58772e-05	6.37034e-06	0.000950236	0.00192209	0.000808436	0.000596449	0.000141624	7.47729e-07	0.00562228	0.00085143	0.0159614	4.95863e-06	2.33152e-05	0.000542939	3.34901e-08	0.000202675	0.234014	0.315049	0.0551786	0.159484	0.000461234	0.000484888	7.40223e-05	2.30433e-05	0.000120118	0.000239437	1.48342e-06	4.8484e-06	7.90039e-05	0.000622679	8.23807e-05	0.000172879	0.000203006	0.000359123	0.0118575	1.40769e-05	7.90712e-05	0.047054	2.97648e-05	0.146581
bin_metabat_2286	0.00252462	0.00174997	0.0318874	0.0198549	0.00110779	0.000394793	9.35854e-05	5.55128e-05	0.000452718	0.0035189	7.06512e-06	0.00160895	0.00272434	0.000509212	5.09231e-05	2.26464e-05	0.172338	0.0782565	0.0222336	0.0797125	0.0100602	0.000758589	0.000567774	0.000364792	0.00291919	0.00250625	0.000810812	0.0102955	0.000623575	2.88595e-06	0.00306764	0.029201	0.00294699	0.000517767	0.00169859	0.000665989	0.0227457	0.000877248	0.0310858	0.459179
bin_metabat_2395	0.000162034	0.00648956	0.00367586	0.000411462	0.000609716	0.00117786	0.00234585	0.000385904	0.0023344	0.0854969	3.88479e-05	2.84031e-05	1.39169e-06	1.63828e-05	0.000147883	0.000312656	0.213045	0.300949	0.0762354	0.145862	0.00599673	4.08023e-05	1.3333e-07	0.000351735	0.000461755	0.000814173	0.00170447	0.000285638	0.00667599	0.00407491	0.00254744	0.000709223	0.00155142	0.000104309	0.000176356	9.72741e-08	0.000886153	0.00120429	0.00206289	0.130626
bin_metabat_243	0.0106331	0.00295923	0.00397186	0.00298628	0.00432923	0.000192488	0.0288902	0.000608071	0.00334312	0.0133334	0.0140684	4.19833e-05	0.00222235	0.000152736	8.76459e-05	0.00755227	0.228152	0.29267	0.0368699	0.145223	0.00066539	0.00189519	0.000546125	0.000697023	0.00274003	9.74609e-06	0.00724723	0.0280093	0.00174188	2.33781e-05	0.00157649	0.000992312	5.59295e-05	0.00333584	0.00109135	0.00102089	0.000630989	8.32356e-06	3.73261e-05	0.149388
bin_metabat_2486	0.0258324	0.0043783	0.063329	0.0408196	0.00121408	0.000379819	0.0755977	4.02304e-05	0.0222045	0.21357	0.0261023	2.96546e-05	0.000849449	0.000900622	0.000225499	0.00162636	0.00565399	0.00214259	0.00592915	0.00126938	0.00445937	7.99737e-06	0.00061585	0.00473759	0.0106541	0.000209953	0.00126897	0.0112007	0.0175247	0.0104419	0.0150596	0.00017361	0.00269095	0.000338877	0.00104882	4.69304e-05	0.000474734	0.00981481	0.0204686	0.396667
bin_metabat_2536	6.18173e-05	0.00109989	0.0117379	0.000484889	0.00215705	0.00267269	0.0108927	0.00392931	1.03479e-05	0.00318667	0.0362317	1.10229e-05	0.00450591	0.00268397	0.00160886	0.00105695	0.00383991	0.00443362	0.000986169	0.000167534	0.0483543	0.010078	0.000107372	0.054263	0.0694011	0.000599971	0.00231051	2.4064e-05	0.000533016	0.0238473	0.00101612	0.00364548	0.0030279	0.000202538	0.000146353	0.0133154	2.25389e-05	0.00129299	0.00136601	0.674687
bin_metabat_2573	4.24393e-05	0.001638	0.000476714	0.00201875	7.31925e-05	0.0111524	0.00160612	4.42712e-05	0.00107352	0.000325453	0.000637444	0.000270228	0.0025561	7.40797e-06	0.0020058	0.000346741	0.261975	0.309218	0.0694669	0.137968	0.00145289	0.00233385	0.000105187	0.0112784	0.000490541	0.0193957	0.00112385	0.000777432	1.61643e-05	0.00117738	0.00153456	0.000513359	0.000164338	0.000425747	0.00412875	0.00165028	8.66313e-05	2.52862e-05	0.0029699	0.147447
bin_metabat_2686	0.00594315	0.00126508	0.0281545	0.00942013	0.00040776	0.00027934	0.00869	0.000759422	0.00160946	0.00393623	0.0583956	0.00211904	0.00128764	1.77865e-05	0.00112753	0.000217749	0.143069	0.135407	0.111103	0.062179	0.0243881	0.00115915	0.000241943	0.0117142	0.0134593	0.00172512	0.00276362	0.00295345	0.000404396	0.00397104	0.000335733	0.00608967	0.000187978	7.97862e-07	0.000128942	0.00172524	0.00160133	0.00327726	0.00273651	0.345747
bin_metabat_2710	0.00367828	4.873e-05	0.016838	0.0317022	0.00212642	0.000930944	0.0235135	0.00017102	0.0029392	0.0167962	0.000126873	0.00017063	0.00171783	0.00215458	0.000792981	0.000297359	0.011985	0.0407724	0.0188284	0.0134394	0.00897217	0.00510015	0.00549908	0.0587735	0.0563656	0.00331853	0.00011816	0.0304385	0.0017632	0.0117439	0.00859086	1.37537e-05	4.36715e-05	9.25748e-05	0.000775277	0.00270407	0.00431267	0.000814317	0.00330469	0.608225
bin_metabat_2717	0.038099	0.0253901	0.000803981	0.0379101	1.49622e-05	0.000484024	0.0323104	0.00142201	0.0218098	0.0150126	0.00674093	0.00294863	0.0105759	0.00331349	0.00703304	0.00690299	0.00389712	0.000340188	0.075103	0.0221572	0.00123913	0.00195147	8.75331e-05	2.19489e-05	0.00142463	0.0133099	0.0351595	0.019733	0.000924202	0.0633522	4.50118e-05	0.00159087	0.000766159	9.13014e-05	0.00638477	0.0199988	0.0152478	0.000209699	0.0159381	0.490255
bin_metabat_2749	0.00524858	0.00605583	0.00990877	0.0371047	0.000500453	0.00804208	0.0313398	9.9894e-08	0.0022035	0.00386537	0.0324346	0.00359185	0.000234794	0.0013893	0.000381376	0.00479591	0.190117	0.245922	0.051095	0.137852	1.61478e-05	0.00279119	0.000285542	0.0061974	0.00274294	0.0027281	0.00403413	0.00909559	4.10335e-05	0.00159134	0.000243763	0.00556844	0.00373998	0.00128759	0.00362115	0.00213408	0.013326	2.51378e-08	0.00967539	0.158797
bin_metabat_2819	0.00545419	0.00955491	0.0370274	0.0279741	0.00101959	0.00707284	0.013335	1.50581e-06	0.00289746	0.012406	0.00797095	0.000318664	0.0246771	0.000236031	9.98963e-05	0.00805049	0.171195	0.184986	0.0420062	0.0822589	0.00116839	0.00031883	1.35554e-05	0.0201031	0.0537701	0.00608924	7.95082e-05	0.000547909	0.00232168	0.000540781	0.00461848	0.00190576	0.00127281	9.69647e-05	0.00225243	0.000227286	0.00506889	0.00490218	0.00348277	0.252677
bin_metabat_3435	0.00100592	8.43299e-07	0.00172341	0.00351723	2.25664e-05	0.00362979	0.0248552	0.000165964	0.0100554	0.00408802	0.00650869	3.57566e-07	0.000614412	3.97369e-05	0.000128692	0.00139293	0.212195	0.24468	0.0129958	0.133075	0.0023634	0.000347908	1.21655e-05	0.00613933	4.17565e-05	0.00734852	0.00156624	0.0061114	0.00295967	0.0112295	0.000558169	0.000327447	0.00202569	0.000742844	0.0130359	0.000711931	0.00819992	2.12304e-05	4.63306e-07	0.275562
bin_metabat_3535_sub	0.000370857	0.00033571	0.0124683	0.0143808	0.00368899	0.00020238	0.00447759	0.00105472	0.1461	0.00164049	0.00667554	0.00454646	0.000305035	0.000385687	0.000499441	0.00161066	0.000203777	0.01188	0.0319959	0.0194614	0.0595257	0.014959	0.00387633	0.104545	0.0804436	0.00426409	1.62359e-05	0.000174811	0.0035992	7.28257e-05	0.00666253	0.003529	0.000969426	0.000583616	0.0170564	0.000730412	0.00503313	0.0187454	1.38722e-06	0.412928
bin_metabat_3553	0.00203069	2.46351e-05	0.0511908	0.0381393	0.00609467	0.000541589	0.00509515	0.00148161	4.67202e-05	0.0017829	0.00187469	0.000698403	0.00114829	0.00164887	0.00125239	0.00628195	0.0146388	0.000325337	0.00190789	0.0182066	0.00273305	0.00591653	6.86998e-05	0.0102297	0.0213281	0.00116333	0.000835704	0.112864	0.000190066	0.00292415	0.00766826	0.000642999	0.00553261	3.27184e-07	8.00189e-05	0.00464561	0.000997617	0.00404392	0.000119842	0.663604
bin_metabat_3591	0.00051622	0.023501	0.000334981	1.91309e-05	0.00011425	0.000117864	0.000466096	2.34466e-05	0.000673941	0.00290169	3.23618e-05	0.000321678	0.000435039	5.48763e-06	5.84238e-05	8.70225e-05	0.254993	0.358004	0.0660583	0.18864	1.68601e-06	4.05059e-06	6.34241e-07	0.0130178	0.0220281	0.000660488	0.00127769	4.51061e-05	4.91571e-05	0.00111398	0.000281066	0.000272474	5.55891e-05	1.26648e-06	3.10369e-06	0.000618627	0.000448739	0.000461099	0.000693886	0.0616604
bin_metabat_3653	0.00158829	0.000578014	0.00993084	0.00437434	0.00159343	8.61464e-07	0.00411643	0.00161253	0.000228786	0.00186201	0.00237402	3.91252e-05	0.000180711	0.00652631	4.94452e-05	0.000646519	0.20963	0.289041	0.0539107	0.105739	2.11934e-05	2.11819e-05	0.0025942	0.102192	0.116288	0.00803726	0.00301306	0.000436933	0.00209387	1.02584e-05	8.55291e-05	0.00120364	0.00576878	0.000585682	0.000898305	0.000104717	0.000115504	0.000160701	0.000230048	0.0621158
bin_metabat_3849	0.0058577	0.00411684	0.0228691	0.0176632	0.000239989	0.000596121	0.062805	0.000690886	0.000292884	0.00945205	0.0350637	0.00260535	0.000188649	2.24061e-05	0.000340434	8.84878e-06	0.127187	0.098158	0.0317391	0.0523964	0.00537165	0.00277867	1.35823e-05	0.00180158	0.00746008	0.005406	0.00300845	0.00380436	0.00176992	0.00289316	0.00354571	0.000646707	7.25595e-05	0.000405158	0.000293537	0.000308959	0.00187866	0.00139094	3.49546e-05	0.484822
bin_metabat_3870	0.0103925	0.00455683	0.00755929	0.00932409	0.00344161	0.0161697	0.0228543	0.000494116	0.0197203	3.75697e-06	0.00136043	0.00654059	0.0020214	0.000136059	4.13542e-06	0.000395862	0.108756	0.0524003	0.012342	0.0628221	9.32996e-05	2.90543e-05	0.00224556	0.00296018	0.0238545	0.0142236	0.00306755	0.0210198	0.000401148	0.00350057	0.000230987	0.000589717	0.000963152	0.00387697	0.00768059	0.000323613	0.025993	0.0626706	0.00233924	0.482642
bin_metabat_3991	0.000437991	0.000320412	0.00703264	0.00816553	0.000714957	0.000206212	0.00841958	2.68755e-05	0.00131014	0.00169423	0.0018226	3.9772e-05	3.15251e-05	1.72718e-07	0.000284125	0.000854829	0.28741	0.36083	0.0516969	0.191666	0.00135381	0.000485809	0.000183876	0.000235898	0.000187661	0.000129363	1.83875e-06	0.00174058	0.000397675	3.64662e-05	0.000655314	0.00331238	0.00376577	4.28227e-06	0.000838763	7.70276e-05	0.000943149	0.000799911	0.00155268	0.0603334
bin_metabat_474_sub	0.00237968	0.00743204	0.013159	0.00910662	0.000585434	0.000275815	0.0193924	0.00157124	0.00597734	0.0124661	0.0321392	8.63786e-05	4.13214e-06	0.000373023	3.89776e-05	0.000108813	0.185755	0.240347	0.152757	0.125149	0.00663169	0.00114577	0.000574038	0.0113569	0.00697512	3.28225e-06	1.18766e-05	0.00209526	0.000189557	0.00162533	0.00115505	0.00118229	0.000234601	9.05876e-05	0.000306881	0.000818764	5.23674e-05	0.00481485	0.000849183	0.150782
bin_metabat_539	0.00277279	0.000415608	0.00431171	0.0183457	0.0246811	8.37099e-05	0.0107961	0.000402762	0.00204095	0.00578646	0.019734	0.000574661	0.000984423	3.43558e-05	0.00161382	0.000115078	0.204351	0.252855	0.0625823	0.194891	0.00141307	0.00716107	0.00171118	0.000624221	0.00211526	0.00289348	0.00247113	0.00133541	0.000878982	0.00178093	0.00179368	0.00330712	0.00881463	7.43847e-05	0.00758563	1.29819e-05	5.63384e-05	0.00272367	0.0045376	0.141337
bin_metabat_577	0.0028429	0.00102775	0.0428852	0.0224463	0.00349426	0.000764193	0.0150171	0.000205784	0.00298585	0.00269499	0.0140252	0.000193124	0.000373058	0.000261705	0.000361032	0.00335464	0.191431	0.287907	0.0463464	0.0802891	7.08271e-05	0.00207287	7.83949e-07	0.0464626	0.0880165	0.00779657	0.00106105	1.12107e-05	0.0008353	0.000121217	0.00107967	0.0016141	0.00011375	2.84218e-06	0.00221369	2.43474e-06	1.85745e-05	6.67693e-05	0.000116397	0.129417
bin_metabat_640	0.0123482	0.011462	0.0672998	0.0267454	0.00333435	0.000571384	0.0436263	0.00015753	0.0195978	0.025226	0.0712992	0.0013569	0.000127441	0.000161498	0.000380756	0.00317168	0.0632369	0.0568452	0.0814247	0.0160662	0.000172486	0.00358987	0.000302698	0.00841525	0.00849602	0.000741426	0.00134162	0.0264153	0.00130746	0.021263	0.00111618	0.00160545	0.00132943	0.000142061	0.012542	0.000610508	0.0049897	0.068179	0.0107737	0.322228
bin_metabat_651	0.000393367	0.000710036	0.00631868	0.0115165	0.00276775	0.000336084	0.00549872	0.00145732	5.81854e-05	0.0185744	0.00220499	6.22219e-05	3.90117e-06	0.0004653	0.000745401	5.41691e-10	0.229242	0.315156	0.0472284	0.154017	0.000693293	0.000710753	0.000257678	0.00530124	0.00696	9.94893e-05	0.00180704	0.00953529	0.00170038	0.000572597	0.0029255	1.92846e-05	0.00018465	0.000999432	0.000259971	7.58798e-05	7.15029e-05	0.000934652	4.93699e-06	0.17013
bin_metabat_743	0.00720348	0.00621501	0.0128185	0.00522898	0.00409506	0.00398706	0.021647	0.00076407	4.83256e-05	0.00258703	0.0294365	0.00211532	0.00236404	3.75252e-05	0.000482889	0.000168597	0.118229	0.172362	0.0120039	0.0825264	0.0051649	8.81758e-05	4.68066e-05	1.69641e-05	0.00127568	4.20789e-06	0.00163046	0.00366843	0.000101456	0.0346997	1.97137e-05	0.00226036	0.000545543	0.000114148	0.0029539	2.54313e-05	0.0020994	0.00252026	0.00252796	0.455917
bin_metabat_91	0.00542605	0.00177477	0.0154359	0.0101355	0.00411203	0.000839998	0.0162366	0.00142219	0.00186181	0.00460892	0.00866771	6.75682e-05	0.000137498	0.00433775	0.000397353	0.00832899	0.195536	0.279885	0.0516921	0.108854	0.000155268	1.28606e-05	0.000157988	0.0148568	0.00248554	0.000905907	0.00373035	0.000137155	0.00852929	0.000979987	0.0356556	0.00679757	1.64526e-05	8.25056e-08	0.00141004	0.000303045	0.00013704	1.59243e-06	7.63136e-05	0.203894
bin_metabat_915	0.00145718	0.00163931	0.0111388	0.00182548	0.00116323	0.00036165	0.0057431	0.000570532	0.0057509	0.00503742	0.0427356	0.00199811	0.000848034	0.00306804	2.08962e-05	0.00341803	0.0748558	0.105329	0.0491103	0.0282324	0.0205205	0.00598039	0.00210995	0.0607934	0.0619777	0.000463073	0.000229198	0.0513031	0.00018127	0.00283083	0.0057735	0.00044294	1.47423e-05	0.00069366	0.0148891	0.0123745	0.0308666	0.00652832	4.20839e-05	0.377681
bin_metabat_993	0.000139573	0.000232213	2.46984e-06	4.65248e-05	0.000288465	0.000142603	0.000755548	0.00105149	7.33254e-07	0.000237027	0.00277491	0.000225487	5.86436e-06	8.44932e-05	0.000426715	0.000206693	0.277636	0.374673	0.0728201	0.210071	2.63866e-06	0.000132131	0.000123939	0.000535034	2.57349e-05	1.67049e-05	0.000573815	0.000114576	1.74746e-08	0.0245637	0.000644373	0.00224175	2.79445e-07	0.000276718	0.000277335	0.000144235	0.00170055	2.3987e-05	0.00039195	0.0263899
bin_metabinner_1	0.0062301	0.00202173	0.0519561	0.0523119	0.00011441	0.00170011	0.0377082	0.00352862	0.00520301	0.00883706	0.034942	9.996e-06	7.28009e-05	4.52545e-08	4.35582e-05	0.00638044	0.163837	0.218922	0.0499936	0.102901	8.4217e-05	0.000771758	0.000335644	0.00995881	0.00121388	0.0153267	0.00115167	0.00559461	0.000207789	0.000224316	0.00225455	0.0029174	3.53904e-06	3.82578e-05	0.000389021	0.000179559	0.000103236	1.07315e-05	0.000875611	0.211645
bin_metabinner_11	0.000690331	0.000481169	0.000405725	0.00117623	0.000114694	0.00609953	0.00355777	0.00013263	0.00106797	0.000324965	0.0063386	0.000650306	0.000189806	0.00135459	3.9059e-05	0.000121153	0.224711	0.341246	0.0496642	0.215654	0.00069858	0.00485191	0.00502208	0.018164	0.0260834	0.00692907	0.00140787	0.000162087	2.47495e-06	7.14271e-07	0.000349122	9.17552e-06	0.00238096	0.000172642	0.00163297	8.16472e-05	0.00105569	0.000249614	0.000689048	0.0760376
bin_metabinner_15	3.69878e-05	0.000110892	0.0105681	0.00500783	0.00219537	0.00279361	0.0602366	7.0443e-05	0.00784286	0.00328178	0.0730609	3.2626e-05	0.000111789	7.83191e-06	1.34384e-05	0.000677768	0.107441	0.145474	0.0407385	0.0541732	0.0196388	0.00194882	3.71422e-05	0.00597702	0.00810309	0.000203911	0.00017364	0.0114398	0.000618267	0.00131748	0.00186835	0.00220517	0.000636947	0.000786108	0.00454088	0.000172422	0.0184446	0.0175444	0.000164572	0.390303
bin_metabinner_29	0.000891058	0.000214155	0.00146773	0.00542144	1.04722e-06	7.97496e-06	0.000103769	3.49621e-07	0.00699489	0.000632657	0.000950351	0.000537404	0.000185667	0.000983686	0.000138817	0.000379851	0.207243	0.312854	0.0627846	0.169878	0.000920632	0.00497809	0.000423368	0.0289959	0.0329489	0.000987531	0.00029133	0.00882522	5.64062e-05	1.61641e-06	5.12877e-05	0.00100212	0.00334727	1.46043e-06	0.000574078	0.000115249	0.00514244	0.0130393	0.000329245	0.126298
bin_metabinner_33	0.0177365	0.0073509	0.014163	0.0449591	0.00479636	0.00159517	0.0441124	0.00104532	0.000900366	0.0346151	0.0686862	0.000228332	0.00229087	0.0149314	0.000452868	0.000514136	0.0748943	0.140388	0.0144161	0.0585294	0.0149106	1.24869e-05	0.000142916	0.00863832	0.00303244	0.00157746	3.73306e-05	0.0039983	0.00904609	0.00576474	0.0715007	0.00124421	0.000277248	3.55659e-05	0.00133353	3.9137e-05	0.00025861	0.024508	0.0050478	0.301989
bin_metabinner_35	1.26772e-05	0.00095654	0.000413372	0.000148505	0.00169923	0.0012758	0.0557969	0.000164126	6.29092e-05	0.00183086	0.124306	0.000249328	0.00347223	9.00741e-05	2.18489e-05	0.000221803	0.000987468	0.000741365	0.00888357	3.69351e-06	0.0447918	0.0065428	0.000374423	0.0525495	0.053006	0.000288499	8.93742e-07	0.00235162	0.000396246	0.00420683	0.00082724	0.00519883	0.000631078	0.00135873	3.66369e-06	3.67834e-05	0.0201297	0.00103164	0.00204714	0.602888
bin_metabinner_54_sub	0.00230916	0.00822051	0.0276799	0.0565429	0.00268868	0.000562523	0.0542468	0.00168431	0.0126919	0.00936693	0.0151413	0.00124279	0.00148283	0.00029569	1.82228e-05	0.00403837	0.103556	0.128661	0.0388576	0.10387	0.00213856	0.00519016	0.00327109	0.0206921	0.037013	0.00179275	0.0450281	0.00467193	4.8873e-06	0.00180988	0.0022029	0.0310387	0.000322898	0.0120009	0.0016147	0.000118489	0.0109804	2.59627e-05	0.000511735	0.246413
bin_metabinner_69_sub	0.000368897	0.000935115	0.0173779	0.00802319	0.000749067	1.81911e-07	0.0106354	0.000466227	0.00139079	0.000967585	0.00489175	0.000217362	3.0044e-05	0.00152048	0.000388828	3.86498e-05	0.253728	0.386531	0.0612608	0.171452	8.40354e-06	0.00079513	0.000101007	0.00631603	0.00344953	0.00037627	8.00393e-05	0.0017279	0.000567869	0.000204907	0.00490156	0.000495367	0.000438648	0.00015088	0.000135454	4.55772e-05	3.42557e-06	0.0018452	0.00101717	0.0563662
metabat_ad.1	0.0133902	0.000223333	7.03744e-07	0.00724929	0.00201156	0.000835412	0.00523794	0.00359721	0.0019384	0.0018637	0.000336064	0.000676116	0.000682292	1.3107e-06	0.000647471	0.00352338	0.0153764	0.00624412	0.0127023	0.0133627	0.0130877	0.00669626	0.000301088	0.00017926	0.000789974	0.000646017	0.00294182	0.001237	3.25807e-06	0.000257872	0.00042799	0.0116204	0.00155043	0.000521268	0.00222451	0.00253141	0.00496841	0.000174123	0.00665669	0.853285
metabat_ad.1002	0.0344848	0.0102387	0.0255003	0.0856343	0.00273432	0.00899904	0.051088	0.00198908	0.00878109	0.0192152	0.0724538	0.00290513	0.00147983	0.00174848	3.02519e-05	0.0211988	0.021606	0.00775566	0.0240096	0.0365299	0.00664524	0.000427691	6.76194e-06	0.0542787	0.0483089	1.89909e-06	0.00191038	0.000904693	0.0007482	0.00180825	0.00262236	0.0058123	2.16692e-05	0.000268563	0.00675965	0.00270774	0.00100745	0.00235513	3.6372e-06	0.425019
metabat_ad.1041	0.00214144	0.000757232	1.2881e-05	0.00468918	0.00475626	0.000742113	0.00010724	0.00133882	0.0100043	0.000491625	0.0010984	5.12438e-05	0.000363177	0.000310831	4.35685e-05	0.0037281	0.0699402	0.0639974	0.00821171	0.0190863	0.0366166	0.00275862	0.000551305	0.000648581	0.000996876	0.000215895	0.000856331	0.0624829	0.00412603	0.000244714	0.00418866	0.0366938	0.0079358	0.000149642	0.0502101	0.00726281	0.00335159	0.0591126	0.00415586	0.525569
metabat_ad.1067	0.0016115	0.000411379	0.00216225	0.00204972	0.000571652	0.00106526	0.00235657	4.50447e-05	1.7808e-06	0.00113316	0.000788191	7.60744e-07	6.61683e-05	1.31972e-05	2.38567e-05	0.000105179	0.253481	0.374607	0.0678762	0.201052	1.3672e-05	0.000124381	0.000128807	0.0257191	0.0259207	0.000401905	0.000378637	1.88467e-05	0.000180332	0.000202806	0.000976115	0.000287922	0.000334308	1.44252e-05	2.66352e-05	0.00116281	5.95948e-06	0.000148213	0.00169306	0.0328399
metabat_ad.1070	0.000719094	0.00112281	4.48448e-05	0.00339305	0.000141081	0.00669627	0.00847032	0.000391348	0.000906639	3.91452e-05	0.0176441	2.58392e-05	0.000270007	8.96955e-05	5.81392e-06	2.77976e-05	0.11281	0.145079	0.0291838	0.0421671	0.0033658	0.00577864	0.000440429	0.136049	0.182905	0.0173838	0.00617413	0.000815336	0.00174841	8.56727e-05	0.00269308	0.00600759	0.00243521	0.000278514	0.00272305	0.00207509	0.000458478	0.00729834	0.000996214	0.251062
metabat_ad.1103	0.00207283	0.000738237	0.00692906	6.58048e-05	0.00414265	0.000111522	0.00387533	0.000181906	0.000133098	0.00346643	0.00431538	0.000295479	4.65634e-07	8.5752e-05	7.0688e-05	5.90578e-05	0.276108	0.374947	0.0677359	0.17047	0.000610481	0.000229588	0.000112889	0.004326	0.00557212	0.00101277	0.0050446	0.00277789	0.000412387	0.00113646	0.00125885	0.00473147	2.23575e-06	0.000186333	0.000363241	0.000436653	0.000290323	0.00139266	0.000571657	0.0537263
metabat_ad.1137	0.000189163	1.31539e-05	0.000171059	0.000104743	0.000668036	1.19127e-06	0.000224469	0.000525059	5.41159e-05	8.49575e-05	0.000130861	1.40626e-05	7.17553e-06	1.99832e-05	2.40828e-05	6.18354e-05	0.298509	0.400673	0.0782237	0.206807	3.65962e-05	1.85207e-05	1.23962e-05	0.00012622	3.09341e-05	1.88994e-06	0.000237927	2.18413e-07	1.82266e-05	1.44641e-05	0.00012822	2.26086e-08	4.22214e-05	0.00010822	0.000182973	8.70293e-06	2.3045e-05	5.01119e-06	2.28316e-06	0.0124942
metabat_ad.1144	0.000153782	0.000386184	0.000518975	0.00667511	0.00166857	3.74068e-05	0.00650586	6.36827e-06	0.0011259	0.00159354	0.0052367	0.000451577	0.000745238	1.52227e-05	0.000305339	3.05136e-05	0.201448	0.291397	0.0548255	0.130242	6.78084e-08	2.55101e-05	6.30973e-05	0.00169548	0.00612942	0.00389116	0.00170136	0.0044218	0.000324131	0.000100945	0.000248553	0.0095822	0.000806612	0.000623103	3.68293e-08	4.28509e-06	0.000123391	0.000176273	3.42211e-05	0.26668
metabat_ad.119	0.000882882	0.00139866	0.0046699	0.000995235	1.659e-07	5.70641e-05	0.000539728	0.000432601	1.26586e-05	0.000803055	0.000690692	2.0369e-05	0.000637862	0.000126717	0.000148683	6.5302e-05	0.219231	0.245445	0.0471992	0.113577	0.0141814	0.00294221	0.00175035	0.00288194	1.608e-05	4.02042e-05	3.73832e-05	0.000492457	0.000847	0.000379867	0.00434854	0.00228137	0.00148841	9.02497e-07	1.28332e-05	1.06741e-05	0.00656463	0.000843241	0.00340615	0.320541
metabat_ad.120	0.0465805	0.00079101	0.0969233	0.0772013	0.00254718	0.000174379	0.154757	8.88721e-05	0.000385631	0.0290712	0.00467318	0.00144489	0.00160363	2.38134e-05	0.000658178	0.0025936	0.0295095	0.0124444	0.162598	0.00998873	0.0419392	0.00705704	0.00237657	0.00195554	0.000817513	0.000791982	0.000818058	0.00736218	0.000775791	0.00832476	0.00107424	1.61134e-05	0.00148091	0.000140776	0.000452808	0.0011886	0.000457143	0.00076504	0.00407212	0.284076
metabat_ad.1211	0.010498	0.000112286	0.00445679	0.00110794	0.000228676	0.000158942	0.00901257	0.00019393	0.0179182	0.0149658	0.0170219	0.000329354	0.000339173	0.000359726	0.0013795	0.000974174	0.241409	0.342522	0.0410703	0.157243	0.0022751	0.000722499	0.000965305	0.00856444	0.00184798	2.21164e-05	0.00387768	0.00053244	1.29064e-05	0.0306256	0.000182127	0.00484058	1.35202e-05	0.000246495	0.000117691	0.000817915	0.000113803	8.52193e-06	0.0030894	0.0798231
metabat_ad.1237	0.00889006	0.000383843	0.0167841	0.00175043	0.00371192	0.00269253	0.00582897	0.000308991	0.000195011	0.00746296	0.00824204	0.00253936	0.000357794	0.000110589	6.63391e-05	3.07006e-06	0.0683086	0.139805	0.0200978	0.116018	0.00068572	4.51045e-07	0.000269738	0.00278089	0.00313824	0.00249428	0.00218794	0.00023251	1.31593e-05	0.000236671	8.15232e-05	5.65803e-07	0.00149691	0.000849635	0.00459888	0.00145613	0.015333	0.000416283	0.00520605	0.554964
metabat_ad.1263	2.14405e-05	6.46265e-05	0.0432347	0.00764308	0.00489756	0.00140325	0.00693687	3.80478e-08	3.44378e-07	0.00112188	4.66179e-05	0.000954778	0.000178247	0.00315425	0.00898915	0.000818458	0.062545	0.0984294	4.72795e-07	0.0818407	0.0122777	0.0055568	0.00767769	0.0682084	0.00927964	0.003571	0.0019715	0.00261116	0.00322523	0.00221774	0.0104876	0.0613468	0.0364512	0.00386209	0.00141903	0.000649731	0.000944409	0.000240545	0.0162236	0.429497
metabat_ad.1293	1.06497e-05	0.00518676	0.000109173	0.0186271	0.000524476	0.000209506	0.00467277	0.000501888	0.000520305	0.0011566	0.0112362	0.00719391	0.00190239	0.00214562	2.54477e-05	0.00229724	0.00820141	0.0200558	0.000322917	0.026831	0.00485538	1.30008e-06	1.37884e-06	0.000114363	0.011773	0.00348984	0.000216089	0.000464728	0.00239583	1.68578e-05	0.012395	0.0295465	0.0152259	0.000770491	0.00260492	0.00509351	0.00566324	0.00637136	0.00476892	0.7825
metabat_ad.1296	6.07012e-06	0.000121741	8.11405e-05	6.33833e-05	0.000503363	0.00179705	3.46731e-05	0.000535329	1.95297e-07	2.16921e-05	2.88233e-07	0.000289033	5.8648e-06	0.000134137	1.48446e-05	8.27911e-05	0.0566789	0.0917086	0.0147585	0.0422587	2.28852e-07	0.000399246	0.400766	0.0124023	0.00103547	0.00117371	0.00017578	0.000778015	0.000545855	0.000867808	0.000964356	0.00815985	0.00171198	9.81748e-06	0.00188353	0.000664471	0.0116242	0.000965847	0.000482952	0.346293
metabat_ad.1301	0.00367374	0.000519142	0.0164484	0.0242618	0.000115681	0.000976294	0.00929121	7.86246e-06	0.00714036	0.000307374	0.00519011	0.000119374	0.000486862	0.000805127	1.06663e-06	0.00108011	0.185071	0.357829	0.0498831	0.191308	0.00083862	0.000498262	0.000728922	0.0131306	0.0132885	0.000448688	0.000672498	7.53853e-06	0.000241515	0.000154879	0.000701855	0.000176705	0.0001115	0.000121076	0.000421044	0.00217061	0.000915403	0.00390856	0.00282007	0.104128
metabat_ad.1315	0.0036824	0.00329833	0.0168194	0.0410368	0.0105127	2.33915e-05	0.0326005	3.71769e-05	0.00311333	0.0119866	0.0437587	0.00260571	0.00209408	0.000248734	0.000171182	0.000988452	0.161649	0.263099	0.0434185	0.163978	0.00068444	0.00408476	0.00996062	0.00830764	0.00446566	0.00122666	0.00310388	0.00510916	0.00206171	0.00207283	0.00722479	0.00467649	0.000452504	0.000151785	0.00371554	0.00374217	0.00226585	0.00119865	0.00066766	0.129706
metabat_ad.1322	0.00400659	0.00114334	0.00401244	0.00461955	3.37858e-05	0.000517077	0.00113946	0.000587415	0.00947411	0.000497438	0.0334476	0.0043276	0.000594743	0.00528343	0.000316872	0.0066709	0.0402094	0.0570145	0.0886509	0.0776699	0.00273288	0.00336061	0.00108264	8.36318e-05	0.000852499	0.0150827	0.0128727	0.100034	6.07403e-05	0.00267566	0.000814556	0.0166965	0.00281928	0.00379243	0.00289375	0.00861116	0.00581886	0.00130086	0.00632325	0.471874
metabat_ad.1366	0.00370695	0.0015547	0.000170236	0.00843786	0.154497	2.71617e-05	0.0140151	0.279449	0.00117903	0.00454755	0.000602757	1.79315e-05	0.000224922	0.000426618	0.00188453	0.000879471	0.0787309	0.0609611	0.0383467	0.0391991	0.00187324	0.00169503	0.000409163	0.0092242	0.00303414	7.08776e-07	0.000199082	0.0175477	0.000222115	5.78812e-05	0.00352129	0.0075777	1.80359e-06	6.83862e-07	0.000509194	6.12453e-05	0.000475547	0.000224749	0.000632633	0.263873
metabat_ad.1410	0.000371601	0.000722523	0.0178007	0.0354026	0.000156574	0.000438157	0.0331273	0.00177166	0.00202175	0.000599372	0.00667737	0.000539386	8.66877e-05	0.000142437	2.97247e-06	0.00171162	0.128925	0.324521	0.0184707	0.158204	0.0112918	3.81918e-05	0.000115271	0.00247922	1.64888e-05	0.00269358	0.0085287	0.0349803	0.000703027	0.000473889	0.00168226	0.00313526	0.00152082	0.000245158	3.8216e-05	0.0021498	0.000274921	0.0022295	0.00580493	0.189905
metabat_ad.1433	0.000641064	0.000232779	0.00640035	0.00602386	0.00302835	0.000289021	0.00144966	0.000710846	0.00181618	9.90472e-05	0.00502413	0.000727232	5.08991e-05	0.296706	0.000270319	6.48933e-05	0.0545157	0.0692185	0.0219003	0.0204207	0.000357265	0.000132146	0.00127415	0.0111475	0.00372111	0.000196886	0.00220904	0.0284307	0.00769463	6.65398e-05	0.0643197	0.00269151	0.00141386	0.000869025	0.0280283	0.000706265	0.00927245	0.00158085	0.000166513	0.346132
metabat_ad.1434	5.86039e-05	3.79267e-06	0.00188534	0.000839204	0.000559419	0.000402757	8.49131e-05	0.000105117	1.88878e-07	0.000127549	3.36429e-05	0.000184143	1.52949e-05	3.73987e-05	1.65521e-08	0.000126086	0.252545	0.361646	0.0738914	0.210639	0.000885988	0.000500484	0.00252655	0.0266223	0.0209486	0.000383768	0.000184838	0.00214866	0.000544848	1.52902e-05	0.00247157	0.000184436	9.86252e-06	0.000132297	9.35985e-05	0.00363301	0.000117794	0.000106572	2.92853e-05	0.0352763
metabat_ad.1439	0.000115549	3.40971e-05	0.00195646	0.0052297	0.000620311	0.000263958	0.000208713	8.15341e-05	0.000248122	3.86082e-05	0.00287201	0.000327072	1.89932e-05	0.00074422	5.80848e-05	4.33001e-08	0.196012	0.358081	0.0550884	0.151749	0.000107222	0.00271269	6.43615e-05	0.00793381	0.0125206	0.00108195	0.00193301	0.00546771	6.78556e-05	2.89901e-06	0.000373539	1.07265e-05	0.00265379	4.51321e-05	0.000216242	0.00162354	0.00178309	0.000116737	0.00249664	0.185041
metabat_ad.1455	0.0149188	0.00468779	0.0754931	0.110548	0.00257333	2.97378e-05	0.070965	8.00448e-05	0.00711821	0.0402508	0.0600782	0.00523789	0.00067222	0.000345202	8.48293e-06	0.00561946	0.0801344	0.158757	0.0392732	0.105182	0.0118628	0.000717717	0.000210338	0.0122861	0.00813126	6.31608e-06	0.00133602	0.00106858	0.000723659	0.000179989	0.000481822	0.00186059	0.000806536	9.74587e-06	0.00219403	0.00258605	0.0105506	0.000636733	0.000391307	0.161987
metabat_ad.1464	0.00014507	0.003552	0.00258141	0.000924759	0.0128522	0.00663248	0.00880511	0.0125988	0.000792898	0.000352028	0.00372955	0.00010062	0.000517046	0.0321395	0.00219574	0.0043556	0.0342327	0.0222354	0.0282865	0.016639	1.23279e-06	0.0169594	0.00109341	0.0315287	0.015778	0.000135161	0.00351947	0.0351449	0.116646	0.000651472	0.13771	0.02471	0.00253859	0.00110917	0.00542439	0.025753	2.86212e-05	0.000179871	0.00464868	0.382772
metabat_ad.1465	0.00472003	0.00084116	0.00182651	0.0145539	0.118317	0.00052918	0.00940655	0.171671	0.00337455	0.00089174	0.00474162	0.000960595	0.000134917	0.165554	0.00137326	0.00129341	0.000108754	0.000827961	2.0517e-05	0.00128734	0.00502627	0.00261649	1.07162e-05	0.00234397	0.00054059	0.000550932	0.00170458	0.0020281	0.00685901	1.16187e-05	0.0394462	0.000804716	0.000258035	0.000638559	0.02615	0.00128986	0.00557367	0.000242472	0.00100322	0.400467
metabat_ad.1473	0.00153273	0.00225528	0.00463388	0.00546451	0.000155594	3.19445e-07	0.00425541	0.000242626	0.00115234	0.0144562	0.0734511	0.0109495	0.000331897	0.00239238	7.17357e-05	0.00070185	0.108787	0.127238	0.0330222	0.0995476	0.052624	0.00103514	2.61907e-07	0.000104018	9.06147e-05	0.000690816	5.47786e-06	0.0154177	0.00050844	0.00675735	0.00792189	0.00257004	0.000655409	0.000154933	1.95465e-05	0.00364644	0.0383097	0.00600178	0.000180078	0.372665
metabat_ad.1499	3.82815e-06	5.61889e-06	0.000107222	0.000103374	2.36931e-07	2.00612e-08	6.30028e-05	1.41715e-05	1.35024e-05	2.10048e-05	8.61064e-05	1.02225e-07	5.33114e-06	2.64022e-07	2.23871e-07	2.0925e-05	0.299868	0.411813	0.0778293	0.209208	6.44765e-07	2.23531e-06	2.06193e-06	5.18004e-05	5.86545e-05	6.44524e-07	1.90743e-05	2.65977e-05	1.74553e-07	2.48907e-06	8.12581e-08	9.96429e-06	2.36518e-05	1.02778e-06	1.03154e-06	8.95398e-07	2.78725e-05	3.98754e-07	1.49559e-07	0.000607665
metabat_ad.1509	0.000272026	0.0182062	1.80335e-06	0.000273432	5.36164e-05	3.82856e-05	0.000272936	0.000695829	0.00332463	0.221049	0.0310532	4.59045e-06	0.00833113	0.000836846	5.69936e-06	0.000223999	0.00277828	6.56549e-05	0.00478786	0.000915945	0.0314018	7.3479e-06	0.00134392	5.41504e-05	0.000256553	0.00144863	4.80855e-06	0.00316079	0.0132277	0.00518752	0.00264266	0.00169515	1.81338e-06	0.00032108	0.000128786	0.000120371	0.0174342	0.00537183	1.64963e-05	0.622983
metabat_ad.1519	0.0023996	0.000219563	0.0273434	0.00425916	0.172212	2.01176e-05	4.72696e-05	0.237604	0.00188005	1.91721e-07	0.00288813	1.85692e-05	3.28203e-05	0.00176976	0.00135159	0.00267199	0.10098	0.121467	0.00214201	0.0336198	0.00377173	0.00209066	0.000382824	0.00277559	0.000702495	0.000513512	7.19445e-08	0.018429	0.000760526	0.000117737	0.00218215	0.00506395	3.24385e-06	0.00185513	2.1315e-06	0.000894379	0.00487955	0.0126249	0.000142522	0.22988
metabat_ad.1529	0.00375981	0.000893316	0.00341992	0.0133314	1.54048e-07	8.61147e-05	0.0755863	1.00568e-05	0.000933692	0.00175076	0.0414722	0.00100494	0.00150738	0.000635841	0.000235499	0.000480993	0.0344963	0.0652506	0.0061789	0.0477471	0.0200198	0.000277696	0.000476049	0.00382079	0.0237829	0.00719138	0.000233941	3.91076e-06	0.000168479	0.00330985	4.55367e-06	4.07694e-05	0.000104828	8.82402e-05	0.000643872	0.00294063	2.95303e-06	0.00318572	0.00262931	0.632293
metabat_ad.155	0.0105796	0.0203177	0.00368668	3.59875e-06	0.00241609	0.00224481	0.00760523	0.0004478	0.0175739	0.0173718	0.00561852	3.94883e-05	0.000993529	6.52094e-06	0.000502317	0.00274386	0.125014	0.253316	0.0270065	0.0868749	0.00136067	0.00078136	0.00322755	0.0123757	0.0215056	0.00765133	0.00328423	0.0259242	0.00313922	4.95713e-05	0.00327646	0.00024124	0.000778576	0.000222079	0.000415792	3.19027e-08	9.39277e-05	0.00165667	0.00214035	0.327513
metabat_ad.1563	0.00736914	0.00381533	0.0379652	0.0468388	0.000487258	0.00636097	0.0341488	0.00183105	0.00203753	0.0227576	0.02557	0.00521932	0.000869422	0.00143733	0.0903299	0.000182778	0.0740886	0.166186	0.0290349	0.0989734	0.000350783	0.000235769	0.000317118	0.0023787	0.00124943	0.00318729	6.83596e-05	0.0192829	0.000180941	3.07154e-08	0.00268241	0.00504091	0.000306494	0.00147729	0.0257437	0.0125545	0.0337674	0.000572757	0.0120305	0.223069
metabat_ad.1576	0.00554268	0.00189036	3.37573e-05	0.000895065	0.00960053	0.00144627	0.00255055	0.00104034	0.000170803	0.0021153	0.0219311	4.15013e-05	0.000165881	0.000516338	0.000884238	0.00155784	0.0216327	0.0379109	0.0107997	0.00979712	0.000835482	0.00101924	0.016371	0.209466	0.102733	0.00024644	0.00131675	0.0126515	0.00103497	0.000626082	0.0483623	0.0171289	0.0213131	0.000146591	0.000109283	0.00240342	0.00345174	0.0047429	0.00395001	0.421569
metabat_ad.1583	0.00164399	0.000292484	0.000241692	0.00341286	0.00381499	4.30161e-05	0.00630658	5.42106e-05	8.10833e-05	0.00230556	0.00566272	0.00492098	0.000163659	0.000186672	9.6848e-05	0.000225329	0.107932	0.284153	0.0593369	0.148511	0.00579787	0.00308007	2.43425e-06	0.000540499	5.52754e-06	0.00146585	0.000265504	0.0295047	0.000126279	0.000534436	0.00355423	0.00100419	8.91339e-05	1.05142e-06	0.00167117	0.000446406	0.00942975	0.000397165	4.68804e-06	0.312693
metabat_ad.1598	0.033413	0.00322486	0.0342141	0.0178008	0.000137394	3.80007e-06	0.0292057	0.000356105	0.0815261	0.0541237	0.0594667	0.000243187	0.000687296	0.000277968	0.00287746	0.00198049	0.0651577	0.130752	1.00004e-09	0.0423704	0.00203341	3.014e-05	1.58568e-05	0.0002955	0.00118401	0.000524946	0.00691264	0.000270718	0.00416029	0.0540239	0.000268165	0.0109808	0.000193651	0.000476593	0.00418335	0.00464573	1.33016e-05	0.000699531	0.00780778	0.343461
metabat_ad.1620	0.000160915	2.84088e-05	0.00284241	0.0350472	0.000249988	0.00815755	0.000958253	6.99399e-05	0.00976541	0.0010062	0.000123881	0.000209922	0.000609481	0.000813369	0.000226575	0.00120857	0.0679085	0.18738	0.0223246	0.163364	0.00605923	1.41702e-06	0.000504447	0.0296008	0.0361092	0.00377797	0.00451163	1.46107e-06	5.38517e-06	1.72105e-06	8.77597e-07	0.00118274	0.000702839	0.000578951	0.00224142	0.00763167	0.000707949	0.00837612	0.00204143	0.393508
metabat_ad.1646	1.25985e-05	1.05484e-05	0.000504151	2.37982e-05	8.88738e-06	1.63566e-06	1.19089e-06	5.16392e-05	5.81406e-05	2.83093e-05	6.13653e-05	0.000133454	4.85593e-05	0.000182761	1.94404e-05	1.62618e-06	0.292926	0.406076	0.0650111	0.205534	0.000358694	9.56193e-07	0.000188335	0.0116767	0.00668463	9.86289e-06	0.000207322	0.000230219	0.000205064	5.85299e-07	2.63271e-05	0.00099857	0.000932014	1.78808e-05	0.00013613	2.04561e-05	2.88886e-06	3.12702e-05	4.18529e-05	0.00753494
metabat_ad.1660	0.00637981	0.00391073	0.0341818	0.010299	0.0137186	0.00591488	0.00568879	0.00161164	0.000409743	0.00419458	0.0027254	3.596e-05	0.00131495	7.52226e-05	0.0016251	0.00171249	0.143058	0.170874	0.0389894	0.0519174	0.00393586	0.000175257	0.000140853	0.0698664	0.118952	0.0117884	0.0147419	0.00151266	0.00402888	2.7446e-06	0.0018616	0.00956655	0.0230193	0.00377539	0.00106493	0.000514108	0.0018375	0.000167595	0.000119379	0.23429
metabat_ad.17	0.00310051	3.12119e-05	0.00627279	0.03317	0.000627319	0.00197085	0.00174395	0.00184531	0.000732209	1.85458e-05	0.000231174	0.00162288	0.000836164	0.00345702	0.000105512	1.36515e-06	0.16499	0.253539	0.125573	0.120519	2.99871e-05	0.00224699	0.000115167	0.0122418	0.0153816	4.65202e-07	0.0029184	0.0524977	9.96897e-05	0.00591909	3.34533e-06	0.00303386	0.00516687	8.81767e-05	0.000192598	0.000244678	0.000722131	0.00248571	0.00298083	0.173243
metabat_ad.1702	0.00892435	0.00132586	0.00868682	0.0064973	8.43355e-07	0.00936811	0.00292216	0.000650219	0.0199081	2.92644e-06	0.00465742	0.00270769	5.10282e-07	2.34614e-05	2.33068e-05	0.000361749	0.0214899	0.0429647	0.00123553	0.0124171	0.00191801	0.00183793	0.00712808	0.0168033	0.000871563	0.000151635	4.90214e-05	0.0191288	6.3642e-05	0.00255316	0.00067424	6.63198e-06	0.00028647	7.03693e-05	0.00910496	0.00338811	8.85072e-05	0.0558984	0.0001151	0.735694
metabat_ad.1721	7.16309e-05	0.000797857	0.0175452	0.00429742	0.00277784	3.42506e-05	0.00016783	1.21323e-05	7.88261e-05	0.00154247	0.0019539	1.27048e-06	0.000549157	4.231e-05	0.000140068	0.00283752	0.167944	0.224001	0.0582353	0.160482	0.00674665	0.00106369	1.86878e-05	0.00543231	0.0218631	0.00159014	0.000648153	0.0143299	1.92289e-05	1.35724e-05	0.0022268	0.0111194	0.00135884	0.00117212	0.00276329	0.0015927	0.00593169	0.00187836	0.00600969	0.270709
metabat_ad.1741	4.41946e-05	0.00122475	0.00213048	0.00584688	5.88333e-05	4.07348e-05	0.00137382	4.01817e-05	0.00439362	0.0112487	0.000171175	0.00118302	0.00449788	4.68159e-05	0.000977951	0.000213116	0.190227	0.305209	0.0421506	0.156708	0.00558833	0.000223716	0.000454895	0.0297074	0.0320934	4.21441e-06	0.00204521	0.000236499	3.75808e-05	0.00522387	0.000610978	0.000781196	0.00228699	0.000714726	9.2678e-05	0.000133704	0.00836216	6.74833e-06	0.000617121	0.182992
metabat_ad.1743	0.00179973	0.000612838	0.000113491	0.00260987	0.0435645	2.03663e-05	0.00630196	0.0759166	0.00012742	0.00222746	0.00107509	1.15502e-05	6.82618e-05	0.000631583	0.000180874	0.000588724	0.241321	0.293651	0.0731492	0.143279	3.53262e-05	0.00045563	0.00019818	0.00106362	0.000480528	3.02837e-05	3.73095e-05	0.0150874	3.81961e-06	2.95389e-05	0.00607881	0.00700318	0.00117343	9.97587e-05	0.000737866	0.000146526	0.00262344	0.000873746	0.000872093	0.0757186
metabat_ad.1751	6.28131e-06	0.000263263	0.00608871	0.00183996	0.000848894	0.000446794	0.000535714	0.000174757	4.01624e-05	9.26984e-05	0.000574713	3.21107e-05	0.00017452	0.000385714	1.05591e-05	3.88687e-07	0.0845078	0.082886	0.0197139	0.0448563	7.21795e-06	0.000127705	0.209665	3.54683e-07	0.00834945	2.95959e-05	0.0022966	2.54039e-06	0.000481351	0.000133552	0.000981504	0.00747658	0.000876031	0.000894271	0.00248105	0.00139035	0.0160851	0.000151176	0.000139359	0.504952
metabat_ad.1757	0.00348775	0.00201051	0.000202921	0.0080129	9.12101e-05	0.0135139	0.00736491	0.000503648	6.34068e-05	0.00192864	0.00930841	0.00153182	1.02934e-05	7.20599e-05	6.50736e-05	8.65737e-06	0.133071	0.169832	0.0320136	0.124129	0.0015021	0.0016817	0.0116363	0.151032	0.0692844	0.000268456	0.000271842	0.00133337	0.000196571	0.000622386	0.000455155	0.0156528	0.00367409	0.000118505	0.000644709	0.0050022	0.00129804	0.00199533	0.0019782	0.224131
metabat_ad.1808	0.00159729	0.000820925	0.0269194	0.00232975	0.163674	0.000126125	0.000190515	0.230504	0.000650195	0.000639564	0.0072265	2.59474e-05	8.998e-05	0.000691949	0.00145076	0.00205739	0.112433	0.135872	0.00490268	0.0418975	0.00469953	0.00131339	0.00194166	0.0111564	0.0052862	0.000163	0.00121928	0.0172676	0.00239246	0.000328887	0.0046687	0.00837515	0.000108275	0.00061921	1.6953e-05	0.00135527	0.0020241	0.00996487	3.08175e-05	0.19297
metabat_ad.1811	0.00833809	0.00149259	0.0690914	0.0282094	0.0411404	0.000424751	0.0215927	0.0488046	0.00350946	0.00213743	0.00889743	8.86811e-05	0.00117409	0.00200506	0.0047152	0.00643416	0.033617	0.0382426	0.00890884	0.0286442	0.00546035	0.00461187	0.000136933	0.005934	0.00774011	0.000588451	0.00745413	0.00446733	0.00734167	0.0020151	0.0155605	0.00138984	0.0220513	0.000644371	0.0105985	0.010069	0.00029744	3.33002e-05	0.00168612	0.534452
metabat_ad.1825	0.00195578	0.000498059	0.00705622	0.00234785	0.00181893	7.83151e-06	0.00462314	1.78282e-07	0.000228138	0.00225743	0.00506662	1.33268e-06	2.71071e-06	1.20277e-09	0.000111222	0.000817859	0.25788	0.406073	0.0744741	0.176032	0.000311739	0.000405105	0.000151071	0.00519057	0.00338066	8.78796e-05	0.00692352	0.000856543	3.19446e-05	0.000754296	0.000299328	0.00114019	0.000366213	0.000374103	0.000139385	0.000218441	0.000163848	0.00115634	0.000695931	0.0361016
metabat_ad.1830	0.000869098	0.00217062	0.0296954	0.0473485	0.00168282	0.00312184	0.0433002	0.00119929	0.0104524	0.0103247	0.0791639	0.00273485	0.000866114	8.00909e-05	0.000611353	0.00164704	0.0243448	0.0514074	0.0102045	0.118928	0.0175672	0.000820604	0.000344562	0.000147741	3.73859e-08	0.000565984	4.54014e-06	0.00153238	0.000201899	0.00012312	9.20888e-05	0.00940044	0.00315554	6.07584e-06	0.00767497	6.85136e-05	0.00104735	0.000332103	0.00421511	0.512547
metabat_ad.1833	0.00214288	0.000650124	0.0210152	0.0143986	0.000224616	0.000211423	0.0140494	0.000197991	0.00289983	0.00302421	0.0149871	5.19391e-05	0.000170656	3.47189e-05	1.58702e-05	0.00241061	0.222402	0.3292	0.0666166	0.146432	0.00145138	6.72911e-06	0.000445431	0.0120892	0.0101027	0.000419558	0.00395358	0.00151037	4.39402e-05	0.000353747	0.000312135	0.0107246	0.000849759	0.000632656	0.000310257	0.00198839	0.000439092	0.0012873	0.000520452	0.111423
metabat_ad.1868	0.00520903	0.00144775	0.0223447	0.00635955	0.00440767	1.17161e-06	0.0168414	2.36353e-06	0.00149665	0.00560838	0.0180737	0.000780792	1.01843e-05	3.50301e-05	4.29738e-05	0.00264629	0.264225	0.352795	0.0604058	0.168196	0.0037122	0.000200059	3.2903e-10	0.00454739	0.00592707	8.1024e-06	1.3384e-06	0.0029428	0.000296725	0.000902097	0.00211846	5.43556e-05	0.000319233	2.43471e-05	6.77706e-05	0.000132744	0.000362103	0.000714994	0.00014674	0.0465913
metabat_ad.1878	0.00195692	5.11817e-05	0.00741984	0.00234216	0.0605116	0.000284442	3.79313e-05	0.0123191	9.38268e-05	5.95225e-06	0.000275933	0.000100829	6.07079e-06	0.000158111	6.26386e-05	0.000531516	0.149936	0.194359	0.0429942	0.0754504	0.000939833	0.000654647	0.000328181	0.00124457	0.00245508	0.000807436	0.00291754	0.000211277	7.72537e-05	0.000169	3.18272e-06	0.000620563	0.00273392	9.98561e-05	0.0269099	0.000772304	0.0268597	0.000856728	0.00158293	0.380858
metabat_ad.1881	2.04603e-07	0.000987936	0.00429287	8.00142e-05	0.000776352	0.000347009	0.00533081	5.58182e-05	0.000538967	0.00358866	0.00376008	0.000379015	0.000169151	0.000657936	1.97962e-06	0.000100926	0.28381	0.34144	0.0734991	0.132673	0.0003544	0.00232134	0.00013247	0.00207546	0.000331582	0.000188171	6.63755e-05	0.0111625	0.00107406	0.000335173	0.00281624	0.000977831	0.000631159	9.89215e-05	0.000480696	8.03188e-05	0.00104443	0.000578274	0.0017948	0.120966
metabat_ad.1906	0.000245303	0.000213899	0.00328613	8.61821e-05	0.0015587	0.000165478	0.00196431	0.00134069	0.000262167	0.000399202	1.00268e-05	0.000375613	2.60411e-05	0.000819152	0.00074254	0.00012796	0.243885	0.392156	0.0617561	0.152639	0.000233578	0.0011909	0.000631434	0.00176314	0.00156181	0.00101334	0.00170504	0.00189486	0.000133506	5.15797e-05	3.5391e-05	0.000593215	0.00734506	0.00126813	2.95359e-05	0.000600779	0.00192416	0.00018426	0.000191768	0.11559
metabat_ad.1970	0.000224464	0.000140243	0.00434485	1.66784e-05	0.000327777	8.72916e-05	0.00044878	0.000488962	5.41196e-05	0.000342883	0.00114377	0.000181129	3.58122e-05	0.000275713	0.00018969	1.07251e-05	0.185406	0.287525	0.0510583	0.121076	0.00104997	0.00298295	0.000731399	0.0242902	0.0126847	0.00395851	0.00116308	0.00102474	4.58919e-06	0.000246933	0.000291053	5.24129e-05	0.000569237	0.000185206	0.00018622	6.61165e-05	0.000600995	0.00111122	0.000531171	0.294891
metabat_ad.1979	0.000346753	0.000317334	0.0186583	0.0120464	0.000195732	0.001324	0.00425769	0.000393222	0.00239139	0.000440129	0.00377182	0.00328604	8.82153e-05	0.000206565	4.74044e-06	0.00128083	0.236327	0.31558	0.0556933	0.103424	0.000450168	0.000103007	2.52923e-06	0.0109319	0.00285183	0.00513372	0.000283951	0.00301585	0.00148988	0.000237795	0.000797702	0.00116445	0.000403501	0.000103384	0.00231947	0.000345597	4.71251e-05	0.000930064	3.35805e-06	0.209351
metabat_ad.2000	0.00173287	0.00119713	0.046922	0.0890193	0.00213146	0.000373479	0.0847648	0.000528622	0.0131765	0.00798027	0.0450713	0.00180388	0.000927375	0.00144283	7.59374e-05	0.00633667	0.0584163	0.0735623	0.00848607	0.0540234	0.010416	0.000681146	0.000115043	0.0790997	0.116786	0.00280489	0.000678078	0.0378928	0.000784327	0.000328923	0.00324035	0.00385263	0.00174578	0.000360636	1.46583e-05	6.78654e-06	0.0315049	0.00479573	0.00110935	0.20581
metabat_ad.2073	0.00801202	0.00309816	0.00179309	0.00499983	0.000124194	0.000440612	0.00556725	0.00737996	0.00324651	0.0013647	0.0117559	0.00318343	0.000431889	0.000213018	0.000994037	0.00249319	0.000352544	0.00246065	0.00293847	0.023652	0.00163108	0.000492221	1.77173e-06	0.00512683	0.00363677	0.00260109	0.0081885	0.00243219	0.00120685	9.51299e-05	0.0047546	0.0555429	0.0033785	0.000745645	0.207902	0.00520026	0.0802856	0.0014446	0.000205068	0.530627
metabat_ad.2082	0.00189487	0.0010398	0.00017372	0.00748949	0.0726169	2.3402e-05	0.0110308	0.148026	0.000731828	0.00342449	0.00104024	3.77395e-12	0.000161727	0.000506431	0.000701254	0.000700585	0.197285	0.217033	0.0698788	0.117895	0.000609603	0.00053414	0.000669719	0.0065378	0.00239117	5.43331e-06	2.20012e-05	0.011636	0.00159435	0.000348812	0.00123252	0.00307895	3.09452e-07	1.44075e-05	0.000316983	0.000341098	0.000968557	0.000252258	0.000178431	0.117615
metabat_ad.2174	1.83479e-05	1.85588e-06	0.0130071	0.0006646	0.0152386	3.36776e-06	2.32433e-05	0.000791804	2.44947e-05	5.38605e-06	0.000380119	6.84185e-06	3.50369e-06	2.63737e-05	0.000347569	3.45606e-06	0.267256	0.337712	0.0661957	0.168179	0.00168001	0.000147974	0.000171577	0.00175506	0.00542753	0.000863793	0.00190637	1.80585e-06	0.000656004	4.9824e-05	0.000747301	0.00882949	0.00124224	5.94713e-06	0.00552579	2.74237e-07	0.000975804	0.00020897	0.000403102	0.0995128
metabat_ad.218	0.00274621	0.000150438	0.00822207	0.00721219	0.00107936	0.00241758	0.00170529	0.000961031	0.000173221	7.9347e-07	0.000205772	0.000431523	0.000135501	0.00122939	0.000240387	0.000269506	0.199445	0.330754	0.0662563	0.158274	0.00394327	0.00217846	0.00595937	0.000626663	0.00034219	0.00983315	0.00301966	0.000469499	8.0137e-05	2.89974e-05	0.000285547	0.00145636	0.00067318	0.000598767	0.0043655	0.00438122	0.000877573	0.000802871	0.0058543	0.172313
metabat_ad.2233	0.000302314	0.000540816	0.0135828	0.00459295	0.000517736	0.0109184	0.00734269	0.000418696	9.4512e-06	0.00615084	0.0121818	0.00337727	0.000134475	0.001698	0.000213982	0.00167761	0.19567	0.227727	0.0456581	0.123115	0.000920895	0.00734204	0.000306849	0.0316087	0.0322543	0.00276443	0.000126957	0.00132973	1.73533e-06	5.27697e-05	2.24619e-05	0.000373376	0.000543728	1.39415e-05	0.000154204	0.00032524	0.00169713	0.00112506	0.000110934	0.263096
metabat_ad.2278	0.00016655	7.75372e-05	0.00537342	0.00717734	0.000318425	0.000135668	0.00097268	8.1031e-05	0.000252606	3.40456e-05	0.00384135	0.000245217	5.62918e-07	0.000433886	3.31137e-05	8.56727e-05	0.191725	0.344429	0.0512414	0.146573	0.000102596	0.00219753	8.65207e-05	0.00872364	0.0129867	0.00104266	0.00135099	0.00373492	0.000956994	0.000245925	0.00165866	0.000173216	0.00144944	4.2636e-05	0.00105305	0.00240928	0.00124175	3.55748e-09	0.00216551	0.205181
metabat_ad.2279	0.0014403	0.000115373	0.00211997	0.0132293	0.000626543	6.6144e-06	0.00094852	1.07587e-05	3.80051e-05	0.000652597	5.43349e-05	0.00154554	0.000187298	0.000273575	0.000123486	6.84417e-06	0.19418	0.246101	0.0387834	0.128646	0.000381327	0.00198726	0.000498578	0.0251171	0.0505856	0.0109143	7.14781e-07	0.000385707	0.000383324	0.00442622	0.000199468	8.01039e-07	3.52684e-07	0.000409428	0.000528338	0.000125228	0.00632962	0.00204748	0.0123228	0.254266
metabat_ad.2289	6.63406e-05	0.00539033	0.000203996	0.00806822	0.00029914	0.000128746	0.00896101	0.00073642	0.000147198	6.65898e-05	0.00953361	0.0007356	0.000104889	0.00032046	0.000160307	0.00223646	0.180034	0.297167	0.0336227	0.142497	0.0011573	0.00598794	0.000223579	0.0226362	0.011947	5.75437e-05	0.000596249	0.0106947	1.44074e-06	0.000960201	0.000631222	0.00091293	0.000246252	0.000101817	0.00162555	0.000886178	0.00176967	0.0213928	0.00547568	0.222216
metabat_ad.2318	2.07473e-06	0.000679318	0.00764562	0.00107108	0.00380372	7.17441e-05	0.00392438	0.00345239	7.34742e-05	0.00171775	0.000715218	0.00337065	7.61088e-05	0.00128131	0.000488531	0.000103702	0.141036	0.247675	0.0189064	0.108733	0.00579596	0.000361754	0.00899877	0.134538	0.0826269	1.40537e-05	0.000130442	0.0156843	0.0155701	0.00373782	0.0397901	0.0105471	0.00189643	2.3472e-05	0.00989744	3.90461e-06	0.00484171	0.000174569	0.000147468	0.120393
metabat_ad.2361	0.00244769	0.00161144	0.0326152	0.00156606	0.000336825	0.000552922	0.00966413	0.000479996	0.000844802	0.000236418	0.000302153	0.000591788	0.00162219	0.00561585	4.95539e-05	0.00396567	0.0706545	0.0277842	0.012162	0.00536866	2.75024e-05	2.69805e-05	0.00216593	0.0625537	0.0757075	0.00271267	0.00224652	0.044926	0.00577782	0.00134734	0.0377177	0.00984152	0.00586908	5.60086e-05	0.000230144	0.00236574	0.00675928	0.000186155	0.00318343	0.557827
metabat_ad.2408	0.00263487	0.000950353	0.00834581	0.0141186	9.2315e-06	0.000446352	0.0122841	1.46465e-07	0.000926756	0.00277965	0.0041486	3.88856e-06	1.32536e-06	0.00304326	0.0599208	0.00083574	0.200978	0.312043	0.0508582	0.181111	0.00297558	0.000369471	0.000569535	0.0140165	0.0136951	6.61786e-05	0.000921538	0.000839156	0.000659267	0.00071266	0.0121322	0.000335777	0.000303485	0.00139074	0.0245834	0.00158589	0.0152249	3.65433e-06	0.000677111	0.0534981
metabat_ad.2417	8.14898e-05	3.28194e-05	0.000183521	0.000199372	8.62573e-05	9.50625e-06	9.49588e-05	3.31113e-05	3.07661e-06	5.88512e-05	0.000140537	1.51992e-07	1.75295e-06	2.75145e-06	1.45009e-07	3.39829e-08	0.302158	0.409271	0.0791173	0.206433	9.62043e-06	8.87279e-06	1.9503e-06	0.000361042	0.000386888	1.13337e-05	4.47661e-07	3.30729e-05	5.88686e-07	2.80669e-05	3.77825e-06	6.65082e-06	3.26705e-05	9.8956e-07	5.46905e-06	2.84215e-05	3.21165e-05	1.49166e-05	3.68363e-05	0.00108827
metabat_ad.2431	0.000146079	0.000174939	0.00260168	0.000551026	0.000913951	7.41493e-07	0.00196686	0.000641744	0.000244204	0.00678251	0.000274307	0.000935342	2.32321e-06	0.000481671	0.00119668	0.000725837	0.179926	0.259343	0.046548	0.0982178	0.000450601	5.78494e-05	0.00124621	0.0130129	0.0100593	1.31484e-05	0.00267715	0.0342004	0.166949	0.00129207	0.093254	0.000268804	0.00483884	0.000510226	4.62871e-05	0.000270039	0.00121438	0.00416793	2.15351e-05	0.0637742
metabat_ad.2465	0.00310833	0.00452223	0.0121323	0.0240329	1.41418e-05	0.00626482	0.0101669	0.000119144	0.00395667	0.000662561	0.00814402	0.000685062	0.00283371	0.000584581	5.35943e-07	0.00857511	0.093921	0.166874	0.0344742	0.086727	0.00109037	0.000563927	0.00323496	0.114058	0.134509	0.00432887	0.019469	0.000858239	9.20257e-08	1.0885e-05	0.00167644	0.000211108	0.0022614	0.00516267	0.00366667	7.99913e-05	0.00481487	0.00604347	2.16181e-05	0.230139
metabat_ad.2476	0.0087439	0.00268364	0.0768097	0.0335134	0.013298	0.00296592	0.0230884	0.00183253	0.00630887	0.00725121	0.0358733	0.00762199	0.000513334	6.18546e-05	0.00046296	0.00817144	0.206092	0.267908	0.0469171	0.10475	0.00268691	0.000172885	0.000622871	0.0056629	0.0122927	0.000140226	0.000434015	0.0100159	0.00129592	6.02889e-06	5.6597e-05	0.013605	0.000923935	0.000286896	0.00483901	0.000172101	0.0103745	0.00015531	0.000131613	0.0812571
metabat_ad.2477	0.00030774	4.48539e-08	0.00369648	0.00332842	4.97255e-05	0.000400684	0.000482452	7.69765e-05	0.000237328	0.000104385	0.00120046	0.0011016	0.000215928	0.00019292	9.75584e-05	0.000104699	0.22435	0.387685	0.0611557	0.158515	0.00708428	0.00119661	0.00169466	0.0108679	0.0109081	0.00151048	3.27184e-05	0.00997098	1.31342e-05	1.27693e-05	0.00100332	0.00129947	0.00156913	0.000420567	6.24693e-05	0.00185324	0.00024965	0.000723737	0.000311515	0.105912
metabat_ad.2511	0.000523175	0.00164063	0.0379812	0.00707038	0.00495872	9.45301e-07	0.00594139	3.40092e-05	0.00148076	0.00114961	0.0018528	0.000300971	3.41933e-05	0.00218029	1.94634e-07	0.00212925	0.0510036	0.149753	0.0236388	0.0741347	0.00509144	0.00154399	0.00138862	0.110125	0.122748	0.000741507	1.6167e-05	0.0337266	0.00125617	0.000294993	0.00894945	0.00260958	0.00152276	0.00118912	0.000138499	0.00484595	0.0038088	0.000938714	6.66923e-06	0.333249
metabat_ad.2555	0.0155816	8.67005e-08	0.029894	0.015319	0.00144898	0.000554741	0.0107838	0.000120772	0.0112432	0.0112036	0.0190989	0.00247978	7.62343e-05	0.000960947	0.000108725	0.00197799	0.161375	0.142212	0.0366644	0.0898531	0.000876683	0.00275315	0.00302814	0.000117342	8.85461e-05	8.44262e-05	1.30408e-05	0.00796877	1.65e-05	0.000807821	0.00162377	0.000271576	4.26524e-05	1.84618e-07	0.0159208	3.87378e-05	0.0235606	0.00597636	0.00235007	0.383503
metabat_ad.2567	0.000134488	2.32614e-05	5.10847e-05	0.00133411	1.03648e-05	0.000156818	0.00048142	0.000266893	0.000495378	0.000324206	0.00076505	2.44838e-05	1.39019e-05	0.000224547	2.79438e-05	5.87528e-05	0.13654	0.18582	0.0341574	0.101237	0.000349761	0.000578644	0.142687	0.002585	0.0167785	1.376e-05	0.00254197	0.000137922	0.0013996	4.10191e-05	0.00242913	0.00317413	4.03266e-05	0.00101222	0.00268755	0.000113972	0.0180105	1.48736e-05	0.00033361	0.342924
metabat_ad.2571	0.0478983	0.0067772	0.000285359	0.0447109	8.72581e-05	0.00518618	0.00460386	2.11027e-05	0.0487777	1.70726e-05	0.0151742	0.00598479	0.0025111	0.00375817	0.00365958	4.76906e-05	0.125657	0.0865922	0.000377796	0.0153515	0.0128859	0.00142887	0.00809271	0.126386	0.0785853	0.000746128	0.00669438	0.000157286	0.00385773	0.0136372	0.00478058	0.000657785	7.71992e-05	7.15722e-05	0.00519629	0.00893576	0.00424797	0.00183566	0.0051287	0.299118
metabat_ad.2573	7.68024e-05	1.44516e-06	0.0220918	0.000470905	2.67418e-05	0.000958748	0.00821703	2.55546e-05	0.000968359	0.00244239	0.00634081	0.000164708	0.000517861	0.000179618	9.34452e-05	1.01929e-05	0.0193618	0.0624614	0.00567149	0.0167047	0.00562551	0.000198354	0.00155431	0.00643896	0.0116002	0.00357759	4.86979e-06	0.0478165	0.00016404	0.000419043	9.0526e-06	0.000279876	0.00194721	0.00106486	0.000269976	0.000217596	7.74722e-05	0.00165118	0.00215238	0.768145
metabat_ad.2594	0.00267083	0.00392833	0.0937748	0.113912	0.00412898	0.00101551	0.0550305	9.84805e-05	0.0302432	0.00299125	0.0341466	0.000539125	5.1909e-05	3.87498e-05	0.000128208	0.0107986	0.0215807	0.0615522	0.00160417	0.0471937	0.00229098	0.000917348	0.000569065	0.00797088	0.0141539	0.000158182	0.000165605	0.00835169	0.000977268	1.4492e-05	0.000461878	0.00680049	0.00362303	0.00116638	0.0283653	3.14471e-06	0.0100197	0.00568896	0.000209643	0.422664
metabat_ad.2617	0.0224841	0.0283791	0.0612852	0.0103184	0.00835951	0.000858097	0.0072631	6.29165e-06	0.00137749	0.00915456	0.00576031	0.0014802	0.00566209	0.00145211	4.46353e-06	0.00117198	0.168542	0.281224	0.084069	0.131431	0.0109735	0.000425778	2.00373e-05	0.00665818	0.00849859	0.000911689	0.000225888	0.00238351	0.00165464	4.06419e-05	0.00410401	0.0100544	6.48857e-05	0.000239355	0.00078255	0.000668326	0.00157082	0.00215819	0.00307925	0.115203
metabat_ad.2626	0.0317319	0.0167345	0.183456	0.155482	0.0148466	0.00366337	0.154772	0.000116826	0.0157947	0.0459483	0.0915619	2.07064e-05	4.34641e-05	0.000159573	0.00027037	0.00985552	0.0590927	0.0557354	0.00794815	0.0263556	0.00011288	0.000118913	0.000927977	0.0112592	0.00806287	2.56457e-05	0.000253586	0.00566847	0.000207659	0.000767753	0.000380183	0.000169004	9.952e-05	0.000117146	0.000454829	1.69517e-05	0.000156174	5.90667e-06	0.00182642	0.095779
metabat_ad.263	0.00478636	0.00060662	0.015625	0.0124875	0.00352959	0.000394258	0.000383215	0.00216457	0.00110804	0.000114584	0.0047168	0.000411665	0.00459254	0.00209946	0.000238287	0.000492746	0.154158	0.207389	0.0334708	0.068542	0.00108154	0.00482984	1.45803e-06	0.00432083	0.00263676	7.65755e-07	1.0654e-05	9.00381e-05	0.00327561	0.000771582	0.0133171	0.00344779	2.05842e-05	2.66422e-05	0.00413924	0.0891324	0.00150218	0.00259269	0.00109532	0.350396
metabat_ad.2635	0.00281097	0.00180439	0.0155179	0.00457902	0.0150954	0.00149878	0.0279279	0.011683	9.27855e-05	0.0109601	0.0300603	0.00615156	0.000237374	0.071222	0.00016931	0.00107629	0.000746704	8.10889e-05	0.000127203	0.00450167	0.0484221	0.00552905	9.69878e-06	0.0131312	0.0126284	0.0018065	0.000206932	0.0176019	0.00380118	0.00254797	0.0151355	0.00217785	7.27591e-05	0.00152885	0.0837067	0.0002902	0.0226949	0.000913177	0.00792761	0.553524
metabat_ad.264	0.000137445	4.6931e-05	0.069054	0.0015848	0.00012506	0.000894332	0.000411986	1.44354e-05	0.000389903	0.000332074	0.00639695	6.49132e-05	6.64114e-05	0.00146948	0.000127428	2.35688e-06	0.0661849	0.10676	0.0102265	0.0382545	0.00471339	0.0037344	0.00308317	0.00571884	0.000599548	0.00268951	0.00507525	0.0008283	0.000342083	0.00807724	0.0128815	0.0175325	0.0367613	0.0007776	0.0353473	0.000439875	0.0288315	0.000645699	0.000332221	0.529044
metabat_ad.2678	0.000459307	0.00107025	0.00146792	0.00789461	1.26626e-05	0.000249161	0.0508993	4.7623e-05	0.000258047	0.000362895	0.0662602	0.00115662	0.000305464	0.00032059	2.07301e-05	0.000116495	0.05553	0.102919	0.00265437	0.0701887	0.0189603	0.000397456	3.55287e-05	0.02884	0.0271715	0.00013863	0.000100129	0.000295406	3.74514e-07	0.00282541	7.12336e-05	2.05025e-05	0.000219104	4.56554e-05	0.00268677	0.000317743	0.000199991	0.000962004	0.00079989	0.553719
metabat_ad.2680	0.0358544	0.00306553	0.0507677	0.0463729	0.000252639	0.00256743	0.0105187	0.00026873	0.00438876	4.07666e-05	0.0135847	0.000277049	0.00421318	0.0175545	0.000502443	0.00610501	0.133976	0.171403	0.0291936	0.0526272	0.000513243	9.78056e-05	0.00317825	0.0789061	0.0169516	0.00354284	0.000409452	0.0092088	0.00420862	3.57325e-06	0.000364375	0.00168481	8.71589e-07	9.14593e-05	0.00644368	0.0120341	0.00124486	0.000586135	0.000304021	0.276692
metabat_ad.2715	4.73683e-05	0.00150881	1.22811e-07	0.0085065	1.56101e-05	1.78827e-05	0.00173748	4.14053e-06	0.000184083	4.93216e-05	0.00572058	0.00237726	2.15615e-06	0.000686673	2.25675e-06	5.03699e-05	0.158335	0.246837	0.0235293	0.150368	0.00162196	3.48919e-05	1.33976e-05	0.00360448	0.0186234	0.00149742	0.00027201	0.000291033	0.000557038	7.47937e-08	0.00355249	0.0177599	0.0054872	0.000202968	0.00358858	0.00208976	0.00536504	0.00646228	0.000653222	0.328343
metabat_ad.2739	0.000629878	0.00289221	0.0310925	0.0251521	0.00127574	0.000118253	0.0222692	0.000503489	0.00283871	0.010784	0.0273917	0.00112962	0.00153153	0.00181473	0.000727489	0.006772	0.225985	0.273262	0.0530544	0.105787	0.000361377	0.00338422	0.000105104	0.0306178	0.0286261	0.000740595	0.00443949	0.00100067	5.29485e-05	0.000173066	0.000117643	2.77528e-05	0.000100393	1.74576e-05	0.00076869	0.000374393	6.905e-05	0.000126178	0.000345693	0.13354
metabat_ad.2776	8.18294e-05	0.0013177	0.0317956	0.0208372	0.00869942	0.000154053	0.0327132	0.0101683	0.000231665	0.00556844	0.00119445	0.000961372	0.000684982	0.00363775	0.000989689	8.75173e-05	0.0353037	0.0284559	0.0405108	0.0148964	0.00593181	0.00010493	0.018466	0.110208	0.00867367	0.00525732	0.000546613	0.00178455	0.0342111	0.0282909	0.123731	0.00586019	0.000690671	0.000464166	0.00142002	5.1268e-05	0.0172107	4.48232e-05	0.00907979	0.389682
metabat_ad.282	0.00728731	0.00569049	0.00156587	0.0569844	0.0108471	0.00172797	0.0643561	0.0142366	0.0115648	0.0213955	0.0617364	0.00290798	0.00500154	2.12529e-06	0.00421306	0.0467588	0.0236984	0.0784939	0.0180724	0.0648333	0.00092331	1.33626e-06	0.00179208	0.0136925	0.013973	0.00127575	0.0114968	0.0450487	0.000797695	0.000476581	0.000570767	0.0280043	0.00233274	0.00311839	0.0253792	0.00191789	0.0269061	0.000173114	0.00613627	0.314609
metabat_ad.2848	0.000683021	0.000651252	0.00716727	0.00011584	7.23963e-05	0.000217683	0.00033152	0.000329815	0.000304283	3.19684e-05	0.000554544	2.26058e-07	4.22805e-06	7.12477e-06	8.46079e-05	0.00157863	0.11891	0.199385	0.0272981	0.0886997	0.000295911	0.00111453	0.0140693	0.191488	0.105623	0.000971192	0.000354237	0.00990663	0.000149033	0.000177535	2.79918e-05	0.0284092	0.00564769	0.000510108	0.00165664	8.15779e-05	8.2842e-05	0.000133513	0.00549592	0.187377
metabat_ad.2867	0.00572193	0.00411433	0.0562154	0.0612401	0.00032491	0.00974682	0.0313522	7.05996e-05	0.000132924	0.10779	0.0268124	0.00340349	0.00683464	0.00263169	0.00246224	1.27606e-05	0.00433441	2.87153e-06	0.00232508	0.000158305	0.00126326	0.000722424	0.000828641	0.00168392	0.000141693	0.0246403	0.00487321	0.0395077	0.00253602	0.00212066	0.011764	0.0016748	7.29862e-05	0.000168717	0.000143821	0.0114083	0.0179433	0.00288657	0.0242353	0.525698
metabat_ad.2951	6.16081e-06	2.02503e-05	0.0051289	0.000745679	1.69762e-05	0.000336752	9.77396e-05	7.52001e-05	2.80921e-05	7.55715e-05	3.02358e-05	0.000274315	9.35862e-05	0.000608368	4.03192e-05	0.000294524	0.0525972	0.0592262	0.0141833	0.035483	0.000379543	6.88819e-07	0.227043	0.000700397	0.0176258	0.000260461	0.00136601	0.000430398	0.00123099	4.06694e-07	0.00201965	0.00662332	0.00096253	0.000772922	0.00570237	0.00149361	0.0345718	1.55284e-07	0.00154862	0.527905
metabat_ad.2981	0.0109328	0.00175538	0.0740943	0.117591	0.00396466	0.000666413	0.105951	0.00159747	0.0452239	0.00686387	0.0722598	0.00415132	1.85113e-05	0.000198354	0.000159082	0.0030775	0.0112645	0.0258985	2.7388e-05	0.0187897	0.000624095	0.00595941	0.00106497	0.0176264	0.0118503	7.19868e-05	0.000103512	0.00149023	0.00127649	6.74196e-05	0.00280652	0.00242404	0.00355082	0.000925612	0.00531366	0.00024515	0.00362607	0.00584241	5.28985e-05	0.430593
metabat_ad.300	9.43876e-05	0.0003544	0.00195677	0.00290088	0.000488734	4.67456e-08	0.00269861	9.00765e-05	0.000246701	0.000651299	0.00304769	2.42483e-05	7.96608e-06	0.000189585	9.02003e-05	0.000741062	0.242198	0.356917	0.0564465	0.162489	0.00683856	0.0054921	0.00307158	0.0054839	0.0021182	0.00064491	0.000159902	0.00017788	5.28197e-05	0.000400933	6.51288e-05	0.000526148	0.000890829	3.73336e-05	0.0014001	0.00195582	0.00427981	7.52717e-05	0.000150047	0.134546
metabat_ad.301	0.0023971	8.73771e-05	0.0113719	0.00532526	0.000318279	0.00127895	0.000333392	7.69181e-05	0.0188911	0.0356615	0.00357476	2.539e-05	0.0022741	1.4355e-05	0.000347621	0.00369033	0.0493717	0.0911352	0.0341573	0.037817	0.0230975	0.00566795	7.08605e-05	0.000247528	0.00274072	0.00457435	2.31401e-05	0.00573262	0.00027663	0.00498776	0.000372549	0.000196237	9.40464e-05	0.000153211	0.0183797	0.00274189	0.00102769	0.00742244	0.000954112	0.62309
metabat_ad.3022	0.00178705	0.00345964	0.000947536	0.0682958	0.00579815	0.00215518	0.0312888	0.00111614	0.00874346	0.00732584	0.0142354	0.00135463	4.50074e-05	0.000358511	0.000599087	0.00032191	0.092606	0.205006	0.0372361	0.0917623	6.34426e-05	0.00389076	9.12709e-07	0.00243278	0.000839855	0.00672113	4.45063e-05	0.0390808	0.0111081	6.39256e-05	0.00758867	0.00025576	0.00259615	0.000308511	0.00190571	0.00306323	0.0146512	0.00162652	0.00812425	0.321191
metabat_ad.3037	0.0140421	0.00473614	0.113911	0.132463	0.00586371	0.000762445	0.132029	0.000836229	0.0150632	0.0395561	0.192519	0.00040789	0.00652791	0.000116146	0.0005321	0.0186301	0.000456223	0.00139994	0.000236973	0.00809655	0.0175901	0.0026142	0.000514331	0.00151288	0.000142964	0.000320245	0.000620874	0.00125861	0.000145573	0.00101976	0.000222043	0.000655214	5.50557e-06	0.000757725	0.000362766	7.51051e-05	0.0108653	0.000863926	0.00151498	0.270752
metabat_ad.3058	0.00102602	2.31415e-05	0.0124838	0.00561915	3.55027e-05	3.75675e-05	0.0009246	2.22724e-05	0.00037538	5.63786e-05	0.00212128	0.000153496	1.89001e-05	6.64899e-05	5.45749e-06	8.23169e-05	0.170126	0.329736	0.0485169	0.123889	6.43304e-05	0.000378768	4.5898e-06	0.0471016	0.0586229	0.00101195	0.00136758	0.000453663	0.00108896	0.000130028	0.00413342	9.30728e-05	0.00228871	4.78199e-05	0.000847736	0.000647992	0.000189102	0.000306085	0.00165379	0.184248
metabat_ad.3060	0.000280405	3.11549e-06	0.00428032	0.000275785	0.00101798	8.89373e-05	0.000140706	2.75714e-06	2.11961e-05	6.03462e-05	0.00180427	0.00011769	8.01436e-07	0.000269145	8.79531e-06	0.000454752	0.255856	0.36055	0.0758517	0.162943	0.00564977	0.00231461	0.00058511	0.0125219	0.0101272	0.000332767	0.00188209	0.000139315	0.000729071	1.10044e-05	0.00141026	0.00430215	0.000496211	0.000357117	0.00179156	2.84931e-08	0.00106795	0.000398371	3.96518e-05	0.0918161
metabat_ad.3064	0.000243024	0.000193938	1.39285e-05	0.000316585	1.95934e-05	6.0838e-07	0.00276367	0.000546589	0.000112057	0.000809937	0.0028299	0.000440246	1.18409e-05	0.000251931	4.33962e-05	0.000422095	0.228883	0.357377	0.0667037	0.158767	0.00100556	0.000715191	2.06724e-08	0.0148243	0.0159986	0.00170273	0.000532003	8.82527e-05	0.000171415	0.000164725	0.000259569	0.000527152	0.00123261	9.02202e-07	0.000512197	2.93367e-05	0.000501272	3.76187e-07	2.9873e-07	0.140984
metabat_ad.3067	0.000463209	0.00304713	0.0121518	0.0120931	0.00151336	0.000184106	0.0112544	2.36384e-05	0.00152568	0.00732867	0.0225353	0.00119497	7.45775e-06	0.000641026	0.000363414	0.00380515	0.224096	0.231288	0.0383183	0.107837	0.00766597	0.00222395	2.09404e-05	0.0477915	0.0702409	0.00116893	0.000157264	0.0102063	0.000309668	0.00454053	0.00587932	0.000496864	0.000265875	4.4467e-05	0.00125977	0.00101172	0.00542587	0.00206118	0.00259078	0.156967
metabat_ad.307	0.00370588	0.00295462	0.002654	0.0211031	0.000843044	0.0060729	7.43726e-05	0.00455146	0.00188516	0.00491249	0.00388041	0.00013682	0.000488903	0.00819185	0.00110164	0.000665043	0.00425528	0.00474112	0.00198031	3.08244e-05	0.00920909	5.32974e-05	0.00382699	0.0366942	0.049637	0.0157165	0.0035135	0.160141	0.000649223	0.00920128	0.011291	0.0147016	0.000544846	0.000718315	0.00010187	0.00597709	0.00318497	0.00324092	0.00691658	0.590451
metabat_ad.3072	0.000354792	0.000136147	0.000416505	0.0002468	0.0017835	3.12121e-05	0.000145344	0.000687748	0.000441289	6.23731e-05	0.0019059	0.000235473	9.48862e-05	0.0760834	0.000106388	2.05666e-05	0.16914	0.232321	0.0317055	0.10994	0.000292766	0.00160558	0.00500512	0.08289	0.0715085	0.00223455	1.07821e-05	0.00308858	0.00562881	8.55343e-06	0.00965086	0.00160057	0.00370737	8.30297e-05	0.00740261	0.000561065	0.00299376	0.00025604	6.37945e-05	0.175549
metabat_ad.3073	0.00386657	0.00199963	0.0439844	0.0414362	0.00387401	0.000252498	0.0159398	0.000553669	0.000963634	0.00376271	0.0242647	0.000152776	8.36958e-05	0.00115382	1.3748e-05	0.00113076	0.133387	0.235712	0.0277799	0.138193	1.61718e-05	0.00161766	0.00253344	0.105267	0.0488517	3.52586e-08	2.79803e-05	0.00227811	0.00017467	0.000469415	0.00156314	0.000318738	0.0022154	0.000255118	0.00013035	0.00388842	0.00220646	0.00141864	1.55399e-06	0.148262
metabat_ad.3078	0.000603664	0.00493829	0.0327879	0.00697973	0.000863338	0.000115172	0.00297673	0.000241213	0.000387543	0.00215338	0.023196	0.00207606	0.000378806	0.00337456	0.000329663	3.15245e-05	0.111695	0.151522	0.0266758	0.105061	0.00435456	0.000160349	5.45397e-05	0.0207288	0.0180296	0.00116811	0.001854	0.00864091	0.00097188	0.00404487	0.010754	0.012794	0.00020507	0.000534716	0.00100837	0.0475492	0.00978463	3.27116e-05	0.000220765	0.380722
metabat_ad.3110	0.0004291	0.00182409	0.0278795	0.0504021	0.00201581	0.00240237	0.034233	3.95058e-05	0.000875159	0.0121784	0.0113228	0.000649495	1.6336e-05	0.000253192	0.00109475	0.000271064	0.232189	0.296167	0.0326224	0.129597	0.000139896	3.31055e-05	0.000687791	0.0301582	0.0221408	4.86911e-06	0.000432023	0.00277884	6.08112e-05	0.00386395	0.000272809	0.000180399	0.00275593	2.16502e-07	0.00666682	0.00107483	0.000310654	0.000352578	0.00106251	0.0905603
metabat_ad.3125	5.64222e-05	8.55668e-06	0.000966132	0.000290261	0.00198092	1.30509e-05	0.000340399	0.0107387	0.000297737	3.48319e-06	4.03518e-05	0.000371781	0.000148694	0.000260937	0.000156328	1.46761e-05	0.288755	0.379506	0.0766282	0.195688	0.000968787	2.36499e-05	2.15246e-05	0.011114	0.00797907	2.4208e-05	0.000297239	0.000146753	7.4363e-09	9.52316e-05	0.00032639	0.0022052	0.000198578	0.000142406	0.000382236	1.82948e-05	8.3215e-05	2.16947e-06	2.99437e-05	0.0196748
metabat_ad.3127	0.000114807	0.00015038	0.00229602	0.000896133	3.41176e-05	5.74114e-06	0.00521926	8.08411e-05	0.000542059	0.000977409	0.00732182	0.000259862	6.13026e-05	1.64456e-07	5.58965e-10	2.19981e-05	0.258433	0.369581	0.0699436	0.187394	0.00866149	5.94403e-06	0.00110957	0.0239113	0.0252149	0.000243659	3.10135e-07	0.0020526	1.28342e-06	0.000140634	0.00010712	0.000266736	5.28944e-05	1.55479e-07	0.000552112	6.23885e-05	1.52656e-05	4.66427e-07	0.000336727	0.0339308
metabat_ad.314	0.00204334	0.000939636	0.018688	0.013369	0.00330781	6.9479e-05	0.0164916	1.16482e-05	0.000368531	0.00123769	0.0177724	7.20717e-05	2.25779e-05	0.000796642	6.66527e-05	0.00129341	0.225845	0.332144	0.0462215	0.158788	0.00154579	0.00252931	9.68211e-09	9.25822e-05	0.00173268	0.000163925	0.000229981	0.000372573	0.000171052	0.00121572	0.00123808	5.66356e-06	0.00166593	0.000183464	0.000388405	0.000414089	0.000384585	0.000640658	0.0037346	0.143742
metabat_ad.3158	0.00917406	0.00873073	0.0155605	0.0122862	0.000220902	0.00147048	0.00660145	0.00225458	0.000781572	0.00769718	0.000330633	7.52847e-06	5.8903e-05	9.47655e-06	0.000122728	0.00801105	0.118563	0.196021	0.0535526	0.10139	0.0261086	0.000156326	0.000579956	0.00754927	0.0110153	0.00703895	1.71295e-05	0.0263999	0.00285062	0.000652619	0.00508634	0.00206211	0.000751194	0.000288719	2.39215e-05	0.000436569	2.20516e-06	0.00183326	0.00483915	0.359463
metabat_ad.3181	0.000451453	0.00131411	0.0109971	0.0399905	0.00278333	0.00420788	0.0107168	0.00352703	0.00417251	0.00479953	0.00178331	0.00170637	0.00271354	0.00952551	0.000125274	0.00118183	0.000605402	0.0107849	4.22956e-05	0.0054287	0.0179766	0.0158573	7.03674e-07	0.00320666	0.0101993	0.000966154	0.00119612	0.141149	3.91551e-05	0.0132742	0.00195373	0.0046849	0.000595238	0.000401779	0.00064981	0.00707145	0.0333767	0.0136263	0.00564681	0.611271
metabat_ad.3183	1.5778e-06	1.10506e-05	8.18004e-07	7.22965e-05	0.000616585	0.000104475	0.000316968	0.000433848	2.33281e-05	1.00916e-06	9.29786e-05	5.92931e-05	1.11213e-05	0.00107177	1.836e-06	0.000164489	0.293259	0.397556	0.0889131	0.182249	0.000614907	2.7399e-05	0.000549638	0.00568734	0.00298173	0.000111583	4.31879e-05	0.000169097	0.0028719	4.56039e-07	0.00289854	0.000720655	8.8657e-05	5.60782e-06	0.000754185	0.000158575	0.000946764	2.35884e-05	5.44438e-05	0.0163312
metabat_ad.3211	0.00517992	0.00371358	0.00412627	0.0069873	0.000678829	0.000541408	0.00653328	0.000371132	0.000383261	0.000430711	0.0142629	0.00125347	0.0224089	0.000720539	0.000171958	0.00500107	0.248379	0.337589	0.0496637	0.147893	0.0311342	0.00197637	8.0912e-05	0.00159582	0.00723515	0.00345736	0.000199454	0.00393796	0.00121307	0.000371141	0.00403147	7.73786e-05	0.000475201	0.000185212	0.00128715	0.000808198	1.19655e-10	2.52187e-05	0.00100022	0.0846193
metabat_ad.3263	0.00227527	0.00378942	0.08075	0.020829	1.49545e-06	0.000231772	0.00639019	9.62257e-05	0.00309939	0.00121717	0.0168839	0.00059657	0.00200022	0.00401108	0.00048027	2.3024e-05	0.0111901	0.0117436	0.00138765	0.000521801	0.00044914	0.00807868	0.000945555	0.00484465	0.0118365	0.000989947	0.00108668	0.0136823	0.00533013	0.00294794	0.0214587	0.0210055	0.00128236	0.000271728	0.0115396	0.0978811	0.00200349	0.00103852	0.00243282	0.623376
metabat_ad.328	0.00041712	0.00132051	0.0065281	0.000367657	6.2087e-05	0.00261683	0.0309398	2.27239e-06	0.0110215	1.24209e-05	0.00935398	0.000255772	0.000906236	0.00171682	2.85677e-05	1.69474e-05	0.0831638	0.0572441	0.0534258	0.0254818	0.0221647	0.00263718	0.00189682	0.0316619	0.000792923	0.00897074	0.00151473	0.0316386	0.00401743	0.0015162	0.0199605	0.00426731	0.000279536	0.000382003	0.0307056	0.00601941	0.0348046	0.000572264	0.00628113	0.505034
metabat_ad.3331	0.00324859	0.00832559	0.00109853	3.29431e-05	0.00737166	0.0236789	0.0303298	0.000107028	0.00470744	0.0107957	0.0241328	0.00504784	0.00266977	0.00996157	0.000331718	0.0010093	0.00753093	0.0381633	0.0109218	0.032366	3.78438e-05	0.0195158	0.0247391	0.0629982	0.101168	0.00975578	0.00258704	0.027298	0.00159346	0.000583694	0.00554125	0.00166049	0.00570374	0.00244874	0.0048686	0.000460786	0.0184994	0.00166971	0.000539434	0.486499
metabat_ad.3353	0.000209951	0.00761176	0.010318	0.0418927	0.00166228	0.00263432	0.0936541	0.0018239	0.00981119	0.00752748	0.0885943	2.74115e-06	0.0028805	0.00138056	0.000559126	0.000810241	0.0311297	0.0368814	0.0160945	0.0133045	0.056166	2.30364e-05	0.00177448	0.0691875	0.0539005	7.34557e-05	0.000253163	0.00747596	5.83988e-05	0.00329928	0.000215701	0.00117357	7.90873e-05	0.000178431	5.03378e-06	0.000612067	0.00169585	3.98343e-06	0.0147155	0.420326
metabat_ad.3366	0.000519157	7.45386e-05	0.00448995	0.00869111	0.000497797	9.39994e-05	0.00110899	8.67626e-05	0.000814756	0.000167839	0.00417201	0.000267619	2.02662e-05	0.00131855	0.000171934	8.90613e-05	0.149387	0.281842	0.0408725	0.119822	2.69108e-05	0.00312067	5.01973e-05	0.0120981	0.0131469	0.00106611	0.00589055	0.00991507	4.93652e-05	0.000126238	9.22916e-06	4.13104e-05	0.00931695	0.000213089	0.000672154	0.000779865	0.00216606	0.00074015	0.00315227	0.322911
metabat_ad.35	0.0390675	0.0195175	0.28692	0.196635	0.0202629	0.00310539	0.155944	0.000150264	0.0247677	0.0422254	0.115522	4.07703e-06	7.6966e-06	8.29935e-05	0.000260536	0.0125702	0.00036092	0.00135396	0.000644616	0.000642279	0.00199009	4.98973e-06	0.000361917	0.00042837	1.29109e-05	1.14625e-05	0.00023391	0.00149123	6.73268e-07	0.000121601	1.40384e-07	0.000472156	3.93403e-05	0.000441147	0.000203018	0.000533831	0.000268218	2.42501e-06	0.00019325	0.073144
metabat_ad.351	0.00259455	0.00413506	0.0439912	0.020866	0.00534047	0.0016039	0.0258183	1.41397e-05	0.00226049	0.0108096	0.0024498	2.32695e-05	3.34499e-06	0.000473409	0.000350074	0.00127667	0.268863	0.316855	0.0664707	0.151797	0.00269004	0.000149742	0.000971834	0.0135916	0.00809975	0.000375363	0.00121151	0.00220128	1.22593e-06	0.00291623	5.85486e-06	0.00340114	0.000306509	0.000397651	0.000428953	0.000101369	0.000219526	0.00136055	0.000486709	0.0350876
metabat_ad.378	0.000194088	0.00019764	0.000614649	0.000359758	0.00230117	0.000809378	6.52876e-05	0.00648906	0.00033378	3.83517e-05	0.00264474	0.000708772	0.00013704	0.0492406	0.00424574	0.000147844	0.21667	0.309706	0.0244397	0.157828	0.00113868	5.67089e-08	0.00178234	0.0682307	0.0363585	2.28355e-05	0.000164208	0.00428972	0.00096644	2.33702e-05	0.00973882	0.00104506	0.00096434	0.000181239	0.00872644	0.000237539	0.000731471	5.60433e-05	1.55102e-06	0.0881698
metabat_ad.412	0.0135232	0.00544256	0.00577656	0.012676	0.000944562	0.00410608	0.0153028	7.95464e-05	8.97776e-06	0.000457777	0.0196149	0.000800007	0.0435676	0.00105832	0.000124613	0.0158897	0.168183	0.231623	0.0275934	0.103884	0.0709682	0.00359266	0.000473114	0.0144955	0.0479355	0.00495791	0.000720134	0.0140814	0.00276183	0.00417965	0.00684015	0.000316964	0.000114351	2.30478e-06	0.00100289	0.000154354	1.35261e-05	0.000182568	0.000523135	0.156027
metabat_ad.414	0.0031962	0.00265159	0.00903761	0.0453026	0.000195106	0.0026257	0.0281772	0.000129523	0.00255475	0.00934854	0.0118718	0.000677833	0.000302867	0.000681822	7.35241e-05	9.36082e-05	0.114605	0.223867	0.0462106	0.116182	0.000373816	6.00339e-05	0.000253116	0.00374137	0.014458	0.0030823	0.00110891	0.0092947	0.000306383	0.000682689	2.97191e-06	0.000578698	0.000179406	4.83174e-06	0.00167213	0.00288565	0.00919903	0.000506359	0.00370414	0.330121
metabat_ad.440	0.00151109	0.000688655	2.92608e-06	0.00698466	0.00555453	0.00142055	0.00193222	0.00654118	0.00157415	0.000571244	0.00265426	0.000466077	0.00126342	0.374762	0.0014306	2.27445e-05	0.0163694	0.0200234	0.00770052	0.00127042	0.00210943	0.000116076	0.00152698	0.00794198	0.00292252	0.000164215	0.00219586	0.0292879	0.000267764	0.000329289	0.223526	0.000546679	2.81846e-07	0.000411271	9.99856e-05	0.00488635	0.00200358	0.000915527	6.77062e-05	0.267936
metabat_ad.463	0.0284263	0.00203869	0.0171999	0.0260373	6.75359e-05	0.000210115	0.117439	0.000681656	0.000462416	0.090805	0.00497399	8.89176e-06	0.00115972	0.0008211	1.38783e-05	0.000854813	0.00293663	0.00016502	0.0514257	0.00101035	0.00234759	0.00165663	0.00721117	0.00169171	0.00386064	0.0119739	0.00444203	0.038492	0.00650808	0.000662731	0.0102391	0.0178701	0.00136763	0.000793045	0.00572942	0.000126717	0.00167237	0.00764545	0.00537673	0.523595
metabat_ad.485	0.000965593	0.00153292	0.00648157	1.24142e-05	0.000978365	7.04199e-05	0.000483204	0.00950775	0.00097754	0.00264839	0.0018207	0.000691762	6.84699e-05	0.000267499	0.00024636	5.82022e-05	0.000851825	0.0354274	0.038015	0.00956918	0.00563775	0.0013727	0.00752202	0.011454	0.01203	0.00220014	0.00134497	0.0177903	0.00183791	0.00580663	0.00622291	0.00392671	1.41891e-08	0.00025279	0.0171266	0.00372477	0.0311197	0.0100035	6.96344e-07	0.749951
metabat_ad.489	0.00258704	0.000104045	0.00953114	0.0203047	9.331e-05	7.73461e-05	0.000723456	0.000335107	0.00298392	0.000182151	0.000450754	0.00133257	2.67741e-05	0.00121081	0.000109964	0.00124864	0.209949	0.332289	0.052388	0.153269	0.000508479	0.00560944	0.000300063	0.0255057	0.0272788	3.64403e-05	0.000329379	0.0151755	7.80168e-05	7.84825e-05	0.000554632	0.00029808	0.00290903	0.000351964	3.68069e-05	0.000107076	0.00250731	0.00600466	8.69021e-05	0.123047
metabat_ad.493	0.0167677	0.000222025	0.0252821	0.0396048	0.000367564	8.10275e-05	0.0405644	0.00056182	0.0033574	0.00205507	0.00294131	0.000371927	0.000792	0.000823002	0.000298473	5.57087e-05	0.103568	0.181046	0.211922	0.0977878	0.00157436	0.00312692	0.000873071	0.00362265	0.000672014	0.000145041	5.29229e-07	0.0240258	5.66887e-05	0.00398609	5.04501e-07	1.47919e-06	0.000334977	5.05846e-05	0.000744121	0.0028616	0.000208353	0.00290997	0.0010353	0.225299
metabat_ad.547	0.00322823	0.00320834	0.0304432	0.0136555	0.000281249	0.0141026	0.00213019	0.000303746	0.00142002	0.00559185	0.00187097	0.0105372	0.0104388	0.000123797	1.40475e-05	0.00544332	0.175627	0.206554	0.0302539	0.0915806	0.00665575	0.00175099	2.67757e-06	0.0375124	0.0755056	0.00130615	3.62909e-06	0.00284446	8.49298e-05	0.00215774	0.00052176	0.000837281	0.000185198	2.84856e-05	0.00132385	6.35248e-05	0.0108191	0.00084618	0.00275266	0.247989
metabat_ad.548	2.37846e-05	1.28474e-06	0.00418037	0.0341898	0.00501347	0.0083161	0.0345066	0.00376158	0.0320573	0.00141379	0.0365865	4.17664e-05	0.00142684	3.67558e-05	0.000989667	0.000580183	0.00927095	0.00871438	0.00286688	0.0275391	0.0137433	0.0026251	6.76604e-05	0.00180067	0.00491057	0.0181599	0.00449079	0.00300116	0.00276948	5.45282e-05	0.0098183	0.0213347	0.00653428	0.00386302	9.42074e-05	0.00125309	0.024957	0.0329133	0.0108963	0.625195
metabat_ad.560	0.00470053	4.20312e-05	0.0254594	0.00122021	0.000869249	0.000332992	0.00195544	0.000378172	0.000934467	0.000207684	6.89999e-05	4.88529e-05	0.000246259	0.002397	0.000191187	0.00372626	0.261243	0.120758	0.0291449	0.039412	0.00382049	0.000242219	0.00168359	0.0645756	0.0750287	9.504e-06	4.5554e-07	0.0545554	0.00347222	0.00366447	0.0201875	0.000497508	0.000213647	0.000148582	0.00355634	2.95799e-05	0.000189749	0.00354348	0.00620795	0.265037
metabat_ad.60	2.34381e-06	0.00115904	0.0022404	0.0042011	0.00285761	0.00374225	0.00674913	0.000298106	2.50979e-05	0.000679228	0.0167622	0.000123354	0.00022181	0.00450724	3.17078e-05	2.18432e-06	0.0193149	0.024781	0.00677007	0.0229226	0.0247775	0.00792496	0.000300673	0.0188119	0.124826	0.0481341	0.00195722	0.00666886	3.03408e-05	0.000371033	0.00191593	0.000572989	0.00373952	0.000244482	0.00402048	0.00075773	0.00527934	1.03346e-05	0.00741405	0.624851
metabat_ad.637	1.94085e-06	0.00052616	9.19548e-05	0.00103417	7.46471e-05	0.000138539	0.00244211	1.32106e-05	0.00047714	0.000653518	0.00144087	3.26552e-05	4.15642e-05	2.96107e-06	4.87401e-05	1.42668e-05	0.292546	0.375213	0.0822703	0.199301	0.000443005	9.16895e-06	8.36495e-08	0.00107286	0.000843933	0.000343588	5.68661e-05	0.0025034	0.000109012	3.47405e-05	0.000147049	0.000379819	3.24455e-05	2.32181e-05	0.000170523	5.23209e-07	0.00328723	7.50646e-05	3.38449e-05	0.0340687
metabat_ad.71	8.38526e-05	0.00137736	0.00191709	0.00871427	0.00633261	0.000697498	0.00615031	0.00653392	0.000139085	0.00599536	0.000550142	0.025735	0.00137143	0.000449115	0.000785752	0.000524788	0.0319276	0.0237273	0.00224485	0.0304256	0.000578166	0.000697282	0.000288677	0.0224338	0.0171919	0.0038457	0.00035657	0.0968167	0.000584127	0.000449603	0.00199433	0.0020242	0.00198428	0.000489506	0.0945734	0.00851352	0.104759	0.00210085	0.0084503	0.476185
metabat_ad.720	0.0304115	0.00317051	0.0329472	0.0328263	0.000447479	0.00146024	0.00854719	0.000114192	0.00295286	0.000201	0.00919745	8.42993e-05	0.0030095	0.0014795	0.000133679	0.00477099	0.204724	0.265213	0.051529	0.0866501	0.000811621	0.000243689	0.0016581	0.0411418	0.00563912	0.00302828	0.000319522	0.00153504	0.000824559	1.84303e-06	0.00250586	6.65831e-05	4.21418e-06	4.67968e-07	0.000709517	0.00915316	0.000107132	0.000785975	0.000323869	0.19127
metabat_ad.724	0.000170919	0.000932113	0.00218728	0.0087819	0.000252883	0.00205061	0.0358538	1.1476e-05	0.000557437	0.000513957	0.00080857	0.000159195	5.99132e-05	0.000182187	0.000142251	0.00113696	0.188021	0.304422	0.0259005	0.151515	0.0382355	0.000206455	0.000788704	5.51601e-06	0.00159033	0.00278861	0.000711249	0.000126709	0.000446343	0.010142	0.000699053	0.00172643	0.0001732	6.32181e-05	0.00423081	3.33775e-05	0.00273982	0.0062343	7.21447e-05	0.205326
metabat_ad.736	0.00113783	0.00201738	0.0657769	0.0153619	0.0180315	0.00241817	0.0236939	0.00401872	0.00209082	0.0050021	0.00374935	0.000254938	0.00174198	0.00537813	0.000857417	6.276e-06	0.0767151	0.0835027	0.0740675	0.0284673	0.00385036	0.00033867	0.00148567	0.0311204	0.000784106	0.00664142	0.00839466	0.0028051	0.00134581	0.00353671	0.00210298	0.0171624	0.025847	0.00415166	7.53182e-08	0.0017327	0.00431406	0.00650074	0.0096331	0.453962
metabat_ad.739	0.0228733	0.0431943	0.0707278	0.0118832	0.0094759	0.000790455	0.0102335	4.97457e-05	0.0014433	0.0126781	0.00838896	0.00195246	0.00840286	0.00124073	2.0237e-05	0.00258716	0.15769	0.242883	0.0799644	0.110456	0.00967663	0.00193091	0.000143442	0.00548357	0.00472213	0.00110009	8.38143e-05	0.00348776	0.00187238	0.000201386	0.00337709	0.016534	0.000179377	0.00041322	0.00148501	9.79918e-05	0.00104284	0.00186704	0.00432309	0.145043
metabat_ad.755	0.000354686	0.000206856	0.00989369	0.0010642	0.00157758	0.014711	0.000709154	0.000148326	0.000164669	0.000118029	7.14691e-06	0.00454547	1.47408e-06	0.000825143	0.000149332	0.00267857	0.070538	0.0679705	0.0287246	0.0111264	0.00335554	0.00107411	0.000968006	0.163726	0.239717	0.0101873	0.0038242	1.56541e-05	0.000127942	0.000104002	0.000191296	0.00174077	0.00171219	0.00110978	0.0249766	1.95507e-05	0.035507	0.00159349	0.00287036	0.291664
metabat_ad.780	0.00096356	0.00108084	0.000110799	0.0181144	0.00153118	0.0176882	0.000428809	0.000159392	0.000824348	0.00739786	0.0003396	0.00051798	7.71256e-05	0.000658432	2.82902e-06	0.00196072	0.130181	0.158556	0.0313593	0.0418556	0.00012722	1.80415e-05	0.0188244	0.080265	0.0402861	2.04626e-05	0.00108737	0.00393822	0.00032576	2.426e-06	0.00100227	0.00453204	2.94371e-08	0.000221487	0.00176025	5.88728e-07	0.0897063	0.0038673	0.000772001	0.339434
metabat_ad.83	0.00361739	0.00259165	0.077356	0.0326738	0.0228449	0.000360004	0.0220666	0.00474234	0.00414769	0.00684224	0.0253822	0.000601994	0.000291216	0.000319673	0.000679869	0.00309078	0.178801	0.272964	0.0367289	0.154143	9.77842e-05	0.00103995	0.000378714	0.029312	0.0329376	0.000192109	0.000165472	0.00631598	0.00230396	1.08591e-05	0.00584637	5.35211e-06	0.000163864	9.6844e-05	0.000112024	0.000482462	0.0051369	0.00107492	0.000578332	0.0635027
metabat_ad.846	0.00147849	0.00355429	0.00337168	0.0105929	0.00565572	0.00875816	0.0118882	0.00445384	1.86907e-05	0.00484085	0.00234998	0.00179132	0.000923909	0.00462287	0.161298	0.0010084	0.103454	0.14316	0.0256673	0.0796005	0.0008925	0.000628735	9.68004e-05	0.000694864	0.00234266	5.66791e-05	0.00309013	0.000950039	0.00355183	0.000626605	0.0337307	0.00209896	0.000561404	0.00407747	0.075212	0.00365014	0.0497756	0.000728756	0.000913998	0.237832
metabat_ad.882	0.00158224	0.000636076	0.00674633	0.00791778	0.000718197	0.00354468	0.00133377	5.41253e-06	1.04073e-07	0.000851485	0.00292643	5.28124e-05	0.00111365	0.000541026	0.000280983	0.000454046	0.0016825	0.000679929	0.000101392	5.10987e-05	0.000701119	3.27047e-06	0.0455834	0.552538	0.240512	0.0010983	0.00202513	0.000728018	0.00116972	0.00114491	0.00276722	0.000801939	0.00727075	6.39503e-05	7.61653e-06	0.00104566	0.000263429	0.000353208	0.000108499	0.110593
metabat_ad.898	0.00248439	0.00558594	0.0174177	0.00634107	0.141568	1.09752e-07	0.00908324	0.0833056	6.48152e-05	0.00225215	0.0148786	0.00101215	3.86601e-05	0.00690434	0.00375073	1.10424e-05	0.019957	0.0293183	0.000342766	0.00859886	0.00116963	0.000848647	0.00142254	0.013533	0.00309839	3.0024e-08	0.000178344	0.0268756	0.00126319	0.00283856	0.000206089	0.0314947	0.00219921	0.000367081	0.000409016	0.0244851	0.00128288	0.00539383	0.00405123	0.525967
metabat_ad.907	0.0129675	0.000372826	0.0114065	0.0164744	0.000435414	0.000118398	0.0108686	0.000313754	0.0235739	0.00507254	0.00055427	2.14212e-05	3.35573e-05	7.21866e-05	5.91051e-05	0.00298986	0.0639449	0.07718	0.00103165	0.070747	0.00469935	0.0121564	2.64409e-05	0.00102119	5.76129e-05	0.000750607	0.00130873	0.0458278	0.00861083	0.000824795	0.00354079	0.0285311	0.000828964	0.000201456	0.0520222	0.00089805	0.00746858	0.137449	0.00587239	0.389666
metabat_ad.976	0.000134217	0.000404565	0.00293158	0.00385304	0.00144755	7.98296e-05	0.00582439	3.1008e-06	0.000539886	0.00337351	0.0082807	5.93912e-05	4.51324e-05	0.000135104	0.000253609	3.78691e-05	0.299283	0.386239	0.0682726	0.181208	0.00166808	0.000112685	0.000650783	0.00217394	0.000215145	2.69122e-05	0.00343542	0.00313759	4.17814e-05	0.0014816	0.000218378	0.00189895	0.000137413	0.000196544	3.61373e-05	0.000472905	0.000228779	0.000635405	1.82677e-05	0.0208075
metabat_ad.98	0.00256205	0.000682511	0.00229983	0.0198211	0.000229266	8.56605e-07	0.000431161	0.00203251	0.00420688	0.00816965	0.037057	0.0103461	0.000823461	0.00336107	0.000362393	0.000778244	8.16574e-05	0.0010555	3.78667e-05	0.0213938	0.0320487	0.000361875	0.00238112	0.0591902	0.0602988	0.00381445	0.000977705	0.0605808	0.00193547	0.0101749	0.0155701	0.00663946	0.000671652	2.33495e-05	0.000923214	0.00318124	0.0354973	0.000625492	0.000203373	0.589168
metabat_ad.992	7.18893e-06	0.000134724	0.00127477	0.00158454	0.000633242	0.00182246	0.00137463	0.000625404	8.25752e-05	7.73083e-05	0.000631127	2.23863e-05	3.0029e-05	9.75749e-05	6.53365e-06	0.000608569	0.0700292	0.111131	0.0210674	0.0485846	0.000519075	0.000218905	0.347475	0.00617361	5.34826e-05	0.000212975	0.000595384	0.000914015	0.000209574	0.000607423	0.000479004	0.0081728	0.00416253	5.87294e-05	4.94198e-05	0.00223901	0.00877438	0.00063098	0.00049751	0.358131
metabinner_orig_106	3.65403e-06	0.00279692	0.00233897	0.00383688	0.000563418	3.56213e-06	0.000267556	0.000217097	7.98088e-05	0.123597	0.000361072	0.00127089	0.00140897	2.1458e-06	0.000198526	2.05376e-05	0.187616	0.249099	0.0628854	0.119403	0.00230519	6.79782e-05	0.000456429	0.000205424	0.000427185	0.00404348	8.03835e-05	0.00130024	0.00921651	0.00453066	0.00894897	0.000504747	0.000746399	5.54071e-05	0.00127825	4.97722e-05	0.000162086	0.00187586	0.000186672	0.207587
metabinner_orig_1084_sub	0.000128772	8.65277e-05	0.0284442	0.00170752	0.00148436	0.000492054	0.00608519	0.000290752	0.00170787	5.07132e-05	0.00368523	0.000340565	8.88622e-05	0.00310914	0.00136943	0.000521525	0.178094	0.120713	0.0287076	0.0486079	0.000310756	0.00177018	0.00150461	0.0631377	0.105438	0.00790278	0.000828075	0.0344169	0.00255584	4.00452e-05	0.023625	0.00032591	0.000466528	0.000198145	0.00408582	0.000220536	0.00117553	0.0038245	0.000810475	0.321648
metabinner_orig_111	0.000942006	0.000180287	0.0319098	0.00333802	0.0118099	0.00126838	0.000218747	0.00508009	1.33921e-05	2.03478e-06	5.81666e-05	5.23965e-06	0.00163522	0.00057771	0.000264429	0.00274833	0.0306947	0.0655094	0.0105063	0.0471686	0.000275613	0.00325339	0.00744966	0.134785	0.226046	0.0280044	0.000100245	0.00635104	0.000643849	0.000582533	0.00261615	0.000322602	0.000140867	0.000553142	0.00161221	0.000462414	7.41818e-05	8.82407e-05	3.05515e-05	0.372678
metabinner_orig_116	0.000255581	3.96155e-06	0.000478394	0.000604441	0.00155188	1.11706e-05	0.00451387	4.16576e-05	0.00586618	0.01743	0.0661466	0.00964719	9.65723e-06	0.00275558	0.000162209	0.00291011	0.000528948	0.00089117	0.00636302	1.58114e-05	0.136335	0.00175325	0.000494187	0.00662618	0.0109431	0.00119842	0.00037572	0.00438284	0.000161637	0.0102226	0.00590297	0.0121901	0.00082346	0.000911399	0.00210948	0.00434288	0.0161639	0.0179218	0.00445834	0.642495
metabinner_orig_1194_sub	0.00228965	0.00298411	0.0173511	0.00223524	0.0126648	0.00169539	0.0026788	0.00453148	0.00012759	0.00442646	0.0109673	0.00708895	0.000147891	0.000377619	0.000259777	0.0024723	0.197146	0.294702	0.0502819	0.127926	0.00192309	0.000128808	0.000740044	0.0365141	0.0408916	1.33811e-05	0.00332777	0.0269605	0.00248162	2.2032e-05	7.12715e-05	0.0114876	0.00182094	0.000606408	0.002497	3.80724e-06	0.0102778	0.00183366	0.000727795	0.115317
metabinner_orig_121	1.87968e-05	1.23931e-05	5.12641e-05	0.00140414	0.000472616	0.000553421	0.00220986	0.000496925	2.58746e-05	3.43698e-05	0.0200911	0.000498831	2.22455e-05	4.58412e-05	0.000231875	0.000284114	0.232682	0.330233	0.0704427	0.178372	0.0010318	0.000385895	9.59813e-06	4.12608e-09	9.40636e-05	5.42255e-05	0.000317064	0.000129886	5.60356e-07	0.0163649	0.000509764	0.00305824	0.000126292	0.000564112	3.10884e-05	1.08072e-05	0.00119506	0.000614506	0.000330028	0.136988
metabinner_orig_124	0.000112261	0.000819095	0.00144344	6.10883e-05	0.00106666	0.00024394	0.00057856	0.000256332	5.51343e-05	0.000631008	0.0110616	0.000156383	9.57988e-06	2.03425e-05	6.19243e-05	2.34571e-05	0.225603	0.301283	0.0691004	0.160527	0.00144737	0.000498651	5.01553e-06	0.000569455	3.6955e-05	2.38705e-05	0.000212288	8.38743e-07	2.28111e-06	0.0130485	0.000381533	0.00245939	1.17125e-06	0.000643528	6.51806e-05	1.70932e-05	0.000319845	0.000204738	6.98077e-06	0.20694
metabinner_orig_129	8.68403e-08	1.79127e-07	1.09296e-06	3.65049e-07	2.28876e-06	1.64934e-07	1.32385e-07	6.37641e-07	2.94387e-09	3.32701e-07	1.27911e-06	7.52629e-07	1.11917e-07	3.59917e-07	4.14293e-08	3.94884e-08	0.301163	0.413134	0.0781327	0.207342	2.82859e-08	5.69108e-07	9.86741e-07	3.32149e-06	1.51507e-06	5.31798e-10	8.05871e-08	1.97847e-06	3.04843e-08	2.54874e-06	4.31571e-08	1.19592e-08	1.29499e-06	1.11368e-06	4.9884e-07	3.43537e-07	1.02998e-06	8.39588e-07	9.70849e-07	0.000203896
metabinner_orig_133	0.0166005	0.0151572	0.0740084	0.051795	0.00254104	0.00779252	0.0303832	2.67658e-05	0.00219331	0.0253207	0.0158957	0.000970937	0.0304055	0.000490599	6.93848e-05	0.0099242	0.139996	0.131767	0.0118024	0.0552387	0.00329875	0.000412366	0.000152919	0.015045	0.0569045	0.00758059	9.42608e-05	0.000116524	0.00293535	0.000581457	0.00652724	0.00227959	0.00104661	4.7207e-05	0.00196237	1.65485e-05	0.00672983	0.00148862	0.00594227	0.264459
metabinner_orig_1346_sub	0.00793828	0.000510399	0.0153317	0.006211	0.00381211	0.00349065	0.00195486	0.000158827	0.00204888	0.0683869	0.0136155	0.00064516	0.0101855	0.00281868	0.000556925	0.000423094	0.0412266	0.0198372	0.0117856	0.0104165	6.84076e-05	2.45e-05	1.37894e-05	0.014466	0.0520261	0.0268825	0.00187828	0.0224349	0.0314721	2.79926e-05	0.0494822	0.00322194	0.00506263	0.000823172	0.000283084	5.05981e-06	0.023061	0.00110479	0.00225131	0.544056
metabinner_orig_1558	0.00150879	0.000269979	0.00922747	0.00357198	0.0016246	1.83523e-07	0.00341951	2.8296e-05	0.000887791	0.000662645	0.00147871	5.67311e-05	8.16275e-06	2.12084e-05	1.40079e-07	0.00024988	0.260368	0.412123	0.0827302	0.164291	0.00153887	0.000362956	1.19072e-05	0.000648612	0.000453425	0.000588655	0.000733032	0.00285065	0.000429002	6.24575e-05	0.00200066	0.00143661	0.00108379	7.96965e-09	0.000114256	1.78827e-05	0.000331417	0.000282995	8.25933e-05	0.0444417
metabinner_orig_156	0.00396374	0.0184046	0.0453038	0.00437201	0.0294981	0.00666673	0.00776635	0.0235882	0.00111509	0.0188825	0.0101311	0.017198	0.00251243	0.000185797	0.000584171	0.0107733	0.0001218	0.00265513	0.0100689	0.00060801	0.00665236	0.000186554	0.000177316	0.0707749	0.154994	0.00316593	0.0266295	0.0286929	0.00506738	3.02276e-07	0.000221669	0.0182658	0.00025674	0.0027405	0.0116077	0.00580786	0.00275898	0.0138068	2.95993e-05	0.433764
metabinner_orig_165	0.0267604	0.0262216	0.0989862	0.023925	0.0077405	0.00171929	0.0161043	1.7927e-05	0.000923965	0.0108879	0.0126961	0.00200074	0.00458537	0.00226334	9.63114e-05	0.00422649	0.131602	0.241309	0.065995	0.112141	0.00696622	0.00115394	0.000269361	0.00705388	0.00987751	0.00105137	5.24728e-06	0.00864628	0.000599963	0.000158607	0.00140306	0.00817662	1.72359e-05	0.000314411	0.00263853	0.000599676	0.000173071	0.00352319	0.00679541	0.150374
metabinner_orig_167	0.00603647	0.00148999	0.0408587	0.0465802	0.00900891	0.000570972	0.0949845	0.00131496	0.0240365	0.0495948	0.0799606	0.00666633	0.00973576	0.000277202	0.000663625	0.00228278	0.00185578	7.36972e-06	0.00250869	4.47617e-05	0.00684853	0.00345765	0.00377326	0.0153365	0.00927881	0.0113301	0.000340602	0.0689461	0.0027686	0.00375479	0.00378488	0.0152915	0.00111497	0.00399981	0.000730393	0.000220826	0.00137545	0.000256096	0.0142688	0.454644
metabinner_orig_168	0.000105331	0.00488506	0.0120045	0.0428888	0.000888644	0.00124986	0.0161275	0.00204168	0.00291091	0.0060693	0.0133439	0.000100026	0.000219662	0.000514749	7.39819e-05	0.00661983	0.0499932	0.0878732	0.0129785	0.0521358	0.0034271	1.26097e-06	0.0669887	0.0255855	0.0339566	0.000527559	0.0105458	2.35302e-06	0.00733177	0.0017161	0.0169299	0.00146527	5.35661e-05	0.00337237	0.0515153	0.00807669	0.0643649	0.000162029	0.00204196	0.388911
metabinner_orig_172	0.0269133	0.0146753	0.0668768	0.0307562	0.0153286	0.0243289	0.00165498	0.00153479	0.000424282	0.0163302	0.00637903	0.00114126	0.0230969	5.80872e-07	0.000618093	0.0141308	0.00230878	0.00375144	0.00534831	0.00130738	0.112146	0.00345986	1.88701e-06	0.0134778	0.00520982	0.0186828	0.000325874	0.00871337	0.00219656	0.00623045	0.00602856	0.00491102	0.000381261	0.000319362	0.00207746	4.81996e-05	0.017333	3.85885e-05	0.000642889	0.54087
metabinner_orig_184	0.00744716	0.00581637	0.0226742	0.0260348	0.000325327	0.000500914	0.00652847	0.00163568	0.00102003	0.0074059	0.057399	0.00620102	0.00109884	2.71053e-05	0.000482606	0.00589592	0.100209	0.0609349	0.0260204	0.0437682	0.000958701	0.0122358	0.000388989	0.0621801	0.116263	9.51565e-06	0.00504584	0.000401469	0.00831308	0.00406629	0.0110577	0.00628931	0.00197209	7.60459e-05	6.77852e-05	0.00193904	0.0176683	0.0171962	0.022379	0.330066
metabinner_orig_186	0.00407431	0.00372551	0.0197481	0.0201081	0.00198538	0.0016374	0.00953688	0.000529423	0.00529762	0.00640511	0.00661841	0.000914383	0.000483862	0.000371889	0.000311614	0.00495222	0.00410851	0.00930783	1.43784e-08	0.00376816	0.0219829	0.000935939	0.00103098	0.0651671	0.104335	8.62896e-05	0.0040243	0.0101007	0.000225808	0.000356687	0.000875566	0.024103	0.0162077	0.00439314	0.00411057	0.000911415	0.00251596	0.00137059	0.0162895	0.617092
metabinner_orig_191_sub	0.000808672	0.00706585	0.00982325	0.0217426	0.000571279	9.10177e-05	0.0178265	2.52287e-07	0.000212082	0.00176216	0.00554339	0.000610683	0.000980409	0.000488815	8.72128e-06	0.00196482	0.163	0.281659	0.0365861	0.141849	0.00143223	0.000467797	0.00251591	0.0115991	0.0040104	0.00460016	0.000669215	3.41359e-05	7.30717e-05	0.0004616	0.00015762	1.74979e-05	0.000225513	0.000279414	0.00173088	9.4829e-05	0.00662201	5.28473e-05	0.000705378	0.271656
metabinner_orig_196	0.00192927	6.86127e-05	5.98057e-06	0.00374164	0.00643995	0.00193587	0.00242104	6.13547e-05	0.000970559	0.00407599	0.0296564	0.0036661	0.000195949	0.000962555	0.000109408	0.000280311	0.107185	0.186281	0.0289888	0.0823792	0.0414287	0.00121972	5.76416e-05	0.0126184	0.033077	0.0101611	0.000215575	0.00841353	0.000210863	0.00136228	0.0051652	9.47708e-05	0.000529981	1.96979e-05	5.14387e-08	0.000425757	0.00782347	0.0123933	0.0138772	0.389551
metabinner_orig_199	0.00838543	0.0415684	0.0344473	0.0127073	0.000273686	1.8637e-05	0.0470455	0.000125784	0.00113381	0.00322027	0.0591432	0.00775168	0.0125302	1.23363e-07	1.36125e-05	0.00416007	0.00724994	0.00407924	0.0134067	0.000726262	0.0106132	0.000203137	0.000203307	0.0591853	0.126719	0.00658113	0.00467604	2.94653e-05	0.000108377	0.00502618	0.000167215	0.00121095	0.00194542	0.000628774	0.000176259	0.00250274	0.000512349	0.00538536	0.00559014	0.510549
metabinner_orig_200	0.00246138	0.000621085	0.0161799	0.00188317	0.000998932	0.0128097	0.000562993	0.00239244	7.25885e-05	0.000147305	0.00216048	0.00261566	0.000361151	2.58131e-05	1.65218e-05	3.14611e-05	0.249786	0.27175	0.0723379	0.119608	0.0181419	2.13871e-06	0.000236078	0.00160102	6.98072e-05	0.000652726	0.000608196	0.000562057	0.000459395	0.000375012	0.00100893	0.00367675	0.00186239	8.57772e-07	0.00889907	0.00183022	9.80609e-05	4.84859e-06	9.96088e-05	0.202988
metabinner_orig_202	0.000645586	0.00138363	0.000120385	1.62235e-06	8.08395e-05	0.000795552	0.00575964	0.000207702	0.026997	0.000934372	0.0334837	0.000252466	0.000408821	0.00155477	0.000373086	0.00242535	0.147936	0.169385	0.00280081	0.0656759	0.00431348	0.000585263	0.000491873	0.000143808	0.0077624	0.0158383	0.00128274	0.058701	0.00116881	0.00791812	0.00965973	0.00199722	0.00279747	0.00235264	0.00619404	0.00194159	0.0045813	0.00805906	0.00220925	0.40078
metabinner_orig_209	0.00267059	0.000259988	0.00843621	0.000918185	2.53086e-05	0.000105724	0.00178993	0.000327748	0.00614042	0.00943139	0.0283354	0.00133159	0.000220699	0.00145385	0.000150718	0.00155247	0.0272829	0.0487018	0.0480566	0.0125145	0.0467493	0.000568332	0.000131847	3.37026e-06	0.00689802	0.00179736	0.000113093	0.0232644	0.000488224	0.00304066	0.00967984	0.00180001	7.20648e-05	0.000107053	0.0142083	0.00601155	0.0803096	0.00101212	0.000945944	0.603093
metabinner_orig_211	0.000134648	0.000399558	0.00301054	0.00897568	1.50092e-05	6.99779e-05	0.00329123	0.000132773	3.35571e-05	0.000185311	0.00924551	1.10788e-05	0.000454733	0.00702081	0.000499939	0.000124935	0.112648	0.142175	0.0432809	0.0343128	0.00411788	0.000326296	7.81605e-07	0.00445213	0.00983676	6.73131e-05	0.000125979	0.000546504	0.00344123	0.000544412	0.0215422	0.0303954	0.00791355	0.000741335	0.00440033	0.00159681	0.00109004	0.00498527	0.00075625	0.537097
metabinner_orig_212	0.00127204	0.00364347	0.0359146	0.00852136	0.000529323	0.000238931	0.0221739	0.00149527	0.00266281	0.0111548	0.00215471	0.000764598	0.000184405	0.0041449	0.000153035	0.00423224	0.182964	0.258128	0.0175346	0.0834271	0.00110567	0.0107604	0.000968935	0.011293	0.00632923	0.00270259	0.00013199	0.016572	0.000158986	5.48921e-05	0.000287825	0.0031446	0.00746733	0.00154686	0.00196397	0.0013964	0.0149135	4.64308e-07	0.000156803	0.277751
metabinner_orig_225	4.11188e-05	0.00367431	0.0424988	0.00546039	0.0586081	0.000468907	4.60644e-06	0.0157659	0.000958459	0.00246502	7.08672e-05	0.000327289	0.0182474	0.00393888	2.21592e-05	0.00162042	0.00638721	0.0140034	0.0107495	0.038055	0.00546189	0.00178072	0.000295886	0.000112255	0.00950887	0.0324004	0.0449504	0.00565918	0.00261935	0.0120308	0.00810247	0.00482752	0.00337086	0.0138111	0.0314741	0.000103005	0.000749714	0.000319657	0.000756873	0.598297
metabinner_orig_228	0.00171021	7.97374e-05	0.00247867	0.0004709	0.00152851	7.21721e-05	0.00133336	0.00462171	0.000593796	1.34302e-05	0.000294627	3.2125e-05	0.00106617	0.00350997	0.0674237	0.00359361	0.0219072	0.0419972	0.000768675	0.00394713	0.00553518	0.00262994	0.00587108	0.175831	0.32785	0.026465	5.21462e-05	3.97046e-05	0.00669997	0.000162076	0.0283827	0.00820573	0.000208226	0.0017737	0.0099105	1.00126e-05	0.0038539	0.00142148	0.00290983	0.234744
metabinner_orig_231_sub	0.000499783	1.80072e-08	7.8826e-05	3.98418e-05	6.10756e-08	0.000469285	9.63967e-06	9.08377e-07	7.26653e-06	4.67367e-07	1.11405e-10	1.67176e-05	8.09302e-05	9.19132e-05	4.10941e-05	0.000898012	0.291098	0.403728	0.0772243	0.205676	8.11011e-05	7.30609e-06	5.75565e-05	2.12889e-05	0.000214987	0.000187029	0.000420071	3.14715e-05	5.70091e-07	6.56834e-06	2.23512e-07	3.69356e-05	0.000366233	2.54218e-05	7.51911e-05	1.85116e-05	0.000431257	0.00015699	6.0708e-05	0.0178404
metabinner_orig_242	0.00109939	0.00381826	0.0106794	0.121286	0.00100124	0.00214671	0.0716354	0.00014102	0.00782252	0.0203348	0.0911623	0.0326352	0.0231299	0.000100441	0.000290341	0.00504399	0.0111005	0.0154479	0.00246426	0.000440601	0.00292292	0.00506378	9.60459e-06	0.00870697	0.0143918	0.000907626	0.000361473	0.0692687	1.33577e-06	0.00338186	0.000441315	0.00550634	0.00128521	5.38067e-06	0.0014801	0.000475818	0.0497028	2.03938e-06	0.00077841	0.413527
metabinner_orig_247	0.00182319	0.0138181	0.0219578	0.0364324	0.00306868	0.000169068	0.0390724	0.012422	0.0106055	0.00818581	0.0371407	0.00160338	0.000166512	0.0105891	0.00343231	0.0102906	0.00236639	0.0137819	0.00291447	0.0069762	0.00823846	0.0131841	0.000703771	0.0289726	0.016625	2.48698e-05	0.00652699	0.00546007	0.00309962	0.000157779	0.0139077	0.0140169	0.0065082	0.00181976	0.138597	0.0483392	0.0316883	7.96333e-05	0.00339584	0.421838
metabinner_orig_253	0.00587541	0.00600708	0.0331087	0.0260978	0.00130832	0.00273914	0.0202313	4.86107e-05	0.00258478	0.0145267	0.014891	0.000556186	0.00811033	5.10262e-05	1.46385e-05	0.00243898	0.251548	0.291422	0.0404239	0.13647	9.14378e-06	0.000694443	1.40013e-05	0.0151658	0.0305072	0.00121852	0.000868058	0.00208246	0.00100366	0.000139465	0.00155709	0.000850683	0.00018487	0.000221302	0.000658651	0.000498348	0.0006566	0.000544584	0.00326854	0.0814031
metabinner_orig_258	0.000119306	0.000409402	0.0106893	0.000502715	0.00164805	2.09973e-05	0.002491	0.000119895	4.59416e-05	0.00218404	0.00560311	0.00112569	2.40425e-05	1.16246e-05	6.35576e-05	0.00084781	0.31808	0.340789	0.0671462	0.170673	0.00236393	7.65511e-06	0.000140815	0.000691025	0.00100637	0.000345616	0.000588607	0.00185371	0.000206693	0.000916528	0.00098585	0.00865935	4.43611e-05	9.17566e-07	3.89101e-05	0.00028814	0.00175272	0.000726342	0.00267572	0.0541123
metabinner_orig_259	0.000416339	0.00148251	0.0083785	0.00516995	0.00689549	9.72109e-05	0.00677753	0.00327475	0.000382463	0.00379148	0.0158967	0.000577989	6.41286e-05	0.0077436	0.000420259	0.000256283	0.124652	0.181285	0.0257422	0.0765724	0.00130079	0.00102134	0.00061868	0.0596878	0.0558291	0.000513888	0.00465125	0.0034059	0.0158809	0.00196379	0.0858183	0.00374313	0.00518749	0.00322305	0.000764988	0.0131358	0.00420501	0.00163789	0.000900235	0.266634
metabinner_orig_260	2.97466e-05	1.19106e-05	0.000156623	0.000119107	1.27665e-06	9.16892e-06	8.44058e-05	0.000488493	0.000160274	1.74847e-05	0.000696139	1.20064e-06	2.36358e-05	5.1392e-05	6.5141e-06	0.000201477	0.263596	0.368289	0.0827402	0.216949	0.00175679	0.000356673	0.000174017	0.002101	0.000734527	0.00070607	0.00211643	0.000312485	0.00208229	0.00016527	0.0105776	0.000779258	0.000168934	0.00113309	0.0039472	6.0731e-05	8.28142e-06	0.000694817	0.00013954	0.0383512
metabinner_orig_261	0.00151629	0.000190052	0.0269189	0.0264042	0.00184452	0.00201199	0.00185282	3.96738e-06	0.0118923	0.00198846	0.028426	0.00128849	3.64012e-06	8.07231e-07	0.000119976	0.00169495	0.16026	0.161296	0.0670297	0.0850398	0.0171986	0.000462664	6.71129e-06	0.0123133	0.000478313	0.0232406	5.06903e-05	0.00669884	0.000664303	0.000287157	0.00248567	0.00482337	0.00046656	0.00114177	0.00703648	0.00106873	7.10825e-06	0.000155111	0.00107374	0.340558
metabinner_orig_28	0.000266132	0.00318714	0.00928444	0.0127737	0.00111349	2.54967e-05	0.114394	0.000681247	0.0021457	0.0038145	0.0225172	1.52353e-05	0.00018564	0.000194782	3.11464e-08	0.00045496	0.0307742	0.00504106	0.0177437	0.00344946	0.00824881	0.00169522	0.00218355	0.0433297	0.052707	5.13433e-05	0.000475669	0.00271571	1.6128e-05	0.000351103	4.46484e-06	1.74193e-05	0.000187672	0.00137161	0.00226254	4.69353e-05	0.00602636	0.0116208	0.000402916	0.638223
metabinner_orig_283	0.000302224	0.00372773	0.0397214	0.00045032	0.00439661	0.000456435	0.0187378	0.00285721	0.00526041	0.0144953	0.0232008	0.0064336	0.000486947	0.00365719	2.91406e-10	0.00997781	0.113791	0.172959	0.0339436	0.118023	0.00047001	7.6741e-05	8.51821e-06	0.00277145	0.00278416	0.001273	5.96172e-07	0.0630755	0.000551494	0.00856226	0.00270823	4.41774e-05	0.00178571	0.00110166	1.25821e-05	0.000109361	0.00213832	0.00125695	0.00277399	0.335617
metabinner_orig_284_sub	0.000497428	0.000390826	0.0108373	0.0129633	0.00359391	0.000187697	0.0052931	0.000948059	0.145795	0.00171113	0.00623951	0.00454502	0.000295869	0.000374045	0.000487995	0.00150422	0.00051678	0.0145425	0.0305336	0.0213964	0.0582441	0.0148786	0.00380744	0.104976	0.0809155	0.004207	7.33984e-06	0.000175889	0.00371054	5.51472e-05	0.00672497	0.00353989	0.00105199	0.000583558	0.0168219	0.000719182	0.00493521	0.0188387	3.52146e-06	0.41315
metabinner_orig_287	0.0445805	0.0374111	0.0947549	0.0298892	0.00896224	0.0014623	0.0392805	0.000347146	0.0184555	0.124321	0.0534135	0.00303365	0.00312243	0.000909086	0.00178234	0.00349822	0.0188451	0.0220201	0.0617528	0.0101957	0.0105991	0.00111559	0.000223141	0.00259883	0.00657487	0.00182239	0.00154589	2.90166e-06	0.0073607	0.0457505	0.0031054	0.00032428	0.000167468	0.000166578	0.000254796	0.0016505	0.00628486	0.00191922	0.00803626	0.32246
metabinner_orig_291_sub	0.0169657	0.0118838	0.0375043	0.0284606	0.000502708	0.0118659	3.25081e-06	0.000530318	0.0141436	0.00337773	0.0240326	0.00691193	0.00586622	0.000258867	5.9516e-05	0.0032527	0.162797	0.104288	0.039426	0.0781027	7.74509e-05	0.000403575	0.000897269	0.0148902	0.0475893	0.00426325	0.000575901	0.00398594	7.56628e-06	0.0101023	9.61901e-05	0.000192281	7.30816e-05	0.00201408	0.000844529	6.85862e-05	0.0148218	0.0103236	0.00846132	0.330079
metabinner_orig_293	0.00219511	1.54218e-05	0.00969939	0.00172173	0.00590158	0.0977697	0.00517973	0.00246835	0.000625691	0.000253482	0.0432136	0.0126536	0.00141863	0.00398752	0.000400361	0.000422485	0.00625632	0.0301701	0.0041798	0.0467473	0.0546111	6.95627e-05	2.62747e-05	0.0500896	0.0261521	0.00484705	0.0029907	0.000970666	0.00394275	0.00121766	0.00900523	0.00737596	0.00276401	0.000205812	0.0354409	0.0191865	0.00744832	0.000856366	0.000968797	0.496551
metabinner_orig_295_sub	0.00331025	0.0124349	0.0179625	0.0194239	0.00018712	3.99437e-05	0.0332328	0.00199414	0.0117367	0.0218893	0.135206	0.000892968	3.62257e-05	0.000459544	2.08255e-05	0.000227458	0.121945	0.14621	0.144295	0.0789765	0.0204459	0.000937239	0.00108518	0.022073	0.0117101	0.000437209	6.29034e-05	0.00123764	0.000235726	0.00027303	0.00136351	0.000474524	0.000114948	1.04267e-07	2.41832e-05	0.00221481	0.000298827	0.000118227	0.00165126	0.184761
metabinner_orig_299	0.000104017	3.63822e-06	0.000198042	3.92348e-05	5.73697e-06	1.29669e-06	3.93046e-05	3.32532e-05	1.84234e-05	7.19932e-06	2.39287e-05	7.02557e-07	1.55354e-05	7.46084e-05	0.000712617	4.84705e-05	0.296775	0.412904	0.0745118	0.201035	8.28559e-05	0.000104621	3.89587e-05	0.00279756	0.00501248	0.000487307	7.26925e-08	2.50648e-07	7.15059e-05	1.45903e-05	0.000423073	4.613e-05	1.54371e-05	3.20733e-05	4.37707e-05	5.72791e-07	7.39168e-06	3.99486e-05	4.61458e-05	0.00418365
metabinner_orig_302	0.00366387	0.0382253	0.0847553	0.140282	0.000434825	8.82888e-05	0.128637	0.00179458	0.00735691	0.0294128	0.142743	0.000323805	0.0305	2.87947e-05	0.000402631	0.0197312	0.0168147	0.0616218	0.000611079	0.0663417	0.00182004	3.38696e-05	0.000782895	0.0101218	0.018101	0.00147714	0.00194856	0.000928591	0.000268454	0.00011401	0.000545624	0.000532909	4.84246e-06	0.000104914	0.000196349	0.000130006	7.44815e-06	0.00106045	0.00424069	0.18381
metabinner_orig_303	0.00716838	0.00343536	0.0114433	0.00289688	0.00293986	0.000632303	0.0012767	0.000688814	0.000151407	0.00204691	0.000522148	0.00034077	2.42526e-05	0.00023294	3.12619e-05	0.00556068	0.0545903	0.0452739	0.00301122	0.041193	0.000735741	0.00804125	0.00596395	0.190782	0.221761	0.0200499	0.000553563	0.0322513	0.000213679	0.00386515	0.000425743	0.0244487	0.00750628	6.71466e-05	0.00366245	0.00705072	0.00820812	0.00181132	0.0055206	0.273621
metabinner_orig_307	0.000268898	2.25225e-05	0.00486588	0.0101972	0.000210205	5.3228e-05	0.00205708	0.000295191	0.00109814	8.87989e-05	0.00147358	0.000206844	0.000290261	6.57047e-08	1.60711e-05	0.0005376	0.257997	0.384214	0.0700155	0.18398	0.000378697	6.95416e-05	0.000341053	0.00864365	0.00592769	3.19799e-05	0.00363779	0.00128753	0.000165909	0.000366849	0.000660059	0.00275929	0.00134151	0.000307665	0.000128562	0.000807818	9.69633e-07	0.00122343	0.000126876	0.0539054
metabinner_orig_31	0.000911236	0.00282748	0.00198792	0.00215298	0.000111849	0.000153427	0.0522142	0.000701202	3.74226e-05	0.000794092	0.0110539	0.000237245	0.000451806	5.57284e-06	2.07909e-05	7.5867e-05	0.109966	0.116103	0.0386525	0.0678862	0.0106693	0.00284799	7.97028e-05	0.0021173	0.00466205	0.000641407	0.00027058	0.000312965	3.07704e-05	0.00109991	0.000119733	1.54841e-05	3.53163e-06	0.000251711	0.000337563	0.00218436	3.70924e-05	8.04884e-06	0.00500155	0.562964
metabinner_orig_312	8.5861e-06	0.000155441	0.0190802	0.024065	0.00291727	8.60888e-05	0.00106823	1.29873e-07	0.0166737	0.007471	0.0338698	0.00641946	0.00255029	0.002403	3.04865e-05	0.00329585	0.00459738	0.00215476	8.467e-05	0.000749609	0.104196	0.0201886	0.00146188	0.0510614	0.0909407	0.00958422	0.00398926	0.0116106	0.0137594	0.00285921	0.00655838	0.00224645	0.000240469	0.000265396	0.00312062	0.0098691	0.000567573	0.00591954	7.54876e-05	0.533805
metabinner_orig_320	0.00540808	0.000111242	0.00263439	0.00113732	0.00574046	0.000253049	3.29539e-05	8.17511e-06	9.28227e-05	5.86533e-05	4.33819e-05	1.58732e-05	0.000192336	0.000147639	8.94134e-05	0.000164475	0.243388	0.353015	0.0624466	0.187316	0.000954806	4.15661e-05	0.0025973	0.00969476	0.0100035	0.000729826	0.0116163	0.00333499	0.000178516	0.000303329	0.00211565	0.000272778	3.63371e-05	0.00318218	0.00554287	0.00223695	0.00260894	0.000218174	0.0026772	0.0793576
metabinner_orig_332	0.0010341	0.000481038	0.000355253	0.00132188	3.23203e-05	2.38348e-06	0.00114118	0.000156329	4.01788e-06	0.000156317	0.000647798	7.26155e-05	4.76207e-06	6.26064e-05	4.1194e-05	0.000133897	0.236805	0.318532	0.0683922	0.187059	0.000175499	0.000606668	0.000242787	0.000177158	0.000305645	0.000220517	0.00118725	7.34435e-05	1.14875e-09	2.56725e-05	4.25214e-05	0.00778431	0.000658829	1.75302e-06	0.000672114	0.00111383	0.00188169	0.000416112	0.00331624	0.164662
metabinner_orig_333	6.72352e-06	0.00712816	0.012899	0.00733507	0.00196856	0.00300676	0.0244999	0.00138722	0.000861407	0.0158126	0.0559206	0.000131026	0.000684755	0.00231756	0.000115427	0.000548367	0.0563644	0.0760621	0.0280461	0.0342636	0.00752548	0.00458032	1.92716e-06	0.0058479	0.0013401	0.00246865	0.00121247	0.0289353	0.000194752	0.000347226	0.000800104	0.00568532	9.28523e-05	0.000494406	0.00253587	0.000239598	0.0052435	1.23487e-05	0.000863065	0.602219
metabinner_orig_334	0.00248199	0.00338567	0.0571927	0.111792	0.00401397	0.000725755	0.111606	0.000295427	0.0191075	0.00666771	0.106753	0.000540887	0.00168012	0.000883284	6.42328e-05	0.00620013	0.00211259	0.00358725	0.00334832	0.00810848	0.0319539	0.00386328	7.34675e-05	0.0647398	0.110125	0.00627712	1.41869e-06	0.0207203	0.00187231	9.05541e-05	0.00545258	0.00907292	0.00192128	0.000225798	7.12644e-05	0.000102221	0.028348	0.00418958	4.73615e-05	0.260306
metabinner_orig_347	0.0104771	0.0284972	0.0376882	0.0113303	0.00188034	0.00140333	0.072657	0.000426924	0.0015792	0.0118523	0.02474	0.00129901	0.000820815	0.00106718	6.4326e-05	0.00075084	0.120501	0.113221	0.0818361	0.0572763	0.00124393	8.90165e-05	0.00108454	0.0486551	0.0630733	0.000870859	0.000137312	0.00232579	0.000804332	0.000287221	0.00161157	0.00240399	5.94652e-05	0.000316038	0.00163863	0.000682389	0.00604966	0.013013	0.00197827	0.274307
metabinner_orig_352	0.000276454	0.0297285	0.00711753	0.0175104	0.00118989	0.000943452	0.0595162	0.000332251	0.00173621	0.00590694	0.0499758	0.00093489	0.0044391	0.000569232	1.31005e-05	1.29364e-07	0.0590302	0.0195335	0.033058	0.00557068	0.000431159	0.000435402	0.00123255	0.141944	0.150125	0.000279544	2.20657e-05	1.33096e-05	0.00122498	0.00239415	0.0038556	0.000213852	0.00075663	0.000223841	0.000248393	0.00239556	0.003719	0.0148501	8.38176e-05	0.378169
metabinner_orig_353	0.00040065	0.000606391	0.00469406	0.00179185	0.0001765	0.0164526	0.0379538	0.00148378	0.0121841	0.00338015	0.000101868	0.0201496	3.29526e-05	3.1713e-06	9.31441e-07	0.00371724	0.0074758	0.000282285	0.00771258	0.000430584	0.0693077	0.0124835	0.000400398	0.0611342	0.0904707	0.000771715	0.00608181	0.00172246	0.000479856	0.00459678	0.00100298	0.0143938	0.00690777	0.000238287	0.00849393	0.010246	0.00075725	0.00817344	1.74251e-06	0.583305
metabinner_orig_357	0.00115651	0.000214825	0.0024676	0.000179486	0.0013592	0.000314664	0.000897718	2.98131e-05	3.43349e-05	0.000598205	0.000130318	1.39261e-05	7.33811e-05	2.10268e-06	6.17088e-05	1.68345e-05	0.25885	0.386708	0.0719587	0.187036	0.00119623	4.57127e-05	0.000108928	0.0190383	0.0285392	0.00110837	0.000298803	4.84271e-05	0.000278443	0.000177525	0.00140878	0.00014444	9.3749e-05	0.00433805	2.30462e-06	4.42847e-05	5.59479e-05	0.000292799	0.000560544	0.0301156
metabinner_orig_364	0.00127521	0.000281706	0.0410897	0.000419249	0.01489	2.26415e-05	0.000334729	0.00933834	3.35045e-05	0.000750643	0.00285701	0.0308136	0.000202699	0.00922228	0.00243225	0.00124832	0.0351531	0.0111338	0.00689242	0.00722801	0.000332191	0.000183777	0.00153992	0.100508	0.100587	0.000778438	0.000502527	0.104014	1.51765e-05	9.83137e-05	0.0161077	0.0141201	0.00128786	0.000306033	0.0193585	0.00110207	0.0255115	0.000321841	1.56164e-05	0.43769
metabinner_orig_375	0.000582763	0.00107564	0.0119778	0.0242946	1.36652e-05	0.00566518	0.127645	0.00089947	0.00125022	0.00711461	0.04693	0.000133026	0.000305124	0.0036432	0.000391914	0.000159659	0.0188878	0.0410313	0.00539147	0.00968751	0.0373962	0.000361107	6.67166e-05	2.14685e-05	0.000453355	0.000308635	0.000272627	0.029631	0.000287344	0.00663843	0.00408644	0.00235434	0.00187898	6.88588e-05	0.000162869	0.000146938	0.02	0.002111	0.0174522	0.569221
metabinner_orig_377	0.00534901	0.00495299	0.0045983	0.0183301	1.05086e-05	0.00370008	0.029519	8.42313e-05	0.000814309	0.00157699	4.7822e-05	0.00449094	0.00246289	0.00599494	0.000858168	0.000317378	0.00176953	0.0107228	0.0477183	0.00915135	0.00985743	0.000765756	0.00427841	0.032966	0.0317194	0.0015471	0.00488248	0.0436254	0.00269411	0.00958629	0.000132699	0.00805623	0.000946358	4.39845e-05	0.0028621	0.000396836	0.000931218	0.00135081	0.0210018	0.669886
metabinner_orig_381	0.00390248	0.00506601	0.0904745	0.0839135	0.00021881	0.02547	0.0527955	8.53e-10	0.0119647	0.016268	0.0443697	1.16403e-06	5.11542e-05	2.84387e-06	0.00123084	0.00376591	0.0167615	6.52632e-05	4.96373e-05	0.0121739	0.00870091	0.000623315	0.000493247	0.0406053	0.0368819	0.032263	0.00786398	0.0157009	0.00358985	6.55556e-05	0.00810847	0.000293568	0.00739237	0.00122211	0.00245149	0.0106125	9.47691e-06	0.00856221	0.0346134	0.411401
metabinner_orig_394	0.0217991	0.00789669	0.0458349	0.0364792	0.000901879	0.00142337	0.0395554	0.000403877	0.00195511	0.00963032	0.0505182	1.95351e-06	0.00196948	2.28997e-05	3.07096e-05	0.00190303	0.072324	0.0929307	0.0324654	0.0725995	0.00358525	0.000701287	0.000901841	0.0286217	0.0139549	0.0109674	0.00206091	0.0234025	0.00142663	0.000994318	0.00286443	0.00173651	0.00124356	0.00017017	0.0197478	6.06245e-05	0.00603441	0.00423054	0.00170177	0.384948
metabinner_orig_408_sub	4.72685e-05	0.000499212	0.000238103	0.000364266	0.00103552	0.00114559	0.000177514	0.000287676	0.000240948	0.0012992	0.0109531	0.000274114	1.09718e-05	3.68703e-05	0.000134222	7.16697e-06	0.247519	0.320573	0.086097	0.174726	0.000574312	0.00095398	3.963e-06	0.000150995	1.8836e-05	0.00024175	0.000177707	0.000734024	9.39997e-05	0.0115282	0.000922944	0.00226425	7.53616e-05	0.000626341	0.000119222	2.53727e-07	4.73468e-05	0.000333669	0.000263463	0.135202
metabinner_orig_416	0.00182864	0.0036778	0.0374319	0.0188981	0.0288277	0.0020009	0.0160343	0.0169326	0.000545885	0.00612475	0.0526907	0.0280843	0.000822734	0.00134041	9.38115e-05	0.00691827	0.0099223	0.00787289	0.00681971	0.0190549	0.0112737	4.171e-06	0.00122876	0.0907246	0.111498	0.00012983	0.0129183	0.0736679	0.00456608	0.00840298	6.30581e-05	0.0062416	0.00237456	0.000418701	0.00622356	0.000221071	0.0439694	0.00301291	0.00104188	0.356097
metabinner_orig_428	9.19173e-05	0.000832036	0.0012076	0.0101313	0.000335027	0.00369121	0.0317657	8.02053e-06	8.89518e-06	0.00280157	0.00305266	4.513e-07	5.64442e-05	0.000150855	0.000275098	0.000849855	0.20622	0.296993	0.0114283	0.15759	0.0298204	4.70572e-05	0.000745462	0.000267146	0.00263294	0.00209176	0.000854322	0.00029547	0.000273016	0.0202281	3.02217e-05	0.00129097	2.37462e-05	0.000106091	0.00551104	1.47227e-06	0.00220073	0.00763635	6.05696e-05	0.198393
metabinner_orig_448	0.0643062	0.00323763	0.0205118	0.000501438	0.000390811	0.00467923	0.0250915	5.40024e-07	0.136657	0.00205113	0.105899	0.00354715	0.000535417	0.00213261	0.00340103	9.69786e-06	0.0631172	0.0415269	0.000120292	0.00887031	0.0285306	0.00531103	0.0109188	0.0729511	0.0379621	0.000351368	0.00623155	0.000451583	6.78007e-07	0.0262153	0.000188421	0.0111293	0.00013816	0.000682162	0.0209216	0.00508562	0.0028354	0.00809169	0.00385869	0.271558
metabinner_orig_449_sub	0.0104948	0.00152428	0.0221366	0.00478517	0.0010952	0.00034044	0.00262385	2.84323e-05	0.0007075	0.000180241	0.00174742	0.000299756	0.000737437	0.00112074	0.000156622	0.0121341	0.0697473	0.0611602	0.013163	0.0624258	0.00269504	0.0132196	7.98697e-05	0.0581414	0.0519916	0.000146674	0.0488599	0.00298082	0.0050955	1.81353e-05	0.0104733	0.0034349	0.012418	0.0202951	0.000174409	0.00072168	0.00213107	0.00656514	1.59392e-06	0.493947
metabinner_orig_45	1.1365e-05	0.00419558	0.0851739	0.0959515	0.00438701	0.00141737	0.0096356	0.000642163	0.000837722	0.00293731	0.0260961	0.000381456	0.000468383	0.00185954	0.000660946	0.036265	0.0301665	0.0346582	0.000334221	0.0282077	0.00267823	0.00409327	0.0011873	0.0110479	0.0229386	9.23534e-05	0.00282361	0.0380024	0.000330228	0.00126634	0.00523051	0.00670523	3.68834e-06	0.000480429	0.00199972	0.000774882	5.73752e-05	0.00632638	0.00512672	0.524547
metabinner_orig_453	6.31896e-05	1.50186e-05	0.000294632	2.07954e-05	0.000490275	0.00211263	0.00587501	0.000139412	0.000153969	8.47843e-07	0.0346604	1.14913e-07	0.000163945	0.000806697	2.07984e-08	0.000858673	0.159679	0.287942	0.0700111	0.14022	0.0195863	0.000209191	6.20298e-06	0.0222878	0.0292768	0.00124069	0.000136448	0.000411811	0.000220207	0.00306022	0.00114537	4.84133e-06	1.5911e-07	3.76158e-06	0.000355795	4.16222e-05	0.00344224	0.00210007	0.00431694	0.208646
metabinner_orig_472	0.00173763	0.00580789	0.0070482	0.00513017	0.000417	8.82878e-05	0.010894	0.00156823	0.00471559	0.00964753	0.0270094	5.7365e-05	6.11217e-06	0.000323555	0.000101418	5.40988e-07	0.219927	0.285924	0.145044	0.154667	0.00602184	0.000812729	0.000431608	0.0107527	0.00588779	6.85975e-05	1.09497e-05	0.000762264	0.000121473	0.00568519	0.0012128	0.00152921	0.000120456	0.00011541	3.30164e-05	0.000803284	4.35795e-09	0.000572721	0.000299584	0.0846441
metabinner_orig_473_sub	0.0467606	0.000909974	0.0959794	0.0754136	0.00219879	0.000332936	0.153338	3.03437e-05	0.0019262	0.027036	0.000962288	0.00110982	0.00153254	1.53509e-05	0.000643842	0.00296958	7.00723e-05	0.00757782	0.265954	0.00185049	0.0301591	0.00910952	0.00219727	0.00312223	0.000279986	0.000559505	0.000993177	0.00710998	0.00138417	0.00588675	0.0022529	3.14564e-05	0.00302944	0.000196806	0.000109698	0.00199133	2.89103e-07	0.00194848	0.00467886	0.238347
metabinner_orig_478_sub	0.0104251	0.0105327	0.0441707	0.0263469	0.0024242	0.00719247	0.0114504	7.18277e-05	0.000412975	0.0178071	0.0056237	0.00085537	0.027325	0.000343666	7.45611e-05	0.00694065	0.203219	0.196152	0.0240988	0.0846083	0.00607441	0.000227676	2.41246e-05	0.0102466	0.0338453	0.00642758	4.09836e-05	0.000236547	0.00292504	0.000197277	0.0070859	0.00304831	0.00048287	2.04178e-05	0.00297172	3.32588e-05	0.00403161	0.000324818	0.00449336	0.237187
metabinner_orig_48	0.0114501	0.00979431	0.0520079	0.0427035	0.00172581	1.06952e-05	0.0264551	0.000787796	0.00356488	0.0170438	0.128729	0.00276174	0.000312374	1.9042e-06	8.81282e-05	0.00296651	0.0928851	0.0856822	0.0459054	0.0303956	0.0424264	0.00521667	0.000615734	0.0131795	0.0129718	1.02748e-07	0.000439788	0.0206346	2.99967e-05	0.00526832	2.3452e-05	8.94643e-05	0.000135748	2.01602e-05	0.0128811	0.00186005	0.00944848	0.0548865	0.000709794	0.26389
metabinner_orig_484	0.000408788	0.00317775	0.0107167	0.0136359	0.000264171	7.35096e-05	0.103954	0.000231205	0.00191491	0.00436969	0.022109	0.000106006	3.84084e-05	0.000269367	4.46817e-06	0.000424277	0.0710994	0.0340984	0.034908	0.0188408	0.00638722	0.00103845	0.00162325	0.0417316	0.0481919	4.09171e-06	0.000298928	0.00164214	6.24252e-05	0.000169569	0.000197562	1.55507e-06	0.000183856	0.00114133	0.00114903	9.67255e-05	0.00735808	0.0106596	0.000135195	0.557283
metabinner_orig_489	1.60416e-07	0.000184346	0.00181114	0.00543593	3.38385e-05	9.53883e-06	0.00238555	6.79375e-06	0.00101086	0.000109721	0.00265941	0.000541131	3.38209e-07	1.31983e-06	1.48397e-05	0.000318686	0.278523	0.411124	0.0677018	0.187195	7.41795e-06	0.000820745	0.000437909	7.26261e-06	0.000869075	0.000244669	0.000197335	0.000330593	0.00022433	9.34033e-05	0.000888349	0.000740309	0.00105095	2.18778e-05	4.82104e-06	7.94651e-05	0.00139014	1.20097e-05	0.000611856	0.0328992
metabinner_orig_522_sub	0.0122326	0.00465627	0.0277555	0.020323	0.000427028	0.000769709	0.023248	0.000150845	0.001613	0.0100634	0.0304406	5.48509e-05	0.000732805	1.77339e-05	4.44437e-05	0.00113963	0.173563	0.192922	0.0476033	0.129417	0.000893384	0.000670154	2.25717e-05	0.0196706	0.0110868	0.00795757	0.00294617	0.00230842	6.49265e-05	0.000220295	2.13472e-05	0.00277718	0.0111611	0.00042096	2.56564e-05	1.77835e-05	0.000484992	0.000157093	0.000708314	0.261209
metabinner_orig_524	0.000268233	0.000512799	0.000460054	0.00120841	1.30372e-06	0.00017273	0.00255114	0.000126495	6.98233e-06	0.00136528	0.0215172	0.00182124	8.39098e-05	7.41801e-07	0.000795772	0.000235676	0.208738	0.281665	0.0568568	0.132878	0.0135397	0.000494682	0.00214006	0.0534528	0.0891369	0.00312784	0.00108446	0.00109875	0.000550631	0.00194227	0.000401728	0.000621237	0.000105971	0.000799769	0.010035	2.39052e-06	0.00489025	5.74513e-05	0.00170075	0.103552
metabinner_orig_538	0.0195169	0.00956385	0.211787	0.166296	0.00991097	0.00214074	0.122766	0.000772672	0.0137351	0.027141	0.0607368	0.000199191	3.18506e-10	0.000292011	0.000432414	0.0120997	0.0663721	0.0839551	0.020325	0.0401555	0.0105066	6.77401e-06	0.00377151	0.00380135	0.000224192	5.7298e-05	0.00125547	0.00127707	2.39834e-07	0.000395282	8.7211e-05	0.00132375	0.000660386	0.000275953	0.00189362	5.6273e-06	5.8465e-05	7.0962e-05	0.000203962	0.105926
metabinner_orig_553	0.00616067	0.00125431	0.00883081	0.0056944	9.05895e-05	0.000134765	0.0144298	2.59947e-05	0.0131576	0.00167874	0.0555573	0.00190409	0.000217759	0.00357062	0.000262917	0.00129623	0.145668	0.113029	0.164826	0.0639293	0.0129847	0.000577045	0.0026305	0.0134293	0.00207548	0.000801588	0.000105155	0.0256556	0.00110614	0.00736121	4.42375e-07	0.000267146	0.000699334	1.27254e-05	0.000645234	0.00250519	0.00731324	0.00921007	0.00348219	0.307419
metabinner_orig_562	0.000803618	0.0101685	0.02261	0.00353515	0.000786765	2.22801e-05	0.000842568	9.72789e-06	0.000179494	0.000828447	0.00226167	0.0328414	0.00307857	0.000347232	0.00359582	0.00110315	0.0929357	0.138622	0.00817171	0.0586715	0.0174735	0.00241038	0.000281045	0.00853455	0.0416748	0.00634197	0.00310009	0.0273394	3.80908e-06	0.00723594	0.00307413	8.25532e-07	1.68426e-05	0.000324507	0.0284336	0.00416709	0.0735368	0.0034849	0.0163192	0.374832
metabinner_orig_57	1.90261e-05	0.000193813	0.000256616	0.000831876	0.000165714	5.6819e-06	0.00105544	0.000645979	4.52426e-05	0.000438019	0.00160683	0.000112631	4.49061e-07	3.0018e-05	0.000321125	0.000540091	0.271656	0.372602	0.0744941	0.207528	1.26023e-05	9.99202e-05	9.06312e-06	0.00230864	0.000907945	0.000118837	0.000547969	4.29912e-05	2.43788e-06	0.0231308	0.000569016	0.00213206	1.43454e-05	0.00022083	0.000162805	3.33691e-05	0.00077615	0.00011626	0.000306628	0.0359384
metabinner_orig_58	0.0150991	0.000683193	0.0194851	0.00664165	0.000216268	0.000931274	0.0335009	0.000590236	0.0295601	0.0673432	0.0696604	0.00556702	6.64926e-06	5.96183e-05	5.82851e-07	0.000862558	0.0697336	0.0479389	0.0143931	0.040796	0.0218588	0.000538306	0.00091013	0.046229	0.0759462	0.00235606	4.72319e-07	0.00420195	0.00903634	0.00127779	0.00321679	0.00350928	0.00253882	2.73532e-07	0.00155086	0.000604488	4.55182e-05	0.00010688	1.47499e-07	0.403002
metabinner_orig_648	0.0147248	0.00764088	0.157293	0.149991	0.0062193	0.000778487	0.11233	0.000436372	0.022491	0.0272724	0.109517	0.00108093	0.00526723	0.000216761	0.000162292	0.0283248	0.0133876	0.0347596	0.00531245	0.0694515	0.00102041	1.51602e-05	0.000136577	0.0079036	0.0108636	0.00240917	4.17993e-05	8.77826e-05	2.7394e-05	3.5647e-06	0.00016101	0.000852005	0.000775224	7.23747e-05	0.00111111	0.00124395	7.81456e-06	0.00183072	0.00336869	0.20141
metabinner_orig_650	0.0259179	0.0541301	0.0379069	0.0113343	0.00193743	0.00227	0.0298875	6.62645e-05	0.0018071	0.0294497	0.0026744	0.00107339	0.00627917	0.00128363	0.00028881	0.000705953	0.0641187	0.102698	0.0271558	0.0417724	0.00291798	0.00131246	0.00062443	0.0718367	0.147993	0.0103263	0.000767115	0.000976953	0.00198823	0.00310069	0.00089473	0.00213486	2.16774e-06	4.70268e-05	0.000278232	0.00362701	0.000626425	1.60295e-06	0.00031897	0.307468
metabinner_orig_67	0.0205031	0.00164544	0.0628335	0.0335314	0.0143353	2.93122e-05	0.0570692	1.01214e-06	0.0126125	0.0181804	0.0403732	0.000158383	0.00217904	8.07091e-06	0.00018289	1.36376e-05	0.127393	0.238277	0.0382184	0.0989226	7.23947e-05	0.0105488	0.000102647	0.0180831	0.0151365	0.00387443	0.00478844	0.00179183	0.000107092	2.62009e-06	0.00113485	0.00472618	0.000702905	0.00158307	0.000953957	0.000196473	0.00188001	0.000392576	0.0037039	0.163751
metabinner_orig_696	0.000815587	0.00243423	0.000847161	0.000756174	0.000221634	1.40309e-05	0.0484463	0.000822376	0.000395231	0.000941316	0.0183075	0.000424147	5.39449e-05	4.87758e-05	2.35334e-05	1.9303e-05	0.139711	0.156654	0.0491601	0.0943807	0.0107309	0.00339244	0.000293813	0.00981123	0.0182508	0.000197217	0.000589002	6.04554e-05	0.000169326	0.00209909	0.000869976	4.14316e-05	3.36064e-05	0.000274161	0.000154869	0.0010416	0.000303751	0.000134252	0.0036527	0.433422
metabinner_orig_71	0.00321589	0.00920879	0.00473737	0.00520758	0.00459338	0.0216972	0.00992141	0.00276262	0.00174734	0.0113636	0.022334	0.0052002	5.61607e-05	0.00198273	2.82445e-05	0.018759	0.124369	0.124626	0.0266589	0.0166206	0.0166123	0.00994254	0.00123789	0.00416286	0.00116652	0.00211626	0.0257152	0.00622646	2.26934e-05	8.78354e-05	0.00236216	0.0010063	2.3341e-06	0.00711887	0.00115341	0.0226771	4.62573e-05	0.000104312	0.000346169	0.482803
metabinner_orig_712_sub	0.00290009	0.120071	0.000326255	0.00182826	0.000771359	0.000497292	0.000609528	0.000157688	0.000636674	0.00108081	0.0113849	0.00113079	0.0169284	0.000138526	0.000123213	0.00542452	0.107332	0.107272	2.32353e-05	0.0448783	0.000659534	0.000127799	7.08551e-05	0.00613892	0.0065424	0.000126409	0.000706771	2.80483e-06	0.000534701	0.00414161	0.00121447	0.00219275	4.41937e-05	0.00185548	4.37782e-05	4.87411e-07	0.0068266	0.003179	0.000572851	0.541504
metabinner_orig_717	0.00335473	0.002277	0.000544116	0.017031	0.000527744	8.35441e-05	0.00218101	0.00101291	0.00317194	0.00596941	0.0429983	0.00033329	0.00036019	0.000170445	0.00016325	0.00205805	0.162423	0.305989	0.045866	0.153679	0.0134922	0.000619979	8.11029e-05	0.0374524	0.0244002	0.0021841	8.75938e-05	0.00170657	0.00210062	0.00446919	0.0079243	0.00341955	0.00120408	0.000280144	0.00206906	0.0020762	0.00384122	1.73693e-05	0.00245459	0.139927
metabinner_orig_734	0.00136125	0.00945205	0.00597478	0.0132687	0.00136197	8.80062e-05	0.122117	0.000610327	0.00649482	0.0168268	0.0573108	1.52562e-05	1.44301e-05	0.000668759	3.75956e-06	0.000314215	0.000378208	0.00641324	0.0100559	0.000923908	0.0169802	0.00237298	0.00136862	0.038373	0.0490663	1.88643e-06	0.000243209	1.81587e-05	0.000189587	0.000990672	1.47796e-06	5.0423e-06	0.000233034	0.00140032	0.00838236	0.000228157	0.00125153	0.0441739	8.25977e-05	0.580983
metabinner_orig_740	0.000730452	0.00436732	0.00779341	0.00753652	0.000645833	0.000757237	0.00577827	8.11165e-06	0.00532409	0.0203283	0.110003	0.00376202	9.07507e-06	0.00297966	0.000128494	0.00486696	0.194809	0.131697	0.0888066	0.0662661	0.0382788	0.0059793	0.00203224	0.024127	0.0140169	0.00033395	4.13562e-05	0.00689344	0.00138351	0.00855244	1.53953e-07	0.000128409	0.000294237	1.20775e-06	0.00376072	0.00424392	0.00442237	0.0247501	0.000663201	0.2035
metabinner_orig_749	0.0115355	0.00767725	0.0777424	0.0792656	0.000797956	0.0101854	0.103195	0.000299402	0.00139086	0.0388214	0.0750736	0.00492556	0.00280139	4.46544e-06	0.0011448	3.04263e-05	0.0185584	0.000187732	0.0012537	7.1122e-06	0.00666052	4.44088e-06	0.000142462	0.00782275	0.0161632	0.0153671	0.00635717	0.0309117	0.00608126	0.000977574	0.00961063	0.00194047	0.000543409	0.000688185	0.000747237	0.0110494	0.0062968	0.000214567	0.0241579	0.419366
metabinner_orig_757	0.000368944	0.000776176	0.00728646	0.00137633	0.00112445	0.000206226	0.00534488	7.48485e-08	0.000282869	0.00350379	0.00598411	0.000636739	6.00061e-05	6.87131e-06	0.000214468	0.000804952	0.286636	0.392802	0.067815	0.187608	0.00109221	8.82161e-05	1.09226e-06	0.00325556	0.00113957	0.000128362	0.00198761	0.000630848	5.48762e-05	0.000506438	0.000438149	0.000333555	0.000675062	9.98956e-05	0.00130724	7.50578e-05	7.85264e-05	0.000186615	0.00152607	0.0235568
metabinner_orig_763	0.00812229	0.00409978	0.0331789	0.000882546	0.000264427	0.000241648	0.00123059	0.000443314	0.00126313	0.00180542	4.63856e-05	0.000110347	0.00193234	0.0246317	0.00130646	0.000545427	0.00121556	7.85292e-05	0.00363552	0.0072648	0.000214782	0.00700054	1.76351e-05	0.061	0.143551	0.00363249	0.00578667	0.00820239	0.010215	0.00448392	0.0583822	0.0178079	0.000912779	0.000246683	0.00605689	0.00305566	4.64339e-05	0.0078061	0.000633774	0.568648
metabinner_orig_77	0.000353094	0.000331796	0.0125911	0.0145234	0.00382837	0.000210773	0.00440386	0.0010396	0.146147	0.00166668	0.00675674	0.00451168	0.000311485	0.0003823	0.000502914	0.00161904	8.19567e-05	0.0106702	0.0329229	0.0183907	0.0594168	0.015014	0.00378356	0.105231	0.0808177	0.00424314	1.49807e-05	0.000158419	0.00364383	6.98672e-05	0.0067549	0.00356162	0.000961967	0.000587192	0.0168584	0.000732394	0.00502676	0.0188129	9.08984e-07	0.413065
metabinner_orig_787	0.00291571	0.000673906	0.0164391	0.0183671	6.73072e-05	6.19288e-05	0.00613975	0.00083479	0.002321	0.000813339	0.0123535	2.08662e-05	0.000220662	1.28809e-05	2.28987e-06	0.00278185	0.233859	0.32311	0.0504618	0.189132	0.00040961	6.69802e-05	0.000661088	0.0125715	0.00728448	6.42749e-05	0.00581847	0.00224194	7.65373e-05	1.87621e-06	0.000305325	0.0062562	7.05418e-05	0.000316687	0.000714555	0.00193634	0.0002778	0.000559098	4.26023e-05	0.0997349
metabinner_orig_793	0.000358931	0.0137147	0.00624409	0.0130235	0.00227107	0.00275319	0.0104184	0.0001409	0.00431738	0.000154529	0.00626018	0.0061092	0.00248985	0.00735631	0.000174044	0.000207889	0.0301604	0.01686	4.83868e-05	0.0179151	0.0536202	0.00425141	0.00401032	0.00562187	0.00342827	0.00201755	0.0020837	0.056776	0.001445	0.00880192	0.00985452	0.000374107	0.000990987	0.000446273	0.00106512	0.00197357	0.00744983	0.00752567	0.0104959	0.67679
metabinner_orig_810	0.000472887	0.000116211	0.00126726	0.00430024	0.000209863	0.00226138	0.00339024	1.37606e-06	0.00221644	3.98122e-07	0.00293909	0.00375063	0.000180773	0.000100569	9.54293e-06	0.00119859	0.223424	0.301105	0.0496377	0.144697	0.000100275	3.5967e-05	0.000239157	0.043395	0.0583809	0.00380019	1.16026e-05	0.00686704	0.000464976	0.000190544	0.001699	0.00110564	0.00205157	1.99888e-05	0.00336686	0.000292969	0.0153396	0.000934235	0.00170111	0.118723
metabinner_orig_82	0.0466018	0.0852859	0.0991383	0.0315392	0.0208856	0.000345536	0.0294247	0.000441924	0.0181149	0.00919655	0.0218021	0.000433235	0.0210022	0.000797106	4.00464e-05	0.00660352	0.0481916	0.0932852	0.0285837	0.0495953	0.00346335	0.000280953	0.000575437	0.0159254	0.0507093	8.66885e-05	0.00368533	2.47508e-05	0.00128922	0.00164978	0.00482193	0.0140612	0.000219071	1.5386e-05	0.000121791	1.0219e-05	0.00367859	0.000313028	0.000137735	0.287623
metabinner_orig_835	0.0213103	0.00952697	0.107316	0.0662608	0.0100632	0.000999841	0.0817569	2.38397e-05	0.00772871	0.0270154	0.0549387	0.000401287	6.58744e-05	1.34124e-05	7.63402e-05	0.00377225	0.156702	0.212799	0.0376892	0.11246	1.33592e-06	7.07844e-06	0.000560403	0.015822	0.0179177	0.000745171	0.000256462	0.000314992	0.000494442	6.26487e-05	0.00149469	0.000284918	0.00137647	8.67052e-05	2.03215e-05	5.88383e-05	0.00105525	0.000162397	8.33615e-06	0.0483505
metabinner_orig_852	0.0143362	0.00254687	0.156116	0.143375	0.0122228	0.00789301	0.100215	0.000263361	0.00766323	0.00679086	0.0476619	0.000257091	0.000471969	0.000143977	0.000392111	0.00960624	0.0796257	0.116271	0.0259697	0.0365008	0.00169463	9.64266e-06	0.000127448	0.0118594	0.0282133	0.0030613	0.00058783	0.00684629	0.029579	0.0024395	0.031802	0.000732782	0.00697938	0.00106031	0.00402438	0.000226253	1.61105e-05	0.000751757	0.000833407	0.100833
metabinner_orig_89	0.00173393	0.00179794	0.00057009	0.00338539	3.61567e-05	2.08662e-05	0.0051943	1.07092e-05	0.000133939	0.00489313	0.00825176	6.58044e-05	1.53037e-05	0.000144732	9.55704e-05	0.00142509	0.166466	0.194817	0.0347274	0.0992336	0.00297794	0.00157897	1.06067e-07	0.000945749	0.000606799	1.75584e-05	0.000181441	3.86783e-07	0.0005217	0.000635792	0.002017	0.00158444	0.000608161	1.12788e-05	0.00122529	0.000382775	0.000574114	0.00319415	1.28105e-05	0.459905
metabinner_orig_91	2.40461e-07	5.68425e-07	4.97698e-08	9.83161e-07	2.78593e-06	6.55461e-08	2.74963e-07	2.20067e-08	1.08383e-07	4.71838e-07	2.28757e-06	9.63138e-08	5.1264e-10	2.35785e-07	1.61801e-07	4.4786e-08	0.301542	0.413543	0.0781129	0.206565	1.07921e-09	4.24666e-07	4.98694e-08	2.28138e-08	2.63686e-07	1.07821e-08	1.44436e-06	2.32655e-07	6.4518e-08	2.0404e-06	4.49766e-08	2.6126e-06	1.97339e-08	8.95478e-07	4.50282e-06	7.83081e-07	5.11546e-06	1.43593e-06	9.89291e-09	0.000208916
metabinner_orig_93	8.57626e-05	0.000697432	0.000261095	0.000106741	1.08247e-05	1.16499e-05	0.00463017	0.000125868	0.000173367	0.00318392	0.00301452	0.000648609	2.67954e-06	0.000396545	4.25531e-05	0.000290805	0.264841	0.350019	0.05084	0.200576	0.00678236	1.31363e-07	0.000293911	0.0228711	0.0194042	6.60105e-05	0.000249593	0.00480571	0.000135347	2.96859e-06	7.35203e-05	0.000623977	1.15354e-05	6.1207e-07	0.000450466	1.09007e-06	0.000965371	0.00162205	0.000808468	0.0608727
metabinner_orig_957	0.00054514	0.00126025	0.0010823	0.0090009	0.00124325	0.00491548	0.0357065	0.000728805	0.0082903	0.00399597	0.0350343	0.00011824	0.00115983	0.0002621	0.000219735	4.02022e-05	0.152711	0.250768	0.0450406	0.118066	0.0506096	0.000284261	0.000409723	0.0287955	0.0190769	0.00342373	2.20433e-05	0.00767279	5.91982e-07	0.00242711	1.84469e-05	0.00221073	1.09839e-05	0.00028023	0.000510269	0.00121884	0.00164471	0.00260364	0.00265274	0.205939
metabinner_orig_971_sub	0.000429227	0.00135185	0.0104678	1.29613e-05	0.00266563	0.00123274	1.43103e-05	0.00291722	0.00137309	0.000464219	0.000304967	0.000161733	8.85014e-05	0.00273803	0.000590063	0.002029	0.028226	0.0431895	0.0133455	0.00985128	0.0209989	0.0229754	0.000164933	0.00652996	0.000356289	0.00281223	0.00126319	0.00243358	5.00979e-06	0.00636236	0.000320992	0.0261118	0.00235494	5.92429e-05	0.000465814	0.00764134	4.90662e-06	0.00055387	0.00902368	0.768108
metabinner_orig_997	0.022151	0.0357988	0.0837611	0.0162498	0.0179156	0.00496996	0.0126004	0.00121007	0.0002376	0.0137309	0.0179612	0.00692496	0.0048148	0.000385591	2.33648e-05	0.00488304	0.130023	0.211394	0.059981	0.0954465	0.00645032	0.000755112	0.00144814	0.0416699	0.0496099	0.00338125	0.000450299	0.00522265	0.00253631	0.000147891	0.00192276	0.0190404	0.000397392	0.00131003	0.00192321	0.000112392	0.00348177	0.00096185	0.000573646	0.118143

## Sheet: pearson_correlations
Var1	Var2	r_value	p_value	significance
Acid_grassland	Acidobacteriota	-0.215722	3.87613985330937e-06	***
Acid_grassland	Actinomycetota	-0.24314	1.77001978851621e-07	***
Acid_grassland	Alkalinity	-0.478417	0	***
Acid_grassland	altitude_m	0.562939	0	***
Acid_grassland	Ammonia_N_unionised	-0.0366091	0.442123
Acid_grassland	Ammoniacal_N	-0.120722	0.0109897	*
Acid_grassland	Arable_and_horticulture	-0.442499	0	***
Acid_grassland	Armatimonadota	0.0633335	0.179883
Acid_grassland	Bacillota	-0.0247908	0.599924
Acid_grassland	Bacillota_C	-0.0273796	0.562386
Acid_grassland	Bacteroidota	-0.0122864	0.794927
Acid_grassland	Bdellovibrionota	-0.0523001	0.26824
Acid_grassland	Bog	0.0367822	0.436356
Acid_grassland	Broadleaved_woodland	-0.32311	2.1493917756743e-12	***
Acid_grassland	Calcareous_grassland	-0.00517036	0.912905
Acid_grassland	Calcareous_pct	-0.203579	1.34768825836851e-05	***
Acid_grassland	Campylobacterota	-0.0290482	0.538804
Acid_grassland	catchment_area_sqkm	-0.0623174	0.186983
Acid_grassland	Chalk_pct	-0.189929	5.01842569482491e-05	***
Acid_grassland	Chlamydiota	-0.0495204	0.294543
Acid_grassland	Chloride	-0.119955	0.0159832	*
Acid_grassland	Chloroflexota	-0.0267036	0.572077
Acid_grassland	Conductivity	-0.355714	1.08801856413265e-14	***
Acid_grassland	Coniferous_woodland	-0.0403963	0.392606
Acid_grassland	Cyanobacteriota	0.379023	0	***
Acid_grassland	Deinococcota	0.00890638	0.850554
Acid_grassland	DO	0.189305	5.9694103495378e-05	***
Acid_grassland	DO_sat	0.197741	2.71169559256101e-05	***
Acid_grassland	DOC	-0.144948	0.00222562	**
Acid_grassland	DSM_Shade_Average	0.199568	2.00193922670344e-05	***
Acid_grassland	Eisenbacteria	0.208831	7.93223507722374e-06	***
Acid_grassland	Fen_marsh_and_swamp	-0.0824095	0.0807625
Acid_grassland	Freshwater	-0.110409	0.0191402	*
Acid_grassland	Gemmatimonadota	-0.00836662	0.859514
Acid_grassland	Heather	0.147605	0.00169132	**
Acid_grassland	Heather_grassland	-0.0359491	0.446824
Acid_grassland	Improved_grassland	-0.394914	0	***
Acid_grassland	Inland_rock	-0.00387268	0.934707
Acid_grassland	lat	0.177497	0.000153773	***
Acid_grassland	Littoral_rock	-0.0730331	0.121858
Acid_grassland	Littoral_sediment	-0.0438753	0.353099
Acid_grassland	Myxococcota	-0.112363	0.0171021	*
Acid_grassland	Neutral_grassland	-0.0890892	0.0589766
Acid_grassland	Nitrate_N	-0.42435	0	***
Acid_grassland	Nitrite_N	-0.293033	3.19987814023648e-10	***
Acid_grassland	Nitrospirota	-0.178601	0.000139625	***
Acid_grassland	Orthophosphate	-0.143889	0.00239923	**
Acid_grassland	Patescibacteria	0.187374	6.35511817317358e-05	***
Acid_grassland	Peat_pct	0.225269	1.38206815947228e-06	***
Acid_grassland	pH	-0.346946	5.28466159721575e-14	***
Acid_grassland	Planctomycetota	0.138408	0.00326017	**
Acid_grassland	Pseudomonadota	-0.159473	0.00068561	***
Acid_grassland	river_depth	0.0389177	0.410175
Acid_grassland	river_width	-0.0153291	0.745716
Acid_grassland	Salt_pct	-0.0346262	0.463735
Acid_grassland	Saltmarsh	-0.0370691	0.432784
Acid_grassland	Saltwater	-0.0424432	0.369048
Acid_grassland	Siliceous_pct	0.255541	3.85631673260889e-08	***
Acid_grassland	SiO2	-0.330612	1.0449419107772e-12	***
Acid_grassland	strahler_number	-0.0609142	0.197124
Acid_grassland	Suburban	-0.336494	2.24709140184132e-13	***
Acid_grassland	sum_WWTP_load_kg_sqkm	-0.123126	0.00893336	**
Acid_grassland	Supra_littoral_rock	0.148615	0.00157015	**
Acid_grassland	Supra_littoral_sediment	-0.0498969	0.290883
Acid_grassland	TN	-0.155038	0.0233013	*
Acid_grassland	TN_oxidised	-0.425165	0	***
Acid_grassland	TP	-0.144376	0.00380791	**
Acid_grassland	Urban	-0.272263	4.33763069906945e-09	***
Acid_grassland	Verrucomicrobiota	0.0105664	0.823124
Acid_grassland	Water_temp	-0.0925341	0.051355
Acidobacteriota	Acid_grassland	-0.215722	3.87613985330937e-06	***
Acidobacteriota	Actinomycetota	0.196633	2.66106279194211e-05	***
Acidobacteriota	Alkalinity	0.334945	4.49373871447278e-12	***
Acidobacteriota	altitude_m	-0.183791	8.80309838355853e-05	***
Acidobacteriota	Ammonia_N_unionised	-0.0279771	0.557002
Acidobacteriota	Ammoniacal_N	-0.0288851	0.544269
Acidobacteriota	Arable_and_horticulture	0.206271	1.02883797428177e-05	***
Acidobacteriota	Armatimonadota	-0.0393977	0.404421
Acidobacteriota	Bacillota	0.0653706	0.166253
Acidobacteriota	Bacillota_C	-0.0321063	0.496911
Acidobacteriota	Bacteroidota	-0.263658	1.36068301070935e-08	***
Acidobacteriota	Bdellovibrionota	-0.0329197	0.486066
Acidobacteriota	Bog	-0.107493	0.0225762	*
Acidobacteriota	Broadleaved_woodland	0.12539	0.00774361	**
Acidobacteriota	Calcareous_grassland	0.0436367	0.355726
Acidobacteriota	Calcareous_pct	0.191656	4.27076713986896e-05	***
Acidobacteriota	Campylobacterota	-0.0290214	0.539179
Acidobacteriota	catchment_area_sqkm	0.106256	0.0241869	*
Acidobacteriota	Chalk_pct	0.16148	0.000584772	***
Acidobacteriota	Chlamydiota	-0.0136147	0.77333
Acidobacteriota	Chloride	-0.00360106	0.942549
Acidobacteriota	Chloroflexota	0.0530912	0.261058
Acidobacteriota	Conductivity	0.188865	6.21468806447645e-05	***
Acidobacteriota	Coniferous_woodland	0.0187982	0.690855
Acidobacteriota	Cyanobacteriota	-0.298416	1.04336539408223e-10	***
Acidobacteriota	Deinococcota	-0.0646316	0.171105
Acidobacteriota	DO	-0.311799	1.82045489793836e-11	***
Acidobacteriota	DO_sat	-0.230771	8.85795753857721e-07	***
Acidobacteriota	DOC	-0.00549262	0.908223
Acidobacteriota	DSM_Shade_Average	-0.139039	0.00312038	**
Acidobacteriota	Eisenbacteria	0.0199423	0.673095
Acidobacteriota	Fen_marsh_and_swamp	0.0274339	0.56161
Acidobacteriota	Freshwater	0.277782	2.03936778575553e-09	***
Acidobacteriota	Gemmatimonadota	0.016626	0.725038
Acidobacteriota	Heather	-0.0366523	0.437979
Acidobacteriota	Heather_grassland	-0.0546803	0.247033
Acidobacteriota	Improved_grassland	-0.0129278	0.784477
Acidobacteriota	Inland_rock	-0.0454108	0.336489
Acidobacteriota	lat	0.00808555	0.864187
Acidobacteriota	Littoral_rock	0.0622824	0.187231
Acidobacteriota	Littoral_sediment	-0.0467332	0.322593
Acidobacteriota	Myxococcota	0.0979629	0.0377715	*
Acidobacteriota	Neutral_grassland	0.0622273	0.187622
Acidobacteriota	Nitrate_N	0.193712	4.05037201129943e-05	***
Acidobacteriota	Nitrite_N	0.169246	0.000346238	***
Acidobacteriota	Nitrospirota	0.192978	3.77079326217e-05	***
Acidobacteriota	Orthophosphate	0.0634452	0.182552
Acidobacteriota	Patescibacteria	-0.0457605	0.332778
Acidobacteriota	Peat_pct	-0.17355	0.000216085	***
Acidobacteriota	pH	0.113801	0.0164413	*
Acidobacteriota	Planctomycetota	0.00856488	0.856221
Acidobacteriota	Pseudomonadota	0.00886793	0.851192
Acidobacteriota	river_depth	-0.0594651	0.208012
Acidobacteriota	river_width	-0.00462767	0.922016
Acidobacteriota	Salt_pct	-0.017877	0.705279
Acidobacteriota	Saltmarsh	-0.0412195	0.383025
Acidobacteriota	Saltwater	-0.053344	0.258791
Acidobacteriota	Siliceous_pct	-0.246225	1.22075462627436e-07	***
Acidobacteriota	SiO2	0.230977	9.42796377412236e-07	***
Acidobacteriota	strahler_number	-0.0682841	0.148125
Acidobacteriota	Suburban	0.15905	0.0007088	***
Acidobacteriota	sum_WWTP_load_kg_sqkm	0.0738956	0.117502
Acidobacteriota	Supra_littoral_rock	-0.0572319	0.225632
Acidobacteriota	Supra_littoral_sediment	-0.0625381	0.185423
Acidobacteriota	TN	0.0585408	0.394162
Acidobacteriota	TN_oxidised	0.193695	4.05665226144158e-05	***
Acidobacteriota	TP	0.106082	0.0339234	*
Acidobacteriota	Urban	0.145484	0.00197432	**
Acidobacteriota	Verrucomicrobiota	0.0621112	0.188449
Acidobacteriota	Water_temp	0.287222	7.02743196967504e-10	***
Actinomycetota	Acid_grassland	-0.24314	1.77001978851621e-07	***
Actinomycetota	Acidobacteriota	0.196633	2.66106279194211e-05	***
Actinomycetota	Alkalinity	0.223477	5.59741174477324e-06	***
Actinomycetota	altitude_m	-0.259456	2.34380519437138e-08	***
Actinomycetota	Ammonia_N_unionised	-0.0420623	0.377129
Actinomycetota	Ammoniacal_N	0.00104116	0.982566
Actinomycetota	Arable_and_horticulture	0.214112	4.5916401822943e-06	***
Actinomycetota	Armatimonadota	-0.06976	0.139537
Actinomycetota	Bacillota	0.00136443	0.976974
Actinomycetota	Bacillota_C	-0.049489	0.294849
Actinomycetota	Bacteroidota	-0.203691	1.3327447258682e-05	***
Actinomycetota	Bdellovibrionota	-0.00808843	0.86414
Actinomycetota	Bog	-0.110284	0.0192783	*
Actinomycetota	Broadleaved_woodland	0.12298	0.00901575	**
Actinomycetota	Calcareous_grassland	-0.0615481	0.192494
Actinomycetota	Calcareous_pct	0.185513	7.53283173544617e-05	***
Actinomycetota	Campylobacterota	0.000157433	0.997343
Actinomycetota	catchment_area_sqkm	0.0815524	0.0839784
Actinomycetota	Chalk_pct	0.0190489	0.686948
Actinomycetota	Chlamydiota	-0.0148233	0.75383
Actinomycetota	Chloride	0.0305784	0.540476
Actinomycetota	Chloroflexota	-0.0258053	0.585079
Actinomycetota	Conductivity	0.178189	0.000160436	***
Actinomycetota	Coniferous_woodland	0.00195941	0.966937
Actinomycetota	Cyanobacteriota	-0.390171	0	***
Actinomycetota	Deinococcota	-0.00356013	0.939967
Actinomycetota	DO	-0.258488	3.28531624127493e-08	***
Actinomycetota	DO_sat	-0.211054	7.28208429290333e-06	***
Actinomycetota	DOC	0.19108	5.17074116377358e-05	***
Actinomycetota	DSM_Shade_Average	-0.074397	0.115027
Actinomycetota	Eisenbacteria	0.0356235	0.450953
Actinomycetota	Fen_marsh_and_swamp	0.153728	0.00106991	**
Actinomycetota	Freshwater	0.0171988	0.715967
Actinomycetota	Gemmatimonadota	0.0615871	0.192212
Actinomycetota	Heather	-0.0330345	0.484546
Actinomycetota	Heather_grassland	-0.088177	0.0616288
Actinomycetota	Improved_grassland	0.00416071	0.929863
Actinomycetota	Inland_rock	-0.0991363	0.0355243	*
Actinomycetota	lat	-0.036032	0.445776
Actinomycetota	Littoral_rock	-0.054406	0.249417
Actinomycetota	Littoral_sediment	-0.0760754	0.107038
Actinomycetota	Myxococcota	0.0960772	0.0416348	*
Actinomycetota	Neutral_grassland	0.102433	0.0298097	*
Actinomycetota	Nitrate_N	0.152133	0.0013195	**
Actinomycetota	Nitrite_N	0.127571	0.00717821	**
Actinomycetota	Nitrospirota	0.141937	0.00254561	**
Actinomycetota	Orthophosphate	0.170185	0.00032051	***
Actinomycetota	Patescibacteria	-0.0389439	0.40986
Actinomycetota	Peat_pct	-0.144578	0.0021079	**
Actinomycetota	pH	0.103136	0.0297896	*
Actinomycetota	Planctomycetota	0.0754378	0.11002
Actinomycetota	Pseudomonadota	0.0737946	0.118006
Actinomycetota	river_depth	-0.0135925	0.773689
Actinomycetota	river_width	0.0234169	0.620294
Actinomycetota	Salt_pct	-0.0355503	0.451885
Actinomycetota	Saltmarsh	-0.0630835	0.181611
Actinomycetota	Saltwater	0.0325872	0.490485
Actinomycetota	Siliceous_pct	-0.147033	0.0017637	**
Actinomycetota	SiO2	0.254342	6.11769714886634e-08	***
Actinomycetota	strahler_number	0.0116169	0.805872
Actinomycetota	Suburban	0.255175	4.03867264076041e-08	***
Actinomycetota	sum_WWTP_load_kg_sqkm	0.132931	0.00473408	**
Actinomycetota	Supra_littoral_rock	-0.0739059	0.117451
Actinomycetota	Supra_littoral_sediment	0.0100902	0.830972
Actinomycetota	TN	0.00257377	0.970142
Actinomycetota	TN_oxidised	0.152046	0.00132814	**
Actinomycetota	TP	0.189093	0.000142144	***
Actinomycetota	Urban	0.197118	2.53940218177817e-05	***
Actinomycetota	Verrucomicrobiota	-0.0650182	0.168554
Actinomycetota	Water_temp	0.193363	4.10111813773373e-05	***
Alkalinity	Acid_grassland	-0.478417	0	***
Alkalinity	Acidobacteriota	0.334945	4.49373871447278e-12	***
Alkalinity	Actinomycetota	0.223477	5.59741174477324e-06	***
Alkalinity	altitude_m	-0.48058	0	***
Alkalinity	Ammonia_N_unionised	0.00342626	0.945265
Alkalinity	Ammoniacal_N	0.0709534	0.154585
Alkalinity	Arable_and_horticulture	0.65113	0	***
Alkalinity	Armatimonadota	-0.0848877	0.0879834
Alkalinity	Bacillota	0.0145568	0.77024
Alkalinity	Bacillota_C	0.0521226	0.295369
Alkalinity	Bacteroidota	-0.179245	0.000288418	***
Alkalinity	Bdellovibrionota	-0.00560107	0.910529
Alkalinity	Bog	-0.235005	1.73654326074413e-06	***
Alkalinity	Broadleaved_woodland	-0.0455271	0.360792
Alkalinity	Calcareous_grassland	-0.0871509	0.0798096
Alkalinity	Calcareous_pct	0.333767	5.39079891836991e-12	***
Alkalinity	Campylobacterota	0.0312247	0.530925
Alkalinity	catchment_area_sqkm	0.00771922	0.876925
Alkalinity	Chalk_pct	0.355992	1.51878509768721e-13	***
Alkalinity	Chlamydiota	-0.00413691	0.933854
Alkalinity	Chloride	0.135417	0.00647743	**
Alkalinity	Chloroflexota	-0.0848254	0.0882175
Alkalinity	Conductivity	0.504147	0	***
Alkalinity	Coniferous_woodland	-0.274516	1.95782017264889e-08	***
Alkalinity	Cyanobacteriota	-0.425742	0	***
Alkalinity	Deinococcota	-0.0655629	0.187917
Alkalinity	DO	-0.202811	3.92770188910596e-05	***
Alkalinity	DO_sat	-0.149579	0.00254529	**
Alkalinity	DOC	-0.0936584	0.0599973
Alkalinity	DSM_Shade_Average	0.0229503	0.645158
Alkalinity	Eisenbacteria	-0.188337	0.000137471	***
Alkalinity	Fen_marsh_and_swamp	0.210424	1.95904594304519e-05	***
Alkalinity	Freshwater	0.0487478	0.327787
Alkalinity	Gemmatimonadota	0.0317717	0.523749
Alkalinity	Heather	-0.352907	2.53796983429311e-13	***
Alkalinity	Heather_grassland	-0.297931	9.55551193726478e-10	***
Alkalinity	Improved_grassland	0.0607202	0.222723
Alkalinity	Inland_rock	-0.087728	0.0778269
Alkalinity	lat	-0.1191	0.0164863	*
Alkalinity	Littoral_rock	0.122313	0.0137723	*
Alkalinity	Littoral_sediment	0.0706235	0.156001
Alkalinity	Myxococcota	0.147618	0.00290225	**
Alkalinity	Neutral_grassland	0.175238	0.000395372	***
Alkalinity	Nitrate_N	0.480395	0	***
Alkalinity	Nitrite_N	0.308863	2.22974305685852e-10	***
Alkalinity	Nitrospirota	0.14105	0.00445476	**
Alkalinity	Orthophosphate	0.0868142	0.0813634
Alkalinity	Patescibacteria	-0.122799	0.0133981	*
Alkalinity	Peat_pct	-0.293934	1.63184954438123e-09	***
Alkalinity	pH	0.375134	5.55111512312578e-15	***
Alkalinity	Planctomycetota	-0.101101	0.0419981	*
Alkalinity	Pseudomonadota	0.240287	9.95083424326637e-07	***
Alkalinity	river_depth	-0.0561589	0.2595
Alkalinity	river_width	-0.0135387	0.785906
Alkalinity	Salt_pct	0.052666	0.290356
Alkalinity	Saltmarsh	0.0522395	0.294286
Alkalinity	Saltwater	0.131891	0.00786827	**
Alkalinity	Siliceous_pct	-0.534203	0	***
Alkalinity	SiO2	0.28519	5.82973824769795e-09	***
Alkalinity	strahler_number	-0.0606845	0.222996
Alkalinity	Suburban	0.248417	4.11785950227284e-07	***
Alkalinity	sum_WWTP_load_kg_sqkm	0.0244312	0.623977
Alkalinity	Supra_littoral_rock	-0.143103	0.00390336	**
Alkalinity	Supra_littoral_sediment	-0.0392917	0.430351
Alkalinity	TN	0.130863	0.0559571
Alkalinity	TN_oxidised	0.480692	0	***
Alkalinity	TP	0.0806784	0.121852
Alkalinity	Urban	0.222222	6.33534003746661e-06	***
Alkalinity	Verrucomicrobiota	0.208283	2.3883980705186e-05	***
Alkalinity	Water_temp	0.17075	0.000558451	***
altitude_m	Acid_grassland	0.562939	0	***
altitude_m	Acidobacteriota	-0.183791	8.80309838355853e-05	***
altitude_m	Actinomycetota	-0.259456	2.34380519437138e-08	***
altitude_m	Alkalinity	-0.48058	0	***
altitude_m	Ammonia_N_unionised	-0.0587678	0.217019
altitude_m	Ammoniacal_N	-0.120771	0.0109572	*
altitude_m	Arable_and_horticulture	-0.512837	0	***
altitude_m	Armatimonadota	0.094222	0.045756	*
altitude_m	Bacillota	-0.05967	0.206447
altitude_m	Bacillota_C	-0.053415	0.258156
altitude_m	Bacteroidota	-0.0601059	0.203145
altitude_m	Bdellovibrionota	-0.0919951	0.0511499
altitude_m	Bog	0.61038	0	***
altitude_m	Broadleaved_woodland	-0.38075	0	***
altitude_m	Calcareous_grassland	-0.0399084	0.398352
altitude_m	Calcareous_pct	-0.221825	2.01555153012123e-06	***
altitude_m	Campylobacterota	-0.0636425	0.177763
altitude_m	catchment_area_sqkm	-0.13699	0.00359534	**
altitude_m	Chalk_pct	-0.249001	8.70119700735472e-08	***
altitude_m	Chlamydiota	-0.0602072	0.202383
altitude_m	Chloride	-0.177323	0.000347461	***
altitude_m	Chloroflexota	0.0621302	0.188313
altitude_m	Conductivity	-0.419487	0	***
altitude_m	Coniferous_woodland	-0.0348069	0.461405
altitude_m	Cyanobacteriota	0.473777	0	***
altitude_m	Deinococcota	0.0147055	0.755725
altitude_m	DO	0.253709	5.96500802085842e-08	***
altitude_m	DO_sat	0.222751	2.13595481790563e-06	***
altitude_m	DOC	0.102743	0.0306102	*
altitude_m	DSM_Shade_Average	0.219907	2.48046564843563e-06	***
altitude_m	Eisenbacteria	0.0972695	0.0391553	*
altitude_m	Fen_marsh_and_swamp	-0.155652	0.000923324	***
altitude_m	Freshwater	-0.20351	1.35707449175904e-05	***
altitude_m	Gemmatimonadota	0.197488	2.4503641538498e-05	***
altitude_m	Heather	0.21566	3.9016497430655e-06	***
altitude_m	Heather_grassland	0.170968	0.000268896	***
altitude_m	Improved_grassland	-0.297397	1.21515686402063e-10	***
altitude_m	Inland_rock	0.00105742	0.982154
altitude_m	lat	0.313449	1.02495789633394e-11	***
altitude_m	Littoral_rock	-0.108508	0.0213238	*
altitude_m	Littoral_sediment	-0.0740589	0.116692
altitude_m	Myxococcota	-0.141837	0.00256387	**
altitude_m	Neutral_grassland	-0.163629	0.000492232	***
altitude_m	Nitrate_N	-0.455361	0	***
altitude_m	Nitrite_N	-0.361218	4.2188474935756e-15	***
altitude_m	Nitrospirota	-0.158446	0.000743164	***
altitude_m	Orthophosphate	-0.183416	0.000103371	***
altitude_m	Patescibacteria	0.0659391	0.162592
altitude_m	Peat_pct	0.598045	0	***
altitude_m	pH	-0.279932	1.94506766248992e-09	***
altitude_m	Planctomycetota	0.122788	0.00912455	**
altitude_m	Pseudomonadota	-0.226276	1.23635073090433e-06	***
altitude_m	river_depth	-0.162896	0.00052214	***
altitude_m	river_width	-0.203185	1.40164808979382e-05	***
altitude_m	Salt_pct	-0.0240943	0.610213
altitude_m	Saltmarsh	-0.0692031	0.142731
altitude_m	Saltwater	-0.0804895	0.0881087
altitude_m	Siliceous_pct	0.128394	0.0063841	**
altitude_m	SiO2	-0.400227	0	***
altitude_m	strahler_number	-0.230957	7.3146110390887e-07	***
altitude_m	Suburban	-0.386599	0	***
altitude_m	sum_WWTP_load_kg_sqkm	-0.168285	0.000336386	***
altitude_m	Supra_littoral_rock	-0.0634171	0.179308
altitude_m	Supra_littoral_sediment	-0.0969493	0.0398086	*
altitude_m	TN	-0.0880899	0.199284
altitude_m	TN_oxidised	-0.456865	0	***
altitude_m	TP	-0.186859	0.000170842	***
altitude_m	Urban	-0.325399	1.47215573065296e-12	***
altitude_m	Verrucomicrobiota	-0.0483998	0.305619
altitude_m	Water_temp	-0.178534	0.000155714	***
Ammonia_N_unionised	Acid_grassland	-0.0366091	0.442123
Ammonia_N_unionised	Acidobacteriota	-0.0279771	0.557002
Ammonia_N_unionised	Actinomycetota	-0.0420623	0.377129
Ammonia_N_unionised	Alkalinity	0.00342626	0.945265
Ammonia_N_unionised	altitude_m	-0.0587678	0.217019
Ammonia_N_unionised	Ammoniacal_N	0.856288	0	***
Ammonia_N_unionised	Arable_and_horticulture	-0.0150363	0.752306
Ammonia_N_unionised	Armatimonadota	-0.00446263	0.925377
Ammonia_N_unionised	Bacillota	-0.00446972	0.925259
Ammonia_N_unionised	Bacillota_C	-0.000736829	0.987661
Ammonia_N_unionised	Bacteroidota	0.359749	5.55111512312578e-15	***
Ammonia_N_unionised	Bdellovibrionota	0.00260832	0.956343
Ammonia_N_unionised	Bog	-0.01903	0.689569
Ammonia_N_unionised	Broadleaved_woodland	0.0992411	0.0367943	*
Ammonia_N_unionised	Calcareous_grassland	0.0336205	0.480293
Ammonia_N_unionised	Calcareous_pct	0.0160146	0.736767
Ammonia_N_unionised	Campylobacterota	-0.00248085	0.958474
Ammonia_N_unionised	catchment_area_sqkm	0.00606715	0.898672
Ammonia_N_unionised	Chalk_pct	-0.0158412	0.739514
Ammonia_N_unionised	Chlamydiota	-0.000484806	0.991882
Ammonia_N_unionised	Chloride	0.87995	0	***
Ammonia_N_unionised	Chloroflexota	-0.00393188	0.934231
Ammonia_N_unionised	Conductivity	0.632619	0	***
Ammonia_N_unionised	Coniferous_woodland	-0.00293651	0.950856
Ammonia_N_unionised	Cyanobacteriota	-0.0541255	0.255612
Ammonia_N_unionised	Deinococcota	-0.0164496	0.729892
Ammonia_N_unionised	DO	-0.0106673	0.822841
Ammonia_N_unionised	DO_sat	0.0775161	0.103235
Ammonia_N_unionised	DOC	0.0234321	0.623211
Ammonia_N_unionised	DSM_Shade_Average	0.0735671	0.122073
Ammonia_N_unionised	Eisenbacteria	-0.0142056	0.765578
Ammonia_N_unionised	Fen_marsh_and_swamp	0.0320714	0.500762
Ammonia_N_unionised	Freshwater	0.00804375	0.865934
Ammonia_N_unionised	Gemmatimonadota	-0.0181086	0.703874
Ammonia_N_unionised	Heather	-0.0231017	0.62773
Ammonia_N_unionised	Heather_grassland	-0.0148553	0.755192
Ammonia_N_unionised	Improved_grassland	0.0404098	0.396175
Ammonia_N_unionised	Inland_rock	-0.00988788	0.835594
Ammonia_N_unionised	lat	-0.0535743	0.260491
Ammonia_N_unionised	Littoral_rock	-0.00622928	0.895979
Ammonia_N_unionised	Littoral_sediment	0.00124651	0.979128
Ammonia_N_unionised	Myxococcota	-0.0266197	0.576301
Ammonia_N_unionised	Neutral_grassland	-0.000355679	0.994044
Ammonia_N_unionised	Nitrate_N	-0.0103689	0.827718
Ammonia_N_unionised	Nitrite_N	0.0519355	0.275377
Ammonia_N_unionised	Nitrospirota	-0.0124479	0.793887
Ammonia_N_unionised	Orthophosphate	0.0195433	0.681648
Ammonia_N_unionised	Patescibacteria	-0.0172057	0.717994
Ammonia_N_unionised	Peat_pct	-0.0248493	0.601935
Ammonia_N_unionised	pH	0.0772474	0.104439
Ammonia_N_unionised	Planctomycetota	-0.0248616	0.601755
Ammonia_N_unionised	Pseudomonadota	-0.1233	0.00938371	**
Ammonia_N_unionised	river_depth	0.023442	0.622669
Ammonia_N_unionised	river_width	0.0150947	0.751375
Ammonia_N_unionised	Salt_pct	-0.00306948	0.948634
Ammonia_N_unionised	Saltmarsh	0.00119345	0.980016
Ammonia_N_unionised	Saltwater	0.000812248	0.986399
Ammonia_N_unionised	Siliceous_pct	0.00677408	0.88694
Ammonia_N_unionised	SiO2	-0.0385132	0.419793
Ammonia_N_unionised	strahler_number	0.0730749	0.124598
Ammonia_N_unionised	Suburban	0.0282584	0.553041
Ammonia_N_unionised	sum_WWTP_load_kg_sqkm	0.0101065	0.832013
Ammonia_N_unionised	Supra_littoral_rock	-0.00722017	0.87955
Ammonia_N_unionised	Supra_littoral_sediment	0.497046	0	***
Ammonia_N_unionised	TN	-0.0667323	0.331262
Ammonia_N_unionised	TN_oxidised	0.00109194	0.981716
Ammonia_N_unionised	TP	0.0109301	0.827701
Ammonia_N_unionised	Urban	0.00260796	0.956349
Ammonia_N_unionised	Verrucomicrobiota	-0.0209199	0.660576
Ammonia_N_unionised	Water_temp	0.0897772	0.0590169
Ammoniacal_N	Acid_grassland	-0.120722	0.0109897	*
Ammoniacal_N	Acidobacteriota	-0.0288851	0.544269
Ammoniacal_N	Actinomycetota	0.00104116	0.982566
Ammoniacal_N	Alkalinity	0.0709534	0.154585
Ammoniacal_N	altitude_m	-0.120771	0.0109572	*
Ammoniacal_N	Ammonia_N_unionised	0.856288	0	***
Ammoniacal_N	Arable_and_horticulture	0.064884	0.17281
Ammoniacal_N	Armatimonadota	-0.0175152	0.713142
Ammoniacal_N	Bacillota	-0.0086224	0.85639
Ammoniacal_N	Bacillota_C	0.0704997	0.138474
Ammoniacal_N	Bacteroidota	0.287516	7.04527325368076e-10	***
Ammoniacal_N	Bdellovibrionota	0.0718924	0.130829
Ammoniacal_N	Bog	-0.0677006	0.15487
Ammoniacal_N	Broadleaved_woodland	0.0742706	0.118534
Ammoniacal_N	Calcareous_grassland	0.0310158	0.51497
Ammoniacal_N	Calcareous_pct	0.0977896	0.0396524	*
Ammoniacal_N	Campylobacterota	0.0160894	0.735584
Ammoniacal_N	catchment_area_sqkm	0.0482631	0.310802
Ammoniacal_N	Chalk_pct	0.00557642	0.906829
Ammoniacal_N	Chlamydiota	0.0158886	0.738763
Ammoniacal_N	Chloride	0.855943	0	***
Ammoniacal_N	Chloroflexota	-0.0118174	0.804108
Ammoniacal_N	Conductivity	0.626437	0	***
Ammoniacal_N	Coniferous_woodland	-0.0322118	0.498888
Ammoniacal_N	Cyanobacteriota	-0.0891954	0.0606851
Ammoniacal_N	Deinococcota	-0.0186918	0.694807
Ammoniacal_N	DO	-0.0644044	0.176014
Ammoniacal_N	DO_sat	-0.0350903	0.461302
Ammoniacal_N	DOC	0.104004	0.0287942	*
Ammoniacal_N	DSM_Shade_Average	0.0799741	0.0927244
Ammoniacal_N	Eisenbacteria	-0.0388675	0.414464
Ammoniacal_N	Fen_marsh_and_swamp	0.0717017	0.131856
Ammoniacal_N	Freshwater	-0.00125174	0.979041
Ammoniacal_N	Gemmatimonadota	-0.0184801	0.698093
Ammoniacal_N	Heather	-0.0482752	0.31068
Ammoniacal_N	Heather_grassland	0.082349	0.0833999
Ammoniacal_N	Improved_grassland	0.030967	0.515631
Ammoniacal_N	Inland_rock	-0.0183375	0.70031
Ammoniacal_N	lat	-0.0307424	0.518682
Ammoniacal_N	Littoral_rock	0.048482	0.308609
Ammoniacal_N	Littoral_sediment	0.0582476	0.221124
Ammoniacal_N	Myxococcota	-0.0589717	0.215426
Ammoniacal_N	Neutral_grassland	0.0526044	0.269232
Ammoniacal_N	Nitrate_N	0.095767	0.0439465	*
Ammoniacal_N	Nitrite_N	0.24603	1.56684578422883e-07	***
Ammoniacal_N	Nitrospirota	0.0919723	0.0530609
Ammoniacal_N	Orthophosphate	0.100224	0.0349607	*
Ammoniacal_N	Patescibacteria	-0.029229	0.539485
Ammoniacal_N	Peat_pct	-0.0749846	0.115025
Ammoniacal_N	pH	0.0611962	0.198584
Ammoniacal_N	Planctomycetota	-0.0266131	0.576396
Ammoniacal_N	Pseudomonadota	-0.0970912	0.0410932	*
Ammoniacal_N	river_depth	0.02097	0.659815
Ammoniacal_N	river_width	0.0319679	0.502146
Ammoniacal_N	Salt_pct	-0.00329651	0.94484
Ammoniacal_N	Saltmarsh	0.0492309	0.301187
Ammoniacal_N	Saltwater	0.0250946	0.598353
Ammoniacal_N	Siliceous_pct	-0.0745755	0.117025
Ammoniacal_N	SiO2	0.0294212	0.537746
Ammoniacal_N	strahler_number	0.0789285	0.0970861
Ammoniacal_N	Suburban	0.0705329	0.138287
Ammoniacal_N	sum_WWTP_load_kg_sqkm	0.128959	0.00656856	**
Ammoniacal_N	Supra_littoral_rock	-0.028297	0.5525
Ammoniacal_N	Supra_littoral_sediment	0.423904	0	***
Ammoniacal_N	TN	-0.00522968	0.939375
Ammoniacal_N	TN_oxidised	0.106663	0.0247638	*
Ammoniacal_N	TP	0.0926964	0.0643446
Ammoniacal_N	Urban	0.0828336	0.0815937
Ammoniacal_N	Verrucomicrobiota	-0.0261458	0.583112
Ammoniacal_N	Water_temp	0.0523801	0.271282
Arable_and_horticulture	Acid_grassland	-0.442499	0	***
Arable_and_horticulture	Acidobacteriota	0.206271	1.02883797428177e-05	***
Arable_and_horticulture	Actinomycetota	0.214112	4.5916401822943e-06	***
Arable_and_horticulture	Alkalinity	0.65113	0	***
Arable_and_horticulture	altitude_m	-0.512837	0	***
Arable_and_horticulture	Ammonia_N_unionised	-0.0150363	0.752306
Arable_and_horticulture	Ammoniacal_N	0.064884	0.17281
Arable_and_horticulture	Armatimonadota	-0.0508461	0.281791
Arable_and_horticulture	Bacillota	-0.00538319	0.909335
Arable_and_horticulture	Bacillota_C	-0.00112252	0.981055
Arable_and_horticulture	Bacteroidota	-0.126134	0.00738498	**
Arable_and_horticulture	Bdellovibrionota	0.034547	0.464759
Arable_and_horticulture	Bog	-0.23124	7.08344261246552e-07	***
Arable_and_horticulture	Broadleaved_woodland	-0.0934042	0.0476784	*
Arable_and_horticulture	Calcareous_grassland	-0.0804766	0.0881599
Arable_and_horticulture	Calcareous_pct	0.22379	1.62640588241558e-06	***
Arable_and_horticulture	Campylobacterota	0.0162854	0.73045
Arable_and_horticulture	catchment_area_sqkm	0.0369398	0.434391
Arable_and_horticulture	Chalk_pct	0.401695	0	***
Arable_and_horticulture	Chlamydiota	0.0116157	0.805891
Arable_and_horticulture	Chloride	0.104874	0.0353257	*
Arable_and_horticulture	Chloroflexota	-0.0456604	0.333838
Arable_and_horticulture	Conductivity	0.46473	0	***
Arable_and_horticulture	Coniferous_woodland	-0.169249	0.000310491	***
Arable_and_horticulture	Cyanobacteriota	-0.368333	6.66133814775094e-16	***
Arable_and_horticulture	Deinococcota	-0.0704717	0.135535
Arable_and_horticulture	DO	-0.181111	0.000124409	***
Arable_and_horticulture	DO_sat	-0.209283	8.71699174886942e-06	***
Arable_and_horticulture	DOC	-0.0916944	0.0537859
Arable_and_horticulture	DSM_Shade_Average	-0.104154	0.0271528	*
Arable_and_horticulture	Eisenbacteria	-0.106827	0.0234308	*
Arable_and_horticulture	Fen_marsh_and_swamp	0.025424	0.590638
Arable_and_horticulture	Freshwater	0.0331833	0.48258
Arable_and_horticulture	Gemmatimonadota	0.0444284	0.347058
Arable_and_horticulture	Heather	-0.269216	6.5327498965928e-09	***
Arable_and_horticulture	Heather_grassland	-0.207535	9.05246610116706e-06	***
Arable_and_horticulture	Improved_grassland	-0.220198	2.40373368409763e-06	***
Arable_and_horticulture	Inland_rock	-0.106841	0.0234132	*
Arable_and_horticulture	lat	-0.0601501	0.202812
Arable_and_horticulture	Littoral_rock	0.160823	0.000616156	***
Arable_and_horticulture	Littoral_sediment	0.0954236	0.0430496	*
Arable_and_horticulture	Myxococcota	0.0864	0.0670782
Arable_and_horticulture	Neutral_grassland	-0.0845974	0.0730041
Arable_and_horticulture	Nitrate_N	0.675058	0	***
Arable_and_horticulture	Nitrite_N	0.423328	0	***
Arable_and_horticulture	Nitrospirota	0.241998	2.02831966333861e-07	***
Arable_and_horticulture	Orthophosphate	0.127446	0.00723533	**
Arable_and_horticulture	Patescibacteria	-0.0738509	0.117725
Arable_and_horticulture	Peat_pct	-0.26381	1.33407378477557e-08	***
Arable_and_horticulture	pH	0.202042	1.78985879237814e-05	***
Arable_and_horticulture	Planctomycetota	-0.0784146	0.0966418
Arable_and_horticulture	Pseudomonadota	0.217755	3.12409353853127e-06	***
Arable_and_horticulture	river_depth	-0.00877354	0.852758
Arable_and_horticulture	river_width	0.0448907	0.342059
Arable_and_horticulture	Salt_pct	0.0295125	0.532333
Arable_and_horticulture	Saltmarsh	0.0111464	0.813588
Arable_and_horticulture	Saltwater	0.181173	0.000111277	***
Arable_and_horticulture	Siliceous_pct	-0.417052	0	***
Arable_and_horticulture	SiO2	0.278563	2.6582742673753e-09	***
Arable_and_horticulture	strahler_number	-0.00267651	0.954848
Arable_and_horticulture	Suburban	0.141957	0.00254214	**
Arable_and_horticulture	sum_WWTP_load_kg_sqkm	0.104222	0.0270521	*
Arable_and_horticulture	Supra_littoral_rock	-0.0825495	0.0802469
Arable_and_horticulture	Supra_littoral_sediment	-0.0471457	0.318335
Arable_and_horticulture	TN	0.389882	3.51703977052864e-09	***
Arable_and_horticulture	TN_oxidised	0.67508	0	***
Arable_and_horticulture	TP	0.128202	0.0102694	*
Arable_and_horticulture	Urban	0.212165	5.62604707976533e-06	***
Arable_and_horticulture	Verrucomicrobiota	0.0481661	0.307962
Arable_and_horticulture	Water_temp	0.0605267	0.203036
Armatimonadota	Acid_grassland	0.0633335	0.179883
Armatimonadota	Acidobacteriota	-0.0393977	0.404421
Armatimonadota	Actinomycetota	-0.06976	0.139537
Armatimonadota	Alkalinity	-0.0848877	0.0879834
Armatimonadota	altitude_m	0.094222	0.045756	*
Armatimonadota	Ammonia_N_unionised	-0.00446263	0.925377
Armatimonadota	Ammoniacal_N	-0.0175152	0.713142
Armatimonadota	Arable_and_horticulture	-0.0508461	0.281791
Armatimonadota	Bacillota	-0.00461214	0.922276
Armatimonadota	Bacillota_C	-0.00360865	0.93915
Armatimonadota	Bacteroidota	-0.0611824	0.195155
Armatimonadota	Bdellovibrionota	-0.0149524	0.751757
Armatimonadota	Bog	-0.0152378	0.747178
Armatimonadota	Broadleaved_woodland	-0.0639784	0.175481
Armatimonadota	Calcareous_grassland	-0.0188987	0.689287
Armatimonadota	Calcareous_pct	-0.0665592	0.158667
Armatimonadota	Campylobacterota	-0.00396208	0.933204
Armatimonadota	catchment_area_sqkm	-0.0118202	0.802544
Armatimonadota	Chalk_pct	-0.0211999	0.65378
Armatimonadota	Chlamydiota	-0.00622764	0.895188
Armatimonadota	Chloride	-0.0136596	0.784565
Armatimonadota	Chloroflexota	-0.00291509	0.950828
Armatimonadota	Conductivity	-0.0477709	0.315219
Armatimonadota	Coniferous_woodland	-0.0213178	0.651981
Armatimonadota	Cyanobacteriota	0.208601	8.12068397504362e-06	***
Armatimonadota	Deinococcota	0.0222727	0.637484
Armatimonadota	DO	0.0441256	0.353607
Armatimonadota	DO_sat	0.0197341	0.678367
Armatimonadota	DOC	-0.0634124	0.182779
Armatimonadota	DSM_Shade_Average	0.101425	0.0314675	*
Armatimonadota	Eisenbacteria	-0.0136201	0.773243
Armatimonadota	Fen_marsh_and_swamp	-0.00925983	0.844697
Armatimonadota	Freshwater	-0.027444	0.561466
Armatimonadota	Gemmatimonadota	-0.0202551	0.668269
Armatimonadota	Heather	0.342623	7.68274333040608e-14	***
Armatimonadota	Heather_grassland	-0.0149669	0.751524
Armatimonadota	Improved_grassland	-0.083549	0.0766424
Armatimonadota	Inland_rock	-0.00953301	0.840176
Armatimonadota	lat	0.0600404	0.203638
Armatimonadota	Littoral_rock	-0.00818818	0.862481
Armatimonadota	Littoral_sediment	-0.00488671	0.917665
Armatimonadota	Myxococcota	-0.042171	0.37213
Armatimonadota	Neutral_grassland	-0.0098587	0.834793
Armatimonadota	Nitrate_N	-0.053471	0.261413
Armatimonadota	Nitrite_N	-0.0357407	0.453032
Armatimonadota	Nitrospirota	-0.022542	0.63342
Armatimonadota	Orthophosphate	-0.0177879	0.708878
Armatimonadota	Patescibacteria	-0.016991	0.719254
Armatimonadota	Peat_pct	0.212834	5.24793601508478e-06	***
Armatimonadota	pH	-0.285161	9.39893052276375e-10	***
Armatimonadota	Planctomycetota	-0.0264367	0.575926
Armatimonadota	Pseudomonadota	-0.125923	0.00748504	**
Armatimonadota	river_depth	-0.0391393	0.407513
Armatimonadota	river_width	-0.0348306	0.4611
Armatimonadota	Salt_pct	-0.00384234	0.935218
Armatimonadota	Saltmarsh	-0.00416462	0.929798
Armatimonadota	Saltwater	-0.00471661	0.920522
Armatimonadota	Siliceous_pct	-0.0188504	0.690039
Armatimonadota	SiO2	-0.0600317	0.208311
Armatimonadota	strahler_number	-0.0789898	0.0942126
Armatimonadota	Suburban	-0.0455767	0.334725
Armatimonadota	sum_WWTP_load_kg_sqkm	-0.014803	0.754157
Armatimonadota	Supra_littoral_rock	-0.00544794	0.908249
Armatimonadota	Supra_littoral_sediment	-0.00622785	0.895185
Armatimonadota	TN	-0.0104683	0.878993
Armatimonadota	TN_oxidised	-0.0535582	0.260635
Armatimonadota	TP	-0.020677	0.680127
Armatimonadota	Urban	-0.0335717	0.477466
Armatimonadota	Verrucomicrobiota	-0.0573198	0.224919
Armatimonadota	Water_temp	-0.0537335	0.258536
Bacillota	Acid_grassland	-0.0247908	0.599924
Bacillota	Acidobacteriota	0.0653706	0.166253
Bacillota	Actinomycetota	0.00136443	0.976974
Bacillota	Alkalinity	0.0145568	0.77024
Bacillota	altitude_m	-0.05967	0.206447
Bacillota	Ammonia_N_unionised	-0.00446972	0.925259
Bacillota	Ammoniacal_N	-0.0086224	0.85639
Bacillota	Arable_and_horticulture	-0.00538319	0.909335
Bacillota	Armatimonadota	-0.00461214	0.922276
Bacillota	Bacillota_C	-0.0019581	0.966959
Bacillota	Bacteroidota	-0.038211	0.418734
Bacillota	Bdellovibrionota	0.0327096	0.488855
Bacillota	Bog	-0.0196224	0.678042
Bacillota	Broadleaved_woodland	-0.0256399	0.587487
Bacillota	Calcareous_grassland	-0.0242151	0.608422
Bacillota	Calcareous_pct	0.0675107	0.152784
Bacillota	Campylobacterota	0.108265	0.0216175	*
Bacillota	catchment_area_sqkm	-0.00887454	0.851082
Bacillota	Chalk_pct	-0.0252415	0.593308
Bacillota	Chlamydiota	0.00467736	0.921181
Bacillota	Chloride	-0.0136185	0.785197
Bacillota	Chloroflexota	-0.00410389	0.930819
Bacillota	Conductivity	0.000947106	0.984123
Bacillota	Coniferous_woodland	0.00033747	0.994304
Bacillota	Cyanobacteriota	-0.0139923	0.767222
Bacillota	Deinococcota	-0.0244005	0.60568
Bacillota	DO	-0.0965154	0.0420809	*
Bacillota	DO_sat	-0.0978728	0.0392606	*
Bacillota	DOC	-0.0132344	0.781184
Bacillota	DSM_Shade_Average	0.0563435	0.232928
Bacillota	Eisenbacteria	0.00192939	0.967444
Bacillota	Fen_marsh_and_swamp	0.0131132	0.781464
Bacillota	Freshwater	-0.0245335	0.603715
Bacillota	Gemmatimonadota	-0.0186328	0.693436
Bacillota	Heather	-0.0133359	0.777849
Bacillota	Heather_grassland	-0.00892934	0.850174
Bacillota	Improved_grassland	0.0247869	0.599982
Bacillota	Inland_rock	-0.0123872	0.793282
Bacillota	lat	-0.0172222	0.715598
Bacillota	Littoral_rock	-0.0113896	0.809598
Bacillota	Littoral_sediment	-0.00676305	0.886236
Bacillota	Myxococcota	-0.00624349	0.894923
Bacillota	Neutral_grassland	0.158298	0.00075185	***
Bacillota	Nitrate_N	0.0161701	0.734308
Bacillota	Nitrite_N	0.110501	0.0200011	*
Bacillota	Nitrospirota	-0.0163317	0.729714
Bacillota	Orthophosphate	0.00243635	0.959218
Bacillota	Patescibacteria	0.0093553	0.843117
Bacillota	Peat_pct	-0.0247187	0.600985
Bacillota	pH	-0.011318	0.812021
Bacillota	Planctomycetota	-0.01625	0.731013
Bacillota	Pseudomonadota	-0.00269563	0.954526
Bacillota	river_depth	-0.0224005	0.635554
Bacillota	river_width	-0.0175014	0.711191
Bacillota	Salt_pct	-0.00535199	0.909858
Bacillota	Saltmarsh	-0.00573764	0.903393
Bacillota	Saltwater	-0.00648835	0.890827
Bacillota	Siliceous_pct	-0.0438963	0.352869
Bacillota	SiO2	-0.0114484	0.81053
Bacillota	strahler_number	0.0031748	0.946454
Bacillota	Suburban	0.00241259	0.959296
Bacillota	sum_WWTP_load_kg_sqkm	-0.0185372	0.69493
Bacillota	Supra_littoral_rock	-0.00757497	0.872688
Bacillota	Supra_littoral_sediment	0.00559054	0.905858
Bacillota	TN	0.00405706	0.95295
Bacillota	TN_oxidised	0.0169848	0.721463
Bacillota	TP	-0.00156637	0.975087
Bacillota	Urban	-0.0167128	0.723661
Bacillota	Verrucomicrobiota	0.0349653	0.459367
Bacillota	Water_temp	0.0707116	0.136844
Bacillota_C	Acid_grassland	-0.0273796	0.562386
Bacillota_C	Acidobacteriota	-0.0321063	0.496911
Bacillota_C	Actinomycetota	-0.049489	0.294849
Bacillota_C	Alkalinity	0.0521226	0.295369
Bacillota_C	altitude_m	-0.053415	0.258156
Bacillota_C	Ammonia_N_unionised	-0.000736829	0.987661
Bacillota_C	Ammoniacal_N	0.0704997	0.138474
Bacillota_C	Arable_and_horticulture	-0.00112252	0.981055
Bacillota_C	Armatimonadota	-0.00360865	0.93915
Bacillota_C	Bacillota	-0.0019581	0.966959
Bacillota_C	Bacteroidota	0.00161924	0.972675
Bacillota_C	Bdellovibrionota	-0.00312189	0.947345
Bacillota_C	Bog	-0.013304	0.778367
Bacillota_C	Broadleaved_woodland	0.0491476	0.298197
Bacillota_C	Calcareous_grassland	0.0225312	0.633583
Bacillota_C	Calcareous_pct	0.0560129	0.235685
Bacillota_C	Campylobacterota	0.259474	2.33836014995603e-08	***
Bacillota_C	catchment_area_sqkm	-0.00197386	0.966694
Bacillota_C	Chalk_pct	-0.0187026	0.692347
Bacillota_C	Chlamydiota	-0.000650118	0.989027
Bacillota_C	Chloride	0.162113	0.00109113	**
Bacillota_C	Chloroflexota	-0.00320915	0.945876
Bacillota_C	Conductivity	0.135639	0.00419272	**
Bacillota_C	Coniferous_woodland	-0.0162468	0.731064
Bacillota_C	Cyanobacteriota	0.00327163	0.944823
Bacillota_C	Deinococcota	-0.0206804	0.661731
Bacillota_C	DO	-0.202174	1.76693997344657e-05	***
Bacillota_C	DO_sat	-0.275886	3.37943184547385e-09	***
Bacillota_C	DOC	0.173183	0.000249782	***
Bacillota_C	DSM_Shade_Average	0.064098	0.174674
Bacillota_C	Eisenbacteria	-0.0103697	0.826363
Bacillota_C	Fen_marsh_and_swamp	0.00589393	0.900775
Bacillota_C	Freshwater	-0.0167845	0.722523
Bacillota_C	Gemmatimonadota	-0.0120406	0.798941
Bacillota_C	Heather	-0.0175278	0.710775
Bacillota_C	Heather_grassland	-0.0160007	0.734984
Bacillota_C	Improved_grassland	-0.0179506	0.704122
Bacillota_C	Inland_rock	-0.00315361	0.946811
Bacillota_C	lat	0.019627	0.677972
Bacillota_C	Littoral_rock	-0.00864977	0.854812
Bacillota_C	Littoral_sediment	-0.00273099	0.95393
Bacillota_C	Myxococcota	-0.0194582	0.680588
Bacillota_C	Neutral_grassland	0.0906471	0.0546655
Bacillota_C	Nitrate_N	-0.0249213	0.600882
Bacillota_C	Nitrite_N	0.0827444	0.0819237
Bacillota_C	Nitrospirota	-0.0200023	0.672167
Bacillota_C	Orthophosphate	0.129523	0.00633448	**
Bacillota_C	Patescibacteria	-0.0112384	0.812077
Bacillota_C	Peat_pct	-0.0179842	0.703595
Bacillota_C	pH	-0.048479	0.308091
Bacillota_C	Planctomycetota	-0.0207652	0.660431
Bacillota_C	Pseudomonadota	0.0287192	0.543415
Bacillota_C	river_depth	-0.0176608	0.708681
Bacillota_C	river_width	-0.0104421	0.82517
Bacillota_C	Salt_pct	-0.00315575	0.946775
Bacillota_C	Saltmarsh	0.697145	0	***
Bacillota_C	Saltwater	-0.0013761	0.976777
Bacillota_C	Siliceous_pct	-0.0394277	0.404063
Bacillota_C	SiO2	0.0521032	0.274919
Bacillota_C	strahler_number	0.00613319	0.896769
Bacillota_C	Suburban	0.0238414	0.613968
Bacillota_C	sum_WWTP_load_kg_sqkm	-0.00961258	0.838861
Bacillota_C	Supra_littoral_rock	-0.00580539	0.902258
Bacillota_C	Supra_littoral_sediment	-8.71615e-05	0.998529
Bacillota_C	TN	-0.0598556	0.383609
Bacillota_C	TN_oxidised	-0.0241396	0.612353
Bacillota_C	TP	0.103676	0.038208	*
Bacillota_C	Urban	0.0253297	0.592017
Bacillota_C	Verrucomicrobiota	-0.000277835	0.995311
Bacillota_C	Water_temp	0.0342853	0.471149
Bacteroidota	Acid_grassland	-0.0122864	0.794927
Bacteroidota	Acidobacteriota	-0.263658	1.36068301070935e-08	***
Bacteroidota	Actinomycetota	-0.203691	1.3327447258682e-05	***
Bacteroidota	Alkalinity	-0.179245	0.000288418	***
Bacteroidota	altitude_m	-0.0601059	0.203145
Bacteroidota	Ammonia_N_unionised	0.359749	5.55111512312578e-15	***
Bacteroidota	Ammoniacal_N	0.287516	7.04527325368076e-10	***
Bacteroidota	Arable_and_horticulture	-0.126134	0.00738498	**
Bacteroidota	Armatimonadota	-0.0611824	0.195155
Bacteroidota	Bacillota	-0.038211	0.418734
Bacteroidota	Bacillota_C	0.00161924	0.972675
Bacteroidota	Bdellovibrionota	0.1744	0.00020094	***
Bacteroidota	Bog	-0.0381129	0.419931
Bacteroidota	Broadleaved_woodland	0.132736	0.00479625	**
Bacteroidota	Calcareous_grassland	0.0541593	0.251572
Bacteroidota	Calcareous_pct	0.0125858	0.790044
Bacteroidota	Campylobacterota	-0.0352571	0.455627
Bacteroidota	catchment_area_sqkm	0.052101	0.270069
Bacteroidota	Chalk_pct	-0.0914016	0.0526738
Bacteroidota	Chlamydiota	0.104249	0.027013	*
Bacteroidota	Chloride	0.31453	1.05267572436674e-10	***
Bacteroidota	Chloroflexota	-0.0793704	0.0926328
Bacteroidota	Conductivity	0.190057	5.57185532223947e-05	***
Bacteroidota	Coniferous_woodland	0.0525542	0.265918
Bacteroidota	Cyanobacteriota	-0.0548713	0.245385
Bacteroidota	Deinococcota	0.0325135	0.491466
Bacteroidota	DO	0.192666	4.37700720476997e-05	***
Bacteroidota	DO_sat	0.164491	0.000501419	***
Bacteroidota	DOC	-0.0762351	0.109075
Bacteroidota	DSM_Shade_Average	0.0915686	0.0522413
Bacteroidota	Eisenbacteria	-0.0573691	0.224519
Bacteroidota	Fen_marsh_and_swamp	0.00457775	0.922854
Bacteroidota	Freshwater	-0.0380493	0.420708
Bacteroidota	Gemmatimonadota	-0.146099	0.00188802	**
Bacteroidota	Heather	-0.0378719	0.422879
Bacteroidota	Heather_grassland	-0.0529363	0.262453
Bacteroidota	Improved_grassland	0.188421	5.77102751813108e-05	***
Bacteroidota	Inland_rock	-0.00152789	0.974216
Bacteroidota	lat	-0.0187473	0.691649
Bacteroidota	Littoral_rock	-0.0872438	0.0644434
Bacteroidota	Littoral_sediment	0.0236878	0.616254
Bacteroidota	Myxococcota	-0.137278	0.00352463	**
Bacteroidota	Neutral_grassland	-0.0677953	0.151057
Bacteroidota	Nitrate_N	-0.0294555	0.536345
Bacteroidota	Nitrite_N	-0.0230148	0.629024
Bacteroidota	Nitrospirota	-0.17512	0.000188907	***
Bacteroidota	Orthophosphate	-0.0140505	0.768065
Bacteroidota	Patescibacteria	0.0644031	0.172626
Bacteroidota	Peat_pct	-0.0441791	0.349773
Bacteroidota	pH	0.198246	2.58368149248511e-05	***
Bacteroidota	Planctomycetota	-0.0566925	0.230042
Bacteroidota	Pseudomonadota	-0.301218	6.83824108449471e-11	***
Bacteroidota	river_depth	0.151125	0.00130259	**
Bacteroidota	river_width	0.121513	0.00987776	**
Bacteroidota	Salt_pct	0.00116898	0.980271
Bacteroidota	Saltmarsh	0.0242877	0.607348
Bacteroidota	Saltwater	0.00476326	0.919738
Bacteroidota	Siliceous_pct	0.0770962	0.102398
Bacteroidota	SiO2	-0.060772	0.202746
Bacteroidota	strahler_number	0.16924	0.000310741	***
Bacteroidota	Suburban	-0.0317031	0.502334
Bacteroidota	sum_WWTP_load_kg_sqkm	0.00549718	0.907423
Bacteroidota	Supra_littoral_rock	0.0517731	0.273099
Bacteroidota	Supra_littoral_sediment	0.245487	1.33482646491601e-07	***
Bacteroidota	TN	-0.0778703	0.256713
Bacteroidota	TN_oxidised	-0.0255423	0.591839
Bacteroidota	TP	-0.034487	0.491588
Bacteroidota	Urban	-0.0255998	0.588073
Bacteroidota	Verrucomicrobiota	-0.0185423	0.69485
Bacteroidota	Water_temp	-0.151328	0.00138324	**
Bdellovibrionota	Acid_grassland	-0.0523001	0.26824
Bdellovibrionota	Acidobacteriota	-0.0329197	0.486066
Bdellovibrionota	Actinomycetota	-0.00808843	0.86414
Bdellovibrionota	Alkalinity	-0.00560107	0.910529
Bdellovibrionota	altitude_m	-0.0919951	0.0511499
Bdellovibrionota	Ammonia_N_unionised	0.00260832	0.956343
Bdellovibrionota	Ammoniacal_N	0.0718924	0.130829
Bdellovibrionota	Arable_and_horticulture	0.034547	0.464759
Bdellovibrionota	Armatimonadota	-0.0149524	0.751757
Bdellovibrionota	Bacillota	0.0327096	0.488855
Bdellovibrionota	Bacillota_C	-0.00312189	0.947345
Bdellovibrionota	Bacteroidota	0.1744	0.00020094	***
Bdellovibrionota	Bog	-0.0336372	0.476607
Bdellovibrionota	Broadleaved_woodland	0.0401806	0.395141
Bdellovibrionota	Calcareous_grassland	0.00856748	0.856178
Bdellovibrionota	Calcareous_pct	0.0898817	0.0567498
Bdellovibrionota	Campylobacterota	-0.00259794	0.956172
Bdellovibrionota	catchment_area_sqkm	0.124689	0.00809605	**
Bdellovibrionota	Chalk_pct	-0.0422834	0.370855
Bdellovibrionota	Chlamydiota	0.27633	2.49148612851968e-09	***
Bdellovibrionota	Chloride	0.0197863	0.692097
Bdellovibrionota	Chloroflexota	-0.0120534	0.798731
Bdellovibrionota	Conductivity	0.0445177	0.349343
Bdellovibrionota	Coniferous_woodland	0.0447099	0.344008
Bdellovibrionota	Cyanobacteriota	-0.0821809	0.0816102
Bdellovibrionota	Deinococcota	0.0184831	0.695775
Bdellovibrionota	DO	0.0201498	0.671983
Bdellovibrionota	DO_sat	0.00190179	0.968125
Bdellovibrionota	DOC	0.0057812	0.903424
Bdellovibrionota	DSM_Shade_Average	0.0742495	0.115751
Bdellovibrionota	Eisenbacteria	-0.028858	0.541468
Bdellovibrionota	Fen_marsh_and_swamp	0.044503	0.346247
Bdellovibrionota	Freshwater	0.0485155	0.304462
Bdellovibrionota	Gemmatimonadota	-0.0526756	0.264814
Bdellovibrionota	Heather	-0.0322387	0.495137
Bdellovibrionota	Heather_grassland	2.84709574483283e-05	0.999519
Bdellovibrionota	Improved_grassland	-0.0201338	0.670139
Bdellovibrionota	Inland_rock	-0.0106909	0.821075
Bdellovibrionota	lat	0.00946295	0.841335
Bdellovibrionota	Littoral_rock	-0.0193808	0.681788
Bdellovibrionota	Littoral_sediment	-0.00233165	0.960661
Bdellovibrionota	Myxococcota	-0.0519596	0.271372
Bdellovibrionota	Neutral_grassland	-0.00618204	0.895951
Bdellovibrionota	Nitrate_N	0.0965057	0.042335	*
Bdellovibrionota	Nitrite_N	0.20341	1.60058690590326e-05	***
Bdellovibrionota	Nitrospirota	-0.00469954	0.920808
Bdellovibrionota	Orthophosphate	0.0496414	0.29717
Bdellovibrionota	Patescibacteria	-0.0193602	0.682108
Bdellovibrionota	Peat_pct	-0.053716	0.25548
Bdellovibrionota	pH	0.0836534	0.0782713
Bdellovibrionota	Planctomycetota	-0.0394112	0.404261
Bdellovibrionota	Pseudomonadota	-0.0695824	0.14055
Bdellovibrionota	river_depth	0.141025	0.00271525	**
Bdellovibrionota	river_width	0.139031	0.00312215	**
Bdellovibrionota	Salt_pct	-0.00665785	0.887994
Bdellovibrionota	Saltmarsh	-0.00418148	0.929514
Bdellovibrionota	Saltwater	-0.00360822	0.939157
Bdellovibrionota	Siliceous_pct	-0.0412489	0.382685
Bdellovibrionota	SiO2	0.017255	0.717834
Bdellovibrionota	strahler_number	0.161127	0.000601445	***
Bdellovibrionota	Suburban	0.117664	0.0124978	*
Bdellovibrionota	sum_WWTP_load_kg_sqkm	0.237429	3.47497672859021e-07	***
Bdellovibrionota	Supra_littoral_rock	-3.68282e-05	0.999378
Bdellovibrionota	Supra_littoral_sediment	-0.0115172	0.807506
Bdellovibrionota	TN	0.0837167	0.222602
Bdellovibrionota	TN_oxidised	0.0979156	0.0393971	*
Bdellovibrionota	TP	0.0464058	0.354597
Bdellovibrionota	Urban	0.20129	1.69085542123248e-05	***
Bdellovibrionota	Verrucomicrobiota	0.0315055	0.505003
Bdellovibrionota	Water_temp	-0.0352518	0.458731
Bog	Acid_grassland	0.0367822	0.436356
Bog	Acidobacteriota	-0.107493	0.0225762	*
Bog	Actinomycetota	-0.110284	0.0192783	*
Bog	Alkalinity	-0.235005	1.73654326074413e-06	***
Bog	altitude_m	0.61038	0	***
Bog	Ammonia_N_unionised	-0.01903	0.689569
Bog	Ammoniacal_N	-0.0677006	0.15487
Bog	Arable_and_horticulture	-0.23124	7.08344261246552e-07	***
Bog	Armatimonadota	-0.0152378	0.747178
Bog	Bacillota	-0.0196224	0.678042
Bog	Bacillota_C	-0.013304	0.778367
Bog	Bacteroidota	-0.0381129	0.419931
Bog	Bdellovibrionota	-0.0336372	0.476607
Bog	Broadleaved_woodland	-0.253359	5.07201582955474e-08	***
Bog	Calcareous_grassland	0.136686	0.00367105	**
Bog	Calcareous_pct	-0.15748	0.000801424	***
Bog	Campylobacterota	-0.0182717	0.699086
Bog	catchment_area_sqkm	-0.0281869	0.550915
Bog	Chalk_pct	-0.0977944	0.0381038	*
Bog	Chlamydiota	-0.0245486	0.603493
Bog	Chloride	-0.0863639	0.0833457
Bog	Chloroflexota	-0.0136743	0.772365
Bog	Conductivity	-0.158016	0.000834056	***
Bog	Coniferous_woodland	-0.0342628	0.468442
Bog	Cyanobacteriota	0.207279	9.29048342412919e-06	***
Bog	Deinococcota	-0.076107	0.106892
Bog	DO	0.13851	0.00345042	**
Bog	DO_sat	0.0920194	0.0526702
Bog	DOC	0.239585	3.34398368551092e-07	***
Bog	DSM_Shade_Average	0.173428	0.000218348	***
Bog	Eisenbacteria	-0.018268	0.699143
Bog	Fen_marsh_and_swamp	-0.0428097	0.364925
Bog	Freshwater	-0.0423203	0.370438
Bog	Gemmatimonadota	0.262589	1.56398844985972e-08	***
Bog	Heather	-0.04648	0.325224
Bog	Heather_grassland	0.0195513	0.679143
Bog	Improved_grassland	-0.327423	1.05071507050525e-12	***
Bog	Inland_rock	-0.0195245	0.679559
Bog	lat	0.291959	2.7148105985475e-10	***
Bog	Littoral_rock	-0.0377344	0.424565
Bog	Littoral_sediment	-0.0225203	0.633748
Bog	Myxococcota	0.00666366	0.887897
Bog	Neutral_grassland	-0.045586	0.334626
Bog	Nitrate_N	-0.237346	4.3301389052175e-07	***
Bog	Nitrite_N	-0.147728	0.00182295	**
Bog	Nitrospirota	-0.0608273	0.197765
Bog	Orthophosphate	-0.0738709	0.120535
Bog	Patescibacteria	-0.0143474	0.761491
Bog	Peat_pct	0.584867	0	***
Bog	pH	0.0439978	0.355005
Bog	Planctomycetota	0.0566994	0.229985
Bog	Pseudomonadota	-0.116091	0.0137336	*
Bog	river_depth	-0.00638658	0.892529
Bog	river_width	-0.0202598	0.668197
Bog	Salt_pct	-0.0106763	0.821314
Bog	Saltmarsh	-0.0191711	0.685047
Bog	Saltwater	-0.0217334	0.645655
Bog	Siliceous_pct	-0.0506408	0.283741
Bog	SiO2	-0.290919	4.75026240565057e-10	***
Bog	strahler_number	0.0380486	0.420716
Bog	Suburban	-0.185499	7.54215637388533e-05	***
Bog	sum_WWTP_load_kg_sqkm	-0.0588093	0.213079
Bog	Supra_littoral_rock	-0.0251237	0.595034
Bog	Supra_littoral_sediment	-0.0188165	0.690568
Bog	TN	-0.00924597	0.893033
Bog	TN_oxidised	-0.237653	4.17992811918566e-07	***
Bog	TP	-0.0752477	0.133
Bog	Urban	-0.131729	0.00512892	**
Bog	Verrucomicrobiota	0.0267633	0.571219
Bog	Water_temp	-0.129337	0.00635115	**
Broadleaved_woodland	Acid_grassland	-0.32311	2.1493917756743e-12	***
Broadleaved_woodland	Acidobacteriota	0.12539	0.00774361	**
Broadleaved_woodland	Actinomycetota	0.12298	0.00901575	**
Broadleaved_woodland	Alkalinity	-0.0455271	0.360792
Broadleaved_woodland	altitude_m	-0.38075	0	***
Broadleaved_woodland	Ammonia_N_unionised	0.0992411	0.0367943	*
Broadleaved_woodland	Ammoniacal_N	0.0742706	0.118534
Broadleaved_woodland	Arable_and_horticulture	-0.0934042	0.0476784	*
Broadleaved_woodland	Armatimonadota	-0.0639784	0.175481
Broadleaved_woodland	Bacillota	-0.0256399	0.587487
Broadleaved_woodland	Bacillota_C	0.0491476	0.298197
Broadleaved_woodland	Bacteroidota	0.132736	0.00479625	**
Broadleaved_woodland	Bdellovibrionota	0.0401806	0.395141
Broadleaved_woodland	Bog	-0.253359	5.07201582955474e-08	***
Broadleaved_woodland	Calcareous_grassland	-0.0465423	0.324576
Broadleaved_woodland	Calcareous_pct	-0.0821237	0.0818235
Broadleaved_woodland	Campylobacterota	0.0523349	0.267922
Broadleaved_woodland	catchment_area_sqkm	-0.0111272	0.813902
Broadleaved_woodland	Chalk_pct	0.117533	0.0125971	*
Broadleaved_woodland	Chlamydiota	0.0483086	0.306531
Broadleaved_woodland	Chloride	0.113068	0.0232035	*
Broadleaved_woodland	Chloroflexota	-0.057414	0.224156
Broadleaved_woodland	Conductivity	0.105023	0.0269081	*
Broadleaved_woodland	Coniferous_woodland	0.18444	8.30261728028692e-05	***
Broadleaved_woodland	Cyanobacteriota	-0.133956	0.0044192	**
Broadleaved_woodland	Deinococcota	0.0132313	0.779546
Broadleaved_woodland	DO	-0.147532	0.00182702	**
Broadleaved_woodland	DO_sat	-0.102457	0.0308887	*
Broadleaved_woodland	DOC	-0.0493791	0.299733
Broadleaved_woodland	DSM_Shade_Average	-0.240727	2.35873519383034e-07	***
Broadleaved_woodland	Eisenbacteria	0.0219736	0.64201
Broadleaved_woodland	Fen_marsh_and_swamp	-0.159131	0.000704284	***
Broadleaved_woodland	Freshwater	0.145784	0.00193179	**
Broadleaved_woodland	Gemmatimonadota	-0.130528	0.00555268	**
Broadleaved_woodland	Heather	-0.0720974	0.126724
Broadleaved_woodland	Heather_grassland	-0.17859	0.000139761	***
Broadleaved_woodland	Improved_grassland	0.291297	2.99026359229515e-10	***
Broadleaved_woodland	Inland_rock	0.0124248	0.792669
Broadleaved_woodland	lat	-0.388417	0	***
Broadleaved_woodland	Littoral_rock	-0.015544	0.742277
Broadleaved_woodland	Littoral_sediment	-0.00785697	0.867991
Broadleaved_woodland	Myxococcota	-0.0222924	0.637187
Broadleaved_woodland	Neutral_grassland	-0.165499	0.000422952	***
Broadleaved_woodland	Nitrate_N	0.0421154	0.376527
Broadleaved_woodland	Nitrite_N	0.0344354	0.469712
Broadleaved_woodland	Nitrospirota	0.0135839	0.773829
Broadleaved_woodland	Orthophosphate	0.0554642	0.244025
Broadleaved_woodland	Patescibacteria	-0.0602598	0.201988
Broadleaved_woodland	Peat_pct	-0.258966	2.49568297139291e-08	***
Broadleaved_woodland	pH	0.0751187	0.113965
Broadleaved_woodland	Planctomycetota	-0.0397014	0.400806
Broadleaved_woodland	Pseudomonadota	0.00571736	0.903733
Broadleaved_woodland	river_depth	0.0257085	0.586488
Broadleaved_woodland	river_width	0.0179202	0.704601
Broadleaved_woodland	Salt_pct	-0.00811687	0.863667
Broadleaved_woodland	Saltmarsh	0.0704943	0.135409
Broadleaved_woodland	Saltwater	-0.0864226	0.0670067
Broadleaved_woodland	Siliceous_pct	0.137208	0.00354165	**
Broadleaved_woodland	SiO2	0.29811	1.6766943389257e-10	***
Broadleaved_woodland	strahler_number	0.0255685	0.588528
Broadleaved_woodland	Suburban	0.332699	4.31210622764411e-13	***
Broadleaved_woodland	sum_WWTP_load_kg_sqkm	0.0530507	0.261423
Broadleaved_woodland	Supra_littoral_rock	0.000711372	0.987993
Broadleaved_woodland	Supra_littoral_sediment	0.188655	5.64754293375103e-05	***
Broadleaved_woodland	TN	-0.198793	0.00349739	**
Broadleaved_woodland	TN_oxidised	0.0433801	0.362351
Broadleaved_woodland	TP	0.0471961	0.346453
Broadleaved_woodland	Urban	0.145879	0.00191857	**
Broadleaved_woodland	Verrucomicrobiota	-0.0862174	0.0676601
Broadleaved_woodland	Water_temp	0.125373	0.00817454	**
Calcareous_grassland	Acid_grassland	-0.00517036	0.912905
Calcareous_grassland	Acidobacteriota	0.0436367	0.355726
Calcareous_grassland	Actinomycetota	-0.0615481	0.192494
Calcareous_grassland	Alkalinity	-0.0871509	0.0798096
Calcareous_grassland	altitude_m	-0.0399084	0.398352
Calcareous_grassland	Ammonia_N_unionised	0.0336205	0.480293
Calcareous_grassland	Ammoniacal_N	0.0310158	0.51497
Calcareous_grassland	Arable_and_horticulture	-0.0804766	0.0881599
Calcareous_grassland	Armatimonadota	-0.0188987	0.689287
Calcareous_grassland	Bacillota	-0.0242151	0.608422
Calcareous_grassland	Bacillota_C	0.0225312	0.633583
Calcareous_grassland	Bacteroidota	0.0541593	0.251572
Calcareous_grassland	Bdellovibrionota	0.00856748	0.856178
Calcareous_grassland	Bog	0.136686	0.00367105	**
Calcareous_grassland	Broadleaved_woodland	-0.0465423	0.324576
Calcareous_grassland	Calcareous_pct	-0.121642	0.00979929	**
Calcareous_grassland	Campylobacterota	-0.0227041	0.63098
Calcareous_grassland	catchment_area_sqkm	0.204554	1.22265875082128e-05	***
Calcareous_grassland	Chalk_pct	0.158057	0.000766137	***
Calcareous_grassland	Chlamydiota	-0.0178812	0.705213
Calcareous_grassland	Chloride	-0.0105895	0.832163
Calcareous_grassland	Chloroflexota	-0.01698	0.719428
Calcareous_grassland	Conductivity	-0.0195163	0.681722
Calcareous_grassland	Coniferous_woodland	-0.00716534	0.879519
Calcareous_grassland	Cyanobacteriota	-0.086131	0.0679366
Calcareous_grassland	Deinococcota	-0.0647761	0.170148
Calcareous_grassland	DO	0.0702961	0.139171
Calcareous_grassland	DO_sat	0.0851708	0.0729953
Calcareous_grassland	DOC	-0.0939342	0.0481694	*
Calcareous_grassland	DSM_Shade_Average	0.0605007	0.200187
Calcareous_grassland	Eisenbacteria	0.00258963	0.956312
Calcareous_grassland	Fen_marsh_and_swamp	-0.0475336	0.314365
Calcareous_grassland	Freshwater	0.110178	0.0193951	*
Calcareous_grassland	Gemmatimonadota	-0.0518683	0.272217
Calcareous_grassland	Heather	0.0536006	0.256503
Calcareous_grassland	Heather_grassland	0.0177268	0.707641
Calcareous_grassland	Improved_grassland	-0.101884	0.0307025	*
Calcareous_grassland	Inland_rock	0.0706364	0.134621
Calcareous_grassland	lat	0.0373638	0.429132
Calcareous_grassland	Littoral_rock	0.0325081	0.491538
Calcareous_grassland	Littoral_sediment	-0.0265326	0.574543
Calcareous_grassland	Myxococcota	0.0778642	0.0990125
Calcareous_grassland	Neutral_grassland	-0.0565139	0.231516
Calcareous_grassland	Nitrate_N	0.0546968	0.250621
Calcareous_grassland	Nitrite_N	0.0231643	0.626797
Calcareous_grassland	Nitrospirota	-0.000252331	0.995741
Calcareous_grassland	Orthophosphate	-0.0325874	0.493894
Calcareous_grassland	Patescibacteria	-0.0309239	0.512901
Calcareous_grassland	Peat_pct	0.032567	0.490753
Calcareous_grassland	pH	0.124969	0.00838434	**
Calcareous_grassland	Planctomycetota	-0.0381169	0.419882
Calcareous_grassland	Pseudomonadota	0.0351152	0.457444
Calcareous_grassland	river_depth	0.380087	0	***
Calcareous_grassland	river_width	0.383888	0	***
Calcareous_grassland	Salt_pct	-0.0220275	0.641194
Calcareous_grassland	Saltmarsh	-0.0231627	0.624095
Calcareous_grassland	Saltwater	-0.0270082	0.567701
Calcareous_grassland	Siliceous_pct	0.00154834	0.973871
Calcareous_grassland	SiO2	0.095006	0.0461547	*
Calcareous_grassland	strahler_number	0.213494	4.89890864874276e-06	***
Calcareous_grassland	Suburban	-0.00971317	0.837198
Calcareous_grassland	sum_WWTP_load_kg_sqkm	0.045953	0.330746
Calcareous_grassland	Supra_littoral_rock	-0.0270109	0.567663
Calcareous_grassland	Supra_littoral_sediment	0.06399	0.175403
Calcareous_grassland	TN	0.00795486	0.907898
Calcareous_grassland	TN_oxidised	0.055064	0.247449
Calcareous_grassland	TP	-0.0278134	0.579144
Calcareous_grassland	Urban	0.0185289	0.69506
Calcareous_grassland	Verrucomicrobiota	0.114778	0.0148467	*
Calcareous_grassland	Water_temp	-0.0223604	0.638431
Calcareous_pct	Acid_grassland	-0.203579	1.34768825836851e-05	***
Calcareous_pct	Acidobacteriota	0.191656	4.27076713986896e-05	***
Calcareous_pct	Actinomycetota	0.185513	7.53283173544617e-05	***
Calcareous_pct	Alkalinity	0.333767	5.39079891836991e-12	***
Calcareous_pct	altitude_m	-0.221825	2.01555153012123e-06	***
Calcareous_pct	Ammonia_N_unionised	0.0160146	0.736767
Calcareous_pct	Ammoniacal_N	0.0977896	0.0396524	*
Calcareous_pct	Arable_and_horticulture	0.22379	1.62640588241558e-06	***
Calcareous_pct	Armatimonadota	-0.0665592	0.158667
Calcareous_pct	Bacillota	0.0675107	0.152784
Calcareous_pct	Bacillota_C	0.0560129	0.235685
Calcareous_pct	Bacteroidota	0.0125858	0.790044
Calcareous_pct	Bdellovibrionota	0.0898817	0.0567498
Calcareous_pct	Bog	-0.15748	0.000801424	***
Calcareous_pct	Broadleaved_woodland	-0.0821237	0.0818235
Calcareous_pct	Calcareous_grassland	-0.121642	0.00979929	**
Calcareous_pct	Campylobacterota	-0.0154919	0.743109
Calcareous_pct	catchment_area_sqkm	0.101293	0.0316893	*
Calcareous_pct	Chalk_pct	-0.376473	0	***
Calcareous_pct	Chlamydiota	0.0657013	0.164115
Calcareous_pct	Chloride	0.0902123	0.070441
Calcareous_pct	Chloroflexota	0.0595418	0.207425
Calcareous_pct	Conductivity	0.293867	2.70750089015337e-10	***
Calcareous_pct	Coniferous_woodland	-0.0726089	0.124045
Calcareous_pct	Cyanobacteriota	-0.31589	6.94377888521558e-12	***
Calcareous_pct	Deinococcota	-0.0301492	0.523521
Calcareous_pct	DO	-0.0343121	0.470801
Calcareous_pct	DO_sat	-0.0371903	0.434385
Calcareous_pct	DOC	0.0805815	0.0902638
Calcareous_pct	DSM_Shade_Average	-0.0584146	0.216172
Calcareous_pct	Eisenbacteria	-0.00881759	0.852027
Calcareous_pct	Fen_marsh_and_swamp	0.108762	0.0210197	*
Calcareous_pct	Freshwater	0.0201834	0.669373
Calcareous_pct	Gemmatimonadota	-0.0290225	0.539164
Calcareous_pct	Heather	-0.0903946	0.0553459
Calcareous_pct	Heather_grassland	-0.042531	0.368058
Calcareous_pct	Improved_grassland	0.0819407	0.0825087
Calcareous_pct	Inland_rock	-0.0772796	0.101581
Calcareous_pct	lat	0.183271	9.22513030308103e-05	***
Calcareous_pct	Littoral_rock	-0.0749711	0.112244
Calcareous_pct	Littoral_sediment	-0.0964778	0.0407874	*
Calcareous_pct	Myxococcota	-0.0109056	0.817543
Calcareous_pct	Neutral_grassland	0.147985	0.00164479	**
Calcareous_pct	Nitrate_N	0.224346	1.8466858546784e-06	***
Calcareous_pct	Nitrite_N	0.185399	8.66417673730524e-05	***
Calcareous_pct	Nitrospirota	0.108145	0.0217639	*
Calcareous_pct	Orthophosphate	0.138196	0.00356287	**
Calcareous_pct	Patescibacteria	-0.0645026	0.171963
Calcareous_pct	Peat_pct	-0.295314	1.65661928619443e-10	***
Calcareous_pct	pH	0.355148	1.19904086659517e-14	***
Calcareous_pct	Planctomycetota	0.0358986	0.447463
Calcareous_pct	Pseudomonadota	0.139486	0.00302465	**
Calcareous_pct	river_depth	-0.0817378	0.0832741
Calcareous_pct	river_width	-0.00786144	0.867917
Calcareous_pct	Salt_pct	0.0414599	0.380254
Calcareous_pct	Saltmarsh	0.0812724	0.0850509
Calcareous_pct	Saltwater	-0.0307177	0.515717
Calcareous_pct	Siliceous_pct	-0.687453	0	***
Calcareous_pct	SiO2	0.0899801	0.0590192
Calcareous_pct	strahler_number	0.0676361	0.152021
Calcareous_pct	Suburban	0.215181	4.10402374217966e-06	***
Calcareous_pct	sum_WWTP_load_kg_sqkm	0.11941	0.0112418	*
Calcareous_pct	Supra_littoral_rock	-0.0828265	0.0792344
Calcareous_pct	Supra_littoral_sediment	0.0162298	0.731334
Calcareous_pct	TN	0.080048	0.243609
Calcareous_pct	TN_oxidised	0.224857	1.74700787458626e-06	***
Calcareous_pct	TP	0.127332	0.0108017	*
Calcareous_pct	Urban	0.157518	0.000799073	***
Calcareous_pct	Verrucomicrobiota	0.143053	0.00235147	**
Calcareous_pct	Water_temp	0.0232106	0.625716
Campylobacterota	Acid_grassland	-0.0290482	0.538804
Campylobacterota	Acidobacteriota	-0.0290214	0.539179
Campylobacterota	Actinomycetota	0.000157433	0.997343
Campylobacterota	Alkalinity	0.0312247	0.530925
Campylobacterota	altitude_m	-0.0636425	0.177763
Campylobacterota	Ammonia_N_unionised	-0.00248085	0.958474
Campylobacterota	Ammoniacal_N	0.0160894	0.735584
Campylobacterota	Arable_and_horticulture	0.0162854	0.73045
Campylobacterota	Armatimonadota	-0.00396208	0.933204
Campylobacterota	Bacillota	0.108265	0.0216175	*
Campylobacterota	Bacillota_C	0.259474	2.33836014995603e-08	***
Campylobacterota	Bacteroidota	-0.0352571	0.455627
Campylobacterota	Bdellovibrionota	-0.00259794	0.956172
Campylobacterota	Bog	-0.0182717	0.699086
Campylobacterota	Broadleaved_woodland	0.0523349	0.267922
Campylobacterota	Calcareous_grassland	-0.0227041	0.63098
Campylobacterota	Calcareous_pct	-0.0154919	0.743109
Campylobacterota	catchment_area_sqkm	-0.0118793	0.801578
Campylobacterota	Chalk_pct	-0.0240289	0.611183
Campylobacterota	Chlamydiota	-0.00361399	0.93906
Campylobacterota	Chloride	0.0376649	0.450827
Campylobacterota	Chloroflexota	-0.00355051	0.940128
Campylobacterota	Conductivity	0.0355201	0.455317
Campylobacterota	Coniferous_woodland	0.0745431	0.114314
Campylobacterota	Cyanobacteriota	-0.0464083	0.325972
Campylobacterota	Deinococcota	-0.0235156	0.61882
Campylobacterota	DO	-0.127537	0.00712819	**
Campylobacterota	DO_sat	-0.142115	0.00268781	**
Campylobacterota	DOC	0.0296265	0.533981
Campylobacterota	DSM_Shade_Average	-0.0159911	0.735137
Campylobacterota	Eisenbacteria	-0.0125653	0.790378
Campylobacterota	Fen_marsh_and_swamp	-0.00988429	0.834371
Campylobacterota	Freshwater	-0.00674374	0.886559
Campylobacterota	Gemmatimonadota	-0.00463956	0.921816
Campylobacterota	Heather	-0.0112311	0.812197
Campylobacterota	Heather_grassland	-0.0181009	0.701763
Campylobacterota	Improved_grassland	-0.00461427	0.922241
Campylobacterota	Inland_rock	-0.0112681	0.811591
Campylobacterota	lat	-0.0321008	0.496985
Campylobacterota	Littoral_rock	-0.00979665	0.835818
Campylobacterota	Littoral_sediment	-0.00445852	0.924857
Campylobacterota	Myxococcota	0.000751153	0.987322
Campylobacterota	Neutral_grassland	0.0106208	0.822227
Campylobacterota	Nitrate_N	-0.023651	0.619571
Campylobacterota	Nitrite_N	0.0578503	0.224295
Campylobacterota	Nitrospirota	-0.0245657	0.60324
Campylobacterota	Orthophosphate	0.0318418	0.503835
Campylobacterota	Patescibacteria	0.196299	2.74780176803269e-05	***
Campylobacterota	Peat_pct	-0.02696	0.568393
Campylobacterota	pH	-0.00535215	0.910459
Campylobacterota	Planctomycetota	-0.0184309	0.696593
Campylobacterota	Pseudomonadota	0.0785675	0.0959914
Campylobacterota	river_depth	-0.0189365	0.688698
Campylobacterota	river_width	-0.020796	0.659958
Campylobacterota	Salt_pct	-0.00460186	0.922449
Campylobacterota	Saltmarsh	0.181631	0.000106829	***
Campylobacterota	Saltwater	-0.00564241	0.904989
Campylobacterota	Siliceous_pct	0.0493464	0.296245
Campylobacterota	SiO2	0.00719692	0.880206
Campylobacterota	strahler_number	-0.00469274	0.920922
Campylobacterota	Suburban	-0.000221588	0.99626
Campylobacterota	sum_WWTP_load_kg_sqkm	-0.0176973	0.708105
Campylobacterota	Supra_littoral_rock	-0.00652259	0.890255
Campylobacterota	Supra_littoral_sediment	-0.00611641	0.89705
Campylobacterota	TN	-0.079748	0.245385
Campylobacterota	TN_oxidised	-0.0231123	0.627571
Campylobacterota	TP	0.0234585	0.639952
Campylobacterota	Urban	-0.00374885	0.936791
Campylobacterota	Verrucomicrobiota	0.0682415	0.148379
Campylobacterota	Water_temp	0.0513838	0.279971
catchment_area_sqkm	Acid_grassland	-0.0623174	0.186983
catchment_area_sqkm	Acidobacteriota	0.106256	0.0241869	*
catchment_area_sqkm	Actinomycetota	0.0815524	0.0839784
catchment_area_sqkm	Alkalinity	0.00771922	0.876925
catchment_area_sqkm	altitude_m	-0.13699	0.00359534	**
catchment_area_sqkm	Ammonia_N_unionised	0.00606715	0.898672
catchment_area_sqkm	Ammoniacal_N	0.0482631	0.310802
catchment_area_sqkm	Arable_and_horticulture	0.0369398	0.434391
catchment_area_sqkm	Armatimonadota	-0.0118202	0.802544
catchment_area_sqkm	Bacillota	-0.00887454	0.851082
catchment_area_sqkm	Bacillota_C	-0.00197386	0.966694
catchment_area_sqkm	Bacteroidota	0.052101	0.270069
catchment_area_sqkm	Bdellovibrionota	0.124689	0.00809605	**
catchment_area_sqkm	Bog	-0.0281869	0.550915
catchment_area_sqkm	Broadleaved_woodland	-0.0111272	0.813902
catchment_area_sqkm	Calcareous_grassland	0.204554	1.22265875082128e-05	***
catchment_area_sqkm	Calcareous_pct	0.101293	0.0316893	*
catchment_area_sqkm	Campylobacterota	-0.0118793	0.801578
catchment_area_sqkm	Chalk_pct	-0.0239059	0.613009
catchment_area_sqkm	Chlamydiota	0.0421834	0.371989
catchment_area_sqkm	Chloride	0.0227978	0.648175
catchment_area_sqkm	Chloroflexota	-0.0106096	0.822413
catchment_area_sqkm	Conductivity	0.0616244	0.194949
catchment_area_sqkm	Coniferous_woodland	0.00173938	0.970648
catchment_area_sqkm	Cyanobacteriota	-0.111228	0.0182615	*
catchment_area_sqkm	Deinococcota	-0.0299071	0.526862
catchment_area_sqkm	DO	-0.00813052	0.864349
catchment_area_sqkm	DO_sat	0.0076346	0.87255
catchment_area_sqkm	DOC	0.0162202	0.733515
catchment_area_sqkm	DSM_Shade_Average	0.126899	0.00703158	**
catchment_area_sqkm	Eisenbacteria	-0.0164211	0.728292
catchment_area_sqkm	Fen_marsh_and_swamp	-0.0283839	0.548134
catchment_area_sqkm	Freshwater	0.167672	0.000353867	***
catchment_area_sqkm	Gemmatimonadota	-0.00451309	0.92394
catchment_area_sqkm	Heather	-0.0329454	0.485725
catchment_area_sqkm	Heather_grassland	-0.0371955	0.431215
catchment_area_sqkm	Improved_grassland	0.00149376	0.974792
catchment_area_sqkm	Inland_rock	0.00902212	0.848636
catchment_area_sqkm	lat	0.034091	0.470677
catchment_area_sqkm	Littoral_rock	-0.00198557	0.966496
catchment_area_sqkm	Littoral_sediment	-0.0093919	0.842511
catchment_area_sqkm	Myxococcota	0.0212564	0.652917
catchment_area_sqkm	Neutral_grassland	-0.0318737	0.500035
catchment_area_sqkm	Nitrate_N	0.132695	0.00515175	**
catchment_area_sqkm	Nitrite_N	0.149662	0.00158353	**
catchment_area_sqkm	Nitrospirota	0.0481692	0.307931
catchment_area_sqkm	Orthophosphate	0.0443288	0.351939
catchment_area_sqkm	Patescibacteria	-0.0338749	0.473497
catchment_area_sqkm	Peat_pct	-0.0464654	0.325376
catchment_area_sqkm	pH	0.061947	0.192617
catchment_area_sqkm	Planctomycetota	-0.0191669	0.685112
catchment_area_sqkm	Pseudomonadota	-0.0101313	0.830294
catchment_area_sqkm	river_depth	0.514461	0	***
catchment_area_sqkm	river_width	0.660097	0	***
catchment_area_sqkm	Salt_pct	0.00578865	0.902538
catchment_area_sqkm	Saltmarsh	-0.0138619	0.76933
catchment_area_sqkm	Saltwater	-0.00179891	0.969644
catchment_area_sqkm	Siliceous_pct	-0.0718298	0.128142
catchment_area_sqkm	SiO2	0.0344592	0.470415
catchment_area_sqkm	strahler_number	0.396045	0	***
catchment_area_sqkm	Suburban	0.128705	0.00625632	**
catchment_area_sqkm	sum_WWTP_load_kg_sqkm	0.377309	0	***
catchment_area_sqkm	Supra_littoral_rock	-0.00952608	0.840291
catchment_area_sqkm	Supra_littoral_sediment	-0.00362126	0.938938
catchment_area_sqkm	TN	0.0787541	0.251337
catchment_area_sqkm	TN_oxidised	0.13337	0.00492735	**
catchment_area_sqkm	TP	0.0416546	0.406061
catchment_area_sqkm	Urban	0.370461	4.44089209850063e-16	***
catchment_area_sqkm	Verrucomicrobiota	0.0375636	0.426667
catchment_area_sqkm	Water_temp	0.026558	0.576754
Chalk_pct	Acid_grassland	-0.189929	5.01842569482491e-05	***
Chalk_pct	Acidobacteriota	0.16148	0.000584772	***
Chalk_pct	Actinomycetota	0.0190489	0.686948
Chalk_pct	Alkalinity	0.355992	1.51878509768721e-13	***
Chalk_pct	altitude_m	-0.249001	8.70119700735472e-08	***
Chalk_pct	Ammonia_N_unionised	-0.0158412	0.739514
Chalk_pct	Ammoniacal_N	0.00557642	0.906829
Chalk_pct	Arable_and_horticulture	0.401695	0	***
Chalk_pct	Armatimonadota	-0.0211999	0.65378
Chalk_pct	Bacillota	-0.0252415	0.593308
Chalk_pct	Bacillota_C	-0.0187026	0.692347
Chalk_pct	Bacteroidota	-0.0914016	0.0526738
Chalk_pct	Bdellovibrionota	-0.0422834	0.370855
Chalk_pct	Bog	-0.0977944	0.0381038	*
Chalk_pct	Broadleaved_woodland	0.117533	0.0125971	*
Chalk_pct	Calcareous_grassland	0.158057	0.000766137	***
Chalk_pct	Calcareous_pct	-0.376473	0	***
Chalk_pct	Campylobacterota	-0.0240289	0.611183
Chalk_pct	catchment_area_sqkm	-0.0239059	0.613009
Chalk_pct	Chlamydiota	-0.0185107	0.695345
Chalk_pct	Chloride	-0.041206	0.40938
Chalk_pct	Chloroflexota	-0.0189677	0.688212
Chalk_pct	Conductivity	0.0909463	0.0555021
Chalk_pct	Coniferous_woodland	-0.0699111	0.13868
Chalk_pct	Cyanobacteriota	-0.108146	0.0217637	*
Chalk_pct	Deinococcota	-0.0317703	0.501427
Chalk_pct	DO	-0.0970241	0.0410046	*
Chalk_pct	DO_sat	-0.0853377	0.0724333
Chalk_pct	DOC	-0.211993	6.77659351522308e-06	***
Chalk_pct	DSM_Shade_Average	0.0830274	0.0785066
Chalk_pct	Eisenbacteria	-0.0370316	0.43325
Chalk_pct	Fen_marsh_and_swamp	-0.0594862	0.20785
Chalk_pct	Freshwater	0.0463018	0.327084
Chalk_pct	Gemmatimonadota	-0.0128489	0.785761
Chalk_pct	Heather	-0.106041	0.0244767	*
Chalk_pct	Heather_grassland	-0.0895279	0.0577352
Chalk_pct	Improved_grassland	-0.154395	0.00101682	**
Chalk_pct	Inland_rock	-0.0597799	0.20561
Chalk_pct	lat	-0.136691	0.00366964	**
Chalk_pct	Littoral_rock	0.197485	2.45114371193456e-05	***
Chalk_pct	Littoral_sediment	0.182986	9.46433205726294e-05	***
Chalk_pct	Myxococcota	0.225079	1.41142388687676e-06	***
Chalk_pct	Neutral_grassland	-0.0633544	0.179738
Chalk_pct	Nitrate_N	0.358071	7.54951656745106e-15	***
Chalk_pct	Nitrite_N	0.179713	0.000143042	***
Chalk_pct	Nitrospirota	0.0701154	0.137527
Chalk_pct	Orthophosphate	0.0101181	0.831822
Chalk_pct	Patescibacteria	-0.0630994	0.181501
Chalk_pct	Peat_pct	-0.144207	0.00216492	**
Chalk_pct	pH	0.0668758	0.159497
Chalk_pct	Planctomycetota	-0.0459301	0.330987
Chalk_pct	Pseudomonadota	0.0232644	0.622574
Chalk_pct	river_depth	0.0336874	0.475949
Chalk_pct	river_width	0.0201689	0.669597
Chalk_pct	Salt_pct	-0.0246303	0.602288
Chalk_pct	Saltmarsh	-0.0250943	0.595465
Chalk_pct	Saltwater	-0.0301996	0.522827
Chalk_pct	Siliceous_pct	-0.253286	5.11868665231674e-08	***
Chalk_pct	SiO2	0.268395	1.03021553510274e-08	***
Chalk_pct	strahler_number	-0.123595	0.00867446	**
Chalk_pct	Suburban	0.133822	0.00445943	**
Chalk_pct	sum_WWTP_load_kg_sqkm	-0.0177507	0.707265
Chalk_pct	Supra_littoral_rock	-0.0349105	0.460071
Chalk_pct	Supra_littoral_sediment	-0.0399205	0.39821
Chalk_pct	TN	0.14823	0.0301812	*
Chalk_pct	TN_oxidised	0.35775	7.99360577730113e-15	***
Chalk_pct	TP	0.0222185	0.657741
Chalk_pct	Urban	0.0970444	0.0396136	*
Chalk_pct	Verrucomicrobiota	0.0230426	0.625894
Chalk_pct	Water_temp	0.0579361	0.223083
Chlamydiota	Acid_grassland	-0.0495204	0.294543
Chlamydiota	Acidobacteriota	-0.0136147	0.77333
Chlamydiota	Actinomycetota	-0.0148233	0.75383
Chlamydiota	Alkalinity	-0.00413691	0.933854
Chlamydiota	altitude_m	-0.0602072	0.202383
Chlamydiota	Ammonia_N_unionised	-0.000484806	0.991882
Chlamydiota	Ammoniacal_N	0.0158886	0.738763
Chlamydiota	Arable_and_horticulture	0.0116157	0.805891
Chlamydiota	Armatimonadota	-0.00622764	0.895188
Chlamydiota	Bacillota	0.00467736	0.921181
Chlamydiota	Bacillota_C	-0.000650118	0.989027
Chlamydiota	Bacteroidota	0.104249	0.027013	*
Chlamydiota	Bdellovibrionota	0.27633	2.49148612851968e-09	***
Chlamydiota	Bog	-0.0245486	0.603493
Chlamydiota	Broadleaved_woodland	0.0483086	0.306531
Chlamydiota	Calcareous_grassland	-0.0178812	0.705213
Chlamydiota	Calcareous_pct	0.0657013	0.164115
Chlamydiota	Campylobacterota	-0.00361399	0.93906
Chlamydiota	catchment_area_sqkm	0.0421834	0.371989
Chlamydiota	Chalk_pct	-0.0185107	0.695345
Chlamydiota	Chloride	0.00361557	0.942318
Chlamydiota	Chloroflexota	-0.00440505	0.925756
Chlamydiota	Conductivity	0.0241343	0.612027
Chlamydiota	Coniferous_woodland	-0.0130472	0.782537
Chlamydiota	Cyanobacteriota	-0.0492874	0.296824
Chlamydiota	Deinococcota	0.0320341	0.49788
Chlamydiota	DO	-0.0673211	0.156731
Chlamydiota	DO_sat	-0.0348275	0.46416
Chlamydiota	DOC	-0.000805407	0.986513
Chlamydiota	DSM_Shade_Average	0.0549672	0.244559
Chlamydiota	Eisenbacteria	-0.0178262	0.706078
Chlamydiota	Fen_marsh_and_swamp	-0.00693347	0.883389
Chlamydiota	Freshwater	0.000815001	0.986245
Chlamydiota	Gemmatimonadota	-0.024163	0.609194
Chlamydiota	Heather	-0.0314308	0.506013
Chlamydiota	Heather_grassland	-0.0248361	0.599257
Chlamydiota	Improved_grassland	0.056342	0.232941
Chlamydiota	Inland_rock	-0.0137336	0.771405
Chlamydiota	lat	-0.056472	0.231862
Chlamydiota	Littoral_rock	-0.012057	0.798672
Chlamydiota	Littoral_sediment	0.000773544	0.986944
Chlamydiota	Myxococcota	-0.0249894	0.597004
Chlamydiota	Neutral_grassland	-0.00781014	0.868771
Chlamydiota	Nitrate_N	0.0688973	0.147689
Chlamydiota	Nitrite_N	0.129956	0.00615956	**
Chlamydiota	Nitrospirota	0.0300566	0.524798
Chlamydiota	Orthophosphate	0.134217	0.00465824	**
Chlamydiota	Patescibacteria	-0.0221608	0.639176
Chlamydiota	Peat_pct	-0.036169	0.444047
Chlamydiota	pH	0.0324448	0.495298
Chlamydiota	Planctomycetota	0.00113336	0.980872
Chlamydiota	Pseudomonadota	-0.112464	0.0170017	*
Chlamydiota	river_depth	0.0771948	0.101958
Chlamydiota	river_width	0.0714294	0.130288
Chlamydiota	Salt_pct	-0.00216254	0.963512
Chlamydiota	Saltmarsh	-0.00270276	0.954406
Chlamydiota	Saltwater	-0.00127996	0.978399
Chlamydiota	Siliceous_pct	-0.041103	0.384372
Chlamydiota	SiO2	0.0636962	0.181817
Chlamydiota	strahler_number	0.0961464	0.0414875	*
Chlamydiota	Suburban	0.0504271	0.28578
Chlamydiota	sum_WWTP_load_kg_sqkm	0.103762	0.0277392	*
Chlamydiota	Supra_littoral_rock	-0.0101546	0.829909
Chlamydiota	Supra_littoral_sediment	0.000264416	0.995537
Chlamydiota	TN	0.0541257	0.430854
Chlamydiota	TN_oxidised	0.0696779	0.143143
Chlamydiota	TP	0.13477	0.00694876	**
Chlamydiota	Urban	0.0528281	0.263432
Chlamydiota	Verrucomicrobiota	0.0447951	0.343088
Chlamydiota	Water_temp	0.0821548	0.0837817
Chloride	Acid_grassland	-0.119955	0.0159832	*
Chloride	Acidobacteriota	-0.00360106	0.942549
Chloride	Actinomycetota	0.0305784	0.540476
Chloride	Alkalinity	0.135417	0.00647743	**
Chloride	altitude_m	-0.177323	0.000347461	***
Chloride	Ammonia_N_unionised	0.87995	0	***
Chloride	Ammoniacal_N	0.855943	0	***
Chloride	Arable_and_horticulture	0.104874	0.0353257	*
Chloride	Armatimonadota	-0.0136596	0.784565
Chloride	Bacillota	-0.0136185	0.785197
Chloride	Bacillota_C	0.162113	0.00109113	**
Chloride	Bacteroidota	0.31453	1.05267572436674e-10	***
Chloride	Bdellovibrionota	0.0197863	0.692097
Chloride	Bog	-0.0863639	0.0833457
Chloride	Broadleaved_woodland	0.113068	0.0232035	*
Chloride	Calcareous_grassland	-0.0105895	0.832163
Chloride	Calcareous_pct	0.0902123	0.070441
Chloride	Campylobacterota	0.0376649	0.450827
Chloride	catchment_area_sqkm	0.0227978	0.648175
Chloride	Chalk_pct	-0.041206	0.40938
Chloride	Chlamydiota	0.00361557	0.942318
Chloride	Chloroflexota	-0.0134752	0.787402
Chloride	Conductivity	0.842667	0	***
Chloride	Coniferous_woodland	-0.0456335	0.360866
Chloride	Cyanobacteriota	-0.146622	0.00317526	**
Chloride	Deinococcota	-0.0437435	0.381119
Chloride	DO	-0.103735	0.0373769	*
Chloride	DO_sat	-0.0238914	0.632511
Chloride	DOC	0.146926	0.00314993	**
Chloride	DSM_Shade_Average	0.143219	0.00396364	**
Chloride	Eisenbacteria	-0.0426745	0.392876
Chloride	Fen_marsh_and_swamp	0.162792	0.00103884	**
Chloride	Freshwater	0.0826799	0.0974244
Chloride	Gemmatimonadota	-0.0262735	0.598965
Chloride	Heather	-0.0655836	0.188877
Chloride	Heather_grassland	-0.00831724	0.867802
Chloride	Improved_grassland	-0.0208879	0.675899
Chloride	Inland_rock	-0.0501676	0.315084
Chloride	lat	-0.0743997	0.135964
Chloride	Littoral_rock	0.0437987	0.380518
Chloride	Littoral_sediment	-0.00328452	0.947591
Chloride	Myxococcota	-0.038981	0.435153
Chloride	Neutral_grassland	0.0365388	0.464488
Chloride	Nitrate_N	0.0326248	0.514232
Chloride	Nitrite_N	0.175952	0.000393319	***
Chloride	Nitrospirota	0.0521025	0.296759
Chloride	Orthophosphate	0.110582	0.0266192	*
Chloride	Patescibacteria	-0.0603224	0.226931
Chloride	Peat_pct	-0.0305064	0.54143
Chloride	pH	0.0486698	0.329768
Chloride	Planctomycetota	-0.020418	0.682791
Chloride	Pseudomonadota	-0.0684614	0.170159
Chloride	river_depth	0.0496687	0.319926
Chloride	river_width	0.0576015	0.24862
Chloride	Salt_pct	-0.00351455	0.943927
Chloride	Saltmarsh	0.123458	0.0131309	*
Chloride	Saltwater	0.204307	3.59039418320606e-05	***
Chloride	Siliceous_pct	-0.0559936	0.262095
Chloride	SiO2	-0.0053103	0.915471
Chloride	strahler_number	0.105324	0.0345427	*
Chloride	Suburban	0.130499	0.00872016	**
Chloride	sum_WWTP_load_kg_sqkm	0.0963529	0.0532654
Chloride	Supra_littoral_rock	-0.0284296	0.569314
Chloride	Supra_littoral_sediment	0.614008	0	***
Chloride	TN	-0.0623582	0.364004
Chloride	TN_oxidised	0.0440268	0.378636
Chloride	TP	0.0980081	0.0603471
Chloride	Urban	0.116364	0.0194558	*
Chloride	Verrucomicrobiota	-0.0323753	0.516933
Chloride	Water_temp	0.140143	0.0048244	**
Chloroflexota	Acid_grassland	-0.0267036	0.572077
Chloroflexota	Acidobacteriota	0.0530912	0.261058
Chloroflexota	Actinomycetota	-0.0258053	0.585079
Chloroflexota	Alkalinity	-0.0848254	0.0882175
Chloroflexota	altitude_m	0.0621302	0.188313
Chloroflexota	Ammonia_N_unionised	-0.00393188	0.934231
Chloroflexota	Ammoniacal_N	-0.0118174	0.804108
Chloroflexota	Arable_and_horticulture	-0.0456604	0.333838
Chloroflexota	Armatimonadota	-0.00291509	0.950828
Chloroflexota	Bacillota	-0.00410389	0.930819
Chloroflexota	Bacillota_C	-0.00320915	0.945876
Chloroflexota	Bacteroidota	-0.0793704	0.0926328
Chloroflexota	Bdellovibrionota	-0.0120534	0.798731
Chloroflexota	Bog	-0.0136743	0.772365
Chloroflexota	Broadleaved_woodland	-0.057414	0.224156
Chloroflexota	Calcareous_grassland	-0.01698	0.719428
Chloroflexota	Calcareous_pct	0.0595418	0.207425
Chloroflexota	Campylobacterota	-0.00355051	0.940128
Chloroflexota	catchment_area_sqkm	-0.0106096	0.822413
Chloroflexota	Chalk_pct	-0.0189677	0.688212
Chloroflexota	Chlamydiota	-0.00440505	0.925756
Chloroflexota	Chloride	-0.0134752	0.787402
Chloroflexota	Conductivity	-0.042282	0.374098
Chloroflexota	Coniferous_woodland	0.00119419	0.979846
Chloroflexota	Cyanobacteriota	-0.0475954	0.313736
Chloroflexota	Deinococcota	-0.0178697	0.705394
Chloroflexota	DO	0.0465155	0.328119
Chloroflexota	DO_sat	0.0135777	0.775409
Chloroflexota	DOC	0.0841129	0.0769766
Chloroflexota	DSM_Shade_Average	-0.0825154	0.0803724
Chloroflexota	Eisenbacteria	-0.0101995	0.829169
Chloroflexota	Fen_marsh_and_swamp	-0.0083088	0.860475
Chloroflexota	Freshwater	-0.0246709	0.60169
Chloroflexota	Gemmatimonadota	-0.0189025	0.689228
Chloroflexota	Heather	0.366124	8.88178419700125e-16	***
Chloroflexota	Heather_grassland	0.129685	0.00586887	**
Chloroflexota	Improved_grassland	-0.0749622	0.112286
Chloroflexota	Inland_rock	-0.00856312	0.85625
Chloroflexota	lat	0.0587525	0.213523
Chloroflexota	Littoral_rock	-0.00732741	0.876815
Chloroflexota	Littoral_sediment	-0.00437614	0.926242
Chloroflexota	Myxococcota	-0.0157869	0.738395
Chloroflexota	Neutral_grassland	-0.00885202	0.851456
Chloroflexota	Nitrate_N	-0.050801	0.286015
Chloroflexota	Nitrite_N	-0.0317225	0.505435
Chloroflexota	Nitrospirota	-0.0202987	0.667598
Chloroflexota	Orthophosphate	-0.0160539	0.736145
Chloroflexota	Patescibacteria	-0.0158294	0.737717
Chloroflexota	Peat_pct	-0.0201711	0.669564
Chloroflexota	pH	-0.157861	0.000844077	***
Chloroflexota	Planctomycetota	-0.0254167	0.590744
Chloroflexota	Pseudomonadota	0.112775	0.0166975	*
Chloroflexota	river_depth	-0.0576683	0.222108
Chloroflexota	river_width	-0.040136	0.395665
Chloroflexota	Salt_pct	-0.00343628	0.942051
Chloroflexota	Saltmarsh	-0.0037313	0.937086
Chloroflexota	Saltwater	-0.00422323	0.928812
Chloroflexota	Siliceous_pct	-0.0420526	0.373475
Chloroflexota	SiO2	-0.0633442	0.184249
Chloroflexota	strahler_number	-0.0340732	0.470909
Chloroflexota	Suburban	-0.0355148	0.452337
Chloroflexota	sum_WWTP_load_kg_sqkm	-0.0133051	0.778348
Chloroflexota	Supra_littoral_rock	-0.00488203	0.917744
Chloroflexota	Supra_littoral_sediment	-0.00558263	0.905991
Chloroflexota	TN	0.0412689	0.548218
Chloroflexota	TN_oxidised	-0.050865	0.285407
Chloroflexota	TP	-0.0179204	0.720856
Chloroflexota	Urban	-0.0301554	0.523436
Chloroflexota	Verrucomicrobiota	-0.0461309	0.328875
Chloroflexota	Water_temp	-0.061333	0.197072
Conductivity	Acid_grassland	-0.355714	1.08801856413265e-14	***
Conductivity	Acidobacteriota	0.188865	6.21468806447645e-05	***
Conductivity	Actinomycetota	0.178189	0.000160436	***
Conductivity	Alkalinity	0.504147	0	***
Conductivity	altitude_m	-0.419487	0	***
Conductivity	Ammonia_N_unionised	0.632619	0	***
Conductivity	Ammoniacal_N	0.626437	0	***
Conductivity	Arable_and_horticulture	0.46473	0	***
Conductivity	Armatimonadota	-0.0477709	0.315219
Conductivity	Bacillota	0.000947106	0.984123
Conductivity	Bacillota_C	0.135639	0.00419272	**
Conductivity	Bacteroidota	0.190057	5.57185532223947e-05	***
Conductivity	Bdellovibrionota	0.0445177	0.349343
Conductivity	Bog	-0.158016	0.000834056	***
Conductivity	Broadleaved_woodland	0.105023	0.0269081	*
Conductivity	Calcareous_grassland	-0.0195163	0.681722
Conductivity	Calcareous_pct	0.293867	2.70750089015337e-10	***
Conductivity	Campylobacterota	0.0355201	0.455317
Conductivity	catchment_area_sqkm	0.0616244	0.194949
Conductivity	Chalk_pct	0.0909463	0.0555021
Conductivity	Chlamydiota	0.0241343	0.612027
Conductivity	Chloride	0.842667	0	***
Conductivity	Chloroflexota	-0.042282	0.374098
Conductivity	Coniferous_woodland	-0.113228	0.0169951	*
Conductivity	Cyanobacteriota	-0.361406	3.77475828372553e-15	***
Conductivity	Deinococcota	-0.100007	0.03515	*
Conductivity	DO	-0.177332	0.000172721	***
Conductivity	DO_sat	-0.0956986	0.0438587	*
Conductivity	DOC	0.0893233	0.0603151
Conductivity	DSM_Shade_Average	0.0829246	0.0809133
Conductivity	Eisenbacteria	-0.100514	0.0342304	*
Conductivity	Fen_marsh_and_swamp	0.223531	1.96366333016229e-06	***
Conductivity	Freshwater	0.118412	0.0125304	*
Conductivity	Gemmatimonadota	-0.0280951	0.55489
Conductivity	Heather	-0.203661	1.5272365063046e-05	***
Conductivity	Heather_grassland	-0.13871	0.00340353	**
Conductivity	Improved_grassland	-0.00891229	0.851451
Conductivity	Inland_rock	-0.0684657	0.149787
Conductivity	lat	-0.0823696	0.0829734
Conductivity	Littoral_rock	0.0610184	0.199384
Conductivity	Littoral_sediment	0.0205238	0.666258
Conductivity	Myxococcota	0.0505506	0.287853
Conductivity	Neutral_grassland	0.0867614	0.0677798
Conductivity	Nitrate_N	0.360831	4.44089209850063e-15	***
Conductivity	Nitrite_N	0.345629	7.105427357601e-14	***
Conductivity	Nitrospirota	0.164568	0.000498323	***
Conductivity	Orthophosphate	0.18144	0.000123038	***
Conductivity	Patescibacteria	-0.106094	0.0253818	*
Conductivity	Peat_pct	-0.162247	0.000599424	***
Conductivity	pH	0.26002	2.70648303768439e-08	***
Conductivity	Planctomycetota	-0.0422426	0.374544
Conductivity	Pseudomonadota	0.0692413	0.145215
Conductivity	river_depth	0.0376462	0.428769
Conductivity	river_width	0.0793391	0.0949788
Conductivity	Salt_pct	0.022161	0.641428
Conductivity	Saltmarsh	0.110949	0.0193628	*
Conductivity	Saltwater	0.269072	8.39675751151958e-09	***
Conductivity	Siliceous_pct	-0.312851	1.54507517891034e-11	***
Conductivity	SiO2	0.21917	3.38246403686071e-06	***
Conductivity	strahler_number	0.119378	0.0118234	*
Conductivity	Suburban	0.279421	2.08659001188494e-09	***
Conductivity	sum_WWTP_load_kg_sqkm	0.187013	7.35429544684862e-05	***
Conductivity	Supra_littoral_rock	-0.0718603	0.130565
Conductivity	Supra_littoral_sediment	0.510469	0	***
Conductivity	TN	0.095787	0.16264
Conductivity	TN_oxidised	0.368849	8.88178419700125e-16	***
Conductivity	TP	0.160966	0.00123642	**
Conductivity	Urban	0.272232	5.52296386402418e-09	***
Conductivity	Verrucomicrobiota	0.072428	0.127546
Conductivity	Water_temp	0.183671	9.92396307579746e-05	***
Coniferous_woodland	Acid_grassland	-0.0403963	0.392606
Coniferous_woodland	Acidobacteriota	0.0187982	0.690855
Coniferous_woodland	Actinomycetota	0.00195941	0.966937
Coniferous_woodland	Alkalinity	-0.274516	1.95782017264889e-08	***
Coniferous_woodland	altitude_m	-0.0348069	0.461405
Coniferous_woodland	Ammonia_N_unionised	-0.00293651	0.950856
Coniferous_woodland	Ammoniacal_N	-0.0322118	0.498888
Coniferous_woodland	Arable_and_horticulture	-0.169249	0.000310491	***
Coniferous_woodland	Armatimonadota	-0.0213178	0.651981
Coniferous_woodland	Bacillota	0.00033747	0.994304
Coniferous_woodland	Bacillota_C	-0.0162468	0.731064
Coniferous_woodland	Bacteroidota	0.0525542	0.265918
Coniferous_woodland	Bdellovibrionota	0.0447099	0.344008
Coniferous_woodland	Bog	-0.0342628	0.468442
Coniferous_woodland	Broadleaved_woodland	0.18444	8.30261728028692e-05	***
Coniferous_woodland	Calcareous_grassland	-0.00716534	0.879519
Coniferous_woodland	Calcareous_pct	-0.0726089	0.124045
Coniferous_woodland	Campylobacterota	0.0745431	0.114314
Coniferous_woodland	catchment_area_sqkm	0.00173938	0.970648
Coniferous_woodland	Chalk_pct	-0.0699111	0.13868
Coniferous_woodland	Chlamydiota	-0.0130472	0.782537
Coniferous_woodland	Chloride	-0.0456335	0.360866
Coniferous_woodland	Chloroflexota	0.00119419	0.979846
Coniferous_woodland	Conductivity	-0.113228	0.0169951	*
Coniferous_woodland	Cyanobacteriota	0.0250837	0.59562
Coniferous_woodland	Deinococcota	-0.0496853	0.292936
Coniferous_woodland	DO	0.0316422	0.506032
Coniferous_woodland	DO_sat	0.0192505	0.685826
Coniferous_woodland	DOC	0.128133	0.00692541	**
Coniferous_woodland	DSM_Shade_Average	-0.0724181	0.125039
Coniferous_woodland	Eisenbacteria	0.16551	0.000422575	***
Coniferous_woodland	Fen_marsh_and_swamp	-0.0571491	0.226305
Coniferous_woodland	Freshwater	0.300862	7.21742665632519e-11	***
Coniferous_woodland	Gemmatimonadota	-0.0503557	0.286464
Coniferous_woodland	Heather	0.15729	0.000813351	***
Coniferous_woodland	Heather_grassland	0.00580828	0.90221
Coniferous_woodland	Improved_grassland	-0.0947922	0.0444545	*
Coniferous_woodland	Inland_rock	-0.0207005	0.661423
Coniferous_woodland	lat	0.0795175	0.0920274
Coniferous_woodland	Littoral_rock	-0.043248	0.360031
Coniferous_woodland	Littoral_sediment	-0.0296645	0.530221
Coniferous_woodland	Myxococcota	-0.0238722	0.61351
Coniferous_woodland	Neutral_grassland	-0.0636284	0.17786
Coniferous_woodland	Nitrate_N	-0.159254	0.000768383	***
Coniferous_woodland	Nitrite_N	-0.0703167	0.139503
Coniferous_woodland	Nitrospirota	-0.0435648	0.35652
Coniferous_woodland	Orthophosphate	-0.0591036	0.2144
Coniferous_woodland	Patescibacteria	0.00787106	0.867757
Coniferous_woodland	Peat_pct	0.0573199	0.224918
Coniferous_woodland	pH	0.0214933	0.651509
Coniferous_woodland	Planctomycetota	-0.0346647	0.463239
Coniferous_woodland	Pseudomonadota	-0.0240813	0.610405
Coniferous_woodland	river_depth	0.0531421	0.260601
Coniferous_woodland	river_width	0.0341901	0.469388
Coniferous_woodland	Salt_pct	-0.0232341	0.623027
Coniferous_woodland	Saltmarsh	-0.0254115	0.590821
Coniferous_woodland	Saltwater	-0.0303586	0.520639
Coniferous_woodland	Siliceous_pct	0.104854	0.0261322	*
Coniferous_woodland	SiO2	-0.0914165	0.0550709
Coniferous_woodland	strahler_number	0.0676849	0.151725
Coniferous_woodland	Suburban	-0.0933761	0.0477457	*
Coniferous_woodland	sum_WWTP_load_kg_sqkm	0.00552873	0.906894
Coniferous_woodland	Supra_littoral_rock	-0.0200011	0.672186
Coniferous_woodland	Supra_littoral_sediment	0.0018768	0.96833
Coniferous_woodland	TN	-0.07047	0.304833
Coniferous_woodland	TN_oxidised	-0.159046	0.00078087	***
Coniferous_woodland	TP	-0.0564768	0.259785
Coniferous_woodland	Urban	-0.0848445	0.0721674
Coniferous_woodland	Verrucomicrobiota	-0.0579318	0.219999
Coniferous_woodland	Water_temp	-0.0237463	0.617761
Cyanobacteriota	Acid_grassland	0.379023	0	***
Cyanobacteriota	Acidobacteriota	-0.298416	1.04336539408223e-10	***
Cyanobacteriota	Actinomycetota	-0.390171	0	***
Cyanobacteriota	Alkalinity	-0.425742	0	***
Cyanobacteriota	altitude_m	0.473777	0	***
Cyanobacteriota	Ammonia_N_unionised	-0.0541255	0.255612
Cyanobacteriota	Ammoniacal_N	-0.0891954	0.0606851
Cyanobacteriota	Arable_and_horticulture	-0.368333	6.66133814775094e-16	***
Cyanobacteriota	Armatimonadota	0.208601	8.12068397504362e-06	***
Cyanobacteriota	Bacillota	-0.0139923	0.767222
Cyanobacteriota	Bacillota_C	0.00327163	0.944823
Cyanobacteriota	Bacteroidota	-0.0548713	0.245385
Cyanobacteriota	Bdellovibrionota	-0.0821809	0.0816102
Cyanobacteriota	Bog	0.207279	9.29048342412919e-06	***
Cyanobacteriota	Broadleaved_woodland	-0.133956	0.0044192	**
Cyanobacteriota	Calcareous_grassland	-0.086131	0.0679366
Cyanobacteriota	Calcareous_pct	-0.31589	6.94377888521558e-12	***
Cyanobacteriota	Campylobacterota	-0.0464083	0.325972
Cyanobacteriota	catchment_area_sqkm	-0.111228	0.0182615	*
Cyanobacteriota	Chalk_pct	-0.108146	0.0217637	*
Cyanobacteriota	Chlamydiota	-0.0492874	0.296824
Cyanobacteriota	Chloride	-0.146622	0.00317526	**
Cyanobacteriota	Chloroflexota	-0.0475954	0.313736
Cyanobacteriota	Conductivity	-0.361406	3.77475828372553e-15	***
Cyanobacteriota	Coniferous_woodland	0.0250837	0.59562
Cyanobacteriota	Deinococcota	0.0292994	0.535299
Cyanobacteriota	DO	0.33904	2.0961010704923e-13	***
Cyanobacteriota	DO_sat	0.239296	3.3538875943151e-07	***
Cyanobacteriota	DOC	-0.101114	0.033366	*
Cyanobacteriota	DSM_Shade_Average	0.100442	0.0331587	*
Cyanobacteriota	Eisenbacteria	0.0191747	0.68499
Cyanobacteriota	Fen_marsh_and_swamp	-0.141848	0.00256175	**
Cyanobacteriota	Freshwater	-0.0815401	0.0840252
Cyanobacteriota	Gemmatimonadota	0.0186548	0.693093
Cyanobacteriota	Heather	0.128543	0.00632268	**
Cyanobacteriota	Heather_grassland	0.0751698	0.111292
Cyanobacteriota	Improved_grassland	-0.0363943	0.441213
Cyanobacteriota	Inland_rock	0.0915273	0.0523481
Cyanobacteriota	lat	0.0266932	0.572227
Cyanobacteriota	Littoral_rock	-0.0232763	0.622395
Cyanobacteriota	Littoral_sediment	-0.02742	0.561809
Cyanobacteriota	Myxococcota	-0.220773	2.25904745310146e-06	***
Cyanobacteriota	Neutral_grassland	-0.144228	0.00216164	**
Cyanobacteriota	Nitrate_N	-0.326144	1.94311233769895e-12	***
Cyanobacteriota	Nitrite_N	-0.335153	4.32986979603811e-13	***
Cyanobacteriota	Nitrospirota	-0.23185	6.60878421321343e-07	***
Cyanobacteriota	Orthophosphate	-0.187792	6.98382397616992e-05	***
Cyanobacteriota	Patescibacteria	0.0684449	0.147171
Cyanobacteriota	Peat_pct	0.272371	4.27488888732341e-09	***
Cyanobacteriota	pH	-0.328748	1.19371179607697e-12	***
Cyanobacteriota	Planctomycetota	-0.0393946	0.404459
Cyanobacteriota	Pseudomonadota	-0.626375	0	***
Cyanobacteriota	river_depth	-0.0847933	0.0723402
Cyanobacteriota	river_width	-0.129373	0.00598973	**
Cyanobacteriota	Salt_pct	-0.0598665	0.204953
Cyanobacteriota	Saltmarsh	-0.0159759	0.735379
Cyanobacteriota	Saltwater	-0.0736938	0.11851
Cyanobacteriota	Siliceous_pct	0.296439	1.40187861319419e-10	***
Cyanobacteriota	SiO2	-0.359872	6.21724893790088e-15	***
Cyanobacteriota	strahler_number	-0.157807	0.000781259	***
Cyanobacteriota	Suburban	-0.297569	1.18430376616629e-10	***
Cyanobacteriota	sum_WWTP_load_kg_sqkm	-0.181428	0.000108777	***
Cyanobacteriota	Supra_littoral_rock	0.0716764	0.128961
Cyanobacteriota	Supra_littoral_sediment	-0.0778083	0.0992558
Cyanobacteriota	TN	-0.103091	0.13277
Cyanobacteriota	TN_oxidised	-0.327885	1.45927714356731e-12	***
Cyanobacteriota	TP	-0.185149	0.000196367	***
Cyanobacteriota	Urban	-0.28428	8.20705503556951e-10	***
Cyanobacteriota	Verrucomicrobiota	-0.256491	3.41991266417097e-08	***
Cyanobacteriota	Water_temp	-0.314539	1.18554055461573e-11	***
Deinococcota	Acid_grassland	0.00890638	0.850554
Deinococcota	Acidobacteriota	-0.0646316	0.171105
Deinococcota	Actinomycetota	-0.00356013	0.939967
Deinococcota	Alkalinity	-0.0655629	0.187917
Deinococcota	altitude_m	0.0147055	0.755725
Deinococcota	Ammonia_N_unionised	-0.0164496	0.729892
Deinococcota	Ammoniacal_N	-0.0186918	0.694807
Deinococcota	Arable_and_horticulture	-0.0704717	0.135535
Deinococcota	Armatimonadota	0.0222727	0.637484
Deinococcota	Bacillota	-0.0244005	0.60568
Deinococcota	Bacillota_C	-0.0206804	0.661731
Deinococcota	Bacteroidota	0.0325135	0.491466
Deinococcota	Bdellovibrionota	0.0184831	0.695775
Deinococcota	Bog	-0.076107	0.106892
Deinococcota	Broadleaved_woodland	0.0132313	0.779546
Deinococcota	Calcareous_grassland	-0.0647761	0.170148
Deinococcota	Calcareous_pct	-0.0301492	0.523521
Deinococcota	Campylobacterota	-0.0235156	0.61882
Deinococcota	catchment_area_sqkm	-0.0299071	0.526862
Deinococcota	Chalk_pct	-0.0317703	0.501427
Deinococcota	Chlamydiota	0.0320341	0.49788
Deinococcota	Chloride	-0.0437435	0.381119
Deinococcota	Chloroflexota	-0.0178697	0.705394
Deinococcota	Conductivity	-0.100007	0.03515	*
Deinococcota	Coniferous_woodland	-0.0496853	0.292936
Deinococcota	Cyanobacteriota	0.0292994	0.535299
Deinococcota	DO	-0.0594167	0.21146
Deinococcota	DO_sat	-0.0117043	0.80573
Deinococcota	DOC	-0.0120661	0.800072
Deinococcota	DSM_Shade_Average	0.00390695	0.934131
Deinococcota	Eisenbacteria	-0.0263017	0.577878
Deinococcota	Fen_marsh_and_swamp	-0.0540432	0.252592
Deinococcota	Freshwater	-0.0702941	0.136525
Deinococcota	Gemmatimonadota	-0.0284064	0.547816
Deinococcota	Heather	-0.000910163	0.984639
Deinococcota	Heather_grassland	0.0982953	0.0371229	*
Deinococcota	Improved_grassland	0.121165	0.0100929	*
Deinococcota	Inland_rock	0.020993	0.656942
Deinococcota	lat	-0.189489	5.22792444650477e-05	***
Deinococcota	Littoral_rock	-0.0296894	0.529876
Deinococcota	Littoral_sediment	-0.0181246	0.701391
Deinococcota	Myxococcota	-0.0926859	0.0494226	*
Deinococcota	Neutral_grassland	-0.0579436	0.219905
Deinococcota	Nitrate_N	-0.002983	0.950079
Deinococcota	Nitrite_N	-0.00879742	0.853508
Deinococcota	Nitrospirota	0.0349398	0.459695
Deinococcota	Orthophosphate	0.0850079	0.0738743
Deinococcota	Patescibacteria	0.0587775	0.213327
Deinococcota	Peat_pct	-0.0811595	0.0854867
Deinococcota	pH	-0.171471	0.000283578	***
Deinococcota	Planctomycetota	0.0954311	0.043033	*
Deinococcota	Pseudomonadota	-0.134472	0.00426811	**
Deinococcota	river_depth	0.0235231	0.618708
Deinococcota	river_width	-0.00359089	0.939449
Deinococcota	Salt_pct	-0.022754	0.630229
Deinococcota	Saltmarsh	-0.0243198	0.606873
Deinococcota	Saltwater	-0.0281487	0.551455
Deinococcota	Siliceous_pct	0.0998607	0.0341947	*
Deinococcota	SiO2	0.0636654	0.182029
Deinococcota	strahler_number	-0.00703901	0.881627
Deinococcota	Suburban	0.00312691	0.94726
Deinococcota	sum_WWTP_load_kg_sqkm	0.0315517	0.504378
Deinococcota	Supra_littoral_rock	-0.0224702	0.634503
Deinococcota	Supra_littoral_sediment	-0.0361587	0.444177
Deinococcota	TN	0.059106	0.389604
Deinococcota	TN_oxidised	-0.00320941	0.946295
Deinococcota	TP	0.0896766	0.0732083
Deinococcota	Urban	-0.046194	0.328213
Deinococcota	Verrucomicrobiota	-0.0281601	0.551293
Deinococcota	Water_temp	0.0804676	0.0903558
DO	Acid_grassland	0.189305	5.9694103495378e-05	***
DO	Acidobacteriota	-0.311799	1.82045489793836e-11	***
DO	Actinomycetota	-0.258488	3.28531624127493e-08	***
DO	Alkalinity	-0.202811	3.92770188910596e-05	***
DO	altitude_m	0.253709	5.96500802085842e-08	***
DO	Ammonia_N_unionised	-0.0106673	0.822841
DO	Ammoniacal_N	-0.0644044	0.176014
DO	Arable_and_horticulture	-0.181111	0.000124409	***
DO	Armatimonadota	0.0441256	0.353607
DO	Bacillota	-0.0965154	0.0420809	*
DO	Bacillota_C	-0.202174	1.76693997344657e-05	***
DO	Bacteroidota	0.192666	4.37700720476997e-05	***
DO	Bdellovibrionota	0.0201498	0.671983
DO	Bog	0.13851	0.00345042	**
DO	Broadleaved_woodland	-0.147532	0.00182702	**
DO	Calcareous_grassland	0.0702961	0.139171
DO	Calcareous_pct	-0.0343121	0.470801
DO	Campylobacterota	-0.127537	0.00712819	**
DO	catchment_area_sqkm	-0.00813052	0.864349
DO	Chalk_pct	-0.0970241	0.0410046	*
DO	Chlamydiota	-0.0673211	0.156731
DO	Chloride	-0.103735	0.0373769	*
DO	Chloroflexota	0.0465155	0.328119
DO	Conductivity	-0.177332	0.000172721	***
DO	Coniferous_woodland	0.0316422	0.506032
DO	Cyanobacteriota	0.33904	2.0961010704923e-13	***
DO	Deinococcota	-0.0594167	0.21146
DO	DO_sat	0.835916	0	***
DO	DOC	-0.14073	0.00299324	**
DO	DSM_Shade_Average	0.00217791	0.9635
DO	Eisenbacteria	-0.0653755	0.169089
DO	Fen_marsh_and_swamp	-0.155831	0.00098611	***
DO	Freshwater	-0.0248027	0.602205
DO	Gemmatimonadota	-0.0759508	0.110003
DO	Heather	0.063498	0.181693
DO	Heather_grassland	0.134096	0.00464878	**
DO	Improved_grassland	-0.0272167	0.567335
DO	Inland_rock	0.0401631	0.398533
DO	lat	0.222617	2.1671770547016e-06	***
DO	Littoral_rock	-0.0962497	0.0426523	*
DO	Littoral_sediment	-0.0434578	0.360946
DO	Myxococcota	-0.128345	0.0067695	**
DO	Neutral_grassland	-0.182277	0.000112278	***
DO	Nitrate_N	-0.121745	0.0103251	*
DO	Nitrite_N	-0.349111	3.81916720471054e-14	***
DO	Nitrospirota	-0.303012	6.99365010348174e-11	***
DO	Orthophosphate	-0.259825	2.87600132597987e-08	***
DO	Patescibacteria	0.105585	0.0260972	*
DO	Peat_pct	0.14544	0.00212398	**
DO	pH	0.169146	0.00034371	***
DO	Planctomycetota	-0.0899154	0.0583405
DO	Pseudomonadota	-0.091311	0.0545257
DO	river_depth	0.0990096	0.0370233	*
DO	river_width	0.0697879	0.142059
DO	Salt_pct	-0.0341415	0.473012
DO	Saltmarsh	-0.100497	0.034261	*
DO	Saltwater	-0.00247381	0.958545
DO	Siliceous_pct	0.0363393	0.44498
DO	SiO2	-0.399789	0	***
DO	strahler_number	0.0433311	0.36235
DO	Suburban	-0.201225	1.93821830851704e-05	***
DO	sum_WWTP_load_kg_sqkm	-0.182713	0.000108038	***
DO	Supra_littoral_rock	0.028685	0.546607
DO	Supra_littoral_sediment	-0.0365268	0.442633
DO	TN	0.012243	0.858678
DO	TN_oxidised	-0.124112	0.00892308	**
DO	TP	-0.268843	4.73752830298935e-08	***
DO	Urban	-0.173756	0.000234181	***
DO	Verrucomicrobiota	-0.0576641	0.225266
DO	Water_temp	-0.762494	0	***
DO_sat	Acid_grassland	0.197741	2.71169559256101e-05	***
DO_sat	Acidobacteriota	-0.230771	8.85795753857721e-07	***
DO_sat	Actinomycetota	-0.211054	7.28208429290333e-06	***
DO_sat	Alkalinity	-0.149579	0.00254529	**
DO_sat	altitude_m	0.222751	2.13595481790563e-06	***
DO_sat	Ammonia_N_unionised	0.0775161	0.103235
DO_sat	Ammoniacal_N	-0.0350903	0.461302
DO_sat	Arable_and_horticulture	-0.209283	8.71699174886942e-06	***
DO_sat	Armatimonadota	0.0197341	0.678367
DO_sat	Bacillota	-0.0978728	0.0392606	*
DO_sat	Bacillota_C	-0.275886	3.37943184547385e-09	***
DO_sat	Bacteroidota	0.164491	0.000501419	***
DO_sat	Bdellovibrionota	0.00190179	0.968125
DO_sat	Bog	0.0920194	0.0526702
DO_sat	Broadleaved_woodland	-0.102457	0.0308887	*
DO_sat	Calcareous_grassland	0.0851708	0.0729953
DO_sat	Calcareous_pct	-0.0371903	0.434385
DO_sat	Campylobacterota	-0.142115	0.00268781	**
DO_sat	catchment_area_sqkm	0.0076346	0.87255
DO_sat	Chalk_pct	-0.0853377	0.0724333
DO_sat	Chlamydiota	-0.0348275	0.46416
DO_sat	Chloride	-0.0238914	0.632511
DO_sat	Chloroflexota	0.0135777	0.775409
DO_sat	Conductivity	-0.0956986	0.0438587	*
DO_sat	Coniferous_woodland	0.0192505	0.685826
DO_sat	Cyanobacteriota	0.239296	3.3538875943151e-07	***
DO_sat	Deinococcota	-0.0117043	0.80573
DO_sat	DO	0.835916	0	***
DO_sat	DOC	-0.178913	0.000153321	***
DO_sat	DSM_Shade_Average	0.046758	0.325601
DO_sat	Eisenbacteria	-0.0239644	0.614535
DO_sat	Fen_marsh_and_swamp	-0.157676	0.000856227	***
DO_sat	Freshwater	0.000601902	0.989909
DO_sat	Gemmatimonadota	-0.00846823	0.858773
DO_sat	Heather	0.0291493	0.540132
DO_sat	Heather_grassland	0.146437	0.00197738	**
DO_sat	Improved_grassland	0.0240393	0.613429
DO_sat	Inland_rock	0.0707759	0.136486
DO_sat	lat	0.164282	0.000509884	***
[truncated: 2,969 more rows]

## Sheet: NMDS_envfit
	NMDS1	NMDS2	rvalue	pvalue	significance
Broadleaved_woodland	-0.0464378	0.998921	0.057276	0.001	***
Coniferous_woodland	0.870582	-0.492024	0.0123014	0.103	ns
Arable_and_horticulture	-0.789752	0.613426	0.191395	0.001	***
Improved_grassland	0.180222	0.983626	0.0748011	0.001	***
Neutral_grassland	-0.99753	-0.0702473	0.0421899	0.003	**
Calcareous_grassland	-0.47227	-0.881454	0.0111644	0.132	ns
Acid_grassland	0.753222	-0.657767	0.23403	0.001	***
Fen_marsh_and_swamp	-0.999909	0.0134794	0.0518339	0.001	***
Heather	0.319587	-0.947557	0.0819723	0.001	***
Heather_grassland	0.252564	-0.96758	0.100663	0.001	***
Bog	0.281808	-0.959471	0.130344	0.001	***
Inland_rock	-0.190904	-0.981609	0.00584757	0.344	ns
Saltwater	-0.931253	-0.364374	0.0185516	0.055	ns
Freshwater	-0.997525	-0.0703072	0.031189	0.003	**
Supra_littoral_rock	0.995217	0.0976841	0.0263957	0.016	*
Supra_littoral_sediment	-0.995141	0.0984565	0.0572325	0.001	***
Littoral_rock	-0.510196	0.860058	0.00300048	0.54	ns
Littoral_sediment	-0.919369	-0.393397	0.00797226	0.188	ns
Saltmarsh	-0.697904	-0.716191	0.0101493	0.152	ns
Urban	-0.519441	0.854506	0.135987	0.001	***
Suburban	-0.430631	0.902528	0.178143	0.001	***
Siliceous_pct	0.972767	0.231786	0.114804	0.001	***
Calcareous_pct	-0.896015	0.444025	0.0862996	0.001	***
Salt_pct	-0.896351	-0.443345	0.00517234	0.33	ns
Peat_pct	0.342266	-0.939603	0.176441	0.001	***
Chalk_pct	-0.979933	0.199327	0.0116589	0.115	ns
altitude_m	0.566855	-0.823818	0.32314	0.001	***
DSM_Shade_Average	-0.268096	-0.963392	0.0363772	0.002	**
catchment_area_sqkm	-0.950732	0.310013	0.0220743	0.029	*
river_width	-0.906516	0.422172	0.0116153	0.11	ns
river_depth	-0.492242	0.870458	0.00298971	0.564	ns
strahler_number	-0.471119	0.88207	0.013682	0.066	ns
sum_WWTP_load_kg_sqkm	-0.332938	0.942949	0.124654	0.001	***
Alkalinity	-0.880207	0.474589	0.323507	0.001	***
Ammonia_N_unionised	-0.925096	0.379733	0.0583415	0.004	**
Ammoniacal_N	-0.882047	0.471162	0.0709874	0.002	**
DOC	-0.717176	-0.696893	0.070059	0.002	**
Chloride	-0.915831	0.401564	0.142682	0.001	***
Conductivity	-0.886098	0.463499	0.317111	0.001	***
Nitrate_N	-0.435059	0.900402	0.183479	0.001	***
Nitrite_N	-0.582213	0.813036	0.206914	0.001	***
TN_oxidised	-0.439399	0.898292	0.186918	0.001	***
Orthophosphate	-0.435759	0.900064	0.0917074	0.001	***
DO	0.602459	-0.79815	0.27476	0.001	***
DO_sat	0.547724	-0.836659	0.14054	0.001	***
TP	-0.467815	0.883826	0.082652	0.004	**
SiO2	-0.436482	0.899713	0.194277	0.001	***
Water_temp	-0.661809	0.749673	0.241694	0.001	***
pH	-0.517962	0.855404	0.0314226	0.003	**
log_ratio_calc_sil	-0.949028	0.315191	0.130634	0.001	***
