# Supplementary material for: National-scale biogeography and function of river and stream bacterial biofilm communities
Source: Nat Commun. 2025 Nov 26;16:10571. doi: 10.1038/s41467-025-65620-3 (PMC12657883; doi:10.1038/s41467-025-65620-3)
Supplement: Supplementary file 10 — Source data [file 41467_2025_65620_MOESM10_ESM.xlsx]

## Sheet: Fig 1 and Supp
Figure 1, Supplementary Figure 1, Supplementary Figure 2
	Completeness	Contamination	Completeness_Model_Used	Translation_Table_Used	Coding_Density	Contig_N50	Average_Gene_Length	Genome_Size	GC_Content	Total_Coding_Sequences	Total_Contigs	Max_Contig_Length	Additional_Notes	kingdom	phylum	class	order	family	genus	species	fastani_reference	fastani_reference_radius	fastani_taxonomy	fastani_ani	fastani_af	closest_placement_reference	closest_placement_radius	closest_placement_taxonomy	closest_placement_ani	closest_placement_af	pplacer_taxonomy	classification_method	note	other_related_references(genome_id,species_name,radius,ANI,AF)	msa_percent	translation_table	red_value	warnings	total_ko_count	biofilm_ko_count	BBSdb_ko_count	quorum_ko_count	chemotaxis_ko_count	flagellar_ko_count	TCS_ko_count	ABC_ko_count	formation_ko_count	EPS_ko_count
bin_concoct_106	85.13	3.57	Neural Network (Specific Model)	11	0.885	4007	254.838	4038694	0.59	4686	1112	28074	None	Bacteria	Nitrospirota	Nitrospiria	Nitrospirales	Nitrospiraceae	Nitrospira_A	Nitrospira_A sp900170025	GCF_900170025.1	95	d__Bacteria;p__Nitrospirota;c__Nitrospiria;o__Nitrospirales;f__Nitrospiraceae;g__Nitrospira_A;s__Nitrospira_A sp900170025	95.68	0.8	GCF_900170025.1	95	d__Bacteria;p__Nitrospirota;c__Nitrospiria;o__Nitrospirales;f__Nitrospiraceae;g__Nitrospira_A;s__Nitrospira_A sp900170025	95.68	0.8	d__Bacteria;p__Nitrospirota;c__Nitrospiria;o__Nitrospirales;f__Nitrospiraceae;g__Nitrospira_A;s__	taxonomic classification defined by topology and ANI	topological placement and ANI have congruent species assignments	GCA_024998565.1, s__Nitrospira_A sp016788925, 95.0, 91.76, 0.78; GCA_919902505.1, s__Nitrospira_A sp919902505, 95.0, 91.53, 0.72; GCA_000196815.1, s__Nitrospira_A defluvii_A, 95.0, 90.94, 0.74; GCA_024998625.1, s__Nitrospira_A sp024998625, 95.0, 90.81, 0.75; GCA_902500715.1, s__Nitrospira_A sp902500715, 95.0, 90.63, 0.61; GCA_017986555.1, s__Nitrospira_A sp017986555, 95.0, 85.83, 0.63; GCA_024998…	80.22	11	N/A	N/A	922	238	148	14	3	13	52	26	16	7
bin_concoct_107	89.35	0.09	Gradient Boost (General Model)	11	0.931	9744	277.701	2265246	0.65	2536	340	47525	None	Bacteria	Actinomycetota	Actinomycetia	Actinomycetales	Microbacteriaceae	Rhodoglobus		N/A	N/A	N/A	N/A	N/A	GCA_020160915.1	95	d__Bacteria;p__Actinomycetota;c__Actinomycetia;o__Actinomycetales;f__Microbacteriaceae;g__Rhodoglobus;s__Rhodoglobus sp020160915	79.68	0.47	d__Bacteria;p__Actinomycetota;c__Actinomycetia;o__Actinomycetales;f__Microbacteriaceae;g__Rhodoglobus;s__	taxonomic classification defined by topology and ANI	classification based on placement in class-level tree	GCA_001725325.1, s__Rhodoglobus sp001725325, 95.0, 79.98, 0.48; GCA_903920435.1, s__Rhodoglobus sp903920435, 95.0, 79.45, 0.49; GCA_019638845.1, s__Rhodoglobus sp019638845, 95.0, 78.95, 0.35; GCA_004297555.1, s__Rhodoglobus sp004297555, 95.0, 78.89, 0.29; GCF_013410945.1, s__Rhodoglobus sp013410945, 95.0, 78.72, 0.39; GCF_014645015.1, s__Rhodoglobus xinjiangensis, 95.0, 78.52, 0.34; GCA_020535405…	83.22	11	0.964402	N/A	892	258	168	14	3	14	38	39	10	3
bin_concoct_109_sub	75.7	3.05	Gradient Boost (General Model)	11	0.923	3907	287.38	6000437	0.73	6434	1723	17932	None	Bacteria	Myxococcota	Polyangia	Haliangiales	Haliangiaceae	UBA2376		N/A	N/A	N/A	N/A	N/A	N/A	N/A	N/A	N/A	N/A	d__Bacteria;p__Myxococcota;c__Polyangia;o__Haliangiales;f__Haliangiaceae;g__UBA2376;s__	taxonomic classification defined by topology and ANI	classification based on placement in class-level tree	GCA_016707895.1, s__UBA2376 sp016707895, 95.0, 80.51, 0.77; GCA_016794525.1, s__UBA2376 sp016794525, 95.0, 80.33, 0.79; GCA_016717005.1, s__UBA2376 sp016717005, 95.0, 80.19, 0.78; GCA_900696455.1, s__UBA2376 sp900696455, 95.0, 79.97, 0.73; GCA_018057825.1, s__UBA2376 sp018057825, 95.0, 79.85, 0.74; GCA_005779305.1, s__UBA2376 sp005779305, 95.0, 78.77, 0.65; GCA_002344285.1, s__UBA2376 sp002344285…	64.95	11	0.898824	Genome not assigned to closest species as it falls outside its pre-defined ANI radius	1081	221	132	20	4	12	56	28	19	3
bin_concoct_155	100	0.56	Gradient Boost (General Model)	11	0.874	26414	371.44	6306195	0.36	4952	355	112560	None	Bacteria	Bacteroidota	Bacteroidia	Chitinophagales	Saprospiraceae			N/A	N/A	N/A	N/A	N/A	GCA_016710625.1	95	d__Bacteria;p__Bacteroidota;c__Bacteroidia;o__Chitinophagales;f__Saprospiraceae;g__JADJVK01;s__JADJVK01 sp016710625	74.99	0.04	d__Bacteria;p__Bacteroidota;c__Bacteroidia;o__Chitinophagales;f__Saprospiraceae;g__;s__	taxonomic classification defined by topology and ANI	classification based on placement in class-level tree	N/A	97.06	11	0.828868	N/A	985	205	120	21	1	2	50	30	12	8
bin_concoct_161_sub	99.57	10.19	Gradient Boost (General Model)	11	0.926	6412	286.286	6857814	0.69	7414	1487	27439	None	Bacteria	Pseudomonadota	Gammaproteobacteria	Burkholderiales	Burkholderiaceae_A			N/A	N/A	N/A	N/A	N/A	N/A	N/A	N/A	N/A	N/A	d__Bacteria;p__Pseudomonadota;c__Gammaproteobacteria;o__Burkholderiales;f__Burkholderiaceae_A;g__;s__	taxonomic novelty determined using RED	classification based on placement in class-level tree	N/A	79.36	11	0.903162	N/A	330	72	56	1	2	1	12	2	4	0
bin_concoct_192	76	1.24	Gradient Boost (General Model)	11	0.915	4690	287.107	3297589	0.58	3510	818	19728	None	Bacteria	Verrucomicrobiota	Verrucomicrobiae	Verrucomicrobiales	Akkermansiaceae	Luteolibacter		N/A	N/A	N/A	N/A	N/A	GCA_019634595.1	95	d__Bacteria;p__Verrucomicrobiota;c__Verrucomicrobiae;o__Verrucomicrobiales;f__Akkermansiaceae;g__Luteolibacter;s__Luteolibacter sp019634595	78.12	0.42	d__Bacteria;p__Verrucomicrobiota;c__Verrucomicrobiae;o__Verrucomicrobiales;f__Akkermansiaceae;g__Luteolibacter;s__	taxonomic classification defined by topology and ANI	classification based on placement in class-level tree	GCA_002307065.1, s__Luteolibacter sp002307065, 95.0, 78.19, 0.3; GCA_945901795.1, s__Luteolibacter muciniphila_B, 95.0, 78.12, 0.28; GCA_945879075.1, s__Luteolibacter muciniphila_C, 95.0, 78.1, 0.25; GCA_020047775.1, s__Luteolibacter sp020047775, 95.0, 77.99, 0.14; GCF_016595465.1, s__Luteolibacter yonseiensis, 95.0, 77.98, 0.28; GCA_913063525.1, s__Luteolibacter sp913063525, 95.0, 77.57, 0.19; G…	68.92	11	0.967318	N/A	834	200	130	11	0	4	37	37	16	1
bin_concoct_196	86.93	3.72	Neural Network (Specific Model)	11	0.889	7179	292.916	3237776	0.62	3280	571	29249	None	Bacteria	Pseudomonadota	Gammaproteobacteria	Xanthomonadales	Xanthomonadaceae	SCMT01		N/A	N/A	N/A	N/A	N/A	N/A	N/A	N/A	N/A	N/A	d__Bacteria;p__Pseudomonadota;c__Gammaproteobacteria;o__Xanthomonadales;f__Xanthomonadaceae;g__SCMT01;s__	taxonomic classification defined by topology and ANI	classification based on placement in class-level tree	GCA_017302135.1, s__SCMT01 sp017302135, 95.0, 83.91, 0.8; GCA_013141175.1, s__SCMT01 sp013141175, 95.0, 83.91, 0.8; GCA_020692565.1, s__SCMT01 sp020692565, 95.0, 82.94, 0.76; GCA_011526085.1, s__SCMT01 sp011526085, 95.0, 82.2, 0.75; GCA_005502915.1, s__SCMT01 sp005502915, 95.0, 80.55, 0.66; GCA_019634715.1, s__SCMT01 sp019634715, 95.0, 80.53, 0.65; GCA_019510125.1, s__SCMT01 sp019510125, 95.0, 80…	82.72	11	0.985781	Genome not assigned to closest species as it falls outside its pre-defined ANI radius	812	178	113	14	1	3	40	20	19	4
bin_concoct_197	77.07	4.72	Neural Network (Specific Model)	11	0.838	4269	245.479	4126934	0.45	4707	1117	27997	None	Bacteria	Cyanobacteriota	Cyanobacteriia	Cyanobacteriales	Chamaesiphonaceae	Chamaesiphon		N/A	N/A	N/A	N/A	N/A	N/A	N/A	N/A	N/A	N/A	d__Bacteria;p__Cyanobacteriota;c__Cyanobacteriia;o__Cyanobacteriales;f__Chamaesiphonaceae;g__Chamaesiphon;s__	taxonomic novelty determined using RED	classification based on placement in class-level tree	N/A	62.28	11	0.973376	N/A	1007	217	122	16	3	3	51	39	20	5
bin_concoct_227	76.09	8.49	Gradient Boost (General Model)	11	0.903	4472	253.3	3187947	0.59	3796	842	17797	None	Bacteria	Pseudomonadota	Gammaproteobacteria	Burkholderiales	Burkholderiaceae_B	Polaromonas		N/A	N/A	N/A	N/A	N/A	GCA_004293655.1	95	d__Bacteria;p__Pseudomonadota;c__Gammaproteobacteria;o__Burkholderiales;f__Burkholderiaceae_B;g__Polaromonas;s__Polaromonas sp004293655	82.77	0.53	d__Bacteria;p__Pseudomonadota;c__Gammaproteobacteria;o__Burkholderiales;f__Burkholderiaceae_B;g__Polaromonas;s__	taxonomic classification defined by topology and ANI	classification based on placement in class-level tree	GCA_024703855.1, s__Polaromonas sp024703855, 95.0, 79.33, 0.57; GCF_003711205.1, s__Polaromonas sp003711205, 95.0, 79.18, 0.55; GCA_018780625.1, s__Polaromonas sp018780625, 95.0, 79.16, 0.42; GCA_945860515.1, s__Polaromonas sp945860515, 95.0, 79.06, 0.43; GCF_000013865.1, s__Polaromonas sp000013865, 95.0, 78.93, 0.5; GCF_001598235.1, s__Polaromonas jejuensis, 95.0, 78.91, 0.54; GCF_900116715.1, s…	68.36	11	0.99077	Genome not assigned to closest species as it falls outside its pre-defined ANI radius	206	44	38	0	0	0	8	0	0	0
bin_concoct_243	70.32	0	Neural Network (Specific Model)	11	0.923	8834	281.883	1604311	0.51	1755	255	32463	None	Bacteria	Pseudomonadota	Gammaproteobacteria	Burkholderiales	Gallionellaceae	Sideroxyarcus	Sideroxyarcus sp013140695	GCA_013140695.1	95	d__Bacteria;p__Pseudomonadota;c__Gammaproteobacteria;o__Burkholderiales;f__Gallionellaceae;g__Sideroxyarcus;s__Sideroxyarcus sp013140695	98.63	0.87	GCA_013140695.1	95	d__Bacteria;p__Pseudomonadota;c__Gammaproteobacteria;o__Burkholderiales;f__Gallionellaceae;g__Sideroxyarcus;s__Sideroxyarcus sp013140695	98.63	0.87	d__Bacteria;p__Pseudomonadota;c__Gammaproteobacteria;o__Burkholderiales;f__Gallionellaceae;g__Sideroxyarcus;s__	taxonomic classification defined by topology and ANI	topological placement and ANI have congruent species assignments	GCA_020057805.1, s__Sideroxyarcus sp020057805, 95.0, 83.2, 0.61; GCA_013824485.1, s__Sideroxyarcus sp013824485, 95.0, 79.48, 0.41; GCA_006218055.1, s__Sideroxyarcus sp006218055, 95.0, 79.41, 0.34; GCA_020053195.1, s__Sideroxyarcus sp020053195, 95.0, 77.76, 0.26; GCA_903847155.1, s__Sideroxyarcus sp903847155, 95.0, 77.52, 0.26; GCA_018814405.1, s__Sideroxyarcus sp018814405, 95.0, 77.38, 0.22; GCF_…	70.03	11	N/A	N/A	718	239	158	18	8	15	47	22	22	2
bin_concoct_247_sub	94.63	3.57	Gradient Boost (General Model)	11	0.754	32348	196.54	2185227	0.53	2810	210	164447	None	Bacteria	Pseudomonadota	Gammaproteobacteria	Burkholderiales	Burkholderiaceae	Collimonas		N/A	N/A	N/A	N/A	N/A	GCA_002325825.1	95	d__Bacteria;p__Pseudomonadota;c__Gammaproteobacteria;o__Burkholderiales;f__Burkholderiaceae;g__Collimonas;s__Collimonas sp002325825	88.71	0.86	d__Bacteria;p__Pseudomonadota;c__Gammaproteobacteria;o__Burkholderiales;f__Burkholderiaceae;g__Collimonas;s__	taxonomic classification defined by topology and ANI	classification based on placement in class-level tree	GCF_001584165.1, s__Collimonas arenae, 95.0, 83.38, 0.8; GCF_001584185.1, s__Collimonas pratensis, 95.0, 81.03, 0.62; GCF_000221045.1, s__Collimonas fungivorans_A, 95.0, 80.79, 0.64; GCF_002564105.1, s__Collimonas sp002564105, 95.0, 80.72, 0.65; GCF_001584145.1, s__Collimonas fungivorans, 95.0, 80.71, 0.66; GCF_018304945.1, s__Collimonas humicola, 95.0, 80.7, 0.68; GCF_900112135.1, s__Collimonas …	78.73	11	0.989588	Genome not assigned to closest species as it falls outside its pre-defined ANI radius;Genome has more than 12.5% of markers with multiple hits	759	239	165	20	4	4	29	29	13	1
bin_concoct_252_sub	76.01	6.14	Gradient Boost (General Model)	11	0.875	4234	260.088	5312900	0.44	5968	1493	22148	None	Bacteria	Acidobacteriota	Blastocatellia	Pyrinomonadales	Pyrinomonadaceae			N/A	N/A	N/A	N/A	N/A	N/A	N/A	N/A	N/A	N/A	d__Bacteria;p__Acidobacteriota;c__Blastocatellia;o__Pyrinomonadales;f__Pyrinomonadaceae;g__;s__	taxonomic classification fully defined by topology	classification based on placement in class-level tree	N/A	61.33	11	0.763697	N/A	1013	238	127	23	6	14	48	38	26	4
bin_concoct_256_sub	75.95	3.94	Gradient Boost (General Model)	11	0.933	6081	292.9	2009473	0.32	2138	414	22604	None	Bacteria	Bacteroidota	Bacteroidia	NS11-12g	UBA955			N/A	N/A	N/A	N/A	N/A	N/A	N/A	N/A	N/A	N/A	d__Bacteria;p__Bacteroidota;c__Bacteroidia;o__NS11-12g;f__UBA955;g__;s__	taxonomic classification fully defined by topology	classification based on placement in class-level tree	N/A	67.05	11	0.743872	N/A	646	177	126	13	0	2	29	22	7	3
bin_concoct_266	100	0	Neural Network (Specific Model)	11	0.837	124639	309.448	6461107	0.42	5832	98	396275	None	Bacteria	Cyanobacteriota	Cyanobacteriia	Cyanobacteriales	Coleofasciculaceae	CADCTM01		N/A	N/A	N/A	N/A	N/A	GCA_902805485.1	95	d__Bacteria;p__Cyanobacteriota;c__Cyanobacteriia;o__Cyanobacteriales;f__Coleofasciculaceae;g__CADCTM01;s__CADCTM01 sp902805485	81.73	0.73	d__Bacteria;p__Cyanobacteriota;c__Cyanobacteriia;o__Cyanobacteriales;f__Coleofasciculaceae;g__CADCTM01;s__	taxonomic classification defined by topology and ANI	classification based on placement in class-level tree	N/A	92.79	11	0.959906	Genome not assigned to closest species as it falls outside its pre-defined ANI radius	1221	266	159	22	1	2	56	49	25	7
bin_concoct_270	93.33	1.12	Neural Network (Specific Model)	11	0.939	16648	304.225	5183655	0.68	5347	419	63918	None	Bacteria	Actinomycetota	Actinomycetia	Mycobacteriales	Mycobacteriaceae	Mycobacterium	Mycobacterium sp002968335	GCF_002968335.1	95	d__Bacteria;p__Actinomycetota;c__Actinomycetia;o__Mycobacteriales;f__Mycobacteriaceae;g__Mycobacterium;s__Mycobacterium sp002968335	96.23	0.85	GCF_002968335.1	95	d__Bacteria;p__Actinomycetota;c__Actinomycetia;o__Mycobacteriales;f__Mycobacteriaceae;g__Mycobacterium;s__Mycobacterium sp002968335	96.23	0.85	d__Bacteria;p__Actinomycetota;c__Actinomycetia;o__Mycobacteriales;f__Mycobacteriaceae;g__Mycobacterium;s__	taxonomic classification defined by topology and ANI	topological placement and ANI have congruent species assignments	GCF_012223425.1, s__Mycobacterium frederiksbergense, 95.0, 95.19, 0.92; GCF_001428895.1, s__Mycobacterium sp001428895, 95.0, 90.24, 0.88; GCF_008329585.1, s__Mycobacterium sp008329585, 95.0, 89.4, 0.87; GCF_001644575.1, s__Mycobacterium sp001644575, 95.0, 87.33, 0.83; GCA_021648845.1, s__Mycobacterium sp021648845, 95.0, 86.22, 0.82; GCA_011620645.1, s__Mycobacterium sp011620645, 95.0, 85.5, 0.62;…	88.26	11	N/A	N/A	646	87	60	2	0	1	6	14	4	0
bin_concoct_272	77.77	0.99	Gradient Boost (General Model)	11	0.926	4618	266.102	3244547	0.62	3776	831	31339	None	Bacteria	Actinomycetota	Acidimicrobiia					N/A	N/A	N/A	N/A	N/A	N/A	N/A	N/A	N/A	N/A	d__Bacteria;p__Actinomycetota;c__Acidimicrobiia;o__;f__;g__;s__	taxonomic novelty determined using RED	classification based on placement in class-level tree	N/A	76.84	11	0.553416	N/A	560	105	62	9	1	2	16	20	11	3
bin_concoct_273_sub	85.86	7.09	Neural Network (Specific Model)	11	0.912	4656	249.368	2669262	0.55	3264	724	19136	None	Bacteria	Pseudomonadota	Gammaproteobacteria	Burkholderiales	Rhodocyclaceae	Rugosibacter	Rugosibacter aromaticivorans	GCF_000934545.1	95	d__Bacteria;p__Pseudomonadota;c__Gammaproteobacteria;o__Burkholderiales;f__Rhodocyclaceae;g__Rugosibacter;s__Rugosibacter aromaticivorans	99.54	0.86	GCF_000934545.1	95	d__Bacteria;p__Pseudomonadota;c__Gammaproteobacteria;o__Burkholderiales;f__Rhodocyclaceae;g__Rugosibacter;s__Rugosibacter aromaticivorans	99.54	0.86	d__Bacteria;p__Pseudomonadota;c__Gammaproteobacteria;o__Burkholderiales;f__Rhodocyclaceae;g__Rugosibacter;s__	taxonomic classification defined by topology and ANI	topological placement and ANI have congruent species assignments	GCA_004322535.1, s__Rugosibacter sp004322535, 95.0, 85.71, 0.76; GCA_011620215.1, s__Rugosibacter sp011620215, 95.0, 84.69, 0.63; GCA_023257495.1, s__Rugosibacter sp023257495, 95.0, 81.49, 0.5; GCA_002422995.1, s__Rugosibacter sp002422995, 95.0, 79.04, 0.27; GCA_002424865.1, s__Rugosibacter sp002424865, 95.0, 78.88, 0.4; GCA_016235025.1, s__Rugosibacter sp016235025, 95.0, 78.0, 0.26; GCA_00284239…	58.51	11	N/A	Genome has more than 14.2% of markers with multiple hits	1024	269	177	18	0	2	45	35	22	4
bin_concoct_281_sub	72.41	8.85	Gradient Boost (General Model)	11	0.894	3106	263.496	3738902	0.41	4237	1283	17266	None	Bacteria	Bacteroidota	Bacteroidia	Chitinophagales	Chitinophagaceae	UBA3961		N/A	N/A	N/A	N/A	N/A	GCA_014379515.1	95	d__Bacteria;p__Bacteroidota;c__Bacteroidia;o__Chitinophagales;f__Chitinophagaceae;g__UBA3961;s__UBA3961 sp014379515	N/A	N/A	d__Bacteria;p__Bacteroidota;c__Bacteroidia;o__Chitinophagales;f__Chitinophagaceae;g__UBA3961;s__	taxonomic classification defined by topology and ANI	classification based on placement in class-level tree	GCA_016721085.1, s__UBA3961 sp016721085, 95.0, 76.74, 0.13	48.74	11	0.940929	N/A	776	174	108	13	1	2	43	22	12	6
bin_concoct_308	90.98	0.34	Gradient Boost (General Model)	11	0.863	9767	332.683	4926570	0.58	4267	724	55978	None	Bacteria	Planctomycetota	Planctomycetia	Planctomycetales	Planctomycetaceae	TH-plancto1		N/A	N/A	N/A	N/A	N/A	GCA_003669575.1	95	d__Bacteria;p__Planctomycetota;c__Planctomycetia;o__Planctomycetales;f__Planctomycetaceae;g__TH-plancto1;s__TH-plancto1 sp003669575	81.08	0.54	d__Bacteria;p__Planctomycetota;c__Planctomycetia;o__Planctomycetales;f__Planctomycetaceae;g__TH-plancto1;s__	taxonomic classification defined by topology and ANI	classification based on placement in class-level tree	GCA_003671275.1, s__TH-plancto1 sp003671275, 95.0, 77.08, 0.15	73.17	11	0.983569	Genome not assigned to closest species as it falls outside its pre-defined ANI radius	931	213	126	14	4	14	39	27	19	3
bin_concoct_312_sub	83.72	2.95	Gradient Boost (General Model)	11	0.904	5954	281.752	3941857	0.41	4226	841	36658	None	Bacteria	Bacteroidota	Bacteroidia	Cytophagales	Spirosomaceae			N/A	N/A	N/A	N/A	N/A	N/A	N/A	N/A	N/A	N/A	d__Bacteria;p__Bacteroidota;c__Bacteroidia;o__Cytophagales;f__Spirosomaceae;g__;s__	taxonomic classification fully defined by topology	classification based on placement in class-level tree	N/A	72.14	11	0.885805	N/A	798	170	107	13	1	2	38	18	10	7
bin_concoct_315	91.42	0.17	Gradient Boost (General Model)	11	0.919	49176	315.036	4576546	0.63	4465	154	176157	None	Bacteria	Actinomycetota	Acidimicrobiia					N/A	N/A	N/A	N/A	N/A	N/A	N/A	N/A	N/A	N/A	d__Bacteria;p__Actinomycetota;c__Acidimicrobiia;o__;f__;g__;s__	taxonomic novelty determined using RED	classification based on placement in class-level tree	N/A	92.19	11	0.554868	N/A	929	200	116	16	1	3	30	46	15	3
bin_concoct_318	92.52	3.19	Neural Network (Specific Model)	11	0.907	10858	284.763	4122345	0.6	4386	539	70482	None	Bacteria	Pseudomonadota	Alphaproteobacteria	Caulobacterales	Hyphomonadaceae	Hyphomonas		N/A	N/A	N/A	N/A	N/A	N/A	N/A	N/A	N/A	N/A	d__Bacteria;p__Pseudomonadota;c__Alphaproteobacteria;o__Caulobacterales;f__Hyphomonadaceae;g__Hyphomonas;s__	ANI	classification based on placement in class-level tree	GCA_003486945.1, s__Hyphomonas sp003486945, 95.0, 77.48, 0.17; GCA_013791775.1, s__Hyphomonas sp013791775, 95.0, 77.28, 0.18; GCA_016712445.1, s__Hyphomonas sp016712445, 95.0, 77.2, 0.18; GCA_001464545.1, s__Hyphomonas sp001464545, 95.0, 77.11, 0.21; GCA_002282565.1, s__Hyphomonas sp002282565, 95.0, 77.1, 0.16; GCA_000961695.1, s__Hyphomonas sp000961695, 95.0, 77.09, 0.17; GCA_018402285.1, s__Hyp…	80.54	11	0.942806	N/A	457	71	59	4	0	1	12	2	3	0
bin_concoct_58	93.14	0.71	Gradient Boost (General Model)	11	0.875	4404	257.707	3431467	0.43	3893	897	32661	None	Bacteria	Cyanobacteriota	Cyanobacteriia	Pseudanabaenales	Pseudanabaenaceae	Pseudanabaena		N/A	N/A	N/A	N/A	N/A	N/A	N/A	N/A	N/A	N/A	d__Bacteria;p__Cyanobacteriota;c__Cyanobacteriia;o__Pseudanabaenales;f__Pseudanabaenaceae;g__Pseudanabaena;s__	taxonomic classification defined by topology and ANI	classification based on placement in class-level tree	GCF_016584665.1, s__Pseudanabaena sp016584665, 95.0, 80.39, 0.67; GCF_014696925.1, s__Pseudanabaena sp014696925, 95.0, 80.31, 0.65; GCF_006937785.1, s__Pseudanabaena sp006937785, 95.0, 80.26, 0.65; GCF_002914585.1, s__Pseudanabaena sp002914585, 95.0, 80.18, 0.66; GCA_023336205.1, s__Pseudanabaena sp023336205, 95.0, 80.13, 0.68; GCA_003242085.1, s__Pseudanabaena frigida, 95.0, 80.05, 0.68; GCA_003…	79.84	11	0.971175	Genome not assigned to closest species as it falls outside its pre-defined ANI radius	907	198	113	17	2	1	38	40	20	4
bin_concoct_71_sub	92.19	4.11	Gradient Boost (General Model)	11	0.877	11866	314.523	6959375	0.51	6477	823	86182	None	Bacteria	Pseudomonadota	Gammaproteobacteria	Burkholderiales	Burkholderiaceae	JACPVY01		N/A	N/A	N/A	N/A	N/A	GCA_016197345.1	95	d__Bacteria;p__Pseudomonadota;c__Gammaproteobacteria;o__Burkholderiales;f__Burkholderiaceae;g__JACPVY01;s__JACPVY01 sp016197345	79.73	0.52	d__Bacteria;p__Pseudomonadota;c__Gammaproteobacteria;o__Burkholderiales;f__Burkholderiaceae;g__JACPVY01;s__	taxonomic classification defined by topology and ANI	classification based on placement in class-level tree	N/A	87.11	11	0.970452	Genome not assigned to closest species as it falls outside its pre-defined ANI radius	1215	319	177	29	11	18	71	53	27	2
bin_concoct_87	99.97	0.25	Neural Network (Specific Model)	11	0.92	151041	314.243	3513901	0.63	3435	55	338673	None	Bacteria	Pseudomonadota	Alphaproteobacteria	Sphingomonadales	Sphingomonadaceae	Novosphingobium		N/A	N/A	N/A	N/A	N/A	N/A	N/A	N/A	N/A	N/A	d__Bacteria;p__Pseudomonadota;c__Alphaproteobacteria;o__Sphingomonadales;f__Sphingomonadaceae;g__Novosphingobium;s__	taxonomic classification defined by topology and ANI	classification based on placement in class-level tree	GCA_002440635.1, s__Novosphingobium sp002440635, 95.0, 79.76, 0.49; GCA_018334165.1, s__Novosphingobium sp018334165, 95.0, 79.7, 0.5; GCA_013822005.1, s__Novosphingobium sp013822005, 95.0, 79.66, 0.54; GCA_017302615.1, s__Novosphingobium sp017302615, 95.0, 79.57, 0.49; GCA_020852455.1, s__Novosphingobium sp020852455, 95.0, 79.56, 0.45; GCA_015657645.1, s__Novosphingobium sp015657645, 95.0, 79.42,…	92.85	11	0.96821	Genome not assigned to closest species as it falls outside its pre-defined ANI radius	622	127	85	10	0	4	21	10	10	1
bin_metabat_1004_sub	82.08	1.75	Gradient Boost (General Model)	11	0.914	46705	334.301	3037052	0.66	2774	116	129260	None	Bacteria	Pseudomonadota	Gammaproteobacteria	Burkholderiales	Burkholderiaceae_A	GJ-E10		N/A	N/A	N/A	N/A	N/A	N/A	N/A	N/A	N/A	N/A	d__Bacteria;p__Pseudomonadota;c__Gammaproteobacteria;o__Burkholderiales;f__Burkholderiaceae_A;g__GJ-E10;s__	ANI	classification based on placement in class-level tree	GCA_900290335.1, s__GJ-E10 sp900290335, 95.0, 79.13, 0.41; GCA_900290295.1, s__GJ-E10 sp900290295, 95.0, 78.52, 0.35; GCA_903871435.1, s__GJ-E10 sp903871435, 95.0, 78.01, 0.36; GCA_021838715.1, s__GJ-E10 sp021838715, 95.0, 77.95, 0.29; GCA_021842465.1, s__GJ-E10 sp021842465, 95.0, 77.84, 0.26; GCA_000828975.1, s__GJ-E10 sp000828975, 95.0, 77.76, 0.24; GCA_021825945.1, s__GJ-E10 sp021825945, 95.0,…	78.43	11	0.954161	N/A	960	269	170	17	4	17	44	29	23	2
bin_metabat_1010	81.63	1.7	Neural Network (Specific Model)	11	0.833	12534	307.413	6237257	0.41	5639	637	50258	None	Bacteria	Bacteroidota	Bacteroidia	Chitinophagales	Saprospiraceae	JAAFJT01		N/A	N/A	N/A	N/A	N/A	GCA_016787525.1	95	d__Bacteria;p__Bacteroidota;c__Bacteroidia;o__Chitinophagales;f__Saprospiraceae;g__JAAFJT01;s__JAAFJT01 sp016787525	75.46	0.15	d__Bacteria;p__Bacteroidota;c__Bacteroidia;o__Chitinophagales;f__Saprospiraceae;g__JAAFJT01;s__	taxonomic classification defined by topology and ANI	classification based on placement in class-level tree	GCA_013298955.1, s__JAAFJT01 sp013298955, 95.0, 75.3, 0.06	66.83	11	0.921935	N/A	1088	225	137	24	0	4	54	36	14	5
bin_metabat_1013	86.23	0.36	Neural Network (Specific Model)	11	0.925	14851	306.79	2295821	0.6	2312	197	77396	None	Bacteria	Pseudomonadota	Alphaproteobacteria	Sphingomonadales	Sphingomonadaceae	Pontixanthobacter		N/A	N/A	N/A	N/A	N/A	GCA_020629385.1	95	d__Bacteria;p__Pseudomonadota;c__Alphaproteobacteria;o__Sphingomonadales;f__Sphingomonadaceae;g__Pontixanthobacter;s__Pontixanthobacter sp020629385	78.58	0.37	d__Bacteria;p__Pseudomonadota;c__Alphaproteobacteria;o__Sphingomonadales;f__Sphingomonadaceae;g__Pontixanthobacter;s__	taxonomic classification defined by topology and ANI	classification based on placement in class-level tree	GCF_009827395.1, s__Pontixanthobacter aquaemixtae, 95.0, 78.61, 0.51; GCF_009828095.1, s__Pontixanthobacter luteolus, 95.0, 78.49, 0.44; GCF_009827455.1, s__Pontixanthobacter aestiaquae, 95.0, 77.97, 0.41; GCF_017812015.1, s__Pontixanthobacter sp017812015, 95.0, 77.87, 0.38; GCA_020630295.1, s__Pontixanthobacter sp020630295, 95.0, 77.76, 0.33; GCF_009827545.1, s__Pontixanthobacter gangjinensis, 9…	82.72	11	0.982428	Genome not assigned to closest species as it falls outside its pre-defined ANI radius	798	177	118	8	2	2	45	14	12	2
bin_metabat_1027	93.83	0.47	Neural Network (Specific Model)	11	0.935	46523	320.814	3397003	0.61	3307	127	131976	None	Bacteria	Pseudomonadota	Gammaproteobacteria	Burkholderiales	Burkholderiaceae_B	Rhodoferax_C		N/A	N/A	N/A	N/A	N/A	GCA_903859265.1	95	d__Bacteria;p__Pseudomonadota;c__Gammaproteobacteria;o__Burkholderiales;f__Burkholderiaceae_B;g__Rhodoferax_C;s__Rhodoferax_C sp903859265	77.94	0.29	d__Bacteria;p__Pseudomonadota;c__Gammaproteobacteria;o__Burkholderiales;f__Burkholderiaceae_B;g__Rhodoferax_C;s__	taxonomic classification defined by topology and ANI	classification based on placement in class-level tree	GCF_003415675.1, s__Rhodoferax_C lacus, 95.0, 78.97, 0.44; GCA_019449595.1, s__Rhodoferax_C sp019449595, 95.0, 78.73, 0.35; GCA_903886275.1, s__Rhodoferax_C sp903886275, 95.0, 78.57, 0.4; GCA_001795455.1, s__Rhodoferax_C sp001795455, 95.0, 78.55, 0.36; GCA_903845935.1, s__Rhodoferax_C sp903845935, 95.0, 78.49, 0.37; GCF_002251855.1, s__Rhodoferax_C sp002251855, 95.0, 78.45, 0.34; GCF_002943465.1,…	86.67	11	0.988702	N/A	908	227	120	10	7	10	42	57	20	3
bin_metabat_1043	98.58	0.65	Gradient Boost (General Model)	11	0.898	50893	307.906	4557435	0.64	4440	160	151922	None	Bacteria	Pseudomonadota	Alphaproteobacteria	ATCC43930	Stellaceae			N/A	N/A	N/A	N/A	N/A	N/A	N/A	N/A	N/A	N/A	d__Bacteria;p__Pseudomonadota;c__Alphaproteobacteria;o__ATCC43930;f__Stellaceae;g__;s__	taxonomic classification fully defined by topology	classification based on placement in class-level tree	N/A	93.35	11	0.763128	N/A	1133	247	142	20	7	11	58	42	16	5
bin_metabat_1045	99.23	0.12	Gradient Boost (General Model)	11	0.905	69349	329.436	2610111	0.33	2392	50	207518	None	Bacteria	Bacteroidota	Bacteroidia	Chitinophagales	Chitinophagaceae	Ferruginibacter		N/A	N/A	N/A	N/A	N/A	GCA_013141435.1	95	d__Bacteria;p__Bacteroidota;c__Bacteroidia;o__Chitinophagales;f__Chitinophagaceae;g__Ferruginibacter;s__Ferruginibacter sp013141435	77.85	0.35	d__Bacteria;p__Bacteroidota;c__Bacteroidia;o__Chitinophagales;f__Chitinophagaceae;g__Ferruginibacter;s__	taxonomic classification defined by topology and ANI	classification based on placement in class-level tree	GCA_017988335.1, s__Ferruginibacter sp017988335, 95.0, 76.71, 0.2; GCA_903837525.1, s__Ferruginibacter sp903837525, 95.0, 76.62, 0.21; GCA_018268135.1, s__Ferruginibacter sp018268135, 95.0, 76.34, 0.17; GCA_016721385.1, s__Ferruginibacter sp016721385, 95.0, 76.29, 0.18; GCF_020783315.1, s__Ferruginibacter lapsinanis, 95.0, 76.2, 0.09; GCF_024343615.1, s__Ferruginibacter sp024343615, 95.0, 76.11, …	98.55	11	0.968244	N/A	798	212	148	16	1	3	37	22	12	7
bin_metabat_1060	88.02	1.78	Gradient Boost (General Model)	11	0.915	24305	299.864	3292965	0.56	3360	205	63303	None	Bacteria	Pseudomonadota	Alphaproteobacteria	Rhizobiales	Aestuariivirgaceae	Aestuariivirga		N/A	N/A	N/A	N/A	N/A	N/A	N/A	N/A	N/A	N/A	d__Bacteria;p__Pseudomonadota;c__Alphaproteobacteria;o__Rhizobiales;f__Aestuariivirgaceae;g__Aestuariivirga;s__	ANI	classification based on placement in class-level tree	GCA_016710435.1, s__Aestuariivirga sp016710435, 95.0, 77.04, 0.19; GCA_016792865.1, s__Aestuariivirga sp016792865, 95.0, 77.01, 0.14; GCA_020252385.1, s__Aestuariivirga sp020252385, 95.0, 76.96, 0.1; GCA_022842165.1, s__Aestuariivirga sp022842165, 95.0, 76.85, 0.15; GCA_012032065.1, s__Aestuariivirga sp012032065, 95.0, 76.74, 0.13; GCF_015714715.1, s__Aestuariivirga litoralis_A, 95.0, 76.74, 0.14…	86.53	11	0.943697	N/A	1083	251	128	22	2	3	41	70	26	6
bin_metabat_1103	92.57	0.07	Gradient Boost (General Model)	11	0.896	48718	326.146	2937007	0.55	2695	93	114820	None	Bacteria	Verrucomicrobiota	Verrucomicrobiae	Verrucomicrobiales	Akkermansiaceae	Luteolibacter		N/A	N/A	N/A	N/A	N/A	GCF_016595465.1	95	d__Bacteria;p__Verrucomicrobiota;c__Verrucomicrobiae;o__Verrucomicrobiales;f__Akkermansiaceae;g__Luteolibacter;s__Luteolibacter yonseiensis	78.49	0.38	d__Bacteria;p__Verrucomicrobiota;c__Verrucomicrobiae;o__Verrucomicrobiales;f__Akkermansiaceae;g__Luteolibacter;s__	taxonomic classification defined by topology and ANI	classification based on placement in class-level tree	GCA_945901795.1, s__Luteolibacter muciniphila_B, 95.0, 79.01, 0.35; GCA_020047775.1, s__Luteolibacter sp020047775, 95.0, 78.68, 0.21; GCA_945879075.1, s__Luteolibacter muciniphila_C, 95.0, 78.63, 0.42; GCA_913063525.1, s__Luteolibacter sp913063525, 95.0, 77.54, 0.22; GCA_003820635.1, s__Luteolibacter sp003820635, 95.0, 77.36, 0.2; GCA_903919975.1, s__Luteolibacter sp903919975, 95.0, 77.21, 0.21; …	84.91	11	0.964997	N/A	774	176	114	12	1	3	26	34	12	1
bin_metabat_1109	86.46	1.37	Neural Network (Specific Model)	11	0.925	15782	307.275	2444615	0.67	2459	212	42204	None	Bacteria	Pseudomonadota	Alphaproteobacteria	Sphingomonadales	Sphingomonadaceae	Novosphingobium		N/A	N/A	N/A	N/A	N/A	GCA_018242165.1	95	d__Bacteria;p__Pseudomonadota;c__Alphaproteobacteria;o__Sphingomonadales;f__Sphingomonadaceae;g__Novosphingobium;s__Novosphingobium sp018242165	80.64	0.59	d__Bacteria;p__Pseudomonadota;c__Alphaproteobacteria;o__Sphingomonadales;f__Sphingomonadaceae;g__Novosphingobium;s__	taxonomic classification defined by topology and ANI	classification based on placement in class-level tree	GCA_024236215.1, s__Novosphingobium sp024236215, 95.0, 79.07, 0.45; GCA_013141325.1, s__Novosphingobium sp013141325, 95.0, 78.77, 0.4; GCA_016719755.1, s__Novosphingobium sp016719755, 95.0, 78.77, 0.47; GCA_020852455.1, s__Novosphingobium sp020852455, 95.0, 78.75, 0.49; GCA_018334165.1, s__Novosphingobium sp018334165, 95.0, 78.7, 0.41; GCF_001590965.1, s__Novosphingobium lentum, 95.0, 78.67, 0.5;…	81.95	11	0.975846	Genome not assigned to closest species as it falls outside its pre-defined ANI radius	942	251	166	17	2	13	42	26	18	3
bin_metabat_1122	95.97	3.36	Gradient Boost (General Model)	11	0.934	19326	308.36	2681406	0.57	2716	198	85867	None	Bacteria	Pseudomonadota	Alphaproteobacteria	Sphingomonadales				N/A	N/A	N/A	N/A	N/A	N/A	N/A	N/A	N/A	N/A	d__Bacteria;p__Pseudomonadota;c__Alphaproteobacteria;o__Sphingomonadales;f__;g__;s__	taxonomic novelty determined using RED	classification based on placement in class-level tree	N/A	79.82	11	0.710883	N/A	892	198	121	12	5	15	39	25	20	5
bin_metabat_1125	86.48	0.39	Gradient Boost (General Model)	11	0.925	8787	276.843	2177585	0.56	2432	274	47680	None	Bacteria	Pseudomonadota	Alphaproteobacteria	Sphingomonadales	Sphingomonadaceae	Sphingorhabdus_B		N/A	N/A	N/A	N/A	N/A	N/A	N/A	N/A	N/A	N/A	d__Bacteria;p__Pseudomonadota;c__Alphaproteobacteria;o__Sphingomonadales;f__Sphingomonadaceae;g__Sphingorhabdus_B;s__	ANI	classification based on placement in class-level tree	GCA_013823985.1, s__Sphingorhabdus_B sp013823985, 95.0, 77.72, 0.26; GCA_023910635.1, s__Sphingorhabdus_B sp023910635, 95.0, 77.57, 0.24; GCA_016721875.1, s__Sphingorhabdus_B sp016721875, 95.0, 77.56, 0.23; GCA_016720115.1, s__Sphingorhabdus_B sp016720115, 95.0, 77.54, 0.24; GCF_009769755.1, s__Sphingorhabdus_B profundilacus, 95.0, 77.45, 0.27; GCA_016707885.1, s__Sphingorhabdus_B sp016707885, 95…	62.05	11	0.942881	N/A	508	144	114	11	1	4	14	9	2	0
bin_metabat_1126	84.6	2.29	Gradient Boost (General Model)	11	0.937	9395	289.63	3670468	0.67	3967	475	36530	None	Bacteria	Pseudomonadota	Gammaproteobacteria	Burkholderiales	Burkholderiaceae_B	Variovorax		N/A	N/A	N/A	N/A	N/A	GCF_901827185.1	95	d__Bacteria;p__Pseudomonadota;c__Gammaproteobacteria;o__Burkholderiales;f__Burkholderiaceae_B;g__Variovorax;s__Variovorax sp901827185	83.72	0.69	d__Bacteria;p__Pseudomonadota;c__Gammaproteobacteria;o__Burkholderiales;f__Burkholderiaceae_B;g__Variovorax;s__	taxonomic classification defined by topology and ANI	classification based on placement in class-level tree	GCF_018614955.1, s__Variovorax paradoxus_J, 95.0, 85.28, 0.75; GCF_900101545.1, s__Variovorax sp900101545, 95.0, 85.2, 0.78; GCF_003984645.1, s__Variovorax sp003984645, 95.0, 85.01, 0.75; GCF_018614915.1, s__Variovorax paradoxus_K, 95.0, 84.84, 0.74; GCF_010499245.1, s__Variovorax sp003014875, 95.0, 83.83, 0.76; GCF_901827175.1, s__Variovorax sp901827175, 95.0, 83.49, 0.75; GCF_001591365.1, s__Va…	72.97	11	0.981769	Genome not assigned to closest species as it falls outside its pre-defined ANI radius	1016	239	131	13	3	14	58	48	16	4
bin_metabat_1136	89.83	0.6	Neural Network (Specific Model)	11	0.86	20148	282.834	4242715	0.49	4311	316	60585	None	Bacteria	Cyanobacteriota	Cyanobacteriia	Thermosynechococcales	Thermosynechococcaceae	JAHHGS01		N/A	N/A	N/A	N/A	N/A	GCA_019359715.1	95	d__Bacteria;p__Cyanobacteriota;c__Cyanobacteriia;o__Thermosynechococcales;f__Thermosynechococcaceae;g__JAHHGS01;s__JAHHGS01 sp019359715	81.31	0.63	d__Bacteria;p__Cyanobacteriota;c__Cyanobacteriia;o__Thermosynechococcales;f__Thermosynechococcaceae;g__JAHHGS01;s__	taxonomic classification defined by topology and ANI	classification based on placement in class-level tree	N/A	91.96	11	0.939989	Genome not assigned to closest species as it falls outside its pre-defined ANI radius	1029	243	141	19	2	1	50	43	24	6
bin_metabat_1141	89.59	5.34	Neural Network (Specific Model)	11	0.927	36107	328.149	3986240	0.66	3759	158	130619	None	Bacteria	Pseudomonadota	Gammaproteobacteria	Burkholderiales	Burkholderiaceae_B	LMDS01		N/A	N/A	N/A	N/A	N/A	GCF_001425865.1	95	d__Bacteria;p__Pseudomonadota;c__Gammaproteobacteria;o__Burkholderiales;f__Burkholderiaceae_B;g__LMDS01;s__LMDS01 sp001425865	82.54	0.64	d__Bacteria;p__Pseudomonadota;c__Gammaproteobacteria;o__Burkholderiales;f__Burkholderiaceae_B;g__LMDS01;s__	taxonomic classification defined by topology and ANI	classification based on placement in class-level tree	GCA_001263235.1, s__LMDS01 sp001263235, 95.0, 79.9, 0.48	72.23	11	0.981031	Genome not assigned to closest species as it falls outside its pre-defined ANI radius	996	244	130	18	5	13	52	51	23	1
bin_metabat_1159_sub	84.91	19.09	Gradient Boost (General Model)	11	0.919	17091	323.1	3894338	0.71	3697	314	69011	None	Bacteria	Pseudomonadota	Gammaproteobacteria	Burkholderiales	Burkholderiaceae_A			N/A	N/A	N/A	N/A	N/A	N/A	N/A	N/A	N/A	N/A	d__Bacteria;p__Pseudomonadota;c__Gammaproteobacteria;o__Burkholderiales;f__Burkholderiaceae_A;g__;s__	taxonomic novelty determined using RED	classification based on placement in class-level tree	N/A	74.92	11	0.902191	N/A	338	66	55	3	0	0	4	1	5	0
bin_metabat_1166	89.33	1.91	Gradient Boost (General Model)	11	0.895	7950	308.623	3791226	0.29	3669	569	39428	None	Bacteria	Cyanobacteriota	Sericytochromatia	UBA7694	JACMQJ01	JACMQJ01		N/A	N/A	N/A	N/A	N/A	GCA_014377055.1	95	d__Bacteria;p__Cyanobacteriota;c__Sericytochromatia;o__UBA7694;f__JACMQJ01;g__JACMQJ01;s__JACMQJ01 sp014377055	90.79	0.67	d__Bacteria;p__Cyanobacteriota;c__Sericytochromatia;o__UBA7694;f__JACMQJ01;g__JACMQJ01;s__	taxonomic classification defined by topology and ANI	classification based on placement in class-level tree	N/A	83.57	11	0.989751	Genome not assigned to closest species as it falls outside its pre-defined ANI radius	935	215	120	15	6	11	52	39	19	5
bin_metabat_1174	100	1.67	Gradient Boost (General Model)	11	0.855	49018	330.922	4503711	0.38	3886	135	190246	None	Bacteria	Bacteroidota	Bacteroidia	Chitinophagales	Chitinophagaceae			N/A	N/A	N/A	N/A	N/A	N/A	N/A	N/A	N/A	N/A	d__Bacteria;p__Bacteroidota;c__Bacteroidia;o__Chitinophagales;f__Chitinophagaceae;g__;s__	taxonomic novelty determined using RED	classification based on placement in class-level tree	N/A	93.84	11	0.862755	N/A	906	208	128	18	1	3	48	26	12	8
bin_metabat_1178	73.71	9.61	Gradient Boost (General Model)	11	0.883	10092	298.774	3355839	0.34	3311	395	32796	None	Bacteria	Bacteroidota	Bacteroidia	Chitinophagales	Chitinophagaceae	Ferruginibacter		N/A	N/A	N/A	N/A	N/A	GCA_013141435.1	95	d__Bacteria;p__Bacteroidota;c__Bacteroidia;o__Chitinophagales;f__Chitinophagaceae;g__Ferruginibacter;s__Ferruginibacter sp013141435	78.39	0.37	d__Bacteria;p__Bacteroidota;c__Bacteroidia;o__Chitinophagales;f__Chitinophagaceae;g__Ferruginibacter;s__	taxonomic classification defined by topology and ANI	classification based on placement in class-level tree	GCA_903837525.1, s__Ferruginibacter sp903837525, 95.0, 76.53, 0.17; GCA_945865645.1, s__Ferruginibacter pinensis_B, 95.0, 76.53, 0.13; GCA_017988335.1, s__Ferruginibacter sp017988335, 95.0, 76.5, 0.14; GCA_018268135.1, s__Ferruginibacter sp018268135, 95.0, 76.22, 0.11; GCA_017983695.1, s__Ferruginibacter sp017983695, 95.0, 76.18, 0.1; GCA_013141115.1, s__Ferruginibacter sp013141115, 95.0, 76.17, …	60.81	11	0.975931	N/A	756	223	144	17	1	2	44	30	13	7
bin_metabat_12	93.35	3.47	Neural Network (Specific Model)	11	0.825	15463	293.709	5651958	0.42	5299	520	63261	None	Bacteria	Cyanobacteriota	Cyanobacteriia	Cyanobacteriales	Nostocaceae	Fortiea		N/A	N/A	N/A	N/A	N/A	GCF_000316575.1	95	d__Bacteria;p__Cyanobacteriota;c__Cyanobacteriia;o__Cyanobacteriales;f__Nostocaceae;g__Fortiea;s__Fortiea sp000316575	88.51	0.77	d__Bacteria;p__Cyanobacteriota;c__Cyanobacteriia;o__Cyanobacteriales;f__Nostocaceae;g__Fortiea;s__	taxonomic classification defined by topology and ANI	classification based on placement in class-level tree	GCF_000332295.1, s__Fortiea contorta, 95.0, 80.92, 0.56	78.61	11	0.98738	Genome not assigned to closest species as it falls outside its pre-defined ANI radius	1186	332	208	26	0	4	59	55	27	10
bin_metabat_12_sub	92.7	12.87	Gradient Boost (General Model)	11	0.886	14135	312.473	3474852	0.32	3287	349	57530	None	Bacteria	Bacteroidota	Bacteroidia	Chitinophagales	Chitinophagaceae	Ferruginibacter		N/A	N/A	N/A	N/A	N/A	GCA_013141435.1	95	d__Bacteria;p__Bacteroidota;c__Bacteroidia;o__Chitinophagales;f__Chitinophagaceae;g__Ferruginibacter;s__Ferruginibacter sp013141435	78.24	0.34	d__Bacteria;p__Bacteroidota;c__Bacteroidia;o__Chitinophagales;f__Chitinophagaceae;g__Ferruginibacter;s__	taxonomic classification defined by topology and ANI	classification based on placement in class-level tree	GCA_017988335.1, s__Ferruginibacter sp017988335, 95.0, 76.42, 0.19; GCA_903837525.1, s__Ferruginibacter sp903837525, 95.0, 76.35, 0.23; GCA_018268135.1, s__Ferruginibacter sp018268135, 95.0, 76.05, 0.13; GCA_016721385.1, s__Ferruginibacter sp016721385, 95.0, 76.04, 0.15; GCA_017983695.1, s__Ferruginibacter sp017983695, 95.0, 76.02, 0.11; GCA_903831575.1, s__Ferruginibacter sp903831575, 95.0, 76.0…	76.23	11	0.970164	N/A	417	102	71	6	0	0	17	14	5	4
bin_metabat_1210	86.17	1.47	Gradient Boost (General Model)	11	0.931	13946	302.532	2434794	0.58	2505	232	76765	None	Bacteria	Pseudomonadota	Alphaproteobacteria	Acetobacterales	Acetobacteraceae	Acidocella		N/A	N/A	N/A	N/A	N/A	GCA_002255575.1	95	d__Bacteria;p__Pseudomonadota;c__Alphaproteobacteria;o__Acetobacterales;f__Acetobacteraceae;g__Acidocella;s__Acidocella sp002255575	85.82	0.8	d__Bacteria;p__Pseudomonadota;c__Alphaproteobacteria;o__Acetobacterales;f__Acetobacteraceae;g__Acidocella;s__	taxonomic classification defined by topology and ANI	classification based on placement in class-level tree	GCA_002281005.1, s__Acidocella sp002281005, 95.0, 79.89, 0.51; GCF_000687875.1, s__Acidocella facilis, 95.0, 77.63, 0.24; GCF_020567705.1, s__Acidocella sp020567705, 95.0, 77.61, 0.21; GCA_021846225.1, s__Acidocella sp021846225, 95.0, 77.59, 0.23; GCA_021826425.1, s__Acidocella sp021826425, 95.0, 77.48, 0.18; GCA_003164135.1, s__Acidocella sp003164135, 95.0, 77.44, 0.23; GCA_021808985.1, s__Acido…	72.25	11	0.989333	Genome not assigned to closest species as it falls outside its pre-defined ANI radius	818	194	103	12	3	8	31	38	14	6
bin_metabat_1217	78.04	4.03	Gradient Boost (General Model)	11	0.895	88269	350.612	2993824	0.66	2550	54	323838	None	Bacteria	Pseudomonadota	Alphaproteobacteria	Acetobacterales	Acetobacteraceae			N/A	N/A	N/A	N/A	N/A	N/A	N/A	N/A	N/A	N/A	d__Bacteria;p__Pseudomonadota;c__Alphaproteobacteria;o__Acetobacterales;f__Acetobacteraceae;g__;s__	taxonomic novelty determined using RED	classification based on placement in class-level tree	N/A	72.25	11	0.910186	N/A	823	217	123	9	5	12	42	26	23	6
bin_metabat_1222	92.31	0.24	Gradient Boost (General Model)	11	0.916	41853	296.659	4278928	0.46	4415	167	128407	None	Bacteria	Deinococcota	Deinococci	Deinococcales	JAAFIG01	JAAFIG01		N/A	N/A	N/A	N/A	N/A	GCA_013298185.1	95	d__Bacteria;p__Deinococcota;c__Deinococci;o__Deinococcales;f__JAAFIG01;g__JAAFIG01;s__JAAFIG01 sp013298185	77.99	0.36	d__Bacteria;p__Deinococcota;c__Deinococci;o__Deinococcales;f__JAAFIG01;g__JAAFIG01;s__	taxonomic classification defined by topology and ANI	classification based on placement in class-level tree	GCA_013298595.1, s__JAAFIG01 sp013298595, 95.0, 78.08, 0.37	91	11	0.958768	N/A	994	231	131	17	3	1	40	56	14	3
bin_metabat_1227	89.05	3.76	Gradient Boost (General Model)	11	0.912	10101	312.64	5110684	0.68	4980	631	55121	None	Bacteria	Acidobacteriota	Vicinamibacteria	Vicinamibacterales	UBA2999	JABFRY01		N/A	N/A	N/A	N/A	N/A	GCA_013140955.1	95	d__Bacteria;p__Acidobacteriota;c__Vicinamibacteria;o__Vicinamibacterales;f__UBA2999;g__JABFRY01;s__JABFRY01 sp013140955	77.72	0.23	d__Bacteria;p__Acidobacteriota;c__Vicinamibacteria;o__Vicinamibacterales;f__UBA2999;g__JABFRY01;s__	taxonomic classification defined by topology and ANI	classification based on placement in class-level tree	N/A	71.2	11	0.867614	N/A	1090	244	141	18	3	10	55	34	22	5
bin_metabat_1233_sub	97.48	1.85	Neural Network (Specific Model)	11	0.911	24696	350.039	7879838	0.62	6849	514	113806	None	Bacteria	Acidobacteriota	Terriglobia	Bryobacterales	Bryobacteraceae	Solibacter		N/A	N/A	N/A	N/A	N/A	GCA_017883345.1	95	d__Bacteria;p__Acidobacteriota;c__Terriglobia;o__Bryobacterales;f__Bryobacteraceae;g__Solibacter;s__Solibacter sp017883345	84.53	0.66	d__Bacteria;p__Acidobacteriota;c__Terriglobia;o__Bryobacterales;f__Bryobacteraceae;g__Solibacter;s__	taxonomic classification defined by topology and ANI	classification based on placement in class-level tree	GCA_017883355.1, s__Solibacter sp017883355, 95.0, 83.4, 0.62; GCA_003136215.1, s__Solibacter sp003136215, 95.0, 82.6, 0.55; GCA_903876865.1, s__Solibacter sp903876865, 95.0, 78.51, 0.32; GCA_018268835.1, s__Solibacter sp018268835, 95.0, 77.72, 0.28	82.46	11	0.983305	Genome not assigned to closest species as it falls outside its pre-defined ANI radius	1294	289	169	18	7	17	67	38	25	6
bin_metabat_1275_sub	89.64	1.33	Neural Network (Specific Model)	11	0.896	33784	304.054	3529017	0.54	3473	167	82002	None	Bacteria	Pseudomonadota	Gammaproteobacteria	Burkholderiales	Burkholderiaceae_B	JAAFIP01		N/A	N/A	N/A	N/A	N/A	GCA_013297865.1	95	d__Bacteria;p__Pseudomonadota;c__Gammaproteobacteria;o__Burkholderiales;f__Burkholderiaceae_B;g__JAAFIP01;s__JAAFIP01 sp013297865	79.5	0.49	d__Bacteria;p__Pseudomonadota;c__Gammaproteobacteria;o__Burkholderiales;f__Burkholderiaceae_B;g__JAAFIP01;s__	taxonomic classification defined by topology and ANI	classification based on placement in class-level tree	GCA_013297925.1, s__JAAFIP01 sp013297925, 95.0, 76.92, 0.18; GCF_018413605.1, s__JAAFIP01 sp018413605, 95.0, 76.83, 0.21; GCA_012036375.1, s__JAAFIP01 sp012036375, 95.0, 76.72, 0.17	72.23	11	0.98181	N/A	828	177	109	13	0	2	37	36	12	0
bin_metabat_13	100	1.02	Gradient Boost (General Model)	11	0.913	61125	363.578	3660829	0.33	3066	114	165020	None	Bacteria	Bacteroidota	Bacteroidia	Chitinophagales	Chitinophagaceae	CAIVPM01		N/A	N/A	N/A	N/A	N/A	GCA_018335935.1	95	d__Bacteria;p__Bacteroidota;c__Bacteroidia;o__Chitinophagales;f__Chitinophagaceae;g__CAIVPM01;s__CAIVPM01 sp018335935	77.78	0.34	d__Bacteria;p__Bacteroidota;c__Bacteroidia;o__Chitinophagales;f__Chitinophagaceae;g__CAIVPM01;s__	taxonomic classification defined by topology and ANI	classification based on placement in class-level tree	GCA_903907815.1, s__CAIVPM01 sp903907815, 95.0, 76.05, 0.07	94	11	0.959484	N/A	750	169	108	13	1	1	30	21	11	7
bin_metabat_1301	94.31	3.39	Gradient Boost (General Model)	11	0.875	51880	316.579	3104703	0.37	2866	107	201355	None	Bacteria	Bacteroidota	Bacteroidia	Chitinophagales	Chitinophagaceae	Ferruginibacter		N/A	N/A	N/A	N/A	N/A	GCA_013141435.1	95	d__Bacteria;p__Bacteroidota;c__Bacteroidia;o__Chitinophagales;f__Chitinophagaceae;g__Ferruginibacter;s__Ferruginibacter sp013141435	77.39	0.22	d__Bacteria;p__Bacteroidota;c__Bacteroidia;o__Chitinophagales;f__Chitinophagaceae;g__Ferruginibacter;s__	taxonomic classification defined by topology and ANI	classification based on placement in class-level tree	GCA_014379905.1, s__Ferruginibacter sp014379905, 95.0, 76.73, 0.13; GCA_016715365.1, s__Ferruginibacter sp016715365, 95.0, 76.57, 0.12; GCA_017983695.1, s__Ferruginibacter sp017983695, 95.0, 76.56, 0.15; GCA_903831575.1, s__Ferruginibacter sp903831575, 95.0, 76.47, 0.1; GCA_019638575.1, s__Ferruginibacter sp019638575, 95.0, 76.35, 0.11; GCA_018268135.1, s__Ferruginibacter sp018268135, 95.0, 76.34…	92.51	11	0.966573	N/A	882	236	166	20	1	3	35	23	8	5
bin_metabat_1310	85.96	12.55	Neural Network (Specific Model)	11	0.897	12960	280.531	3070070	0.46	3278	300	48387	None	Bacteria	Cyanobacteriota	Cyanobacteriia	Cyanobacteriales	Chamaesiphonaceae	JAAFHZ01		N/A	N/A	N/A	N/A	N/A	GCA_020059425.1	95	d__Bacteria;p__Cyanobacteriota;c__Cyanobacteriia;o__Cyanobacteriales;f__Chamaesiphonaceae;g__JAAFHZ01;s__JAAFHZ01 sp020059425	79.19	0.4	d__Bacteria;p__Cyanobacteriota;c__Cyanobacteriia;o__Cyanobacteriales;f__Chamaesiphonaceae;g__JAAFHZ01;s__	taxonomic classification defined by topology and ANI	classification based on placement in class-level tree	GCA_013297675.1, s__JAAFHZ01 sp013297675, 95.0, 76.43, 0.13	82.92	11	0.983527	N/A	825	219	128	16	2	2	47	35	19	5
bin_metabat_1311	89.55	1.01	Neural Network (Specific Model)	11	0.908	113525	318.019	2175779	0.33	2073	29	215499	None	Bacteria	Bacteroidota	Bacteroidia	Flavobacteriales	Flavobacteriaceae	Flavobacterium		N/A	N/A	N/A	N/A	N/A	N/A	N/A	N/A	N/A	N/A	d__Bacteria;p__Bacteroidota;c__Bacteroidia;o__Flavobacteriales;f__Flavobacteriaceae;g__Flavobacterium;s__	ANI	classification based on placement in class-level tree	GCA_945861915.1, s__Flavobacterium psychrophilum_E, 95.0, 77.7, 0.19; GCF_020885975.1, s__Flavobacterium sp020885975, 95.0, 77.66, 0.19; GCF_020886055.1, s__Flavobacterium sp020886055, 95.0, 77.62, 0.23; GCA_012837155.1, s__Flavobacterium sp012837155, 95.0, 77.6, 0.25; GCF_008806775.1, s__Flavobacterium luteum, 95.0, 77.59, 0.25; GCA_022729635.1, s__Flavobacterium psychrophilum_P, 95.0, 77.59, 0.…	85.32	11	0.967239	N/A	775	211	144	12	1	2	40	24	12	4
bin_metabat_1313	95.1	0.34	Neural Network (Specific Model)	11	0.895	29664	318.898	3396813	0.34	3182	164	102605	None	Bacteria	Bacteroidota	Bacteroidia	Flavobacteriales	Flavobacteriaceae	Flavobacterium		N/A	N/A	N/A	N/A	N/A	GCA_903879875.1	95	d__Bacteria;p__Bacteroidota;c__Bacteroidia;o__Flavobacteriales;f__Flavobacteriaceae;g__Flavobacterium;s__Flavobacterium sp903879875	76.59	0.17	d__Bacteria;p__Bacteroidota;c__Bacteroidia;o__Flavobacteriales;f__Flavobacteriaceae;g__Flavobacterium;s__	taxonomic classification defined by topology and ANI	classification based on placement in class-level tree	GCA_022729635.1, s__Flavobacterium psychrophilum_P, 95.0, 77.04, 0.18; GCF_003634825.1, s__Flavobacterium sp003634825, 95.0, 77.02, 0.11; GCF_020885975.1, s__Flavobacterium sp020885975, 95.0, 76.94, 0.14; GCA_022758945.1, s__Flavobacterium sp022758945, 95.0, 76.93, 0.16; GCA_945861915.1, s__Flavobacterium psychrophilum_E, 95.0, 76.91, 0.16; GCF_020886055.1, s__Flavobacterium sp020886055, 95.0, 76…	92.45	11	0.976251	N/A	756	176	108	19	0	1	47	21	10	5
bin_metabat_1325	97.6	0.4	Gradient Boost (General Model)	11	0.9	165137	350.164	5191377	0.47	4454	44	496639	None	Bacteria	Bacteroidota	Bacteroidia	AKYH767	B-17BO	UBA4416		N/A	N/A	N/A	N/A	N/A	GCA_002390745.1	95	d__Bacteria;p__Bacteroidota;c__Bacteroidia;o__AKYH767;f__B-17BO;g__UBA4416;s__UBA4416 sp002390745	84.7	0.75	d__Bacteria;p__Bacteroidota;c__Bacteroidia;o__AKYH767;f__B-17BO;g__UBA4416;s__	taxonomic classification defined by topology and ANI	classification based on placement in class-level tree	GCA_002420145.1, s__UBA4416 sp002420145, 95.0, 77.35, 0.09; GCA_903893815.1, s__UBA4416 sp903893815, 95.0, 77.15, 0.08; GCA_016711805.1, s__UBA4416 sp016711805, 95.0, 77.05, 0.08; GCA_945860225.1, s__UBA4416 sp945860225, 95.0, 77.03, 0.07; GCA_013823565.1, s__UBA4416 sp013823565, 95.0, 77.02, 0.08; GCA_016708845.1, s__UBA4416 sp016708845, 95.0, 76.97, 0.09; GCA_016194985.1, s__UBA4416 sp016194985…	96.5	11	0.989003	Genome not assigned to closest species as it falls outside its pre-defined ANI radius	1014	236	138	17	3	5	65	33	17	8
bin_metabat_1326	90.82	1.1	Gradient Boost (General Model)	11	0.881	59900	329.909	4329816	0.56	3864	120	221637	None	Bacteria	Acidobacteriota	Terriglobia	Acidoferrales	UBA7541	Acidoferrum		N/A	N/A	N/A	N/A	N/A	N/A	N/A	N/A	N/A	N/A	d__Bacteria;p__Acidobacteriota;c__Terriglobia;o__Acidoferrales;f__UBA7541;g__Acidoferrum;s__	ANI	classification based on placement in class-level tree	GCA_003225295.1, s__Acidoferrum sp003225295, 95.0, 77.81, 0.22; GCA_003223215.1, s__Acidoferrum sp003223215, 95.0, 77.79, 0.18; GCA_013289585.1, s__Acidoferrum sp013289585, 95.0, 77.73, 0.2; GCA_003224525.1, s__Acidoferrum sp003224525, 95.0, 77.73, 0.22; GCA_013289835.1, s__Acidoferrum sp013289835, 95.0, 77.65, 0.21; GCA_003223295.1, s__Acidoferrum sp003223295, 95.0, 77.63, 0.18; GCA_003224085.1,…	87.39	11	0.945945	N/A	995	220	134	17	2	4	56	32	20	3
bin_metabat_1333	94.95	0.22	Neural Network (Specific Model)	11	0.914	54960	314.977	2755251	0.53	2671	76	143428	None	Bacteria	Pseudomonadota	Alphaproteobacteria	Sphingomonadales	Sphingomonadaceae	Sphingorhabdus_B		N/A	N/A	N/A	N/A	N/A	N/A	N/A	N/A	N/A	N/A	d__Bacteria;p__Pseudomonadota;c__Alphaproteobacteria;o__Sphingomonadales;f__Sphingomonadaceae;g__Sphingorhabdus_B;s__	ANI	classification based on placement in class-level tree	GCA_013297725.1, s__Sphingorhabdus_B sp013297725, 95.0, 77.24, 0.21; GCA_021732525.1, s__Sphingorhabdus_B sp021732525, 95.0, 77.24, 0.24; GCA_002282385.1, s__Sphingorhabdus_B sp002282385, 95.0, 77.24, 0.22; GCA_001464315.1, s__Sphingorhabdus_B sp001464315, 95.0, 77.19, 0.18; GCA_002255985.1, s__Sphingorhabdus_B sp002255985, 95.0, 77.15, 0.16; GCA_002479765.1, s__Sphingorhabdus_B sp002479765, 95.0…	88.04	11	0.951963	N/A	810	173	108	8	3	5	40	23	17	4
bin_metabat_1348_sub	76.41	0.43	Gradient Boost (General Model)	11	0.904	8742	276.075	2829181	0.65	3093	386	53599	None	Bacteria	Pseudomonadota	Alphaproteobacteria	Caulobacterales	Hyphomonadaceae	UBA7672		N/A	N/A	N/A	N/A	N/A	GCA_903831485.1	95	d__Bacteria;p__Pseudomonadota;c__Alphaproteobacteria;o__Caulobacterales;f__Hyphomonadaceae;g__UBA7672;s__UBA7672 sp903831485	94.92	0.65	d__Bacteria;p__Pseudomonadota;c__Alphaproteobacteria;o__Caulobacterales;f__Hyphomonadaceae;g__UBA7672;s__	taxonomic classification defined by topology and ANI	classification based on placement in class-level tree	GCA_022844475.1, s__UBA7672 sp022844475, 95.0, 87.64, 0.81; GCA_903842595.1, s__UBA7672 sp903842595, 95.0, 86.87, 0.86; GCA_002280725.1, s__UBA7672 sp002280725, 95.0, 80.3, 0.65; GCA_022844345.1, s__UBA7672 sp022844345, 95.0, 80.26, 0.63; GCA_002483135.1, s__UBA7672 sp002483135, 95.0, 79.95, 0.66; GCA_016714495.1, s__UBA7672 sp016714495, 95.0, 79.31, 0.56; GCA_016125405.1, s__UBA7672 sp016125405,…	67.79	11	0.99844	Genome not assigned to closest species as it falls outside its pre-defined ANI radius	856	198	104	14	2	8	57	26	15	3
bin_metabat_135	74.33	0.8	Neural Network (Specific Model)	11	0.927	6512	287.417	2266206	0.6	2443	379	24988	None	Bacteria	Pseudomonadota	Alphaproteobacteria	Sphingomonadales	Sphingomonadaceae			N/A	N/A	N/A	N/A	N/A	GCF_005144965.1	95	d__Bacteria;p__Pseudomonadota;c__Alphaproteobacteria;o__Sphingomonadales;f__Sphingomonadaceae;g__Hankyongella;s__Hankyongella ginsenosidimutans	75.98	0.11	d__Bacteria;p__Pseudomonadota;c__Alphaproteobacteria;o__Sphingomonadales;f__Sphingomonadaceae;g__;s__	taxonomic classification defined by topology and ANI	classification based on placement in class-level tree	N/A	74.12	11	0.818143	N/A	784	190	113	14	5	11	39	28	20	3
bin_metabat_136	98.73	0.67	Gradient Boost (General Model)	11	0.868	57815	367.111	6410801	0.5	5060	180	218919	None	Bacteria	Pseudomonadota	Gammaproteobacteria	Burkholderiales	Burkholderiaceae	JACPVY01		N/A	N/A	N/A	N/A	N/A	GCA_016197345.1	95	d__Bacteria;p__Pseudomonadota;c__Gammaproteobacteria;o__Burkholderiales;f__Burkholderiaceae;g__JACPVY01;s__JACPVY01 sp016197345	78.87	0.41	d__Bacteria;p__Pseudomonadota;c__Gammaproteobacteria;o__Burkholderiales;f__Burkholderiaceae;g__JACPVY01;s__	taxonomic classification defined by topology and ANI	classification based on placement in class-level tree	N/A	98.03	11	0.973487	N/A	1258	313	169	31	10	18	63	55	29	1
bin_metabat_1394	98.57	0.14	Gradient Boost (General Model)	11	0.869	18771	340.656	4990600	0.38	4251	378	59648	None	Bacteria	Bacteroidota	Bacteroidia	Cytophagales	Thermoflexibacteraceae	JAAFHK01		N/A	N/A	N/A	N/A	N/A	GCA_013297565.1	95	d__Bacteria;p__Bacteroidota;c__Bacteroidia;o__Cytophagales;f__Thermoflexibacteraceae;g__JAAFHK01;s__JAAFHK01 sp013297565	85.81	0.74	d__Bacteria;p__Bacteroidota;c__Bacteroidia;o__Cytophagales;f__Thermoflexibacteraceae;g__JAAFHK01;s__	taxonomic classification defined by topology and ANI	classification based on placement in class-level tree	N/A	92.21	11	0.988661	Genome not assigned to closest species as it falls outside its pre-defined ANI radius	889	194	116	18	3	2	43	29	10	6
bin_metabat_1397_sub	87.18	6.58	Neural Network (Specific Model)	11	0.912	46402	347.436	3367369	0.33	2951	145	149670	None	Bacteria	Bacteroidota	Bacteroidia	Cytophagales	Spirosomaceae			N/A	N/A	N/A	N/A	N/A	N/A	N/A	N/A	N/A	N/A	d__Bacteria;p__Bacteroidota;c__Bacteroidia;o__Cytophagales;f__Spirosomaceae;g__;s__	taxonomic classification fully defined by topology	classification based on placement in class-level tree	N/A	85.2	11	0.828178	N/A	677	149	102	6	0	2	28	18	7	7
bin_metabat_140	99.28	0.64	Neural Network (Specific Model)	11	0.903	109407	313.782	3360515	0.67	3230	54	250955	None	Bacteria	Pseudomonadota	Alphaproteobacteria	Caulobacterales	Caulobacteraceae	Brevundimonas	Brevundimonas mediterranea_A	GCF_011064825.1	95.0657	d__Bacteria;p__Pseudomonadota;c__Alphaproteobacteria;o__Caulobacterales;f__Caulobacteraceae;g__Brevundimonas;s__Brevundimonas mediterranea_A	96.94	0.86	GCF_011064825.1	95.0657	d__Bacteria;p__Pseudomonadota;c__Alphaproteobacteria;o__Caulobacterales;f__Caulobacteraceae;g__Brevundimonas;s__Brevundimonas mediterranea_A	96.94	0.86	d__Bacteria;p__Pseudomonadota;c__Alphaproteobacteria;o__Caulobacterales;f__Caulobacteraceae;g__Brevundimonas;s__	taxonomic classification defined by topology and ANI	topological placement and ANI have congruent species assignments	GCF_014196125.1, s__Brevundimonas mediterranea, 95.0657, 94.91, 0.82; GCA_013912065.1, s__Brevundimonas sp013912065, 95.0, 88.68, 0.76; GCA_001796045.1, s__Brevundimonas sp001796045, 95.0, 88.24, 0.8; GCF_014199955.1, s__Brevundimonas aurantiaca, 95.0, 88.0, 0.75; GCF_004614235.1, s__Brevundimonas intermedia, 95.0, 87.51, 0.72; GCF_902506205.1, s__Brevundimonas sp902506205, 95.0, 87.15, 0.71; GCF…	95.61	11	N/A	N/A	983	235	144	16	6	17	57	21	18	6
bin_metabat_1421	99.94	0	Neural Network (Specific Model)	11	0.875	53722	352.037	4031888	0.47	3344	129	168450	None	Bacteria	Pseudomonadota	Gammaproteobacteria	Xanthomonadales	Ahniellaceae			N/A	N/A	N/A	N/A	N/A	N/A	N/A	N/A	N/A	N/A	d__Bacteria;p__Pseudomonadota;c__Gammaproteobacteria;o__Xanthomonadales;f__Ahniellaceae;g__;s__	taxonomic classification fully defined by topology	classification based on placement in class-level tree	N/A	97.4	11	0.831609	N/A	965	226	142	16	1	1	50	25	23	5
bin_metabat_1436	87.62	13.77	Gradient Boost (General Model)	11	0.919	10027	288.335	3491234	0.58	3718	431	31656	None	Bacteria	Pseudomonadota	Alphaproteobacteria	Rhizobiales	Aestuariivirgaceae	Aestuariivirga		N/A	N/A	N/A	N/A	N/A	N/A	N/A	N/A	N/A	N/A	d__Bacteria;p__Pseudomonadota;c__Alphaproteobacteria;o__Rhizobiales;f__Aestuariivirgaceae;g__Aestuariivirga;s__	ANI	classification based on placement in class-level tree	GCA_016710435.1, s__Aestuariivirga sp016710435, 95.0, 77.78, 0.24; GCA_016792865.1, s__Aestuariivirga sp016792865, 95.0, 77.6, 0.22; GCA_020161855.1, s__Aestuariivirga sp020161855, 95.0, 77.6, 0.21; GCF_015714715.1, s__Aestuariivirga litoralis_A, 95.0, 77.45, 0.19; GCA_945889445.1, s__Aestuariivirga sp945889445, 95.0, 77.36, 0.2; GCA_900298995.1, s__Aestuariivirga sp900298995, 95.0, 77.33, 0.15; …	72	11	0.944072	Genome has more than 10.0% of markers with multiple hits	948	238	119	16	5	2	44	82	15	4
bin_metabat_1445	89.73	1.81	Gradient Boost (General Model)	11	0.917	10555	320.905	3091371	0.32	2949	363	39372	None	Bacteria	Bacteroidota	Bacteroidia	Chitinophagales	Chitinophagaceae	Ferruginibacter		N/A	N/A	N/A	N/A	N/A	GCA_903858475.1	95	d__Bacteria;p__Bacteroidota;c__Bacteroidia;o__Chitinophagales;f__Chitinophagaceae;g__Ferruginibacter;s__Ferruginibacter sp903858475	75.87	0.1	d__Bacteria;p__Bacteroidota;c__Bacteroidia;o__Chitinophagales;f__Chitinophagaceae;g__Ferruginibacter;s__	taxonomic classification defined by topology and ANI	classification based on placement in class-level tree	GCA_017988335.1, s__Ferruginibacter sp017988335, 95.0, 77.24, 0.29; GCA_903837525.1, s__Ferruginibacter sp903837525, 95.0, 77.05, 0.26; GCA_016721385.1, s__Ferruginibacter sp016721385, 95.0, 76.93, 0.21; GCA_013141115.1, s__Ferruginibacter sp013141115, 95.0, 76.66, 0.19; GCA_020059395.1, s__Ferruginibacter sp020059395, 95.0, 76.55, 0.12; GCA_017983695.1, s__Ferruginibacter sp017983695, 95.0, 76.5…	76.58	11	0.951113	N/A	817	174	114	16	1	1	36	18	10	5
bin_metabat_1472	84.33	2.27	Gradient Boost (General Model)	11	0.884	6526	329.946	4146949	0.39	3709	704	29555	None	Bacteria	Bacteroidota	Bacteroidia	Chitinophagales	Saprospiraceae			N/A	N/A	N/A	N/A	N/A	N/A	N/A	N/A	N/A	N/A	d__Bacteria;p__Bacteroidota;c__Bacteroidia;o__Chitinophagales;f__Saprospiraceae;g__;s__	taxonomic novelty determined using RED	classification based on placement in class-level tree	N/A	77.84	11	0.813867	N/A	873	173	101	14	2	1	37	28	10	6
bin_metabat_1520_sub	85.33	10.82	Gradient Boost (General Model)	11	0.915	6171	304.787	7914075	0.72	7933	1434	27732	None	Bacteria	Myxococcota	Polyangia	Polyangiales	Polyangiaceae	Palsa-1150		N/A	N/A	N/A	N/A	N/A	GCA_021778125.1	95	d__Bacteria;p__Myxococcota;c__Polyangia;o__Polyangiales;f__Polyangiaceae;g__Palsa-1150;s__Palsa-1150 sp021778125	79.77	0.44	d__Bacteria;p__Myxococcota;c__Polyangia;o__Polyangiales;f__Polyangiaceae;g__Palsa-1150;s__	taxonomic classification defined by topology and ANI	classification based on placement in class-level tree	GCA_003153495.1, s__Palsa-1150 sp003153495, 95.0, 77.72, 0.31; GCA_003139415.1, s__Palsa-1150 sp003139415, 95.0, 77.45, 0.26	67.37	11	0.917471	N/A	1163	230	121	17	6	12	62	36	23	3
bin_metabat_1523	85.21	4.15	Neural Network (Specific Model)	11	0.888	19604	306.621	3503432	0.62	3388	245	73963	None	Bacteria	Pseudomonadota	Gammaproteobacteria	Burkholderiales	Burkholderiaceae_B	Polaromonas		N/A	N/A	N/A	N/A	N/A	GCA_002256925.1	95	d__Bacteria;p__Pseudomonadota;c__Gammaproteobacteria;o__Burkholderiales;f__Burkholderiaceae_B;g__Polaromonas;s__Polaromonas sp002256925	79.41	0.44	d__Bacteria;p__Pseudomonadota;c__Gammaproteobacteria;o__Burkholderiales;f__Burkholderiaceae_B;g__Polaromonas;s__	taxonomic classification defined by topology and ANI	classification based on placement in class-level tree	GCF_900103405.1, s__Polaromonas sp900103405, 95.0, 79.66, 0.5; GCF_003711205.1, s__Polaromonas sp003711205, 95.0, 79.63, 0.53; GCF_000282655.1, s__Polaromonas sp000282655, 95.0, 79.53, 0.5; GCA_016000195.1, s__Polaromonas sp016000195, 95.0, 79.45, 0.4; GCF_900116715.1, s__Polaromonas sp900116715, 95.0, 79.42, 0.49; GCF_000709345.1, s__Polaromonas glacialis, 95.0, 79.36, 0.47; GCF_002379095.1, s__…	77.52	11	0.984386	Genome not assigned to closest species as it falls outside its pre-defined ANI radius	243	60	52	0	0	0	6	1	2	0
bin_metabat_1534	86.21	0.85	Neural Network (Specific Model)	11	0.926	57776	307.16	2778844	0.63	2799	73	172436	None	Bacteria	Pseudomonadota	Alphaproteobacteria	Sphingomonadales	Sphingomonadaceae	Sphingomonas_O		N/A	N/A	N/A	N/A	N/A	N/A	N/A	N/A	N/A	N/A	d__Bacteria;p__Pseudomonadota;c__Alphaproteobacteria;o__Sphingomonadales;f__Sphingomonadaceae;g__Sphingomonas_O;s__	ANI	classification based on placement in class-level tree	GCF_024758725.1, s__Sphingomonas_O sp024758725, 95.0, 78.32, 0.38; GCA_013821585.1, s__Sphingomonas_O sp013821585, 95.0, 77.85, 0.28; GCA_002336985.1, s__Sphingomonas_O sp002336985, 95.0, 77.57, 0.26; GCF_003660165.1, s__Sphingomonas_O paeninsulae, 95.0, 77.06, 0.21	88.88	11	0.9258	N/A	797	186	113	6	4	12	42	19	22	3
bin_metabat_1556	80.23	1.55	Neural Network (Specific Model)	11	0.887	12098	295.538	3323782	0.61	3329	358	40084	None	Bacteria	Pseudomonadota	Gammaproteobacteria	Burkholderiales	Burkholderiaceae_B	Polaromonas		N/A	N/A	N/A	N/A	N/A	GCA_002256925.1	95	d__Bacteria;p__Pseudomonadota;c__Gammaproteobacteria;o__Burkholderiales;f__Burkholderiaceae_B;g__Polaromonas;s__Polaromonas sp002256925	80.67	0.48	d__Bacteria;p__Pseudomonadota;c__Gammaproteobacteria;o__Burkholderiales;f__Burkholderiaceae_B;g__Polaromonas;s__	taxonomic classification defined by topology and ANI	classification based on placement in class-level tree	GCA_016000195.1, s__Polaromonas sp016000195, 95.0, 79.88, 0.37; GCF_000709345.1, s__Polaromonas glacialis, 95.0, 79.81, 0.47; GCF_003711205.1, s__Polaromonas sp003711205, 95.0, 79.68, 0.52; GCF_000015505.1, s__Polaromonas naphthalenivorans, 95.0, 79.65, 0.45; GCF_000282655.1, s__Polaromonas sp000282655, 95.0, 79.62, 0.51; GCF_900103405.1, s__Polaromonas sp900103405, 95.0, 79.62, 0.51; GCF_0000138…	67.33	11	0.990136	Genome not assigned to closest species as it falls outside its pre-defined ANI radius	882	207	117	10	1	1	40	50	17	2
bin_metabat_156	79.68	0.74	Neural Network (Specific Model)	11	0.851	16843	304.737	4460503	0.44	4161	307	87266	None	Bacteria	Cyanobacteriota	Cyanobacteriia	Cyanobacteriales	Microcoleaceae	Microcoleus		N/A	N/A	N/A	N/A	N/A	N/A	N/A	N/A	N/A	N/A	d__Bacteria;p__Cyanobacteriota;c__Cyanobacteriia;o__Cyanobacteriales;f__Microcoleaceae;g__Microcoleus;s__	taxonomic classification defined by topology and ANI	classification based on placement in class-level tree	GCA_004294385.1, s__Microcoleus sp004294385, 95.0, 91.69, 0.83; GCF_021648855.1, s__Microcoleus sp021648855, 95.0, 89.86, 0.76; GCF_002412335.2, s__Microcoleus bourrellyi, 95.0, 89.48, 0.71; GCA_004292745.1, s__Microcoleus sp004292745, 95.0, 85.85, 0.77; GCA_020883125.1, s__Microcoleus sp020883125, 95.0, 85.84, 0.78; GCA_020882975.1, s__Microcoleus sp020882975, 95.0, 85.48, 0.82; GCA_003542015.1,…	76.84	11	0.987798	Genome not assigned to closest species as it falls outside its pre-defined ANI radius	1002	228	130	18	2	3	52	38	21	8
bin_metabat_1568	81.91	1.1	Neural Network (Specific Model)	11	0.712	9250	208.177	4214520	0.39	4815	543	38502	None	Bacteria	Cyanobacteriota	Cyanobacteriia	Cyanobacteriales	Nostocaceae	Trichormus_B	Trichormus_B azollae	GCF_000196515.1	95	d__Bacteria;p__Cyanobacteriota;c__Cyanobacteriia;o__Cyanobacteriales;f__Nostocaceae;g__Trichormus_B;s__Trichormus_B azollae	99.98	0.98	GCF_000196515.1	95	d__Bacteria;p__Cyanobacteriota;c__Cyanobacteriia;o__Cyanobacteriales;f__Nostocaceae;g__Trichormus_B;s__Trichormus_B azollae	99.98	0.98	d__Bacteria;p__Cyanobacteriota;c__Cyanobacteriia;o__Cyanobacteriales;f__Nostocaceae;g__;s__	taxonomic classification defined by topology and ANI	topological placement and ANI have congruent species assignments	N/A	78.67	11	N/A	N/A	857	179	110	10	0	1	31	29	16	6
bin_metabat_1579	94.87	5.23	Gradient Boost (General Model)	11	0.948	108947	361.251	4116210	0.65	3609	67	470341	None	Bacteria	Pseudomonadota	Gammaproteobacteria	Steroidobacterales	Steroidobacteraceae	Bog-1198		N/A	N/A	N/A	N/A	N/A	N/A	N/A	N/A	N/A	N/A	d__Bacteria;p__Pseudomonadota;c__Gammaproteobacteria;o__Steroidobacterales;f__Steroidobacteraceae;g__Bog-1198;s__	ANI	classification based on placement in class-level tree	GCA_021779875.1, s__Bog-1198 sp021779875, 95.0, 77.85, 0.35; GCA_003137095.1, s__Bog-1198 sp003137095, 95.0, 77.63, 0.22; GCA_003134045.1, s__Bog-1198 sp003134045, 95.0, 77.32, 0.19; GCA_003164785.1, s__Bog-1198 sp003164785, 95.0, 77.1, 0.18; GCA_003165495.1, s__Bog-1198 sp003165495, 95.0, 77.08, 0.13; GCA_021323735.1, s__Bog-1198 sp021323735, 95.0, 76.96, 0.14; GCA_003132425.1, s__Bog-1198 sp003…	88.26	11	0.908044	N/A	1167	264	151	15	5	17	52	40	25	5
bin_metabat_1585	77.28	5.86	Neural Network (Specific Model)	11	0.823	10832	272.825	3374921	0.47	3396	375	37675	None	Bacteria	Cyanobacteriota	Cyanobacteriia	Cyanobacteriales	Chamaesiphonaceae	Chamaesiphon		N/A	N/A	N/A	N/A	N/A	N/A	N/A	N/A	N/A	N/A	d__Bacteria;p__Cyanobacteriota;c__Cyanobacteriia;o__Cyanobacteriales;f__Chamaesiphonaceae;g__Chamaesiphon;s__	taxonomic novelty determined using RED	classification based on placement in class-level tree	N/A	71.24	11	0.96063	N/A	765	185	104	11	1	1	41	36	16	7
bin_metabat_1595	86.41	2.05	Neural Network (Specific Model)	11	0.913	14292	292.137	2112632	0.52	2205	188	49861	None	Bacteria	Pseudomonadota	Alphaproteobacteria	Sphingomonadales	Sphingomonadaceae	Sphingorhabdus_B		N/A	N/A	N/A	N/A	N/A	N/A	N/A	N/A	N/A	N/A	d__Bacteria;p__Pseudomonadota;c__Alphaproteobacteria;o__Sphingomonadales;f__Sphingomonadaceae;g__Sphingorhabdus_B;s__	ANI	classification based on placement in class-level tree	GCA_002282385.1, s__Sphingorhabdus_B sp002282385, 95.0, 77.44, 0.2; GCF_014196595.1, s__Sphingorhabdus_B rigui, 95.0, 77.23, 0.19; GCA_002299195.1, s__Sphingorhabdus_B sp002299195, 95.0, 77.21, 0.15; GCA_021300355.1, s__Sphingorhabdus_B sp021300355, 95.0, 77.2, 0.19; GCA_945882965.1, s__Sphingorhabdus_B sp945882965, 95.0, 77.05, 0.18; GCA_001464315.1, s__Sphingorhabdus_B sp001464315, 95.0, 76.99,…	79.36	11	0.943281	N/A	663	133	90	6	1	2	28	16	11	2
bin_metabat_1598_sub	76.62	3.91	Neural Network (Specific Model)	11	0.944	7206	294.312	2899074	0.49	3109	454	30868	None	Bacteria	Pseudomonadota	Gammaproteobacteria	Burkholderiales	Burkholderiaceae_A			N/A	N/A	N/A	N/A	N/A	N/A	N/A	N/A	N/A	N/A	d__Bacteria;p__Pseudomonadota;c__Gammaproteobacteria;o__Burkholderiales;f__Burkholderiaceae_A;g__;s__	taxonomic novelty determined using RED	classification based on placement in class-level tree	N/A	66.04	11	0.838554	N/A	499	74	51	3	0	2	11	11	3	1
bin_metabat_1630	98.04	0.73	Neural Network (Specific Model)	11	0.935	35422	328.421	2739332	0.68	2606	134	109225	None	Bacteria	Actinomycetota	Actinomycetia	Actinomycetales	Microbacteriaceae	Microbacterium		N/A	N/A	N/A	N/A	N/A	N/A	N/A	N/A	N/A	N/A	d__Bacteria;p__Actinomycetota;c__Actinomycetia;o__Actinomycetales;f__Microbacteriaceae;g__Microbacterium;s__	taxonomic classification defined by topology and ANI	classification based on placement in class-level tree	GCF_015565955.1, s__Microbacterium schleiferi_A, 95.0, 80.19, 0.49; GCA_001898325.1, s__Microbacterium sp001898325, 95.0, 80.19, 0.53; GCF_020781975.1, s__Microbacterium sp002313585, 95.0, 79.83, 0.48; GCF_003651225.1, s__Microbacterium telephonicum, 95.0, 79.64, 0.44; GCA_023421635.1, s__Microbacterium sp023421635, 95.0, 79.6, 0.43; GCF_019511665.1, s__Microbacterium jejuense, 95.0, 79.56, 0.43;…	91	11	0.985611	Genome not assigned to closest species as it falls outside its pre-defined ANI radius	936	228	112	18	1	3	46	68	14	5
bin_metabat_1648_sub	71.42	0.15	Neural Network (Specific Model)	11	0.912	8976	293.623	2259798	0.64	2345	286	52622	None	Bacteria	Pseudomonadota	Alphaproteobacteria	Sphingomonadales	Sphingomonadaceae	Sphingopyxis		N/A	N/A	N/A	N/A	N/A	GCF_012979535.1	95	d__Bacteria;p__Pseudomonadota;c__Alphaproteobacteria;o__Sphingomonadales;f__Sphingomonadaceae;g__Sphingopyxis;s__Sphingopyxis lacunae	78.64	0.38	d__Bacteria;p__Pseudomonadota;c__Alphaproteobacteria;o__Sphingomonadales;f__Sphingomonadaceae;g__Sphingopyxis;s__	taxonomic classification defined by topology and ANI	classification based on placement in class-level tree	GCF_003797775.2, s__Sphingopyxis sp001427085, 95.0, 78.45, 0.4; GCF_001984035.1, s__Sphingopyxis sp001984035, 95.0, 78.25, 0.41; GCA_016793775.1, s__Sphingopyxis sp016793775, 95.0, 78.2, 0.38; GCF_000756375.1, s__Sphingopyxis sp000756375, 95.0, 78.18, 0.38; GCF_001990265.1, s__Sphingopyxis sp001990265, 95.0, 78.09, 0.41; GCA_002454115.1, s__Sphingopyxis sp002454115, 95.0, 78.08, 0.39; GCF_0122742…	59.62	11	0.959575	N/A	314	56	43	2	0	1	11	2	4	0
bin_metabat_167	70.04	0.03	Gradient Boost (General Model)	11	0.907	14213	295.809	1441635	0.53	1475	132	56767	None	Bacteria	Pseudomonadota	Gammaproteobacteria	Burkholderiales	Burkholderiaceae_B			N/A	N/A	N/A	N/A	N/A	N/A	N/A	N/A	N/A	N/A	d__Bacteria;p__Pseudomonadota;c__Gammaproteobacteria;o__Burkholderiales;f__Burkholderiaceae_B;g__;s__	taxonomic novelty determined using RED	classification based on placement in class-level tree	N/A	69.02	11	0.844414	N/A	495	161	114	12	0	2	22	22	7	0
bin_metabat_1672	98.84	0.57	Gradient Boost (General Model)	11	0.907	35488	315.774	4838663	0.41	4640	194	178972	None	Bacteria	Bacteroidota	Bacteroidia	Cytophagales	Cyclobacteriaceae	ELB16-189		N/A	N/A	N/A	N/A	N/A	N/A	N/A	N/A	N/A	N/A	d__Bacteria;p__Bacteroidota;c__Bacteroidia;o__Cytophagales;f__Cyclobacteriaceae;g__ELB16-189;s__	ANI	classification based on placement in class-level tree	GCA_013140395.1, s__ELB16-189 sp013140395, 95.0, 77.43, 0.07; GCA_020402945.1, s__ELB16-189 sp020402945, 95.0, 77.42, 0.07; GCA_021299455.1, s__ELB16-189 sp021299455, 95.0, 77.37, 0.07; GCA_013140555.1, s__ELB16-189 sp013140555, 95.0, 76.99, 0.05; GCA_021300095.1, s__ELB16-189 sp021300095, 95.0, 76.95, 0.05; GCA_018267275.1, s__ELB16-189 sp018267275, 95.0, 76.87, 0.05; GCA_016191555.1, s__ELB16-1…	92.85	11	0.907138	N/A	978	240	148	16	4	2	60	35	10	7
bin_metabat_1674	81.62	4.06	Neural Network (Specific Model)	11	0.892	24206	308.644	2885516	0.53	2785	157	63450	None	Bacteria	Pseudomonadota	Gammaproteobacteria	Burkholderiales	Burkholderiaceae_B	JAAFIP01		N/A	N/A	N/A	N/A	N/A	GCA_013297865.1	95	d__Bacteria;p__Pseudomonadota;c__Gammaproteobacteria;o__Burkholderiales;f__Burkholderiaceae_B;g__JAAFIP01;s__JAAFIP01 sp013297865	78.73	0.45	d__Bacteria;p__Pseudomonadota;c__Gammaproteobacteria;o__Burkholderiales;f__Burkholderiaceae_B;g__JAAFIP01;s__	taxonomic classification defined by topology and ANI	classification based on placement in class-level tree	GCF_018413605.1, s__JAAFIP01 sp018413605, 95.0, 76.91, 0.2; GCA_012036375.1, s__JAAFIP01 sp012036375, 95.0, 76.8, 0.14; GCA_013297925.1, s__JAAFIP01 sp013297925, 95.0, 76.56, 0.19	70.67	11	0.982216	N/A	760	171	108	10	0	2	30	35	13	1
bin_metabat_1687_sub	76.22	0.14	Gradient Boost (General Model)	11	0.903	7895	298.889	3355618	0.36	3382	494	34154	None	Bacteria	Acidobacteriota	Blastocatellia	Pyrinomonadales	Pyrinomonadaceae	JAIBCC01		N/A	N/A	N/A	N/A	N/A	GCA_019694395.1	95	d__Bacteria;p__Acidobacteriota;c__Blastocatellia;o__Pyrinomonadales;f__Pyrinomonadaceae;g__JAIBCC01;s__JAIBCC01 sp019694395	76.73	0.23	d__Bacteria;p__Acidobacteriota;c__Blastocatellia;o__Pyrinomonadales;f__Pyrinomonadaceae;g__JAIBCC01;s__	taxonomic classification defined by topology and ANI	classification based on placement in class-level tree	N/A	76.76	11	0.910864	N/A	923	203	121	20	1	4	39	30	24	5
bin_metabat_1696	85.27	2.52	Gradient Boost (General Model)	11	0.944	8311	317.478	3777050	0.67	3751	543	34402	None	Bacteria	Acidobacteriota	Vicinamibacteria	Vicinamibacterales	UBA2999	CADEFD01		N/A	N/A	N/A	N/A	N/A	N/A	N/A	N/A	N/A	N/A	d__Bacteria;p__Acidobacteriota;c__Vicinamibacteria;o__Vicinamibacterales;f__UBA2999;g__CADEFD01;s__	taxonomic novelty determined using RED	classification based on placement in class-level tree	N/A	77.99	11	0.915895	N/A	857	194	113	13	2	11	45	24	15	6
bin_metabat_1705	99.11	0.11	Gradient Boost (General Model)	11	0.892	30803	363.207	6361117	0.51	5219	315	166122	None	Bacteria	Bacteroidota	Bacteroidia	Chitinophagales	Saprospiraceae	M3007		N/A	N/A	N/A	N/A	N/A	N/A	N/A	N/A	N/A	N/A	d__Bacteria;p__Bacteroidota;c__Bacteroidia;o__Chitinophagales;f__Saprospiraceae;g__M3007;s__	ANI	classification based on placement in class-level tree	GCA_020846655.1, s__M3007 sp020846655, 95.0, 76.39, 0.09; GCA_016787285.1, s__M3007 sp016787285, 95.0, 76.27, 0.09; GCA_016787415.1, s__M3007 sp016787415, 95.0, 76.25, 0.08; GCA_020160935.1, s__M3007 sp020160935, 95.0, 76.25, 0.09; GCA_020849825.1, s__M3007 sp020849825, 95.0, 76.23, 0.1; GCA_016708875.1, s__M3007 sp016708875, 95.0, 76.23, 0.05; GCA_016787345.1, s__M3007 sp016787345, 95.0, 76.2, 0…	95.61	11	0.885404	N/A	1044	221	139	20	1	4	51	30	12	3
bin_metabat_1706	92.53	0.14	Neural Network (Specific Model)	11	0.802	27878	289.051	5627689	0.41	5214	297	99959	None	Bacteria	Cyanobacteriota	Cyanobacteriia	Cyanobacteriales	Nostocaceae	Hassallia		N/A	N/A	N/A	N/A	N/A	GCA_019358985.1	95	d__Bacteria;p__Cyanobacteriota;c__Cyanobacteriia;o__Cyanobacteriales;f__Nostocaceae;g__Hassallia;s__Hassallia brevis	91.77	0.76	d__Bacteria;p__Cyanobacteriota;c__Cyanobacteriia;o__Cyanobacteriales;f__Nostocaceae;g__Hassallia;s__	taxonomic classification defined by topology and ANI	classification based on placement in class-level tree	GCF_000582685.1, s__Hassallia hofmanni, 95.0, 92.19, 0.85; GCF_000817785.2, s__Hassallia byssoidea_A, 95.0, 90.56, 0.79; GCF_002218085.1, s__Hassallia sp002218085, 95.0, 90.41, 0.82	86.32	11	0.989771	Genome not assigned to closest species as it falls outside its pre-defined ANI radius	1030	229	142	13	0	3	36	39	18	8
bin_metabat_1716	86.89	0.28	Gradient Boost (General Model)	11	0.926	8472	327.316	4078308	0.65	3853	600	40027	None	Bacteria	Acidobacteriota	Thermoanaerobaculia	UBA5704	UBA5704			N/A	N/A	N/A	N/A	N/A	N/A	N/A	N/A	N/A	N/A	d__Bacteria;p__Acidobacteriota;c__Thermoanaerobaculia;o__UBA5704;f__UBA5704;g__;s__	taxonomic novelty determined using RED	classification based on placement in class-level tree	N/A	85.94	11	0.809767	N/A	930	233	132	23	4	6	51	37	20	2
bin_metabat_1729	85.76	1.27	Neural Network (Specific Model)	11	0.832	7269	269.544	4957911	0.4	5108	776	43839	None	Bacteria	Cyanobacteriota	Cyanobacteriia	Cyanobacteriales	Xenococcaceae			N/A	N/A	N/A	N/A	N/A	N/A	N/A	N/A	N/A	N/A	d__Bacteria;p__Cyanobacteriota;c__Cyanobacteriia;o__Cyanobacteriales;f__Xenococcaceae;g__;s__	taxonomic novelty determined using RED	classification based on placement in class-level tree	N/A	77.54	11	0.859807	N/A	1012	236	138	17	2	1	51	42	20	7
bin_metabat_1730	87.64	2.74	Neural Network (Specific Model)	11	0.932	25862	300.86	2377636	0.56	2462	158	87408	None	Bacteria	Pseudomonadota	Alphaproteobacteria	Sphingomonadales	Sphingomonadaceae	Aquisediminimonas		N/A	N/A	N/A	N/A	N/A	N/A	N/A	N/A	N/A	N/A	d__Bacteria;p__Pseudomonadota;c__Alphaproteobacteria;o__Sphingomonadales;f__Sphingomonadaceae;g__Aquisediminimonas;s__	ANI	classification based on placement in class-level tree	GCA_903958285.1, s__Aquisediminimonas sp903958285, 95.0, 77.21, 0.12; GCA_945860425.1, s__Aquisediminimonas paucimobilis_A, 95.0, 77.06, 0.12; GCA_016714795.1, s__Aquisediminimonas sp016714795, 95.0, 76.83, 0.15; GCA_903839675.1, s__Aquisediminimonas sp903839675, 95.0, 76.83, 0.14; GCA_005518185.1, s__Aquisediminimonas godavariana, 95.0, 76.7, 0.14; GCA_002478575.1, s__Aquisediminimonas sp0024785…	78.11	11	0.926128	N/A	861	172	122	10	1	2	31	17	13	2
bin_metabat_1769	69.83	11.22	Gradient Boost (General Model)	11	0.922	7971	297.387	4870237	0.62	5043	701	37618	None	Bacteria	Pseudomonadota	Gammaproteobacteria	Burkholderiales	Burkholderiaceae_B	Rubrivivax		N/A	N/A	N/A	N/A	N/A	GCA_903914615.1	95	d__Bacteria;p__Pseudomonadota;c__Gammaproteobacteria;o__Burkholderiales;f__Burkholderiaceae_B;g__Rubrivivax;s__Rubrivivax sp903914615	78.1	0.26	d__Bacteria;p__Pseudomonadota;c__Gammaproteobacteria;o__Burkholderiales;f__Burkholderiaceae_B;g__Rubrivivax;s__	taxonomic classification defined by topology and ANI	classification based on placement in class-level tree	GCA_001295905.1, s__Rubrivivax sp001295905, 95.0, 78.34, 0.32; GCA_001295865.1, s__Rubrivivax sp001295865, 95.0, 78.19, 0.31; GCA_022842305.1, s__Rubrivivax sp022842305, 95.0, 78.03, 0.27; GCF_004016505.1, s__Rubrivivax rivuli, 95.0, 78.01, 0.3; GCA_022842595.1, s__Rubrivivax sp022842595, 95.0, 77.99, 0.28; GCA_016704535.1, s__Rubrivivax sp016704535, 95.0, 77.98, 0.23; GCA_013822265.1, s__Rubrivi…	59.46	11	0.983907	N/A	1052	260	138	18	6	10	56	56	24	4
bin_metabat_177	97.28	0.18	Gradient Boost (General Model)	11	0.88	26268	289.031	1968861	0.37	2003	115	71102	None	Bacteria	Pseudomonadota	Alphaproteobacteria	Paracaedibacterales	CAITNM01	CAITNM01		N/A	N/A	N/A	N/A	N/A	GCA_945860985.1	95	d__Bacteria;p__Pseudomonadota;c__Alphaproteobacteria;o__Paracaedibacterales;f__CAITNM01;g__CAITNM01;s__CAITNM01 sp945860985	88.67	0.75	d__Bacteria;p__Pseudomonadota;c__Alphaproteobacteria;o__Paracaedibacterales;f__CAITNM01;g__CAITNM01;s__	taxonomic classification defined by topology and ANI	classification based on placement in class-level tree	GCA_020726185.1, s__CAITNM01 sp020726185, 95.0, 77.84, 0.18; GCA_903893805.1, s__CAITNM01 sp903893805, 95.0, 77.76, 0.16; GCA_945903885.1, s__CAITNM01 sp945903885, 95.0, 77.25, 0.09; GCA_018062345.1, s__CAITNM01 sp018062345, 95.0, 76.77, 0.14; GCA_903874955.1, s__CAITNM01 sp903874955, 95.0, 76.53, 0.12; GCA_021298215.1, s__CAITNM01 sp021298215, 95.0, 76.16, 0.1	91.46	11	0.981886	Genome not assigned to closest species as it falls outside its pre-defined ANI radius	543	168	123	10	0	2	23	21	4	0
bin_metabat_18	100	1.52	Neural Network (Specific Model)	11	0.89	29968	320.18	5898291	0.6	5473	320	131834	None	Bacteria	Pseudomonadota	Gammaproteobacteria	Pseudomonadales	Pseudomonadaceae	Pseudomonas_E	Pseudomonas_E paracarnis	GCF_904063055.1	95	d__Bacteria;p__Pseudomonadota;c__Gammaproteobacteria;o__Pseudomonadales;f__Pseudomonadaceae;g__Pseudomonas_E;s__Pseudomonas_E paracarnis	95.62	0.88	GCF_904063055.1	95	d__Bacteria;p__Pseudomonadota;c__Gammaproteobacteria;o__Pseudomonadales;f__Pseudomonadaceae;g__Pseudomonas_E;s__Pseudomonas_E paracarnis	95.62	0.88	d__Bacteria;p__Pseudomonadota;c__Gammaproteobacteria;o__Pseudomonadales;f__Pseudomonadaceae;g__Pseudomonas_E;s__	taxonomic classification defined by topology and ANI	topological placement and ANI have congruent species assignments	GCF_001902145.1, s__Pseudomonas_E fluorescens_BV, 95.0, 95.62, 0.87; GCF_001439845.1, s__Pseudomonas_E lactis, 95.0, 94.71, 0.91; GCF_001439735.1, s__Pseudomonas_E paralactis, 95.0, 91.11, 0.85; GCF_000263715.2, s__Pseudomonas_E synxantha_A, 95.0, 90.3, 0.86; GCF_001439685.1, s__Pseudomonas_E libanensis, 95.7053, 90.12, 0.84; GCF_009659625.1, s__Pseudomonas_E haemolytica, 95.0, 89.99, 0.84; GCF_0…	91.18	11	N/A	N/A	1553	362	191	25	9	14	74	74	43	10
bin_metabat_180	97.4	1.01	Neural Network (Specific Model)	11	0.926	78561	325.603	3291308	0.68	3126	77	203454	None	Bacteria	Actinomycetota	Actinomycetia	Actinomycetales	Microbacteriaceae	Microbacterium		N/A	N/A	N/A	N/A	N/A	GCF_002812725.1	95	d__Bacteria;p__Actinomycetota;c__Actinomycetia;o__Actinomycetales;f__Microbacteriaceae;g__Microbacterium;s__Microbacterium sp002812725	91.47	0.78	d__Bacteria;p__Actinomycetota;c__Actinomycetia;o__Actinomycetales;f__Microbacteriaceae;g__Microbacterium;s__	taxonomic classification defined by topology and ANI	classification based on placement in class-level tree	GCF_002812805.1, s__Microbacterium lacus, 95.0, 85.69, 0.68; GCA_003476465.1, s__Microbacterium sp003476465, 95.0, 82.56, 0.67; GCA_003248605.1, s__Microbacterium sp003248605, 95.0, 80.17, 0.49; GCF_005502885.1, s__Microbacterium sp005502885, 95.0, 79.8, 0.4; GCF_004010105.1, s__Microbacterium sp004010105, 95.0, 79.76, 0.35; GCF_001427525.1, s__Microbacterium sp001427525, 95.0, 79.69, 0.44; GCF_0…	83.12	11	0.995964	Genome not assigned to closest species as it falls outside its pre-defined ANI radius	456	84	62	3	0	1	8	10	5	1
bin_metabat_1809	89.78	0.16	Neural Network (Specific Model)	11	0.89	35158	331.44	4935746	0.37	4421	224	120047	None	Bacteria	Bacteroidota	Bacteroidia	Cytophagales	Spirosomaceae	Arcicella		N/A	N/A	N/A	N/A	N/A	GCA_014376355.1	95	d__Bacteria;p__Bacteroidota;c__Bacteroidia;o__Cytophagales;f__Spirosomaceae;g__Arcicella;s__Arcicella sp014376355	82.39	0.62	d__Bacteria;p__Bacteroidota;c__Bacteroidia;o__Cytophagales;f__Spirosomaceae;g__Arcicella;s__	taxonomic classification defined by topology and ANI	classification based on placement in class-level tree	GCA_013298125.1, s__Arcicella sp013298125, 95.0, 82.16, 0.62; GCA_013298805.1, s__Arcicella sp013298805, 95.0, 79.45, 0.45; GCF_003148625.1, s__Arcicella aurantiaca, 95.0, 79.07, 0.45; GCF_014204325.1, s__Arcicella rosea, 95.0, 77.14, 0.22	80.71	11	0.989468	Genome not assigned to closest species as it falls outside its pre-defined ANI radius	957	194	123	16	1	2	43	25	12	5
bin_metabat_1826	95.68	2.09	Gradient Boost (General Model)	11	0.894	21559	291.247	4948750	0.51	5075	343	63896	None	Bacteria	Cyanobacteriota	Cyanobacteriia	Gloeobacterales	Gloeobacteraceae	JACMLN01		N/A	N/A	N/A	N/A	N/A	GCA_014379585.1	95	d__Bacteria;p__Cyanobacteriota;c__Cyanobacteriia;o__Gloeobacterales;f__Gloeobacteraceae;g__JACMLN01;s__JACMLN01 sp014379585	89.99	0.74	d__Bacteria;p__Cyanobacteriota;c__Cyanobacteriia;o__Gloeobacterales;f__Gloeobacteraceae;g__JACMLN01;s__	taxonomic classification defined by topology and ANI	classification based on placement in class-level tree	N/A	92.81	11	0.988534	Genome not assigned to closest species as it falls outside its pre-defined ANI radius	1055	243	137	23	2	3	57	41	18	7
bin_metabat_1832	94.82	1.84	Gradient Boost (General Model)	11	0.93	24863	301.547	3144648	0.52	3241	184	101746	None	Bacteria	Pseudomonadota	Alphaproteobacteria	Rhizobiales	Aestuariivirgaceae	Aestuariivirga		N/A	N/A	N/A	N/A	N/A	N/A	N/A	N/A	N/A	N/A	d__Bacteria;p__Pseudomonadota;c__Alphaproteobacteria;o__Rhizobiales;f__Aestuariivirgaceae;g__Aestuariivirga;s__	ANI	classification based on placement in class-level tree	GCA_012032065.1, s__Aestuariivirga sp012032065, 95.0, 76.77, 0.08; GCA_016710435.1, s__Aestuariivirga sp016710435, 95.0, 76.7, 0.11; GCA_016792865.1, s__Aestuariivirga sp016792865, 95.0, 76.61, 0.09; GCA_016792825.1, s__Aestuariivirga sp016792825, 95.0, 76.59, 0.09; GCA_020029455.1, s__Aestuariivirga sp020029455, 95.0, 76.52, 0.1; GCA_945889445.1, s__Aestuariivirga sp945889445, 95.0, 76.44, 0.07;…	92.63	11	0.945211	N/A	1079	258	140	20	4	13	45	67	22	5
bin_metabat_1850	80.56	15.14	Gradient Boost (General Model)	11	0.928	6597	284.007	3773600	0.62	4120	630	19881	None	Bacteria	Pseudomonadota	Gammaproteobacteria	Burkholderiales	Burkholderiaceae_B			N/A	N/A	N/A	N/A	N/A	N/A	N/A	N/A	N/A	N/A	d__Bacteria;p__Pseudomonadota;c__Gammaproteobacteria;o__Burkholderiales;f__Burkholderiaceae_B;g__;s__	taxonomic classification fully defined by topology	classification based on placement in class-level tree	N/A	62.7	11	0.928244	N/A	408	73	57	1	0	2	10	7	5	0
bin_metabat_1855	95.3	0.33	Gradient Boost (General Model)	11	0.882	14768	314.613	4838418	0.41	4530	442	60547	None	Bacteria	Bacteroidota	Bacteroidia	Chitinophagales	Chitinophagaceae	Puia		N/A	N/A	N/A	N/A	N/A	GCA_018267575.1	95	d__Bacteria;p__Bacteroidota;c__Bacteroidia;o__Chitinophagales;f__Chitinophagaceae;g__Puia;s__Puia sp018267575	76.88	0.18	d__Bacteria;p__Bacteroidota;c__Bacteroidia;o__Chitinophagales;f__Chitinophagaceae;g__Puia;s__	taxonomic classification defined by topology and ANI	classification based on placement in class-level tree	GCA_903927975.1, s__Puia sp903927975, 95.0, 77.25, 0.27; GCA_018266575.1, s__Puia sp018266575, 95.0, 76.88, 0.17; GCA_018266455.1, s__Puia sp018266455, 95.0, 76.73, 0.19; GCA_021323755.1, s__Puia sp021323755, 95.0, 76.3, 0.15; GCA_003168265.1, s__Puia sp003168265, 95.0, 76.23, 0.08; GCA_013288945.1, s__Puia sp013288945, 95.0, 76.15, 0.14; GCA_018267615.1, s__Puia sp018267615, 95.0, 76.07, 0.09; G…	89.29	11	0.951247	N/A	982	202	123	14	1	2	47	33	14	5
bin_metabat_1873	89.07	0	Gradient Boost (General Model)	11	0.899	12522	325.842	2611339	0.35	2406	279	67252	None	Bacteria	Bacteroidota	Bacteroidia	Sphingobacteriales				N/A	N/A	N/A	N/A	N/A	N/A	N/A	N/A	N/A	N/A	d__Bacteria;p__Bacteroidota;c__Bacteroidia;o__Sphingobacteriales;f__;g__;s__	taxonomic novelty determined using RED	classification based on placement in class-level tree	N/A	90.11	11	0.701317	N/A	804	199	126	18	1	2	42	33	8	5
bin_metabat_188	82.77	1.6	Gradient Boost (General Model)	11	0.944	5445	279.958	3195362	0.69	3599	613	23191	None	Bacteria	Actinomycetota	Acidimicrobiia	Acidimicrobiales	SZUA-35	JAHECQ01		N/A	N/A	N/A	N/A	N/A	GCA_024641625.1	95	d__Bacteria;p__Actinomycetota;c__Acidimicrobiia;o__Acidimicrobiales;f__SZUA-35;g__JAHECQ01;s__JAHECQ01 sp024641625	77.4	0.18	d__Bacteria;p__Actinomycetota;c__Acidimicrobiia;o__Acidimicrobiales;f__SZUA-35;g__JAHECQ01;s__	taxonomic classification defined by topology and ANI	classification based on placement in class-level tree	N/A	75.93	11	0.878989	N/A	910	195	115	15	4	9	38	38	14	6
bin_metabat_1882	100	13.24	Gradient Boost (General Model)	11	0.875	38698	293.899	5411372	0.61	5382	212	160216	None	Bacteria	Pseudomonadota	Gammaproteobacteria	Burkholderiales	SG8-41	PALSA-1004		N/A	N/A	N/A	N/A	N/A	N/A	N/A	N/A	N/A	N/A	d__Bacteria;p__Pseudomonadota;c__Gammaproteobacteria;o__Burkholderiales;f__SG8-41;g__PALSA-1004;s__	ANI	classification based on placement in class-level tree	GCA_023266235.1, s__PALSA-1004 sp023266235, 95.0, 80.85, 0.49; GCA_003153455.1, s__PALSA-1004 sp003153455, 95.0, 79.38, 0.35; GCA_016192835.1, s__PALSA-1004 sp016192835, 95.0, 79.33, 0.33; GCA_016202615.1, s__PALSA-1004 sp016202615, 95.0, 79.1, 0.32; GCA_021414185.1, s__PALSA-1004 sp021414185, 95.0, 78.3, 0.36; GCA_945870465.1, s__PALSA-1004 sp945870465, 95.0, 78.29, 0.36; GCA_903889565.1, s__PAL…	95.63	11	0.915254	N/A	1180	262	150	23	1	4	50	47	28	4
bin_metabat_1910	77.5	2.04	Gradient Boost (General Model)	11	0.883	6136	319.026	3018451	0.62	2788	547	16883	None	Bacteria	Planctomycetota	Phycisphaerae	Tepidisphaerales	Tepidisphaeraceae	UBA2421		N/A	N/A	N/A	N/A	N/A	N/A	N/A	N/A	N/A	N/A	d__Bacteria;p__Planctomycetota;c__Phycisphaerae;o__Tepidisphaerales;f__Tepidisphaeraceae;g__UBA2421;s__	taxonomic novelty determined using RED	classification based on placement in class-level tree	N/A	68.44	11	0.852825	N/A	679	170	103	11	2	9	26	30	15	5
bin_metabat_1918	87.15	1.99	Neural Network (Specific Model)	11	0.926	25183	320.695	3189094	0.63	3074	193	87843	None	Bacteria	Pseudomonadota	Gammaproteobacteria	Burkholderiales	Burkholderiaceae_B	Aquabacterium		N/A	N/A	N/A	N/A	N/A	N/A	N/A	N/A	N/A	N/A	d__Bacteria;p__Pseudomonadota;c__Gammaproteobacteria;o__Burkholderiales;f__Burkholderiaceae_B;g__Aquabacterium;s__	taxonomic classification defined by topology and ANI	classification based on placement in class-level tree	GCA_023266355.1, s__Aquabacterium sp903894125, 95.6, 84.36, 0.69; GCF_004362855.1, s__Aquabacterium commune, 95.0, 84.28, 0.7; GCA_022566735.1, s__Aquabacterium sp022566735, 95.0, 83.54, 0.65; GCA_903871865.1, s__Aquabacterium sp903871865, 95.6, 83.44, 0.6; GCA_016000265.1, s__Aquabacterium sp016000265, 95.0, 82.51, 0.59; GCA_001770725.1, s__Aquabacterium sp001770725, 95.0, 82.03, 0.61; GCA_00550…	72.08	11	0.99351	Genome not assigned to closest species as it falls outside its pre-defined ANI radius	1030	272	148	15	6	18	62	44	33	8
bin_metabat_192	92.51	0.74	Neural Network (Specific Model)	11	0.895	19269	326.278	3598307	0.41	3292	262	71952	None	Bacteria	Bacteroidota	Bacteroidia	Sphingobacteriales	Sphingobacteriaceae	Mucilaginibacter_A		N/A	N/A	N/A	N/A	N/A	GCA_903642215.1	95	d__Bacteria;p__Bacteroidota;c__Bacteroidia;o__Sphingobacteriales;f__Sphingobacteriaceae;g__Mucilaginibacter_A;s__Mucilaginibacter_A sp903642215	81.13	0.61	d__Bacteria;p__Bacteroidota;c__Bacteroidia;o__Sphingobacteriales;f__Sphingobacteriaceae;g__Mucilaginibacter_A;s__	taxonomic classification defined by topology and ANI	classification based on placement in class-level tree	GCF_009754915.1, s__Mucilaginibacter_A arboris, 95.0, 79.46, 0.54	93.62	11	0.962922	Genome not assigned to closest species as it falls outside its pre-defined ANI radius	1008	255	185	20	1	4	39	22	14	5
bin_metabat_1928	96.89	2.35	Gradient Boost (General Model)	11	0.88	19000	290.221	5285615	0.58	5356	438	74060	None	Bacteria	Pseudomonadota	Alphaproteobacteria	Rhizobiales	Rhodomicrobiaceae	Rhodomicrobium		N/A	N/A	N/A	N/A	N/A	GCA_003153975.1	95	d__Bacteria;p__Pseudomonadota;c__Alphaproteobacteria;o__Rhizobiales;f__Rhodomicrobiaceae;g__Rhodomicrobium;s__Rhodomicrobium sp003153975	77	0.16	d__Bacteria;p__Pseudomonadota;c__Alphaproteobacteria;o__Rhizobiales;f__Rhodomicrobiaceae;g__Rhodomicrobium;s__	taxonomic classification defined by topology and ANI	classification based on placement in class-level tree	GCF_018619475.1, s__Rhodomicrobium sp018619475, 95.0, 76.94, 0.17; GCF_000166055.1, s__Rhodomicrobium vannielii, 95.0, 76.8, 0.14; GCF_000636015.1, s__Rhodomicrobium udaipurense, 95.0, 76.77, 0.16; GCF_003992725.1, s__Rhodomicrobium lacus, 95.0, 76.73, 0.14	93.78	11	0.949185	N/A	1378	292	164	22	5	15	62	55	16	3
bin_metabat_1935	94.84	3.23	Neural Network (Specific Model)	11	0.93	50261	309.279	2884426	0.62	2899	85	128191	None	Bacteria	Pseudomonadota	Alphaproteobacteria	Sphingomonadales	Sphingomonadaceae	Sphingomonas_O		N/A	N/A	N/A	N/A	N/A	GCF_024758725.1	95	d__Bacteria;p__Pseudomonadota;c__Alphaproteobacteria;o__Sphingomonadales;f__Sphingomonadaceae;g__Sphingomonas_O;s__Sphingomonas_O sp024758725	80.94	0.6	d__Bacteria;p__Pseudomonadota;c__Alphaproteobacteria;o__Sphingomonadales;f__Sphingomonadaceae;g__Sphingomonas_O;s__	taxonomic classification defined by topology and ANI	classification based on placement in class-level tree	GCA_002336985.1, s__Sphingomonas_O sp002336985, 95.0, 79.24, 0.38; GCA_013821585.1, s__Sphingomonas_O sp013821585, 95.0, 78.11, 0.31; GCF_003660165.1, s__Sphingomonas_O paeninsulae, 95.0, 77.07, 0.21	85.42	11	0.975724	Genome not assigned to closest species as it falls outside its pre-defined ANI radius	865	192	119	5	5	12	45	18	18	4
bin_metabat_194	99.85	0.01	Neural Network (Specific Model)	11	0.907	126480	311.921	3683374	0.68	3575	46	462714	None	Bacteria	Pseudomonadota	Alphaproteobacteria	Rhodobacterales	Rhodobacteraceae	TMP-24		N/A	N/A	N/A	N/A	N/A	GCA_018240425.1	95	d__Bacteria;p__Pseudomonadota;c__Alphaproteobacteria;o__Rhodobacterales;f__Rhodobacteraceae;g__TMP-24;s__TMP-24 sp018240425	79.41	0.51	d__Bacteria;p__Pseudomonadota;c__Alphaproteobacteria;o__Rhodobacterales;f__Rhodobacteraceae;g__TMP-24;s__	taxonomic classification defined by topology and ANI	classification based on placement in class-level tree	N/A	97.24	11	0.952252	Genome not assigned to closest species as it falls outside its pre-defined ANI radius	1109	255	128	17	4	11	46	62	23	4
bin_metabat_1944	82.89	2.44	Gradient Boost (General Model)	11	0.921	8713	306.447	4027271	0.66	4041	566	36797	None	Bacteria	Pseudomonadota	Gammaproteobacteria	Burkholderiales	Ferrovaceae	CAIVHB01		N/A	N/A	N/A	N/A	N/A	N/A	N/A	N/A	N/A	N/A	d__Bacteria;p__Pseudomonadota;c__Gammaproteobacteria;o__Burkholderiales;f__Ferrovaceae;g__CAIVHB01;s__	ANI	classification based on placement in class-level tree	GCA_903863375.1, s__CAIVHB01 sp903863375, 95.0, 78.29, 0.3; GCA_903893215.1, s__CAIVHB01 sp903893215, 95.0, 78.13, 0.27	76.68	11	0.908889	N/A	961	245	118	18	6	14	59	49	27	2
bin_metabat_195	78.2	1.15	Neural Network (Specific Model)	11	0.936	21900	316.27	2774980	0.6	2743	173	82702	None	Bacteria	Pseudomonadota	Gammaproteobacteria	Burkholderiales	Burkholderiaceae_B	JAAFIW01		N/A	N/A	N/A	N/A	N/A	GCA_013297875.1	95	d__Bacteria;p__Pseudomonadota;c__Gammaproteobacteria;o__Burkholderiales;f__Burkholderiaceae_B;g__JAAFIW01;s__JAAFIW01 sp013297875	78.57	0.44	d__Bacteria;p__Pseudomonadota;c__Gammaproteobacteria;o__Burkholderiales;f__Burkholderiaceae_B;g__JAAFIW01;s__	taxonomic classification defined by topology and ANI	classification based on placement in class-level tree	N/A	93.17	11	0.956761	N/A	811	201	115	13	1	3	32	49	14	2
bin_metabat_1995_sub	81.15	3.03	Gradient Boost (General Model)	11	0.906	7403	297.964	4160863	0.67	4224	634	41189	None	Bacteria	Pseudomonadota	Gammaproteobacteria	Burkholderiales	Burkholderiaceae_B	Ideonella_A		N/A	N/A	N/A	N/A	N/A	GCF_001293525.1	95	d__Bacteria;p__Pseudomonadota;c__Gammaproteobacteria;o__Burkholderiales;f__Burkholderiaceae_B;g__Ideonella_A;s__Ideonella_A sakaiensis	78.73	0.37	d__Bacteria;p__Pseudomonadota;c__Gammaproteobacteria;o__Burkholderiales;f__Burkholderiaceae_B;g__Ideonella_A;s__	taxonomic classification defined by topology and ANI	classification based on placement in class-level tree	N/A	71.56	11	0.9412	N/A	1051	256	128	18	5	12	58	71	22	4
bin_metabat_1998_sub	95.5	4.92	Gradient Boost (General Model)	11	0.888	10220	330.775	3425231	0.33	3067	441	37865	None	Bacteria	Bacteroidota	Bacteroidia	Chitinophagales	Chitinophagaceae	CAIXQW01		N/A	N/A	N/A	N/A	N/A	GCA_903921675.1	95	d__Bacteria;p__Bacteroidota;c__Bacteroidia;o__Chitinophagales;f__Chitinophagaceae;g__CAIXQW01;s__CAIXQW01 sp903921675	76.03	0.14	d__Bacteria;p__Bacteroidota;c__Bacteroidia;o__Chitinophagales;f__Chitinophagaceae;g__CAIXQW01;s__	taxonomic classification defined by topology and ANI	classification based on placement in class-level tree	N/A	83.4	11	0.924911	N/A	759	200	138	20	0	3	39	21	8	4
bin_metabat_2_sub	78.36	2.14	Gradient Boost (General Model)	11	0.893	6985	299.771	3467458	0.43	3448	591	26800	None	Bacteria	Bacteroidota	Bacteroidia	Chitinophagales	Chitinophagaceae	Sediminibacterium		N/A	N/A	N/A	N/A	N/A	N/A	N/A	N/A	N/A	N/A	d__Bacteria;p__Bacteroidota;c__Bacteroidia;o__Chitinophagales;f__Chitinophagaceae;g__Sediminibacterium;s__	ANI	classification based on placement in class-level tree	GCA_903926855.1, s__Sediminibacterium sp903926855, 95.0, 78.36, 0.35; GCA_903913355.1, s__Sediminibacterium sp903913355, 95.0, 78.33, 0.31; GCA_023229465.1, s__Sediminibacterium sp023229465, 95.0, 77.93, 0.26; GCA_019264485.1, s__Sediminibacterium sp019264485, 95.0, 77.44, 0.22; GCA_013289065.1, s__Sediminibacterium sp013289065, 95.0, 77.42, 0.2; GCA_004297075.1, s__Sediminibacterium sp004297075,…	70.9	11	0.977161	N/A	892	199	122	19	1	3	52	29	12	5
bin_metabat_200	80.99	1.18	Gradient Boost (General Model)	11	0.931	17290	301.495	4144073	0.66	4277	353	81075	None	Bacteria	Actinomycetota	Acidimicrobiia	Acidimicrobiales	Ilumatobacteraceae	JAENVT01		N/A	N/A	N/A	N/A	N/A	GCA_016650435.1	95	d__Bacteria;p__Actinomycetota;c__Acidimicrobiia;o__Acidimicrobiales;f__Ilumatobacteraceae;g__JAENVT01;s__JAENVT01 sp016650435	78.88	0.36	d__Bacteria;p__Actinomycetota;c__Acidimicrobiia;o__Acidimicrobiales;f__Ilumatobacteraceae;g__JAENVT01;s__	taxonomic classification defined by topology and ANI	classification based on placement in class-level tree	N/A	78.23	11	0.920902	N/A	358	57	49	1	0	1	2	1	2	1
bin_metabat_2009_sub	77.89	6.21	Gradient Boost (General Model)	11	0.943	6862	291.863	3524382	0.67	3804	585	56571	None	Bacteria	Actinomycetota	Acidimicrobiia	Acidimicrobiales	Ilumatobacteraceae	JAENVT01		N/A	N/A	N/A	N/A	N/A	GCA_016650435.1	95	d__Bacteria;p__Actinomycetota;c__Acidimicrobiia;o__Acidimicrobiales;f__Ilumatobacteraceae;g__JAENVT01;s__JAENVT01 sp016650435	77.66	0.21	d__Bacteria;p__Actinomycetota;c__Acidimicrobiia;o__Acidimicrobiales;f__Ilumatobacteraceae;g__JAENVT01;s__	taxonomic classification defined by topology and ANI	classification based on placement in class-level tree	N/A	73.03	11	0.873052	N/A	459	64	52	2	0	2	7	4	2	1
bin_metabat_202	83.24	0.07	Neural Network (Specific Model)	11	0.885	20025	318.095	3075013	0.62	2858	207	93030	None	Bacteria	Pseudomonadota	Gammaproteobacteria	Xanthomonadales	Xanthomonadaceae	SCMT01		N/A	N/A	N/A	N/A	N/A	N/A	N/A	N/A	N/A	N/A	d__Bacteria;p__Pseudomonadota;c__Gammaproteobacteria;o__Xanthomonadales;f__Xanthomonadaceae;g__SCMT01;s__	taxonomic classification defined by topology and ANI	classification based on placement in class-level tree	GCA_013141175.1, s__SCMT01 sp013141175, 95.0, 83.56, 0.74; GCA_017302135.1, s__SCMT01 sp017302135, 95.0, 83.49, 0.73; GCA_020692565.1, s__SCMT01 sp020692565, 95.0, 82.79, 0.69; GCA_011526085.1, s__SCMT01 sp011526085, 95.0, 81.87, 0.68; GCA_005502915.1, s__SCMT01 sp005502915, 95.0, 80.65, 0.6; GCA_019634715.1, s__SCMT01 sp019634715, 95.0, 80.48, 0.61; GCA_019510125.1, s__SCMT01 sp019510125, 95.0, …	71.86	11	0.987064	Genome not assigned to closest species as it falls outside its pre-defined ANI radius	732	161	98	10	1	1	27	21	19	5
bin_metabat_2047	95.2	1.63	Gradient Boost (General Model)	11	0.901	108670	308.615	3319982	0.55	3235	65	329722	None	Bacteria	Pseudomonadota	Gammaproteobacteria	Burkholderiales	Burkholderiaceae_B			N/A	N/A	N/A	N/A	N/A	N/A	N/A	N/A	N/A	N/A	d__Bacteria;p__Pseudomonadota;c__Gammaproteobacteria;o__Burkholderiales;f__Burkholderiaceae_B;g__;s__	taxonomic classification fully defined by topology	classification based on placement in class-level tree	N/A	92.61	11	0.835087	N/A	1036	232	125	17	0	4	49	48	22	1
bin_metabat_2053	100	2.99	Gradient Boost (General Model)	11	0.905	45514	343.766	4552224	0.38	4000	191	158907	None	Bacteria	Bacteroidota	Bacteroidia	Chitinophagales	Chitinophagaceae	Ferruginibacter		N/A	N/A	N/A	N/A	N/A	GCA_020059395.1	95	d__Bacteria;p__Bacteroidota;c__Bacteroidia;o__Chitinophagales;f__Chitinophagaceae;g__Ferruginibacter;s__Ferruginibacter sp020059395	79.58	0.49	d__Bacteria;p__Bacteroidota;c__Bacteroidia;o__Chitinophagales;f__Chitinophagaceae;g__Ferruginibacter;s__	taxonomic classification defined by topology and ANI	classification based on placement in class-level tree	GCA_013141115.1, s__Ferruginibacter sp013141115, 95.0, 79.0, 0.44; GCA_017983695.1, s__Ferruginibacter sp017983695, 95.0, 78.96, 0.44; GCA_016710935.1, s__Ferruginibacter sp016710935, 95.0, 77.31, 0.24; GCA_016721385.1, s__Ferruginibacter sp016721385, 95.0, 77.3, 0.29; GCA_018266775.1, s__Ferruginibacter sp018266775, 95.0, 77.3, 0.27; GCA_016715365.1, s__Ferruginibacter sp016715365, 95.0, 77.2, 0…	96.82	11	0.95903	N/A	936	203	129	20	1	3	41	24	13	6
bin_metabat_2056	96.68	7.02	Gradient Boost (General Model)	11	0.87	125291	321.206	5960038	0.64	5386	90	371475	None	Bacteria	Pseudomonadota	Alphaproteobacteria	Rhizobiales	Xanthobacteraceae	JAJPKK01		N/A	N/A	N/A	N/A	N/A	GCA_021323775.1	95	d__Bacteria;p__Pseudomonadota;c__Alphaproteobacteria;o__Rhizobiales;f__Xanthobacteraceae;g__JAJPKK01;s__JAJPKK01 sp021323775	78.82	0.34	d__Bacteria;p__Pseudomonadota;c__Alphaproteobacteria;o__Rhizobiales;f__Xanthobacteraceae;g__JAJPKK01;s__	taxonomic classification defined by topology and ANI	classification based on placement in class-level tree	N/A	84.49	11	0.950157	N/A	1331	285	148	19	5	14	65	54	25	2
bin_metabat_2073	85.48	11.28	Gradient Boost (General Model)	11	0.91	6549	285.361	3297541	0.63	3509	537	44608	None	Bacteria	Pseudomonadota	Alphaproteobacteria	Rhizobiales	Beijerinckiaceae	Bosea		N/A	N/A	N/A	N/A	N/A	N/A	N/A	N/A	N/A	N/A	d__Bacteria;p__Pseudomonadota;c__Alphaproteobacteria;o__Rhizobiales;f__Beijerinckiaceae;g__Bosea;s__	ANI	classification based on placement in class-level tree	GCA_021732895.1, s__Bosea sp021732895, 95.0, 78.15, 0.25; GCF_001426225.1, s__Bosea sp001426225, 95.0, 78.14, 0.34; GCF_900185715.1, s__Bosea sp900185715, 95.0, 78.13, 0.34; GCF_900156025.1, s__Bosea sp900156025, 95.0, 78.08, 0.3; GCA_900466745.1, s__Bosea sp900466745, 95.0, 77.95, 0.32; GCA_001556125.1, s__Bosea sp001556125, 95.0, 77.93, 0.33; GCA_017308075.1, s__Bosea sp017308075, 95.0, 77.92, …	70.23	11	0.910602	Genome has more than 11.7% of markers with multiple hits	956	246	132	18	5	16	51	50	17	5
bin_metabat_2082_sub	79.25	3.49	Gradient Boost (General Model)	11	0.897	5919	294.719	4627151	0.74	4705	852	25369	None	Bacteria	Actinomycetota	Actinomycetia	Mycobacteriales	Pseudonocardiaceae	Actinokineospora		N/A	N/A	N/A	N/A	N/A	N/A	N/A	N/A	N/A	N/A	d__Bacteria;p__Actinomycetota;c__Actinomycetia;o__Mycobacteriales;f__Pseudonocardiaceae;g__Actinokineospora;s__	taxonomic classification defined by topology and ANI	classification based on placement in class-level tree	GCF_900101685.1, s__Actinokineospora iranica, 95.0, 83.77, 0.7; GCF_000564855.1, s__Actinokineospora spheciospongiae, 95.0, 82.91, 0.7; GCF_900111175.1, s__Actinokineospora terrae, 95.0, 82.58, 0.71; GCF_016907695.1, s__Actinokineospora baliensis, 95.0, 82.51, 0.66; GCF_024171945.1, s__Actinokineospora globicatena, 95.0, 82.48, 0.7; GCF_002934265.1, s__Actinokineospora auranticolor, 95.0, 82.36, …	65.24	11	0.941245	Genome not assigned to closest species as it falls outside its pre-defined ANI radius	954	176	99	19	1	1	30	43	8	5
bin_metabat_2110	92.67	3.04	Gradient Boost (General Model)	11	0.892	47721	317.146	5297843	0.65	4976	176	167150	None	Bacteria	Pseudomonadota	Alphaproteobacteria	Acetobacterales	Acetobacteraceae	Rhodopila		N/A	N/A	N/A	N/A	N/A	N/A	N/A	N/A	N/A	N/A	d__Bacteria;p__Pseudomonadota;c__Alphaproteobacteria;o__Acetobacterales;f__Acetobacteraceae;g__Rhodopila;s__	ANI	classification based on placement in class-level tree	GCF_002937115.1, s__Rhodopila globiformis, 95.0, 79.06, 0.44; GCA_903915725.1, s__Rhodopila sp903915725, 95.0, 78.7, 0.37; GCA_021805665.1, s__Rhodopila sp021805665, 95.0, 78.7, 0.41; GCA_903851415.1, s__Rhodopila sp903851415, 95.0, 78.69, 0.36; GCA_003506895.1, s__Rhodopila sp003506895, 95.0, 78.67, 0.39; GCA_903944925.1, s__Rhodopila sp903944925, 95.0, 78.66, 0.37; GCA_021807975.1, s__Rhodopila…	85.9	11	0.930044	N/A	1149	252	135	9	4	12	48	48	28	9
bin_metabat_212	99.78	0.14	Neural Network (Specific Model)	11	0.92	138997	332.439	3515682	0.57	3249	38	633798	None	Bacteria	Pseudomonadota	Gammaproteobacteria	Burkholderiales	Usitatibacteraceae	UKL13-2		N/A	N/A	N/A	N/A	N/A	GCA_001602455.1	95	d__Bacteria;p__Pseudomonadota;c__Gammaproteobacteria;o__Burkholderiales;f__Usitatibacteraceae;g__UKL13-2;s__UKL13-2 sp001602455	79.15	0.36	d__Bacteria;p__Pseudomonadota;c__Gammaproteobacteria;o__Burkholderiales;f__Usitatibacteraceae;g__UKL13-2;s__	taxonomic classification defined by topology and ANI	classification based on placement in class-level tree	GCA_020247395.1, s__UKL13-2 sp020247395, 95.0, 78.51, 0.25; GCA_020247545.1, s__UKL13-2 sp020247545, 95.0, 78.43, 0.28; GCA_014378085.1, s__UKL13-2 sp014378085, 95.0, 77.65, 0.2; GCA_021300055.1, s__UKL13-2 sp021300055, 95.0, 77.24, 0.19	90.94	11	0.97582	N/A	892	213	128	9	6	13	50	30	17	1
bin_metabat_2123	84.04	1.01	Neural Network (Specific Model)	11	0.908	14237	287.879	2247536	0.53	2369	205	42359	None	Bacteria	Pseudomonadota	Alphaproteobacteria	Sphingomonadales	Sphingomonadaceae	Sphingorhabdus_B		N/A	N/A	N/A	N/A	N/A	N/A	N/A	N/A	N/A	N/A	d__Bacteria;p__Pseudomonadota;c__Alphaproteobacteria;o__Sphingomonadales;f__Sphingomonadaceae;g__Sphingorhabdus_B;s__	ANI	classification based on placement in class-level tree	GCA_001464315.1, s__Sphingorhabdus_B sp001464315, 95.0, 77.49, 0.17; GCA_945882965.1, s__Sphingorhabdus_B sp945882965, 95.0, 77.31, 0.16; GCA_021300355.1, s__Sphingorhabdus_B sp021300355, 95.0, 77.31, 0.17; GCA_016462305.1, s__Sphingorhabdus_B sp016462305, 95.0, 77.19, 0.18; GCF_007280415.1, s__Sphingorhabdus_B contaminans, 95.0, 77.18, 0.15; GCF_009769755.1, s__Sphingorhabdus_B profundilacus, 95…	82.66	11	0.942179	N/A	811	175	114	11	2	3	41	22	15	3
bin_metabat_2138	82.98	1.35	Neural Network (Specific Model)	11	0.934	11853	292.951	2543126	0.6	2710	248	46398	None	Bacteria	Pseudomonadota	Alphaproteobacteria	Sphingomonadales	Sphingomonadaceae	Aquisediminimonas		N/A	N/A	N/A	N/A	N/A	N/A	N/A	N/A	N/A	N/A	d__Bacteria;p__Pseudomonadota;c__Alphaproteobacteria;o__Sphingomonadales;f__Sphingomonadaceae;g__Aquisediminimonas;s__	ANI	classification based on placement in class-level tree	GCA_005518185.1, s__Aquisediminimonas godavariana, 95.0, 77.11, 0.24; GCA_903839675.1, s__Aquisediminimonas sp903839675, 95.0, 77.11, 0.2; GCA_016714795.1, s__Aquisediminimonas sp016714795, 95.0, 77.08, 0.23; GCA_002478575.1, s__Aquisediminimonas sp002478575, 95.0, 76.93, 0.13; GCA_009923795.1, s__Aquisediminimonas sp009923795, 95.0, 76.89, 0.15; GCA_903958285.1, s__Aquisediminimonas sp903958285,…	79.17	11	0.917857	N/A	981	195	124	13	1	3	50	25	11	6
bin_metabat_2140	89.7	0.05	Neural Network (Specific Model)	11	0.933	25206	303.769	2571791	0.57	2642	156	94291	None	Bacteria	Pseudomonadota	Alphaproteobacteria	Sphingomonadales	Sphingomonadaceae	Aquisediminimonas		N/A	N/A	N/A	N/A	N/A	N/A	N/A	N/A	N/A	N/A	d__Bacteria;p__Pseudomonadota;c__Alphaproteobacteria;o__Sphingomonadales;f__Sphingomonadaceae;g__Aquisediminimonas;s__	ANI	classification based on placement in class-level tree	GCA_903839675.1, s__Aquisediminimonas sp903839675, 95.0, 76.76, 0.13; GCA_016704425.1, s__Aquisediminimonas sp016704425, 95.0, 76.71, 0.11; GCA_005518185.1, s__Aquisediminimonas godavariana, 95.0, 76.64, 0.13; GCA_016714795.1, s__Aquisediminimonas sp016714795, 95.0, 76.56, 0.15; GCF_019443285.1, s__Aquisediminimonas profunda, 95.0, 76.53, 0.1; GCA_903958285.1, s__Aquisediminimonas sp903958285, 95…	90.69	11	0.926198	N/A	952	187	121	14	1	3	43	29	11	0
bin_metabat_2145	81.21	1.46	Neural Network (Specific Model)	11	0.915	13553	294.44	2096578	0.41	2175	203	56025	None	Bacteria	Pseudomonadota	Gammaproteobacteria	Burkholderiales	Methylophilaceae	Methylotenera_A		N/A	N/A	N/A	N/A	N/A	GCA_017880905.1	95	d__Bacteria;p__Pseudomonadota;c__Gammaproteobacteria;o__Burkholderiales;f__Methylophilaceae;g__Methylotenera_A;s__Methylotenera_A sp017880905	77.08	0.26	d__Bacteria;p__Pseudomonadota;c__Gammaproteobacteria;o__Burkholderiales;f__Methylophilaceae;g__Methylotenera_A;s__	taxonomic classification defined by topology and ANI	classification based on placement in class-level tree	GCA_020053735.1, s__Methylotenera_A sp020053735, 95.0, 77.68, 0.3; GCA_945907735.1, s__Methylotenera_A oryzisoli_B, 95.0, 77.57, 0.33; GCA_011391175.1, s__Methylotenera_A sp011391175, 95.0, 77.53, 0.31; GCF_000384375.1, s__Methylotenera_A versatilis_B, 95.0, 77.41, 0.24; GCA_021732405.1, s__Methylotenera_A sp021732405, 95.0, 77.28, 0.25; GCA_021732365.1, s__Methylotenera_A sp021732365, 95.0, 77.2…	70.94	11	0.952985	N/A	793	209	123	15	5	15	40	27	24	4
bin_metabat_2153	83.87	7.38	Neural Network (Specific Model)	11	0.932	10043	289.187	2467207	0.55	2655	277	56775	None	Bacteria	Pseudomonadota	Alphaproteobacteria	Sphingomonadales	Sphingomonadaceae			N/A	N/A	N/A	N/A	N/A	N/A	N/A	N/A	N/A	N/A	d__Bacteria;p__Pseudomonadota;c__Alphaproteobacteria;o__Sphingomonadales;f__Sphingomonadaceae;g__;s__	taxonomic novelty determined using RED	classification based on placement in class-level tree	N/A	79.23	11	0.900377	N/A	447	124	109	6	0	1	7	3	2	0
bin_metabat_2181	98.09	0.11	Gradient Boost (General Model)	11	0.911	28369	310.505	1813801	0.3	1777	98	81464	None	Bacteria	Bacteroidota	Bacteroidia	Flavobacteriales	Weeksellaceae			N/A	N/A	N/A	N/A	N/A	N/A	N/A	N/A	N/A	N/A	d__Bacteria;p__Bacteroidota;c__Bacteroidia;o__Flavobacteriales;f__Weeksellaceae;g__;s__	taxonomic novelty determined using RED	classification based on placement in class-level tree	N/A	96.03	11	0.826715	N/A	681	185	137	13	0	1	22	17	7	4
bin_metabat_2185	89.47	0.34	Gradient Boost (General Model)	11	0.93	61227	317.727	3101364	0.55	3034	75	195675	None	Bacteria	Pseudomonadota	Alphaproteobacteria	Rhizobiales	Aestuariivirgaceae	Aestuariivirga		N/A	N/A	N/A	N/A	N/A	N/A	N/A	N/A	N/A	N/A	d__Bacteria;p__Pseudomonadota;c__Alphaproteobacteria;o__Rhizobiales;f__Aestuariivirgaceae;g__Aestuariivirga;s__	ANI	classification based on placement in class-level tree	GCA_016710435.1, s__Aestuariivirga sp016710435, 95.0, 77.13, 0.17; GCA_020161855.1, s__Aestuariivirga sp020161855, 95.0, 76.79, 0.15; GCA_020029455.1, s__Aestuariivirga sp020029455, 95.0, 76.76, 0.16; GCA_012032065.1, s__Aestuariivirga sp012032065, 95.0, 76.76, 0.12; GCA_023266715.1, s__Aestuariivirga sp023266715, 95.0, 76.75, 0.09; GCA_900298995.1, s__Aestuariivirga sp900298995, 95.0, 76.73, 0.0…	84.45	11	0.944475	N/A	1042	256	137	21	2	1	41	68	23	6
bin_metabat_2212	84.82	2.8	Neural Network (Specific Model)	11	0.844	13036	274.393	4119166	0.46	4229	384	55660	None	Bacteria	Cyanobacteriota	Cyanobacteriia	Cyanobacteriales	Chamaesiphonaceae	Chamaesiphon		N/A	N/A	N/A	N/A	N/A	N/A	N/A	N/A	N/A	N/A	d__Bacteria;p__Cyanobacteriota;c__Cyanobacteriia;o__Cyanobacteriales;f__Chamaesiphonaceae;g__Chamaesiphon;s__	taxonomic novelty determined using RED	classification based on placement in class-level tree	N/A	82.94	11	0.957191	N/A	817	203	122	11	2	0	47	42	18	4
bin_metabat_2216	99.34	5.41	Neural Network (Specific Model)	11	0.879	18730	308.003	2805517	0.45	2674	228	100671	None	Bacteria	Pseudomonadota	Gammaproteobacteria	Burkholderiales	Nitrosomonadaceae	Nitrosomonas	Nitrosomonas sp902826115	GCA_902826115.1	95	d__Bacteria;p__Pseudomonadota;c__Gammaproteobacteria;o__Burkholderiales;f__Nitrosomonadaceae;g__Nitrosomonas;s__Nitrosomonas sp902826115	99.55	0.9	GCA_902826115.1	95	d__Bacteria;p__Pseudomonadota;c__Gammaproteobacteria;o__Burkholderiales;f__Nitrosomonadaceae;g__Nitrosomonas;s__Nitrosomonas sp902826115	99.55	0.9	d__Bacteria;p__Pseudomonadota;c__Gammaproteobacteria;o__Burkholderiales;f__Nitrosomonadaceae;g__Nitrosomonas;s__	taxonomic classification defined by topology and ANI	topological placement and ANI have congruent species assignments	GCA_017994575.1, s__Nitrosomonas sp017994575, 95.0, 93.41, 0.75; GCA_024281695.1, s__Nitrosomonas sp024281695, 95.0, 81.87, 0.49; GCA_024281675.1, s__Nitrosomonas sp024281675, 95.0, 80.38, 0.16; GCA_024282035.1, s__Nitrosomonas sp024282035, 95.0, 80.15, 0.2; GCA_945872825.1, s__Nitrosomonas ureae_D, 95.0, 78.97, 0.38; GCA_016708955.1, s__Nitrosomonas sp016708955, 95.0, 78.87, 0.4; GCA_021731985.1…	90.01	11	N/A	N/A	891	247	154	16	12	19	48	33	19	2
bin_metabat_222_sub	67.24	0.58	Gradient Boost (General Model)	11	0.923	9727	334.936	2923363	0.7	2689	364	43875	None	Bacteria	Planctomycetota	UBA11346	UBA11346	UBA11346	CAIUVD01		N/A	N/A	N/A	N/A	N/A	GCA_903902515.1	95	d__Bacteria;p__Planctomycetota;c__UBA11346;o__UBA11346;f__UBA11346;g__CAIUVD01;s__CAIUVD01 sp903902515	77.29	0.21	d__Bacteria;p__Planctomycetota;c__UBA11346;o__UBA11346;f__UBA11346;g__CAIUVD01;s__	taxonomic classification defined by topology and ANI	classification based on placement in class-level tree	N/A	65.7	11	0.893279	N/A	666	184	98	14	4	12	39	34	21	4
bin_metabat_2241_sub	71.94	11	Neural Network (Specific Model)	11	0.924	6187	273.819	2597284	0.63	2928	448	19318	None	Bacteria	Pseudomonadota	Alphaproteobacteria	Sphingomonadales	Sphingomonadaceae	Novosphingobium		N/A	N/A	N/A	N/A	N/A	N/A	N/A	N/A	N/A	N/A	d__Bacteria;p__Pseudomonadota;c__Alphaproteobacteria;o__Sphingomonadales;f__Sphingomonadaceae;g__Novosphingobium;s__	ANI	classification based on placement in class-level tree	GCF_002198665.1, s__Novosphingobium sp002198665, 95.0, 78.91, 0.45; GCA_018334165.1, s__Novosphingobium sp018334165, 95.0, 78.9, 0.39; GCA_020852455.1, s__Novosphingobium sp020852455, 95.0, 78.83, 0.44; GCA_009885425.1, s__Novosphingobium sp009885425, 95.0, 78.77, 0.32; GCA_017302615.1, s__Novosphingobium sp017302615, 95.0, 78.76, 0.39; GCA_002440635.1, s__Novosphingobium sp002440635, 95.0, 78.7,…	52.15	11	0.967445	Genome has more than 11.7% of markers with multiple hits	716	131	85	9	0	0	35	18	9	2
bin_metabat_2245	86.49	0.62	Neural Network (Specific Model)	11	0.937	19014	304.452	2152545	0.63	2213	154	62910	None	Bacteria	Pseudomonadota	Alphaproteobacteria	Sphingomonadales	Sphingomonadaceae	Sphingomonas_O		N/A	N/A	N/A	N/A	N/A	N/A	N/A	N/A	N/A	N/A	d__Bacteria;p__Pseudomonadota;c__Alphaproteobacteria;o__Sphingomonadales;f__Sphingomonadaceae;g__Sphingomonas_O;s__	ANI	classification based on placement in class-level tree	GCF_024758725.1, s__Sphingomonas_O sp024758725, 95.0, 78.38, 0.45; GCA_002336985.1, s__Sphingomonas_O sp002336985, 95.0, 77.9, 0.35; GCA_013821585.1, s__Sphingomonas_O sp013821585, 95.0, 77.72, 0.26; GCF_003660165.1, s__Sphingomonas_O paeninsulae, 95.0, 76.71, 0.22	86.95	11	0.935851	N/A	850	268	177	20	3	17	46	19	23	6
bin_metabat_2271_sub	98.69	2.65	Neural Network (Specific Model)	11	0.925	76520	324.35	5210188	0.6	4959	106	334024	None	Bacteria	Pseudomonadota	Gammaproteobacteria	Burkholderiales	Burkholderiaceae_B	Rhodoferax_C		N/A	N/A	N/A	N/A	N/A	GCF_017798165.1	95	d__Bacteria;p__Pseudomonadota;c__Gammaproteobacteria;o__Burkholderiales;f__Burkholderiaceae_B;g__Rhodoferax_C;s__Rhodoferax_C sp017798165	89.94	0.82	d__Bacteria;p__Pseudomonadota;c__Gammaproteobacteria;o__Burkholderiales;f__Burkholderiaceae_B;g__Rhodoferax_C;s__	taxonomic classification defined by topology and ANI	classification based on placement in class-level tree	GCA_016703945.1, s__Rhodoferax_C sp016703945, 95.0, 81.36, 0.45; GCA_903853895.1, s__Rhodoferax_C sp903853895, 95.0, 80.85, 0.53; GCA_019449595.1, s__Rhodoferax_C sp019449595, 95.0, 80.4, 0.51; GCF_002943465.1, s__Rhodoferax_C sp002943465, 95.0, 80.37, 0.44; GCA_001795455.1, s__Rhodoferax_C sp001795455, 95.0, 80.12, 0.48; GCA_903945325.1, s__Rhodoferax_C sp903945325, 95.0, 80.03, 0.43; GCF_001955…	78.35	11	0.998067	Genome not assigned to closest species as it falls outside its pre-defined ANI radius	398	81	67	1	3	2	15	3	2	1
bin_metabat_2274	87.11	4.52	Gradient Boost (General Model)	11	0.936	41589	319.18	2940460	0.53	2882	128	112374	None	Bacteria	Pseudomonadota	Alphaproteobacteria	Rhizobiales	Aestuariivirgaceae	Aestuariivirga		N/A	N/A	N/A	N/A	N/A	GCA_020029455.1	95	d__Bacteria;p__Pseudomonadota;c__Alphaproteobacteria;o__Rhizobiales;f__Aestuariivirgaceae;g__Aestuariivirga;s__Aestuariivirga sp020029455	76.31	0.1	d__Bacteria;p__Pseudomonadota;c__Alphaproteobacteria;o__Rhizobiales;f__Aestuariivirgaceae;g__Aestuariivirga;s__	taxonomic classification defined by topology and ANI	classification based on placement in class-level tree	GCF_015714715.1, s__Aestuariivirga litoralis_A, 95.0, 76.39, 0.12; GCA_016710435.1, s__Aestuariivirga sp016710435, 95.0, 76.33, 0.13; GCA_902826365.1, s__Aestuariivirga sp902826365, 95.0, 76.28, 0.08; GCA_016792865.1, s__Aestuariivirga sp016792865, 95.0, 76.26, 0.12; GCA_016792825.1, s__Aestuariivirga sp016792825, 95.0, 76.2, 0.08; GCA_020161855.1, s__Aestuariivirga sp020161855, 95.0, 76.18, 0.09…	80.52	11	0.96344	N/A	879	236	129	12	2	2	32	73	19	5
bin_metabat_2281	95.36	4.26	Gradient Boost (General Model)	11	0.864	14381	318.897	4468878	0.6	4044	408	72244	None	Bacteria	Chloroflexota	Ktedonobacteria	Ktedonobacterales	JACDGC01			N/A	N/A	N/A	N/A	N/A	N/A	N/A	N/A	N/A	N/A	d__Bacteria;p__Chloroflexota;c__Ktedonobacteria;o__Ktedonobacterales;f__JACDGC01;g__;s__	taxonomic classification fully defined by topology	classification based on placement in class-level tree	N/A	84.91	11	0.800825	N/A	947	223	129	17	4	12	51	44	17	3
bin_metabat_2282	89.11	9.3	Gradient Boost (General Model)	11	0.914	53173	331.071	3787631	0.67	3490	114	111909	None	Bacteria	Pseudomonadota	Gammaproteobacteria	Burkholderiales	Burkholderiaceae_A	VBCK01		N/A	N/A	N/A	N/A	N/A	N/A	N/A	N/A	N/A	N/A	d__Bacteria;p__Pseudomonadota;c__Gammaproteobacteria;o__Burkholderiales;f__Burkholderiaceae_A;g__VBCK01;s__	taxonomic novelty determined using RED	classification based on placement in class-level tree	N/A	81.95	11	0.927578	N/A	444	97	73	5	1	0	14	4	10	0
bin_metabat_2284	99.98	0.06	Neural Network (Specific Model)	11	0.836	100797	311.883	5645723	0.43	5051	89	228716	None	Bacteria	Cyanobacteriota	Cyanobacteriia	Cyanobacteriales	Coleofasciculaceae	CADCTM01		N/A	N/A	N/A	N/A	N/A	GCA_902805485.1	95	d__Bacteria;p__Cyanobacteriota;c__Cyanobacteriia;o__Cyanobacteriales;f__Coleofasciculaceae;g__CADCTM01;s__CADCTM01 sp902805485	88.09	0.79	d__Bacteria;p__Cyanobacteriota;c__Cyanobacteriia;o__Cyanobacteriales;f__Coleofasciculaceae;g__CADCTM01;s__	taxonomic classification defined by topology and ANI	classification based on placement in class-level tree	N/A	92.12	11	0.980826	Genome not assigned to closest species as it falls outside its pre-defined ANI radius	1136	260	159	23	1	3	52	46	24	8
bin_metabat_2286	87.74	6.14	Gradient Boost (General Model)	11	0.857	28781	363.711	11392569	0.74	8974	615	157303	None	Bacteria	Myxococcota	Polyangia	Polyangiales	Polyangiaceae			N/A	N/A	N/A	N/A	N/A	N/A	N/A	N/A	N/A	N/A	d__Bacteria;p__Myxococcota;c__Polyangia;o__Polyangiales;f__Polyangiaceae;g__;s__	taxonomic classification fully defined by topology	classification based on placement in class-level tree	N/A	87.63	11	0.783427	N/A	1308	274	154	22	3	13	71	37	24	5
bin_metabat_2290	86.02	0.04	Gradient Boost (General Model)	11	0.862	13361	300.335	2545647	0.34	2439	247	44103	None	Bacteria	Bacteroidota	Bacteroidia	Sphingobacteriales	Sphingobacteriaceae	Pelobium		N/A	N/A	N/A	N/A	N/A	GCA_004294495.1	95	d__Bacteria;p__Bacteroidota;c__Bacteroidia;o__Sphingobacteriales;f__Sphingobacteriaceae;g__Pelobium;s__Pelobium sp004294495	88.29	0.66	d__Bacteria;p__Bacteroidota;c__Bacteroidia;o__Sphingobacteriales;f__Sphingobacteriaceae;g__Pelobium;s__	taxonomic classification defined by topology and ANI	classification based on placement in class-level tree	GCA_013298995.1, s__Pelobium sp013298995, 95.0, 81.33, 0.55; GCA_004292865.1, s__Pelobium sp004292865, 95.0, 81.08, 0.52; GCA_004293485.1, s__Pelobium sp004293485, 95.0, 80.61, 0.47; GCF_000302595.1, s__Pelobium arcticum, 95.0, 77.48, 0.11; GCA_014378285.1, s__Pelobium sp014378285, 95.0, 77.1, 0.09; GCA_002483235.1, s__Pelobium glucosidilyticum_B, 95.0, 77.02, 0.14; GCF_000425145.1, s__Pelobium g…	81.37	11	0.983077	Genome not assigned to closest species as it falls outside its pre-defined ANI radius	632	158	105	14	0	2	23	20	13	6
bin_metabat_2292	90.39	3.88	Neural Network (Specific Model)	11	0.895	14952	316.243	3355693	0.58	3173	300	48821	None	Bacteria	Pseudomonadota	Gammaproteobacteria	Xanthomonadales	Xanthomonadaceae	SCMT01		N/A	N/A	N/A	N/A	N/A	N/A	N/A	N/A	N/A	N/A	d__Bacteria;p__Pseudomonadota;c__Gammaproteobacteria;o__Xanthomonadales;f__Xanthomonadaceae;g__SCMT01;s__	ANI	classification based on placement in class-level tree	GCA_013141175.1, s__SCMT01 sp013141175, 95.0, 79.0, 0.48; GCA_017302135.1, s__SCMT01 sp017302135, 95.0, 78.83, 0.48; GCA_020692565.1, s__SCMT01 sp020692565, 95.0, 78.69, 0.46; GCA_011526085.1, s__SCMT01 sp011526085, 95.0, 78.69, 0.46; GCA_008015835.1, s__SCMT01 sp008015835, 95.0, 78.69, 0.45; GCA_017990865.1, s__SCMT01 sp017990865, 95.0, 78.39, 0.35; GCA_020852215.1, s__SCMT01 sp020852215, 95.0, …	88.6	11	0.940967	N/A	943	203	128	15	1	2	37	26	23	7
bin_metabat_23	93.87	0.21	Neural Network (Specific Model)	11	0.93	33702	316.626	4187185	0.64	4109	207	115954	None	Bacteria	Pseudomonadota	Gammaproteobacteria	Burkholderiales	Burkholderiaceae_B	Inhella		N/A	N/A	N/A	N/A	N/A	GCA_017302655.1	95	d__Bacteria;p__Pseudomonadota;c__Gammaproteobacteria;o__Burkholderiales;f__Burkholderiaceae_B;g__Inhella;s__Inhella sp017302655	79.62	0.46	d__Bacteria;p__Pseudomonadota;c__Gammaproteobacteria;o__Burkholderiales;f__Burkholderiaceae_B;g__Inhella;s__	taxonomic classification defined by topology and ANI	classification based on placement in class-level tree	GCF_004004565.1, s__Inhella crocodyli, 95.0, 80.28, 0.46; GCF_016093275.1, s__Inhella proteolytica, 95.0, 79.88, 0.48; GCF_005952805.1, s__Inhella inkyongensis, 95.0, 79.38, 0.43; GCF_016093295.1, s__Inhella gelatinilytica, 95.0, 78.66, 0.32	93.25	11	0.982314	N/A	1126	269	141	18	9	15	53	47	31	5
bin_metabat_2309	97	0.7	Gradient Boost (General Model)	11	0.887	41014	316.546	4658458	0.59	4362	167	123882	None	Bacteria	Pseudomonadota	Gammaproteobacteria	Burkholderiales	Burkholderiaceae_B	AAP99		N/A	N/A	N/A	N/A	N/A	GCA_019695155.1	95	d__Bacteria;p__Pseudomonadota;c__Gammaproteobacteria;o__Burkholderiales;f__Burkholderiaceae_B;g__AAP99;s__AAP99 sp019695155	N/A	N/A	d__Bacteria;p__Pseudomonadota;c__Gammaproteobacteria;o__Burkholderiales;f__Burkholderiaceae_B;g__AAP99;s__	taxonomic classification defined by topology and ANI	classification based on placement in class-level tree	GCA_001295775.1, s__AAP99 sp001295775, 95.0, 76.98, 0.21	95.11	11	0.932854	N/A	294	75	64	0	0	1	8	0	4	0
bin_metabat_2310	95.93	0.95	Gradient Boost (General Model)	11	0.923	123297	323.284	4235060	0.59	4036	49	373688	None	Bacteria	Pseudomonadota	Gammaproteobacteria	Burkholderiales	Burkholderiaceae_B	Rhodoferax_C		N/A	N/A	N/A	N/A	N/A	N/A	N/A	N/A	N/A	N/A	d__Bacteria;p__Pseudomonadota;c__Gammaproteobacteria;o__Burkholderiales;f__Burkholderiaceae_B;g__Rhodoferax_C;s__	taxonomic novelty determined using RED	classification based on placement in class-level tree	N/A	91.72	11	0.949816	N/A	1055	247	133	12	2	4	55	53	28	9
bin_metabat_232_sub	94.82	9.01	Gradient Boost (General Model)	11	0.922	5168	291.601	3160211	0.3	3338	638	23618	None	Bacteria	Bacteroidota	Bacteroidia	NS11-12g	UBA955	JABMMZ01		N/A	N/A	N/A	N/A	N/A	GCA_945871905.1	95	d__Bacteria;p__Bacteroidota;c__Bacteroidia;o__NS11-12g;f__UBA955;g__JABMMZ01;s__JABMMZ01 sp945871905	77.81	0.21	d__Bacteria;p__Bacteroidota;c__Bacteroidia;o__NS11-12g;f__UBA955;g__JABMMZ01;s__	taxonomic classification defined by topology and ANI	classification based on placement in class-level tree	GCA_020848595.1, s__JABMMZ01 sp020848595, 95.0, 76.53, 0.11; GCA_945888525.1, s__JABMMZ01 sp945888525, 95.0, 76.33, 0.11; GCA_013205405.1, s__JABMMZ01 sp013205405, 95.0, 76.14, 0.13; GCA_903953615.1, s__JABMMZ01 sp903953615, 95.0, 76.11, 0.07	73.21	11	0.945131	N/A	736	226	159	14	0	3	40	21	10	8
bin_metabat_233	83.32	0.58	Gradient Boost (General Model)	11	0.917	8121	258.292	769341	0.3	912	110	25182	None	Bacteria	Patescibacteria	Paceibacteria	UBA9983_A	UBA5272			N/A	N/A	N/A	N/A	N/A	N/A	N/A	N/A	N/A	N/A	d__Bacteria;p__Patescibacteria;c__Paceibacteria;o__UBA9983_A;f__UBA5272;g__;s__	taxonomic novelty determined using RED	classification based on placement in class-level tree	N/A	61.33	11	0.75806	N/A	248	95	75	3	0	2	10	9	4	2
bin_metabat_2330	84.37	0.01	Neural Network (Specific Model)	11	0.895	18070	304.689	2791141	0.54	2737	197	54001	None	Bacteria	Pseudomonadota	Gammaproteobacteria	Burkholderiales	Burkholderiaceae_B	JAAFIP01		N/A	N/A	N/A	N/A	N/A	GCA_013297865.1	95	d__Bacteria;p__Pseudomonadota;c__Gammaproteobacteria;o__Burkholderiales;f__Burkholderiaceae_B;g__JAAFIP01;s__JAAFIP01 sp013297865	79.51	0.56	d__Bacteria;p__Pseudomonadota;c__Gammaproteobacteria;o__Burkholderiales;f__Burkholderiaceae_B;g__JAAFIP01;s__	taxonomic classification defined by topology and ANI	classification based on placement in class-level tree	GCF_018413605.1, s__JAAFIP01 sp018413605, 95.0, 76.87, 0.25; GCA_012036375.1, s__JAAFIP01 sp012036375, 95.0, 76.7, 0.17; GCA_013297925.1, s__JAAFIP01 sp013297925, 95.0, 76.54, 0.21	80.66	11	0.982507	Genome not assigned to closest species as it falls outside its pre-defined ANI radius	861	240	157	17	1	2	35	47	12	0
bin_metabat_2331	96.4	0.1	Gradient Boost (General Model)	11	0.943	16173	313.513	3629642	0.59	3651	317	54226	None	Bacteria	Pseudomonadota	Gammaproteobacteria	Steroidobacterales	Steroidobacteraceae			N/A	N/A	N/A	N/A	N/A	N/A	N/A	N/A	N/A	N/A	d__Bacteria;p__Pseudomonadota;c__Gammaproteobacteria;o__Steroidobacterales;f__Steroidobacteraceae;g__;s__	taxonomic novelty determined using RED	classification based on placement in class-level tree	N/A	93.7	11	0.865219	N/A	939	199	122	12	1	10	36	28	20	0
bin_metabat_2332	82.15	0.36	Neural Network (Specific Model)	11	0.898	9664	304.739	3454797	0.38	3398	440	37883	None	Bacteria	Bacteroidota	Bacteroidia	Chitinophagales	Chitinophagaceae	JJ008		N/A	N/A	N/A	N/A	N/A	N/A	N/A	N/A	N/A	N/A	d__Bacteria;p__Bacteroidota;c__Bacteroidia;o__Chitinophagales;f__Chitinophagaceae;g__JJ008;s__	ANI	classification based on placement in class-level tree	GCA_001464625.1, s__JJ008 sp001464625, 95.0, 78.31, 0.36; GCA_022843585.1, s__JJ008 sp022843585, 95.0, 78.16, 0.36; GCA_016719015.1, s__JJ008 sp016719015, 95.0, 78.12, 0.33; GCA_002127295.1, s__JJ008 sp002127295, 95.0, 78.01, 0.35; GCA_016786965.1, s__JJ008 sp016786965, 95.0, 77.77, 0.2; GCA_016706055.1, s__JJ008 sp016706055, 95.0, 77.55, 0.29; GCA_016708765.1, s__JJ008 sp016708765, 95.0, 77.52, …	72.85	11	0.971366	N/A	826	177	112	17	1	2	35	23	10	8
bin_metabat_2338_sub	89.99	6.43	Gradient Boost (General Model)	11	0.922	24316	317.347	3767452	0.63	3657	257	109584	None	Bacteria	Pseudomonadota	Alphaproteobacteria	Acetobacterales	Acetobacteraceae	CAIQQQ01		N/A	N/A	N/A	N/A	N/A	GCA_903932545.1	95	d__Bacteria;p__Pseudomonadota;c__Alphaproteobacteria;o__Acetobacterales;f__Acetobacteraceae;g__CAIQQQ01;s__CAIQQQ01 sp903932545	80.47	0.62	d__Bacteria;p__Pseudomonadota;c__Alphaproteobacteria;o__Acetobacterales;f__Acetobacteraceae;g__CAIQQQ01;s__	taxonomic classification defined by topology and ANI	classification based on placement in class-level tree	GCA_903924855.1, s__CAIQQQ01 sp903924855, 95.0, 79.34, 0.44; GCA_903891315.1, s__CAIQQQ01 sp903891315, 95.0, 79.0, 0.41; GCA_903823665.1, s__CAIQQQ01 sp903823665, 95.0, 77.95, 0.32; GCA_903873995.1, s__CAIQQQ01 sp903873995, 95.0, 77.44, 0.25	75.87	11	0.975159	Genome not assigned to closest species as it falls outside its pre-defined ANI radius	1165	280	151	19	5	15	52	50	29	9
bin_metabat_2368	93.87	5.61	Neural Network (Specific Model)	11	0.844	35281	298.755	3854662	0.43	3634	158	115385	None	Bacteria	Cyanobacteriota	Cyanobacteriia	Cyanobacteriales	Chamaesiphonaceae	Chamaesiphon		N/A	N/A	N/A	N/A	N/A	N/A	N/A	N/A	N/A	N/A	d__Bacteria;p__Cyanobacteriota;c__Cyanobacteriia;o__Cyanobacteriales;f__Chamaesiphonaceae;g__Chamaesiphon;s__	taxonomic novelty determined using RED	classification based on placement in class-level tree	N/A	84.43	11	0.961437	N/A	934	206	127	12	1	1	33	38	15	7
bin_metabat_2395	83.96	8.41	Gradient Boost (General Model)	11	0.937	9597	281.817	3101110	0.6	3446	406	30097	None	Bacteria	Pseudomonadota	Gammaproteobacteria	Burkholderiales	Burkholderiaceae_B	Hylemonella		N/A	N/A	N/A	N/A	N/A	N/A	N/A	N/A	N/A	N/A	d__Bacteria;p__Pseudomonadota;c__Gammaproteobacteria;o__Burkholderiales;f__Burkholderiaceae_B;g__Hylemonella;s__	taxonomic novelty determined using RED	classification based on placement in class-level tree	N/A	77.18	11	0.947639	N/A	1018	284	177	18	6	17	48	36	28	4
bin_metabat_243	92.15	0.46	Gradient Boost (General Model)	11	0.936	15776	313.805	4534528	0.64	4515	426	69794	None	Bacteria	Pseudomonadota	Gammaproteobacteria	Burkholderiales	Burkholderiaceae_B	CADEEN01		N/A	N/A	N/A	N/A	N/A	N/A	N/A	N/A	N/A	N/A	d__Bacteria;p__Pseudomonadota;c__Gammaproteobacteria;o__Burkholderiales;f__Burkholderiaceae_B;g__CADEEN01;s__	taxonomic novelty determined using RED	classification based on placement in class-level tree	N/A	87.01	11	0.945165	N/A	567	91	62	4	1	1	16	11	6	2
bin_metabat_2486	84.49	6.44	Gradient Boost (General Model)	11	0.91	30355	305.06	5324340	0.52	5304	236	96282	None	Bacteria	Deinococcota	Deinococci	Deinococcales	JAAFIG01			N/A	N/A	N/A	N/A	N/A	N/A	N/A	N/A	N/A	N/A	d__Bacteria;p__Deinococcota;c__Deinococci;o__Deinococcales;f__JAAFIG01;g__;s__	taxonomic novelty determined using RED	classification based on placement in class-level tree	N/A	74.7	11	0.823235	N/A	977	219	129	17	2	0	35	57	15	4
bin_metabat_2487	97.53	7.21	Gradient Boost (General Model)	11	0.872	46478	274.369	4504927	0.49	4781	154	150984	None	Bacteria	Cyanobacteriota	Cyanobacteriia	Gloeobacterales				N/A	N/A	N/A	N/A	N/A	N/A	N/A	N/A	N/A	N/A	d__Bacteria;p__Cyanobacteriota;c__Cyanobacteriia;o__Gloeobacterales;f__;g__;s__	taxonomic novelty determined using RED	classification based on placement in class-level tree	N/A	88.34	11	0.633783	N/A	951	217	136	17	0	4	35	37	18	8
bin_metabat_25	90.43	0.08	Gradient Boost (General Model)	11	0.908	14412	313.848	3758682	0.43	3628	380	56078	None	Bacteria	Acidobacteriota	Blastocatellia	Pyrinomonadales	Pyrinomonadaceae	JAIBCC01		N/A	N/A	N/A	N/A	N/A	GCA_019694395.1	95	d__Bacteria;p__Acidobacteriota;c__Blastocatellia;o__Pyrinomonadales;f__Pyrinomonadaceae;g__JAIBCC01;s__JAIBCC01 sp019694395	76.37	0.13	d__Bacteria;p__Acidobacteriota;c__Blastocatellia;o__Pyrinomonadales;f__Pyrinomonadaceae;g__JAIBCC01;s__	taxonomic classification defined by topology and ANI	classification based on placement in class-level tree	N/A	83.08	11	0.902963	N/A	949	222	134	18	1	4	42	29	26	8
bin_metabat_2509	97.62	8.88	Gradient Boost (General Model)	11	0.926	40137	322.451	5195474	0.65	4985	239	133640	None	Bacteria	Pseudomonadota	Gammaproteobacteria	Burkholderiales	Burkholderiaceae_B	JAEMQF01		N/A	N/A	N/A	N/A	N/A	GCA_022758925.1	95	d__Bacteria;p__Pseudomonadota;c__Gammaproteobacteria;o__Burkholderiales;f__Burkholderiaceae_B;g__JAEMQF01;s__JAEMQF01 sp022758925	80.78	0.53	d__Bacteria;p__Pseudomonadota;c__Gammaproteobacteria;o__Burkholderiales;f__Burkholderiaceae_B;g__JAEMQF01;s__	taxonomic classification defined by topology and ANI	classification based on placement in class-level tree	N/A	95.05	11	0.977387	Genome not assigned to closest species as it falls outside its pre-defined ANI radius	1168	295	146	18	4	14	65	77	27	7
bin_metabat_2511	87.67	1.33	Gradient Boost (General Model)	11	0.912	111396	308.623	3436846	0.54	3392	53	287982	None	Bacteria	Pseudomonadota	Alphaproteobacteria	Rhizobiales	Rhizobiaceae			N/A	N/A	N/A	N/A	N/A	N/A	N/A	N/A	N/A	N/A	d__Bacteria;p__Pseudomonadota;c__Alphaproteobacteria;o__Rhizobiales;f__Rhizobiaceae;g__;s__	taxonomic classification fully defined by topology	classification based on placement in class-level tree	N/A	85.84	11	0.862657	N/A	1136	294	161	22	2	3	48	76	23	6
bin_metabat_2536	75.17	3.55	Neural Network (Specific Model)	11	0.82	8534	288.273	5838927	0.42	5544	804	41569	None	Bacteria	Cyanobacteriota	Cyanobacteriia	Cyanobacteriales	Coleofasciculaceae	UBA11153		N/A	N/A	N/A	N/A	N/A	GCF_024178385.1	95	d__Bacteria;p__Cyanobacteriota;c__Cyanobacteriia;o__Cyanobacteriales;f__Coleofasciculaceae;g__UBA11153;s__UBA11153 sp024178385	90.3	0.72	d__Bacteria;p__Cyanobacteriota;c__Cyanobacteriia;o__Cyanobacteriales;f__Coleofasciculaceae;g__UBA11153;s__	taxonomic classification defined by topology and ANI	classification based on placement in class-level tree	GCA_003511885.1, s__UBA11153 sp003511885, 95.0, 82.81, 0.64	68.34	11	0.98676	Genome not assigned to closest species as it falls outside its pre-defined ANI radius	969	192	112	18	1	2	39	35	17	7
bin_metabat_2547_sub	82.03	1.9	Gradient Boost (General Model)	11	0.925	9260	314.874	3749735	0.62	3683	505	33706	None	Bacteria	Myxococcota	Polyangia	Polyangiales	Polyangiaceae			N/A	N/A	N/A	N/A	N/A	N/A	N/A	N/A	N/A	N/A	d__Bacteria;p__Myxococcota;c__Polyangia;o__Polyangiales;f__Polyangiaceae;g__;s__	taxonomic novelty determined using RED	classification based on placement in class-level tree	N/A	83.56	11	0.868844	N/A	884	257	166	18	4	14	46	28	20	3
bin_metabat_2573	76.12	1.94	Gradient Boost (General Model)	11	0.91	7860	307.961	2470346	0.53	2438	361	26571	None	Bacteria	Verrucomicrobiota	Verrucomicrobiae	Verrucomicrobiales	Akkermansiaceae	Luteolibacter		N/A	N/A	N/A	N/A	N/A	GCA_903906515.1	95	d__Bacteria;p__Verrucomicrobiota;c__Verrucomicrobiae;o__Verrucomicrobiales;f__Akkermansiaceae;g__Luteolibacter;s__Luteolibacter sp903906515	78.77	0.36	d__Bacteria;p__Verrucomicrobiota;c__Verrucomicrobiae;o__Verrucomicrobiales;f__Akkermansiaceae;g__Luteolibacter;s__	taxonomic classification defined by topology and ANI	classification based on placement in class-level tree	GCA_945869465.1, s__Luteolibacter sp945869465, 95.0, 78.07, 0.27; GCA_903919975.1, s__Luteolibacter sp903919975, 95.0, 77.97, 0.29; GCA_903909905.1, s__Luteolibacter sp903909905, 95.0, 77.88, 0.16; GCA_003820635.1, s__Luteolibacter sp003820635, 95.0, 77.79, 0.25; GCA_020047775.1, s__Luteolibacter sp020047775, 95.0, 77.76, 0.13; GCA_945901795.1, s__Luteolibacter muciniphila_B, 95.0, 77.71, 0.24; G…	63.02	11	0.970822	N/A	732	196	136	12	0	3	22	25	11	2
bin_metabat_2576	99.78	4.18	Neural Network (Specific Model)	11	0.899	82960	329.67	3721207	0.54	3391	91	214886	None	Bacteria	Pseudomonadota	Gammaproteobacteria	Burkholderiales	Usitatibacteraceae	UKL13-2		N/A	N/A	N/A	N/A	N/A	N/A	N/A	N/A	N/A	N/A	d__Bacteria;p__Pseudomonadota;c__Gammaproteobacteria;o__Burkholderiales;f__Usitatibacteraceae;g__UKL13-2;s__	ANI	classification based on placement in class-level tree	GCA_020247545.1, s__UKL13-2 sp020247545, 95.0, 77.28, 0.13; GCA_020247395.1, s__UKL13-2 sp020247395, 95.0, 77.25, 0.11; GCA_001602455.1, s__UKL13-2 sp001602455, 95.0, 77.22, 0.13; GCA_014378085.1, s__UKL13-2 sp014378085, 95.0, 77.0, 0.12; GCA_021300055.1, s__UKL13-2 sp021300055, 95.0, 76.99, 0.15	90.11	11	0.94511	N/A	1003	232	136	17	0	4	50	44	21	2
bin_metabat_2587	85.6	2	Neural Network (Specific Model)	11	0.939	20502	298.015	2537042	0.58	2673	181	74792	None	Bacteria	Pseudomonadota	Alphaproteobacteria	Sphingomonadales	Sphingomonadaceae	Aquisediminimonas		N/A	N/A	N/A	N/A	N/A	GCA_002478575.1	95	d__Bacteria;p__Pseudomonadota;c__Alphaproteobacteria;o__Sphingomonadales;f__Sphingomonadaceae;g__Aquisediminimonas;s__Aquisediminimonas sp002478575	76.25	0.09	d__Bacteria;p__Pseudomonadota;c__Alphaproteobacteria;o__Sphingomonadales;f__Sphingomonadaceae;g__Aquisediminimonas;s__	taxonomic classification defined by topology and ANI	classification based on placement in class-level tree	GCA_016714795.1, s__Aquisediminimonas sp016714795, 95.0, 77.03, 0.18; GCA_005518185.1, s__Aquisediminimonas godavariana, 95.0, 76.67, 0.15; GCA_903958285.1, s__Aquisediminimonas sp903958285, 95.0, 76.48, 0.11; GCF_019443285.1, s__Aquisediminimonas profunda, 95.0, 76.48, 0.12; GCA_016704425.1, s__Aquisediminimonas sp016704425, 95.0, 76.45, 0.1; GCA_903839675.1, s__Aquisediminimonas sp903839675, 95…	82.22	11	0.951006	N/A	921	183	114	14	0	1	41	25	15	5
bin_metabat_2607	99.99	0	Neural Network (Specific Model)	11	0.915	109857	316.762	2812542	0.51	2715	51	221493	None	Bacteria	Pseudomonadota	Alphaproteobacteria	Sphingomonadales				N/A	N/A	N/A	N/A	N/A	N/A	N/A	N/A	N/A	N/A	d__Bacteria;p__Pseudomonadota;c__Alphaproteobacteria;o__Sphingomonadales;f__;g__;s__	taxonomic novelty determined using RED	classification based on placement in class-level tree	N/A	96.66	11	0.708056	N/A	547	118	85	10	1	5	22	5	9	1
bin_metabat_261	82.69	13.38	Neural Network (Specific Model)	11	0.827	9394	286.322	7542333	0.42	7279	942	57879	None	Bacteria	Cyanobacteriota	Cyanobacteriia	Cyanobacteriales	Coleofasciculaceae	UBA11153		N/A	N/A	N/A	N/A	N/A	GCF_024178385.1	95	d__Bacteria;p__Cyanobacteriota;c__Cyanobacteriia;o__Cyanobacteriales;f__Coleofasciculaceae;g__UBA11153;s__UBA11153 sp024178385	93.26	0.71	d__Bacteria;p__Cyanobacteriota;c__Cyanobacteriia;o__Cyanobacteriales;f__Coleofasciculaceae;g__UBA11153;s__	taxonomic classification defined by topology and ANI	classification based on placement in class-level tree	GCA_003511885.1, s__UBA11153 sp003511885, 95.0, 83.04, 0.6	68.78	11	0.989942	Genome not assigned to closest species as it falls outside its pre-defined ANI radius	1032	228	134	14	1	0	54	49	21	8
bin_metabat_2626	87.99	4.05	Neural Network (Specific Model)	11	0.893	97596	302.423	3087719	0.62	3044	50	208776	None	Bacteria	Pseudomonadota	Alphaproteobacteria	Rhizobiales	Beijerinckiaceae	Methylocystis		N/A	N/A	N/A	N/A	N/A	N/A	N/A	N/A	N/A	N/A	d__Bacteria;p__Pseudomonadota;c__Alphaproteobacteria;o__Rhizobiales;f__Beijerinckiaceae;g__Methylocystis;s__	taxonomic classification defined by topology and ANI	classification based on placement in class-level tree	GCA_002929055.1, s__Methylocystis sp002929055, 95.0, 79.7, 0.45; GCA_016869555.1, s__Methylocystis sp016869555, 95.0, 79.67, 0.43; GCF_000188155.2, s__Methylocystis sp000188155, 95.0, 79.64, 0.51; GCA_009773555.1, s__Methylocystis sp009773555, 95.0, 79.54, 0.47; GCF_013350005.1, s__Methylocystis silviterrae, 95.0, 79.53, 0.45; GCF_015709515.1, s__Methylocystis sp015709515, 95.0, 79.52, 0.48; GCA_…	88.08	11	0.962177	Genome not assigned to closest species as it falls outside its pre-defined ANI radius	967	272	173	19	3	13	47	28	18	7
bin_metabat_2652	94.59	0.65	Gradient Boost (General Model)	11	0.901	17381	311.84	2522560	0.61	2436	188	50555	None	Bacteria	Actinomycetota	Actinomycetia	Actinomycetales	Angustibacteraceae			N/A	N/A	N/A	N/A	N/A	N/A	N/A	N/A	N/A	N/A	d__Bacteria;p__Actinomycetota;c__Actinomycetia;o__Actinomycetales;f__Angustibacteraceae;g__;s__	taxonomic novelty determined using RED	classification based on placement in class-level tree	N/A	88.04	11	0.792844	N/A	750	221	151	16	0	4	32	29	10	4
bin_metabat_2662	98.85	1.3	Gradient Boost (General Model)	11	0.928	31340	307.884	2800251	0.6	2820	126	105095	None	Bacteria	Pseudomonadota	Alphaproteobacteria	Sphingomonadales	Sphingomonadaceae	Novosphingobium		N/A	N/A	N/A	N/A	N/A	GCA_023266625.1	95	d__Bacteria;p__Pseudomonadota;c__Alphaproteobacteria;o__Sphingomonadales;f__Sphingomonadaceae;g__Novosphingobium;s__Novosphingobium sp023266625	78.33	0.35	d__Bacteria;p__Pseudomonadota;c__Alphaproteobacteria;o__Sphingomonadales;f__Sphingomonadaceae;g__Novosphingobium;s__	taxonomic classification defined by topology and ANI	classification based on placement in class-level tree	GCA_945906105.1, s__Novosphingobium sp945906105, 95.0, 78.2, 0.37; GCA_024236215.1, s__Novosphingobium sp024236215, 95.0, 78.04, 0.29; GCF_002198665.1, s__Novosphingobium sp002198665, 95.0, 78.01, 0.33; GCA_018334165.1, s__Novosphingobium sp018334165, 95.0, 77.99, 0.27; GCA_013141325.1, s__Novosphingobium sp013141325, 95.0, 77.85, 0.32; GCA_017987575.1, s__Novosphingobium sp017987575, 95.0, 77.78…	89.12	11	0.958569	N/A	991	257	173	16	1	11	45	17	22	2
bin_metabat_2668	92.8	5.58	Gradient Boost (General Model)	11	0.875	12323	310.663	3580119	0.48	3368	357	52225	None	Bacteria	Pseudomonadota	Gammaproteobacteria	Burkholderiales	Usitatibacteraceae			N/A	N/A	N/A	N/A	N/A	N/A	N/A	N/A	N/A	N/A	d__Bacteria;p__Pseudomonadota;c__Gammaproteobacteria;o__Burkholderiales;f__Usitatibacteraceae;g__;s__	taxonomic classification fully defined by topology	classification based on placement in class-level tree	N/A	76.98	11	0.81195	N/A	919	233	132	23	1	5	55	39	24	4
bin_metabat_2683	96.5	0.95	Neural Network (Specific Model)	11	0.934	20963	301.098	3237325	0.6	3357	220	76510	None	Bacteria	Pseudomonadota	Alphaproteobacteria	Sphingomonadales	Sphingomonadaceae	Aquisediminimonas		N/A	N/A	N/A	N/A	N/A	GCA_002478575.1	95	d__Bacteria;p__Pseudomonadota;c__Alphaproteobacteria;o__Sphingomonadales;f__Sphingomonadaceae;g__Aquisediminimonas;s__Aquisediminimonas sp002478575	76.76	0.12	d__Bacteria;p__Pseudomonadota;c__Alphaproteobacteria;o__Sphingomonadales;f__Sphingomonadaceae;g__Aquisediminimonas;s__	taxonomic classification defined by topology and ANI	classification based on placement in class-level tree	GCA_016714795.1, s__Aquisediminimonas sp016714795, 95.0, 77.53, 0.24; GCA_005518185.1, s__Aquisediminimonas godavariana, 95.0, 77.2, 0.21; GCA_016704425.1, s__Aquisediminimonas sp016704425, 95.0, 77.15, 0.15; GCA_009923795.1, s__Aquisediminimonas sp009923795, 95.0, 76.98, 0.13; GCF_019443285.1, s__Aquisediminimonas profunda, 95.0, 76.95, 0.12; GCA_903839675.1, s__Aquisediminimonas sp903839675, 95…	93.05	11	0.948451	N/A	1032	178	121	12	0	2	36	15	15	2
bin_metabat_2686	79.72	3.75	Neural Network (Specific Model)	11	0.842	19113	312.678	4745350	0.44	4267	306	60381	None	Bacteria	Cyanobacteriota	Cyanobacteriia	Cyanobacteriales	Microcoleaceae	Microcoleus	Microcoleus sp004294385	GCA_004294385.1	95	d__Bacteria;p__Cyanobacteriota;c__Cyanobacteriia;o__Cyanobacteriales;f__Microcoleaceae;g__Microcoleus;s__Microcoleus sp004294385	95.03	0.84	GCA_004294385.1	95	d__Bacteria;p__Cyanobacteriota;c__Cyanobacteriia;o__Cyanobacteriales;f__Microcoleaceae;g__Microcoleus;s__Microcoleus sp004294385	95.03	0.84	d__Bacteria;p__Cyanobacteriota;c__Cyanobacteriia;o__Cyanobacteriales;f__Microcoleaceae;g__Microcoleus;s__	taxonomic classification defined by topology and ANI	topological placement and ANI have congruent species assignments	GCF_002412335.2, s__Microcoleus bourrellyi, 95.0, 92.17, 0.71; GCF_021648855.1, s__Microcoleus sp021648855, 95.0, 90.6, 0.73; GCA_004292745.1, s__Microcoleus sp004292745, 95.0, 87.12, 0.75; GCA_020883125.1, s__Microcoleus sp020883125, 95.0, 86.85, 0.77; GCA_003542015.1, s__Microcoleus sp003542015, 95.0, 86.66, 0.65; GCA_020882975.1, s__Microcoleus sp020882975, 95.0, 86.5, 0.79; GCA_003483675.1, s…	79.25	11	N/A	N/A	996	273	178	17	3	4	48	46	20	4
bin_metabat_2695	83.91	1.25	Neural Network (Specific Model)	11	0.929	25726	297.344	2388842	0.56	2495	146	72560	None	Bacteria	Pseudomonadota	Alphaproteobacteria	Sphingomonadales	Sphingomonadaceae	Aquisediminimonas		N/A	N/A	N/A	N/A	N/A	GCA_002478575.1	95	d__Bacteria;p__Pseudomonadota;c__Alphaproteobacteria;o__Sphingomonadales;f__Sphingomonadaceae;g__Aquisediminimonas;s__Aquisediminimonas sp002478575	76.97	0.15	d__Bacteria;p__Pseudomonadota;c__Alphaproteobacteria;o__Sphingomonadales;f__Sphingomonadaceae;g__Aquisediminimonas;s__	taxonomic classification defined by topology and ANI	classification based on placement in class-level tree	GCA_016714795.1, s__Aquisediminimonas sp016714795, 95.0, 77.65, 0.18; GCA_016704425.1, s__Aquisediminimonas sp016704425, 95.0, 76.97, 0.11; GCA_005518185.1, s__Aquisediminimonas godavariana, 95.0, 76.94, 0.14; GCA_903958285.1, s__Aquisediminimonas sp903958285, 95.0, 76.91, 0.11; GCA_009923795.1, s__Aquisediminimonas sp009923795, 95.0, 76.89, 0.11; GCA_903839675.1, s__Aquisediminimonas sp903839675…	90.31	11	0.953261	N/A	955	203	121	16	2	16	45	30	14	2
bin_metabat_2710	85.54	2.37	Gradient Boost (General Model)	11	0.858	6246	327.206	3498452	0.37	3060	621	28156	None	Bacteria	Bacteroidota	Bacteroidia	Chitinophagales	Saprospiraceae			N/A	N/A	N/A	N/A	N/A	N/A	N/A	N/A	N/A	N/A	d__Bacteria;p__Bacteroidota;c__Bacteroidia;o__Chitinophagales;f__Saprospiraceae;g__;s__	taxonomic novelty determined using RED	classification based on placement in class-level tree	N/A	79.6	11	0.830698	N/A	765	168	102	15	0	2	36	22	12	7
bin_metabat_2717	88.55	5.35	Neural Network (Specific Model)	11	0.922	14588	290.061	2893690	0.63	3074	255	50056	None	Bacteria	Pseudomonadota	Alphaproteobacteria	Sphingomonadales	Sphingomonadaceae	Novosphingobium		N/A	N/A	N/A	N/A	N/A	N/A	N/A	N/A	N/A	N/A	d__Bacteria;p__Pseudomonadota;c__Alphaproteobacteria;o__Sphingomonadales;f__Sphingomonadaceae;g__Novosphingobium;s__	taxonomic classification defined by topology and ANI	classification based on placement in class-level tree	GCA_002440635.1, s__Novosphingobium sp002440635, 95.0, 81.3, 0.67; GCA_009885425.1, s__Novosphingobium sp009885425, 95.0, 81.18, 0.69; GCA_017987575.1, s__Novosphingobium sp017987575, 95.0, 81.11, 0.58; GCA_017302615.1, s__Novosphingobium sp017302615, 95.0, 80.78, 0.62; GCA_013822005.1, s__Novosphingobium sp013822005, 95.0, 80.52, 0.58; GCA_018334165.1, s__Novosphingobium sp018334165, 95.0, 80.51…	73.31	11	0.986749	Genome not assigned to closest species as it falls outside its pre-defined ANI radius	949	197	126	13	1	14	37	20	16	3
bin_metabat_2749	87.55	8.21	Gradient Boost (General Model)	11	0.916	8171	306.413	3753858	0.39	3745	535	36173	None	Bacteria	Bacteroidota	Bacteroidia	Chitinophagales	Chitinophagaceae	Ferruginibacter		N/A	N/A	N/A	N/A	N/A	GCA_020059395.1	95	d__Bacteria;p__Bacteroidota;c__Bacteroidia;o__Chitinophagales;f__Chitinophagaceae;g__Ferruginibacter;s__Ferruginibacter sp020059395	88.95	0.56	d__Bacteria;p__Bacteroidota;c__Bacteroidia;o__Chitinophagales;f__Chitinophagaceae;g__Ferruginibacter;s__	taxonomic classification defined by topology and ANI	classification based on placement in class-level tree	GCA_017983695.1, s__Ferruginibacter sp017983695, 95.0, 79.15, 0.46; GCA_013141115.1, s__Ferruginibacter sp013141115, 95.0, 78.34, 0.45; GCA_018266775.1, s__Ferruginibacter sp018266775, 95.0, 77.42, 0.25; GCA_016715365.1, s__Ferruginibacter sp016715365, 95.0, 77.34, 0.25; GCA_016710935.1, s__Ferruginibacter sp016710935, 95.0, 77.07, 0.22; GCA_017988335.1, s__Ferruginibacter sp017988335, 95.0, 76.9…	74.14	11	0.98219	Genome not assigned to closest species as it falls outside its pre-defined ANI radius	911	237	157	21	1	4	47	23	11	9
bin_metabat_275	94.05	3.94	Gradient Boost (General Model)	11	0.934	18358	294.537	2624605	0.63	2784	226	61659	None	Bacteria	Pseudomonadota	Alphaproteobacteria	Sphingomonadales	Sphingomonadaceae	Sphingomonas_O		N/A	N/A	N/A	N/A	N/A	GCF_003660165.1	95	d__Bacteria;p__Pseudomonadota;c__Alphaproteobacteria;o__Sphingomonadales;f__Sphingomonadaceae;g__Sphingomonas_O;s__Sphingomonas_O paeninsulae	77.43	0.27	d__Bacteria;p__Pseudomonadota;c__Alphaproteobacteria;o__Sphingomonadales;f__Sphingomonadaceae;g__Sphingomonas_O;s__	taxonomic classification defined by topology and ANI	classification based on placement in class-level tree	GCF_024758725.1, s__Sphingomonas_O sp024758725, 95.0, 78.2, 0.42; GCA_013821585.1, s__Sphingomonas_O sp013821585, 95.0, 77.72, 0.3; GCA_002336985.1, s__Sphingomonas_O sp002336985, 95.0, 77.26, 0.26	80	11	0.946547	N/A	800	190	118	5	5	12	45	18	21	7
bin_metabat_2752	95.15	0.53	Gradient Boost (General Model)	11	0.897	12415	321.609	4944935	0.38	4606	523	43757	None	Bacteria	Bacteroidota	Bacteroidia	Cytophagales	Thermoflexibacteraceae	Thermoflexibacter		N/A	N/A	N/A	N/A	N/A	GCA_004294445.1	95	d__Bacteria;p__Bacteroidota;c__Bacteroidia;o__Cytophagales;f__Thermoflexibacteraceae;g__Thermoflexibacter;s__Thermoflexibacter sp004294445	80.48	0.51	d__Bacteria;p__Bacteroidota;c__Bacteroidia;o__Cytophagales;f__Thermoflexibacteraceae;g__Thermoflexibacter;s__	taxonomic classification defined by topology and ANI	classification based on placement in class-level tree	GCA_013298985.1, s__Thermoflexibacter sp013298985, 95.0, 78.12, 0.4; GCF_900113045.1, s__Thermoflexibacter ruber, 95.0, 76.75, 0.21	89	11	0.970735	Genome not assigned to closest species as it falls outside its pre-defined ANI radius	948	203	124	22	2	3	44	23	13	9
bin_metabat_2797	85.7	2.9	Gradient Boost (General Model)	11	0.911	13329	311.599	3351063	0.65	3272	349	53919	None	Bacteria	Pseudomonadota	Alphaproteobacteria	Acetobacterales	Acetobacteraceae	BOG-908		N/A	N/A	N/A	N/A	N/A	GCA_903643085.1	95	d__Bacteria;p__Pseudomonadota;c__Alphaproteobacteria;o__Acetobacterales;f__Acetobacteraceae;g__BOG-908;s__BOG-908 sp903643085	79.09	0.39	d__Bacteria;p__Pseudomonadota;c__Alphaproteobacteria;o__Acetobacterales;f__Acetobacteraceae;g__BOG-908;s__	taxonomic classification defined by topology and ANI	classification based on placement in class-level tree	GCA_003133065.1, s__BOG-908 sp003133065, 95.0, 78.09, 0.31	71.48	11	0.952095	N/A	1037	277	188	13	4	15	35	25	23	8
bin_metabat_2799_sub	83.01	0	Neural Network (Specific Model)	11	0.935	26080	320.711	2419220	0.57	2357	133	120932	None	Bacteria	Pseudomonadota	Alphaproteobacteria	Sphingomonadales	Sphingomonadaceae			N/A	N/A	N/A	N/A	N/A	N/A	N/A	N/A	N/A	N/A	d__Bacteria;p__Pseudomonadota;c__Alphaproteobacteria;o__Sphingomonadales;f__Sphingomonadaceae;g__;s__	taxonomic novelty determined using RED	classification based on placement in class-level tree	N/A	91.74	11	0.886067	N/A	849	195	122	9	2	3	46	22	17	4
bin_metabat_2814	88.48	11.82	Gradient Boost (General Model)	11	0.911	11405	305.488	3524218	0.37	3508	401	39630	None	Bacteria	Bacteroidota	Bacteroidia	Chitinophagales	Chitinophagaceae	JJ008		N/A	N/A	N/A	N/A	N/A	N/A	N/A	N/A	N/A	N/A	d__Bacteria;p__Bacteroidota;c__Bacteroidia;o__Chitinophagales;f__Chitinophagaceae;g__JJ008;s__	ANI	classification based on placement in class-level tree	GCA_016719015.1, s__JJ008 sp016719015, 95.0, 77.22, 0.17; GCA_002127295.1, s__JJ008 sp002127295, 95.0, 77.0, 0.21; GCA_016706055.1, s__JJ008 sp016706055, 95.0, 76.96, 0.19; GCA_022843585.1, s__JJ008 sp022843585, 95.0, 76.91, 0.23; GCA_001464625.1, s__JJ008 sp001464625, 95.0, 76.89, 0.21; GCA_016708765.1, s__JJ008 sp016708765, 95.0, 76.85, 0.19; GCA_016786965.1, s__JJ008 sp016786965, 95.0, 76.81, …	75.81	11	0.954479	N/A	808	184	119	17	1	3	42	24	7	5
bin_metabat_2819	90.7	0	Neural Network (Specific Model)	11	0.857	23172	291.467	4524696	0.48	4443	249	82871	None	Bacteria	Cyanobacteriota	Cyanobacteriia	Thermosynechococcales	Thermosynechococcaceae	JAAURS01		N/A	N/A	N/A	N/A	N/A	GCA_022402525.1	95	d__Bacteria;p__Cyanobacteriota;c__Cyanobacteriia;o__Thermosynechococcales;f__Thermosynechococcaceae;g__JAAURS01;s__JAAURS01 sp022402525	77.65	0.24	d__Bacteria;p__Cyanobacteriota;c__Cyanobacteriia;o__Thermosynechococcales;f__Thermosynechococcaceae;g__JAAURS01;s__	taxonomic classification defined by topology and ANI	classification based on placement in class-level tree	GCA_012032135.1, s__JAAURS01 sp012032135, 95.0, 77.03, 0.1; GCA_020058975.1, s__JAAURS01 sp020058975, 95.0, 76.54, 0.13	84.85	11	0.929488	N/A	1129	302	195	20	2	4	45	47	23	3
bin_metabat_2826	67.9	6.2	Gradient Boost (General Model)	11	0.909	4283	265.6	4894822	0.71	5596	1171	13681	None	Bacteria	Actinomycetota	Acidimicrobiia	Acidimicrobiales	CAIXPF01	CAIXPF01		N/A	N/A	N/A	N/A	N/A	GCA_020846295.1	95	d__Bacteria;p__Actinomycetota;c__Acidimicrobiia;o__Acidimicrobiales;f__CAIXPF01;g__CAIXPF01;s__CAIXPF01 sp020846295	80.24	0.57	d__Bacteria;p__Actinomycetota;c__Acidimicrobiia;o__Acidimicrobiales;f__CAIXPF01;g__CAIXPF01;s__	taxonomic classification defined by topology and ANI	classification based on placement in class-level tree	GCA_903921205.1, s__CAIXPF01 sp903921205, 95.0, 79.05, 0.4; GCA_945906305.1, s__CAIXPF01 sp945906305, 95.0, 77.36, 0.22	62.56	11	0.949194	Genome not assigned to closest species as it falls outside its pre-defined ANI radius	1028	179	104	15	6	8	42	34	11	3
bin_metabat_2830	76.44	0.36	Gradient Boost (General Model)	11	0.922	15714	289.489	2333782	0.51	2485	185	49531	None	Bacteria	Pseudomonadota	Alphaproteobacteria	Rhizobiales	Aestuariivirgaceae	Aestuariivirga		N/A	N/A	N/A	N/A	N/A	N/A	N/A	N/A	N/A	N/A	d__Bacteria;p__Pseudomonadota;c__Alphaproteobacteria;o__Rhizobiales;f__Aestuariivirgaceae;g__Aestuariivirga;s__	ANI	classification based on placement in class-level tree	GCF_015714715.1, s__Aestuariivirga litoralis_A, 95.0, 76.67, 0.21; GCA_003151375.1, s__Aestuariivirga sp003151375, 95.0, 76.3, 0.14; GCA_009885825.1, s__Aestuariivirga sp009885825, 95.0, 75.86, 0.09; GCA_016710435.1, s__Aestuariivirga sp016710435, 95.0, 75.76, 0.04; GCA_902826365.1, s__Aestuariivirga sp902826365, 95.0, 75.72, 0.07	65.32	11	0.958047	N/A	844	250	153	16	2	2	33	58	19	3
bin_metabat_2841	80.65	0.72	Gradient Boost (General Model)	11	0.925	10914	288.968	2850914	0.56	3048	330	51329	None	Bacteria	Pseudomonadota	Alphaproteobacteria	Sphingomonadales				N/A	N/A	N/A	N/A	N/A	N/A	N/A	N/A	N/A	N/A	d__Bacteria;p__Pseudomonadota;c__Alphaproteobacteria;o__Sphingomonadales;f__;g__;s__	taxonomic novelty determined using RED	classification based on placement in class-level tree	N/A	74.6	11	0.707898	N/A	802	172	102	8	5	12	44	18	17	4
bin_metabat_2843	93.48	1.31	Gradient Boost (General Model)	11	0.862	12912	330.658	3873415	0.45	3371	393	47251	None	Bacteria	Bacteroidota	Bacteroidia	Chitinophagales	Saprospiraceae	JAAFJT01		N/A	N/A	N/A	N/A	N/A	GCA_013298955.1	95	d__Bacteria;p__Bacteroidota;c__Bacteroidia;o__Chitinophagales;f__Saprospiraceae;g__JAAFJT01;s__JAAFJT01 sp013298955	75.65	0.07	d__Bacteria;p__Bacteroidota;c__Bacteroidia;o__Chitinophagales;f__Saprospiraceae;g__JAAFJT01;s__	taxonomic classification defined by topology and ANI	classification based on placement in class-level tree	GCA_016787525.1, s__JAAFJT01 sp016787525, 95.0, 75.39, 0.05	90.15	11	0.88233	N/A	907	258	176	26	0	3	45	22	15	6
bin_metabat_2845	96.13	0.6	Gradient Boost (General Model)	11	0.888	13243	316.511	1782580	0.32	1668	168	51382	None	Bacteria	Pseudomonadota	Gammaproteobacteria	Burkholderiales	Burkholderiaceae_E	JAHFQJ01		N/A	N/A	N/A	N/A	N/A	GCA_023266335.1	95	d__Bacteria;p__Pseudomonadota;c__Gammaproteobacteria;o__Burkholderiales;f__Burkholderiaceae_E;g__JAHFQJ01;s__JAHFQJ01 sp023266335	76.39	0.17	d__Bacteria;p__Pseudomonadota;c__Gammaproteobacteria;o__Burkholderiales;f__Burkholderiaceae_E;g__JAHFQJ01;s__	taxonomic classification defined by topology and ANI	classification based on placement in class-level tree	N/A	95.21	11	0.94454	N/A	543	186	137	12	1	3	20	23	8	0
bin_metabat_2856	94.39	3.33	Gradient Boost (General Model)	11	0.931	14789	294.747	2579727	0.54	2724	250	37311	None	Bacteria	Pseudomonadota	Alphaproteobacteria	Sphingomonadales	Sphingomonadaceae	Aquisediminimonas		N/A	N/A	N/A	N/A	N/A	GCA_002478575.1	95	d__Bacteria;p__Pseudomonadota;c__Alphaproteobacteria;o__Sphingomonadales;f__Sphingomonadaceae;g__Aquisediminimonas;s__Aquisediminimonas sp002478575	81.39	0.66	d__Bacteria;p__Pseudomonadota;c__Alphaproteobacteria;o__Sphingomonadales;f__Sphingomonadaceae;g__Aquisediminimonas;s__	taxonomic classification defined by topology and ANI	classification based on placement in class-level tree	GCA_009923795.1, s__Aquisediminimonas sp009923795, 95.0, 77.23, 0.14; GCA_016714795.1, s__Aquisediminimonas sp016714795, 95.0, 77.18, 0.14; GCF_019443285.1, s__Aquisediminimonas profunda, 95.0, 76.88, 0.09; GCA_945860425.1, s__Aquisediminimonas paucimobilis_A, 95.0, 76.73, 0.13; GCA_005518185.1, s__Aquisediminimonas godavariana, 95.0, 76.71, 0.1; GCA_016704425.1, s__Aquisediminimonas sp016704425,…	81.87	11	0.991357	Genome not assigned to closest species as it falls outside its pre-defined ANI radius	461	92	71	5	1	1	11	5	7	2
bin_metabat_2867	93.76	0.19	Neural Network (Specific Model)	11	0.932	36027	328.398	2598058	0.3	2462	103	157779	None	Bacteria	Bacteroidota	Bacteroidia	Chitinophagales	Chitinophagaceae	JAGNRR01		N/A	N/A	N/A	N/A	N/A	GCA_017988595.1	95	d__Bacteria;p__Bacteroidota;c__Bacteroidia;o__Chitinophagales;f__Chitinophagaceae;g__JAGNRR01;s__JAGNRR01 sp017988595	86.37	0.82	d__Bacteria;p__Bacteroidota;c__Bacteroidia;o__Chitinophagales;f__Chitinophagaceae;g__JAGNRR01;s__	taxonomic classification defined by topology and ANI	classification based on placement in class-level tree	N/A	96.17	11	0.987012	Genome not assigned to closest species as it falls outside its pre-defined ANI radius	675	155	99	13	0	2	33	21	11	6
bin_metabat_2873	97.62	2.83	Gradient Boost (General Model)	11	0.903	53831	300.659	5327469	0.63	5343	256	175510	None	Bacteria	Pseudomonadota	Alphaproteobacteria	ATCC43930	Stellaceae			N/A	N/A	N/A	N/A	N/A	N/A	N/A	N/A	N/A	N/A	d__Bacteria;p__Pseudomonadota;c__Alphaproteobacteria;o__ATCC43930;f__Stellaceae;g__;s__	taxonomic novelty determined using RED	classification based on placement in class-level tree	N/A	82.13	11	0.85354	Genome has more than 14.2% of markers with multiple hits	1234	260	135	18	4	12	50	45	30	4
bin_metabat_292	95.11	0.17	Neural Network (Specific Model)	11	0.906	60479	315.922	2167012	0.34	2073	51	144849	None	Bacteria	Bacteroidota	Bacteroidia	Flavobacteriales	Flavobacteriaceae	Flavobacterium		N/A	N/A	N/A	N/A	N/A	N/A	N/A	N/A	N/A	N/A	d__Bacteria;p__Bacteroidota;c__Bacteroidia;o__Flavobacteriales;f__Flavobacteriaceae;g__Flavobacterium;s__	ANI	classification based on placement in class-level tree	GCA_022729635.1, s__Flavobacterium psychrophilum_P, 95.0, 77.81, 0.23; GCF_014305095.1, s__Flavobacterium kayseriense, 95.0, 77.73, 0.15; GCA_012837155.1, s__Flavobacterium sp012837155, 95.0, 77.59, 0.24; GCF_003314435.2, s__Flavobacterium petrolei, 95.0, 77.55, 0.24; GCF_007097365.1, s__Flavobacterium franklandianum, 95.0, 77.52, 0.24; GCF_007097245.1, s__Flavobacterium restrictum, 95.0, 77.51, …	93.27	11	0.967373	N/A	717	161	103	11	1	1	30	22	12	5
bin_metabat_2929	67.88	0.18	Neural Network (Specific Model)	11	0.938	12120	295.53	1865950	0.57	1980	190	43033	None	Bacteria	Pseudomonadota	Alphaproteobacteria	Sphingomonadales	Sphingomonadaceae	Aquisediminimonas		N/A	N/A	N/A	N/A	N/A	GCA_002478575.1	95	d__Bacteria;p__Pseudomonadota;c__Alphaproteobacteria;o__Sphingomonadales;f__Sphingomonadaceae;g__Aquisediminimonas;s__Aquisediminimonas sp002478575	76.35	0.11	d__Bacteria;p__Pseudomonadota;c__Alphaproteobacteria;o__Sphingomonadales;f__Sphingomonadaceae;g__Aquisediminimonas;s__	taxonomic classification defined by topology and ANI	classification based on placement in class-level tree	GCA_903839675.1, s__Aquisediminimonas sp903839675, 95.0, 76.87, 0.1; GCA_009923795.1, s__Aquisediminimonas sp009923795, 95.0, 76.76, 0.11; GCA_016714795.1, s__Aquisediminimonas sp016714795, 95.0, 76.74, 0.17; GCA_005518185.1, s__Aquisediminimonas godavariana, 95.0, 76.61, 0.13; GCA_903958285.1, s__Aquisediminimonas sp903958285, 95.0, 76.47, 0.1; GCF_019443285.1, s__Aquisediminimonas profunda, 95.…	77.22	11	0.954321	N/A	764	157	95	12	1	3	42	21	14	3
bin_metabat_2945	95.42	0.94	Gradient Boost (General Model)	11	0.934	30331	321.438	2456121	0.58	2386	116	88131	None	Bacteria	Pseudomonadota	Alphaproteobacteria	Sphingomonadales	Sphingomonadaceae			N/A	N/A	N/A	N/A	N/A	N/A	N/A	N/A	N/A	N/A	d__Bacteria;p__Pseudomonadota;c__Alphaproteobacteria;o__Sphingomonadales;f__Sphingomonadaceae;g__;s__	taxonomic novelty determined using RED	classification based on placement in class-level tree	N/A	89.35	11	0.885924	N/A	837	220	162	10	2	3	32	17	15	3
bin_metabat_2954	77.63	10.57	Gradient Boost (General Model)	11	0.897	5898	305.882	5513368	0.46	5397	1029	31618	None	Bacteria	Acidobacteriota	Blastocatellia	RBC074	RBC074			N/A	N/A	N/A	N/A	N/A	N/A	N/A	N/A	N/A	N/A	d__Bacteria;p__Acidobacteriota;c__Blastocatellia;o__RBC074;f__RBC074;g__;s__	taxonomic novelty determined using RED	classification based on placement in class-level tree	N/A	72.57	11	0.890578	N/A	938	203	125	9	1	2	41	34	24	6
bin_metabat_30	80.6	0.52	Gradient Boost (General Model)	11	0.933	8414	313.513	2308886	0.37	2294	334	39805	None	Bacteria	Bacteroidota	Bacteroidia	Chitinophagales	Chitinophagaceae	Sediminibacterium		N/A	N/A	N/A	N/A	N/A	GCA_004294135.1	95	d__Bacteria;p__Bacteroidota;c__Bacteroidia;o__Chitinophagales;f__Chitinophagaceae;g__Sediminibacterium;s__Sediminibacterium sp004294135	87.32	0.77	d__Bacteria;p__Bacteroidota;c__Bacteroidia;o__Chitinophagales;f__Chitinophagaceae;g__Sediminibacterium;s__	taxonomic classification defined by topology and ANI	classification based on placement in class-level tree	GCA_013297995.1, s__Sediminibacterium sp013297995, 95.0, 85.25, 0.82; GCA_002281575.1, s__Sediminibacterium sp002281575, 95.0, 77.94, 0.28; GCA_008080615.1, s__Sediminibacterium sp008080615, 95.0, 77.9, 0.2; GCA_002786355.1, s__Sediminibacterium sp002786355, 95.0, 77.85, 0.25; GCA_002281875.1, s__Sediminibacterium sp002281875, 95.0, 77.69, 0.3; GCA_001829005.1, s__Sediminibacterium sp001829005, 9…	76.8	11	0.992367	Genome not assigned to closest species as it falls outside its pre-defined ANI radius	658	142	91	14	0	2	34	18	8	3
bin_metabat_3098_sub	73.26	1.13	Gradient Boost (General Model)	11	0.903	9016	313.406	2899319	0.31	2788	404	45262	None	Bacteria	Bacteroidota	Bacteroidia	Chitinophagales	Chitinophagaceae			N/A	N/A	N/A	N/A	N/A	N/A	N/A	N/A	N/A	N/A	d__Bacteria;p__Bacteroidota;c__Bacteroidia;o__Chitinophagales;f__Chitinophagaceae;g__;s__	taxonomic novelty determined using RED	classification based on placement in class-level tree	N/A	66.61	11	0.868015	N/A	689	147	94	14	1	2	36	15	10	4
bin_metabat_3099	98.9	4.62	Gradient Boost (General Model)	11	0.911	162155	316.52	3737198	0.64	3589	58	446745	None	Bacteria	Pseudomonadota	Alphaproteobacteria	Rhizobiales	Beijerinckiaceae	28-YEA-48		N/A	N/A	N/A	N/A	N/A	GCA_903885755.1	95	d__Bacteria;p__Pseudomonadota;c__Alphaproteobacteria;o__Rhizobiales;f__Beijerinckiaceae;g__28-YEA-48;s__28-YEA-48 sp903885755	78.79	0.38	d__Bacteria;p__Pseudomonadota;c__Alphaproteobacteria;o__Rhizobiales;f__Beijerinckiaceae;g__28-YEA-48;s__	taxonomic classification defined by topology and ANI	classification based on placement in class-level tree	GCA_903861645.1, s__28-YEA-48 sp903861645, 95.0, 79.12, 0.47; GCA_903825465.1, s__28-YEA-48 sp903825465, 95.0, 78.87, 0.43; GCA_903902915.1, s__28-YEA-48 sp903902915, 95.0, 77.85, 0.29; GCA_903884435.1, s__28-YEA-48 sp903884435, 95.0, 77.48, 0.36; GCA_903889985.1, s__28-YEA-48 sp903889985, 95.0, 77.44, 0.19; GCA_019747375.1, s__28-YEA-48 sp019747375, 95.0, 77.43, 0.23; GCA_903931945.1, s__28-YEA-…	92.21	11	0.965105	N/A	910	191	111	14	1	2	33	39	11	4
bin_metabat_3117	92.6	1.16	Gradient Boost (General Model)	11	0.89	59999	327.835	5622274	0.57	5101	149	179660	None	Bacteria	Actinomycetota	Acidimicrobiia	Acidimicrobiales				N/A	N/A	N/A	N/A	N/A	N/A	N/A	N/A	N/A	N/A	d__Bacteria;p__Actinomycetota;c__Acidimicrobiia;o__Acidimicrobiales;f__;g__;s__	taxonomic classification fully defined by topology	classification based on placement in class-level tree	N/A	94.56	11	0.580206	N/A	1123	227	128	15	1	3	39	55	21	5
bin_metabat_3119_sub	73.7	11.52	Gradient Boost (General Model)	11	0.913	9416	290.982	2741432	0.58	2871	358	31622	None	Bacteria	Pseudomonadota	Gammaproteobacteria	Burkholderiales	Burkholderiaceae_B			N/A	N/A	N/A	N/A	N/A	N/A	N/A	N/A	N/A	N/A	d__Bacteria;p__Pseudomonadota;c__Gammaproteobacteria;o__Burkholderiales;f__Burkholderiaceae_B;g__;s__	taxonomic classification fully defined by topology	classification based on placement in class-level tree	N/A	63.77	11	0.947451	N/A	899	256	161	20	2	5	47	43	16	0
bin_metabat_3127	83.96	13.56	Gradient Boost (General Model)	11	0.933	4941	311.381	5560548	0.65	5569	1166	28891	None	Bacteria	Acidobacteriota	Thermoanaerobaculia	UBA5704	UBA5704			N/A	N/A	N/A	N/A	N/A	N/A	N/A	N/A	N/A	N/A	d__Bacteria;p__Acidobacteriota;c__Thermoanaerobaculia;o__UBA5704;f__UBA5704;g__;s__	taxonomic novelty determined using RED	classification based on placement in class-level tree	N/A	65.38	11	0.798689	Genome has more than 12.5% of markers with multiple hits	1017	234	127	22	2	3	62	42	18	4
bin_metabat_3141	100	3.08	Gradient Boost (General Model)	11	0.929	102521	313.39	3461777	0.68	3431	56	260990	None	Bacteria	Pseudomonadota	Alphaproteobacteria	Acetobacterales	Acetobacteraceae	CAHJXG01		N/A	N/A	N/A	N/A	N/A	GCA_903644035.1	95	d__Bacteria;p__Pseudomonadota;c__Alphaproteobacteria;o__Acetobacterales;f__Acetobacteraceae;g__CAHJXG01;s__CAHJXG01 sp903644035	78.92	0.31	d__Bacteria;p__Pseudomonadota;c__Alphaproteobacteria;o__Acetobacterales;f__Acetobacteraceae;g__CAHJXG01;s__	taxonomic classification defined by topology and ANI	classification based on placement in class-level tree	N/A	93.43	11	0.920724	N/A	1069	264	146	20	1	14	47	50	18	8
bin_metabat_3201	93.66	4.1	Gradient Boost (General Model)	11	0.869	19508	302.781	5684697	0.64	5448	428	104686	None	Bacteria	Pseudomonadota	Alphaproteobacteria	Rhizobiales	Xanthobacteraceae	JAJPKK01		N/A	N/A	N/A	N/A	N/A	GCA_021323775.1	95	d__Bacteria;p__Pseudomonadota;c__Alphaproteobacteria;o__Rhizobiales;f__Xanthobacteraceae;g__JAJPKK01;s__JAJPKK01 sp021323775	78.78	0.34	d__Bacteria;p__Pseudomonadota;c__Alphaproteobacteria;o__Rhizobiales;f__Xanthobacteraceae;g__JAJPKK01;s__	taxonomic classification defined by topology and ANI	classification based on placement in class-level tree	N/A	77.18	11	0.952794	N/A	1259	258	143	13	5	14	48	45	23	4
bin_metabat_3206	86.8	0.96	Gradient Boost (General Model)	11	0.882	14060	338.948	4405725	0.59	3828	414	53139	None	Bacteria	Verrucomicrobiota	Verrucomicrobiae	Pedosphaerales	CAIQOK01	CAIQOK01		N/A	N/A	N/A	N/A	N/A	GCA_903873415.1	95	d__Bacteria;p__Verrucomicrobiota;c__Verrucomicrobiae;o__Pedosphaerales;f__CAIQOK01;g__CAIQOK01;s__CAIQOK01 sp903873415	76.49	0.12	d__Bacteria;p__Verrucomicrobiota;c__Verrucomicrobiae;o__Pedosphaerales;f__CAIQOK01;g__CAIQOK01;s__	taxonomic classification defined by topology and ANI	classification based on placement in class-level tree	N/A	79.32	11	0.883386	N/A	953	237	134	21	4	14	40	49	17	3
bin_metabat_3238	89.27	3.52	Gradient Boost (General Model)	11	0.889	12503	322.869	4362407	0.59	4012	459	67882	None	Bacteria	Acidobacteriota	Terriglobia	Terriglobales	Acidobacteriaceae	CAIVDV01		N/A	N/A	N/A	N/A	N/A	N/A	N/A	N/A	N/A	N/A	d__Bacteria;p__Acidobacteriota;c__Terriglobia;o__Terriglobales;f__Acidobacteriaceae;g__CAIVDV01;s__	ANI	classification based on placement in class-level tree	GCA_903832055.1, s__CAIVDV01 sp903832055, 95.0, 78.33, 0.28; GCA_903904755.1, s__CAIVDV01 sp903904755, 95.0, 77.81, 0.19; GCA_903832475.1, s__CAIVDV01 sp903832475, 95.0, 77.68, 0.21; GCA_021805265.1, s__CAIVDV01 sp021805265, 95.0, 77.49, 0.17; GCA_021846275.1, s__CAIVDV01 sp021846275, 95.0, 77.24, 0.16; GCA_021816455.1, s__CAIVDV01 sp021816455, 95.0, 77.1, 0.11; GCA_021804965.1, s__CAIVDV01 sp021…	76.52	11	0.930395	N/A	965	230	137	14	7	16	49	23	28	5
bin_metabat_3262	100	0.55	Gradient Boost (General Model)	11	0.927	52880	309.686	2971488	0.58	2971	75	145761	None	Bacteria	Pseudomonadota	Alphaproteobacteria	Sphingomonadales				N/A	N/A	N/A	N/A	N/A	N/A	N/A	N/A	N/A	N/A	d__Bacteria;p__Pseudomonadota;c__Alphaproteobacteria;o__Sphingomonadales;f__;g__;s__	taxonomic novelty determined using RED	classification based on placement in class-level tree	N/A	93.72	11	0.708916	N/A	798	180	110	6	5	13	44	19	20	2
bin_metabat_3283	90	5.27	Gradient Boost (General Model)	11	0.879	5244	277.303	3892503	0.37	4117	783	22846	None	Bacteria	Bacteroidota	Bacteroidia	Cytophagales	Microscillaceae			N/A	N/A	N/A	N/A	N/A	N/A	N/A	N/A	N/A	N/A	d__Bacteria;p__Bacteroidota;c__Bacteroidia;o__Cytophagales;f__Microscillaceae;g__;s__	taxonomic classification fully defined by topology	classification based on placement in class-level tree	N/A	75.57	11	0.804829	N/A	790	168	94	17	1	0	37	23	15	8
bin_metabat_3306	93.1	14.12	Gradient Boost (General Model)	11	0.871	13811	282.706	5630347	0.53	5794	492	61765	None	Bacteria	Cyanobacteriota	Cyanobacteriia	Leptolyngbyales	Leptolyngbyaceae	JAAUSA01		N/A	N/A	N/A	N/A	N/A	GCA_012031975.1	95	d__Bacteria;p__Cyanobacteriota;c__Cyanobacteriia;o__Leptolyngbyales;f__Leptolyngbyaceae;g__JAAUSA01;s__JAAUSA01 sp012031975	87.84	0.66	d__Bacteria;p__Cyanobacteriota;c__Cyanobacteriia;o__Leptolyngbyales;f__Leptolyngbyaceae;g__JAAUSA01;s__	taxonomic classification defined by topology and ANI	classification based on placement in class-level tree	GCA_015207035.1, s__JAAUSA01 sp015207035, 95.0, 75.95, 0.06	78.61	11	0.987683	Genome not assigned to closest species as it falls outside its pre-defined ANI radius	928	228	129	13	1	1	57	45	24	7
bin_metabat_3321	100	1.27	Gradient Boost (General Model)	11	0.905	21852	347.669	4875239	0.51	4238	312	76461	None	Bacteria	Pseudomonadota	Gammaproteobacteria	Burkholderiales	Burkholderiaceae	JACPVY01		N/A	N/A	N/A	N/A	N/A	GCA_016197345.1	95	d__Bacteria;p__Pseudomonadota;c__Gammaproteobacteria;o__Burkholderiales;f__Burkholderiaceae;g__JACPVY01;s__JACPVY01 sp016197345	76.44	0.09	d__Bacteria;p__Pseudomonadota;c__Gammaproteobacteria;o__Burkholderiales;f__Burkholderiaceae;g__JACPVY01;s__	taxonomic classification defined by topology and ANI	classification based on placement in class-level tree	N/A	96.98	11	0.9344	N/A	1156	293	159	23	9	18	62	45	29	4
bin_metabat_3338	92.31	7.39	Gradient Boost (General Model)	11	0.924	41062	325.828	2888187	0.67	2736	151	106028	None	Bacteria	Pseudomonadota	Gammaproteobacteria	Burkholderiales	Burkholderiaceae_A	GJ-E10		N/A	N/A	N/A	N/A	N/A	N/A	N/A	N/A	N/A	N/A	d__Bacteria;p__Pseudomonadota;c__Gammaproteobacteria;o__Burkholderiales;f__Burkholderiaceae_A;g__GJ-E10;s__	ANI	classification based on placement in class-level tree	GCA_900290335.1, s__GJ-E10 sp900290335, 95.0, 78.36, 0.36; GCA_903871435.1, s__GJ-E10 sp903871435, 95.0, 78.3, 0.28; GCA_021838715.1, s__GJ-E10 sp021838715, 95.0, 78.18, 0.29; GCA_000828975.1, s__GJ-E10 sp000828975, 95.0, 78.15, 0.26; GCA_021842465.1, s__GJ-E10 sp021842465, 95.0, 78.1, 0.24; GCA_900290295.1, s__GJ-E10 sp900290295, 95.0, 78.04, 0.27; GCA_021825945.1, s__GJ-E10 sp021825945, 95.0, 7…	81.85	11	0.938969	N/A	902	218	131	14	4	13	39	33	19	3
bin_metabat_3402	73.67	0.22	Neural Network (Specific Model)	11	0.919	9899	307.156	3311768	0.65	3309	404	43191	None	Bacteria	Pseudomonadota	Gammaproteobacteria	Burkholderiales	Burkholderiaceae_B	Rubrivivax		N/A	N/A	N/A	N/A	N/A	N/A	N/A	N/A	N/A	N/A	d__Bacteria;p__Pseudomonadota;c__Gammaproteobacteria;o__Burkholderiales;f__Burkholderiaceae_B;g__Rubrivivax;s__	ANI	classification based on placement in class-level tree	GCA_001295905.1, s__Rubrivivax sp001295905, 95.0, 78.31, 0.43; GCA_022842305.1, s__Rubrivivax sp022842305, 95.0, 78.28, 0.37; GCF_004016505.1, s__Rubrivivax rivuli, 95.0, 78.19, 0.41; GCA_001295865.1, s__Rubrivivax sp001295865, 95.0, 78.09, 0.4; GCA_016709385.1, s__Rubrivivax sp016709385, 95.0, 78.06, 0.35; GCA_022842825.1, s__Rubrivivax sp022842825, 95.0, 77.96, 0.37; GCA_020248945.1, s__Rubrivi…	69.1	11	0.96722	N/A	916	211	105	14	3	13	43	44	26	1
bin_metabat_3404	81.24	0.61	Neural Network (Specific Model)	11	0.872	9563	309.835	4379010	0.4	4113	579	33602	None	Bacteria	Bacteroidota	Bacteroidia	Chitinophagales	Chitinophagaceae	JACMLD01		N/A	N/A	N/A	N/A	N/A	GCA_014379785.1	95	d__Bacteria;p__Bacteroidota;c__Bacteroidia;o__Chitinophagales;f__Chitinophagaceae;g__JACMLD01;s__JACMLD01 sp014379785	N/A	N/A	d__Bacteria;p__Bacteroidota;c__Bacteroidia;o__Chitinophagales;f__Chitinophagaceae;g__JACMLD01;s__	taxonomic classification defined by topology and ANI	classification based on placement in class-level tree	GCA_004295245.1, s__JACMLD01 sp004295245, 95.0, 76.28, 0.12	75.13	11	0.925193	N/A	958	206	119	18	1	0	53	31	11	8
bin_metabat_3417	82.28	1.31	Gradient Boost (General Model)	11	0.918	6686	308.836	5541866	0.71	5501	926	26623	None	Bacteria	Myxococcota	Polyangia	Polyangiales	Polyangiaceae			N/A	N/A	N/A	N/A	N/A	N/A	N/A	N/A	N/A	N/A	d__Bacteria;p__Myxococcota;c__Polyangia;o__Polyangiales;f__Polyangiaceae;g__;s__	taxonomic classification fully defined by topology	classification based on placement in class-level tree	N/A	74.2	11	0.782545	N/A	1009	256	166	19	5	12	50	26	19	2
bin_metabat_3435	83.33	0.32	Neural Network (Specific Model)	11	0.889	17808	298.891	3197857	0.46	3174	236	60009	None	Bacteria	Cyanobacteriota	Cyanobacteriia	Cyanobacteriales	Chamaesiphonaceae	JAAFHZ01		N/A	N/A	N/A	N/A	N/A	GCA_013297675.1	95	d__Bacteria;p__Cyanobacteriota;c__Cyanobacteriia;o__Cyanobacteriales;f__Chamaesiphonaceae;g__JAAFHZ01;s__JAAFHZ01 sp013297675	81.78	0.63	d__Bacteria;p__Cyanobacteriota;c__Cyanobacteriia;o__Cyanobacteriales;f__Chamaesiphonaceae;g__JAAFHZ01;s__	taxonomic classification defined by topology and ANI	classification based on placement in class-level tree	GCA_020059425.1, s__JAAFHZ01 sp020059425, 95.0, 76.72, 0.11	75.23	11	0.986641	Genome not assigned to closest species as it falls outside its pre-defined ANI radius	755	196	115	16	1	2	33	35	17	3
bin_metabat_3479	91.42	16.64	Gradient Boost (General Model)	11	0.893	6662	271.284	4850039	0.43	5330	812	30888	None	Bacteria	Deinococcota	Deinococci	Deinococcales	Trueperaceae			N/A	N/A	N/A	N/A	N/A	N/A	N/A	N/A	N/A	N/A	d__Bacteria;p__Deinococcota;c__Deinococci;o__Deinococcales;f__Trueperaceae;g__;s__	taxonomic novelty determined using RED	classification based on placement in class-level tree	N/A	72.29	11	0.840955	Genome has more than 10.0% of markers with multiple hits	1103	240	140	20	1	2	39	52	17	8
bin_metabat_3535_sub	87.63	5.34	Neural Network (Specific Model)	11	0.872	41917	304.013	4365675	0.58	4184	163	196410	None	Bacteria	Pseudomonadota	Alphaproteobacteria	Rhizobiales	Rhodomicrobiaceae	Rhodomicrobium		N/A	N/A	N/A	N/A	N/A	GCA_003153975.1	95	d__Bacteria;p__Pseudomonadota;c__Alphaproteobacteria;o__Rhizobiales;f__Rhodomicrobiaceae;g__Rhodomicrobium;s__Rhodomicrobium sp003153975	77.21	0.16	d__Bacteria;p__Pseudomonadota;c__Alphaproteobacteria;o__Rhizobiales;f__Rhodomicrobiaceae;g__Rhodomicrobium;s__	taxonomic classification defined by topology and ANI	classification based on placement in class-level tree	GCF_000166055.1, s__Rhodomicrobium vannielii, 95.0, 77.42, 0.14; GCF_003992725.1, s__Rhodomicrobium lacus, 95.0, 77.4, 0.17; GCF_000636015.1, s__Rhodomicrobium udaipurense, 95.0, 77.38, 0.18; GCF_018619475.1, s__Rhodomicrobium sp018619475, 95.0, 77.34, 0.19	81.13	11	0.944551	N/A	1214	289	159	31	1	4	68	55	16	6
bin_metabat_3537	99.96	10.64	Neural Network (Specific Model)	11	0.854	26822	287.213	5779514	0.48	5740	340	127899	None	Bacteria	Cyanobacteriota	Cyanobacteriia	Thermosynechococcales	Thermosynechococcaceae	JAAURS01		N/A	N/A	N/A	N/A	N/A	GCA_022402525.1	95	d__Bacteria;p__Cyanobacteriota;c__Cyanobacteriia;o__Thermosynechococcales;f__Thermosynechococcaceae;g__JAAURS01;s__JAAURS01 sp022402525	78.06	0.27	d__Bacteria;p__Cyanobacteriota;c__Cyanobacteriia;o__Thermosynechococcales;f__Thermosynechococcaceae;g__JAAURS01;s__	taxonomic classification defined by topology and ANI	classification based on placement in class-level tree	GCA_020058975.1, s__JAAURS01 sp020058975, 95.0, 77.02, 0.15; GCA_012032135.1, s__JAAURS01 sp012032135, 95.0, 76.53, 0.14	86.34	11	0.931288	N/A	1101	240	140	19	1	3	38	45	24	5
bin_metabat_3538	93.13	1.17	Gradient Boost (General Model)	11	0.918	33473	313.599	4946406	0.64	4840	272	158615	None	Bacteria	Pseudomonadota	Gammaproteobacteria	Steroidobacterales	Steroidobacteraceae	PALSA-1196		N/A	N/A	N/A	N/A	N/A	GCA_003140135.1	95	d__Bacteria;p__Pseudomonadota;c__Gammaproteobacteria;o__Steroidobacterales;f__Steroidobacteraceae;g__PALSA-1196;s__PALSA-1196 sp003140135	76.51	0.11	d__Bacteria;p__Pseudomonadota;c__Gammaproteobacteria;o__Steroidobacterales;f__Steroidobacteraceae;g__PALSA-1196;s__	taxonomic classification defined by topology and ANI	classification based on placement in class-level tree	N/A	87.77	11	0.894566	N/A	1051	240	141	13	4	14	57	33	24	3
bin_metabat_3553	81.17	3.58	Gradient Boost (General Model)	11	0.888	11546	300.387	5427888	0.57	5365	602	57203	None	Bacteria	Actinomycetota	Acidimicrobiia					N/A	N/A	N/A	N/A	N/A	N/A	N/A	N/A	N/A	N/A	d__Bacteria;p__Actinomycetota;c__Acidimicrobiia;o__;f__;g__;s__	taxonomic novelty determined using RED	classification based on placement in class-level tree	N/A	83.65	11	0.552761	N/A	398	78	61	0	1	1	6	9	5	1
bin_metabat_3556	64.28	12.23	Gradient Boost (General Model)	11	0.93	10615	300.266	4819291	0.67	4984	519	51913	None	Bacteria	Pseudomonadota	Gammaproteobacteria	Burkholderiales	Burkholderiaceae_B	CADEEN01		N/A	N/A	N/A	N/A	N/A	N/A	N/A	N/A	N/A	N/A	d__Bacteria;p__Pseudomonadota;c__Gammaproteobacteria;o__Burkholderiales;f__Burkholderiaceae_B;g__CADEEN01;s__	taxonomic novelty determined using RED	classification based on placement in class-level tree	N/A	58.57	11	0.946058	N/A	1155	242	127	21	2	4	56	48	25	4
bin_metabat_3573	94.78	2.85	Gradient Boost (General Model)	11	0.88	24171	359.428	5620185	0.35	4591	361	90231	None	Bacteria	Bacteroidota	Bacteroidia	Chitinophagales	Saprospiraceae	JADKBO01		N/A	N/A	N/A	N/A	N/A	N/A	N/A	N/A	N/A	N/A	d__Bacteria;p__Bacteroidota;c__Bacteroidia;o__Chitinophagales;f__Saprospiraceae;g__JADKBO01;s__	ANI	classification based on placement in class-level tree	GCA_017987975.1, s__JADKBO01 sp017987975, 95.0, 76.19, 0.05; GCA_016715465.1, s__JADKBO01 sp016715465, 95.0, 75.87, 0.04; GCA_016717655.1, s__JADKBO01 sp016717655, 95.0, 75.75, 0.04; GCA_016715105.1, s__JADKBO01 sp016715105, 95.0, 75.57, 0.03	87.43	11	0.932719	N/A	917	198	119	16	0	2	42	27	15	6
bin_metabat_3585	79.33	0.56	Neural Network (Specific Model)	11	0.911	9498	320.246	3047584	0.34	2892	380	49140	None	Bacteria	Bacteroidota	Bacteroidia	AKYH767	B-17BO			N/A	N/A	N/A	N/A	N/A	N/A	N/A	N/A	N/A	N/A	d__Bacteria;p__Bacteroidota;c__Bacteroidia;o__AKYH767;f__B-17BO;g__;s__	taxonomic novelty determined using RED	classification based on placement in class-level tree	N/A	63.44	11	0.774977	N/A	732	174	98	17	1	2	41	30	6	7
bin_metabat_3591	86.51	2.98	Gradient Boost (General Model)	11	0.927	9504	295.387	3036147	0.62	3182	410	42427	None	Bacteria	Pseudomonadota	Gammaproteobacteria	Burkholderiales	Burkholderiaceae_B	Rhodoferax_C		N/A	N/A	N/A	N/A	N/A	N/A	N/A	N/A	N/A	N/A	d__Bacteria;p__Pseudomonadota;c__Gammaproteobacteria;o__Burkholderiales;f__Burkholderiaceae_B;g__Rhodoferax_C;s__	taxonomic novelty determined using RED	classification based on placement in class-level tree	N/A	75.51	11	0.949962	N/A	318	59	51	1	0	0	4	3	1	0
bin_metabat_3605	94.86	3.55	Neural Network (Specific Model)	11	0.908	17621	316.426	4920432	0.65	4717	375	65334	None	Bacteria	Pseudomonadota	Gammaproteobacteria	Burkholderiales	Burkholderiaceae_B	Rubrivivax_A		N/A	N/A	N/A	N/A	N/A	N/A	N/A	N/A	N/A	N/A	d__Bacteria;p__Pseudomonadota;c__Gammaproteobacteria;o__Burkholderiales;f__Burkholderiaceae_B;g__Rubrivivax_A;s__	taxonomic novelty determined using RED	classification based on placement in class-level tree	N/A	80.79	11	0.941485	N/A	1114	281	143	18	4	12	48	67	32	4
bin_metabat_3618	99.81	3.2	Neural Network (Specific Model)	11	0.84	45972	307.866	6246005	0.55	5690	253	169033	None	Bacteria	Cyanobacteriota	Cyanobacteriia	Leptolyngbyales	Leptolyngbyaceae	DSRU01		N/A	N/A	N/A	N/A	N/A	GCA_015296075.1	95	d__Bacteria;p__Cyanobacteriota;c__Cyanobacteriia;o__Leptolyngbyales;f__Leptolyngbyaceae;g__DSRU01;s__DSRU01 sp015296075	75.85	0.05	d__Bacteria;p__Cyanobacteriota;c__Cyanobacteriia;o__Leptolyngbyales;f__Leptolyngbyaceae;g__DSRU01;s__	taxonomic classification defined by topology and ANI	classification based on placement in class-level tree	N/A	92.08	11	0.875781	N/A	1160	248	150	19	1	4	37	49	23	7
bin_metabat_3653	94.55	2.23	Neural Network (Specific Model)	11	0.897	16023	311.589	4679385	0.65	4499	402	74863	None	Bacteria	Pseudomonadota	Alphaproteobacteria	Caulobacterales	Caulobacteraceae	Caulobacter		N/A	N/A	N/A	N/A	N/A	GCF_003060965.1	95	d__Bacteria;p__Pseudomonadota;c__Alphaproteobacteria;o__Caulobacterales;f__Caulobacteraceae;g__Caulobacter;s__Caulobacter sp003060965	83.45	0.55	d__Bacteria;p__Pseudomonadota;c__Alphaproteobacteria;o__Caulobacterales;f__Caulobacteraceae;g__Caulobacter;s__	taxonomic classification defined by topology and ANI	classification based on placement in class-level tree	GCA_018895795.1, s__Caulobacter sp018895795, 95.0, 84.64, 0.66; GCA_002280875.1, s__Caulobacter sp002280875, 95.0, 84.47, 0.57; GCF_001414055.1, s__Caulobacter henricii, 95.0, 83.7, 0.55; GCF_002737765.1, s__Caulobacter sp002737765, 95.0, 83.51, 0.65; GCF_001426905.1, s__Caulobacter sp001426905, 95.0, 82.78, 0.58; GCF_001425745.1, s__Caulobacter sp001425745, 95.0, 82.7, 0.61; GCF_011045195.1, s__…	71.86	11	0.98276	Genome not assigned to closest species as it falls outside its pre-defined ANI radius	1224	247	145	20	6	14	54	37	18	2
bin_metabat_3655	94.72	0.16	Gradient Boost (General Model)	11	0.87	17975	298.208	4522628	0.61	4405	336	111100	None	Bacteria	Pseudomonadota	Alphaproteobacteria	Rhizobiales	Hyphomicrobiaceae	JABFRJ01		N/A	N/A	N/A	N/A	N/A	GCA_013141255.1	95	d__Bacteria;p__Pseudomonadota;c__Alphaproteobacteria;o__Rhizobiales;f__Hyphomicrobiaceae;g__JABFRJ01;s__JABFRJ01 sp013141255	76.01	0.09	d__Bacteria;p__Pseudomonadota;c__Alphaproteobacteria;o__Rhizobiales;f__Hyphomicrobiaceae;g__JABFRJ01;s__	taxonomic classification defined by topology and ANI	classification based on placement in class-level tree	N/A	89.63	11	0.936041	N/A	506	99	72	4	0	0	13	17	3	2
bin_metabat_368	69.76	9.98	Gradient Boost (General Model)	11	0.934	4904	269.893	1853717	0.66	2143	396	16333	None	Bacteria	Actinomycetota	Acidimicrobiia	Acidimicrobiales	RAAP-2	RAAP-2		N/A	N/A	N/A	N/A	N/A	N/A	N/A	N/A	N/A	N/A	d__Bacteria;p__Actinomycetota;c__Acidimicrobiia;o__Acidimicrobiales;f__RAAP-2;g__RAAP-2;s__	taxonomic classification defined by topology and ANI	classification based on placement in class-level tree	GCA_903860745.1, s__RAAP-2 sp903860745, 95.0, 81.84, 0.61; GCA_018971185.1, s__RAAP-2 sp018971185, 95.0, 81.27, 0.6; GCA_019352075.1, s__RAAP-2 sp019352075, 95.0, 81.21, 0.58; GCA_021805305.1, s__RAAP-2 sp021805305, 95.0, 81.03, 0.44; GCA_021841725.1, s__RAAP-2 sp021841725, 95.0, 80.88, 0.49; GCA_003136415.1, s__RAAP-2 sp003136415, 95.0, 80.79, 0.64; GCA_003168075.1, s__RAAP-2 sp003168075, 95.0, …	63.4	11	0.97657	Genome not assigned to closest species as it falls outside its pre-defined ANI radius;Genome has more than 10.8% of markers with multiple hits	627	180	130	12	1	2	24	25	10	3
bin_metabat_375_sub	82.94	8.33	Gradient Boost (General Model)	11	0.875	51343	319.923	6061936	0.66	5536	217	167301	None	Bacteria	Pseudomonadota	Alphaproteobacteria	Acetobacterales	Acetobacteraceae	Rhodopila		N/A	N/A	N/A	N/A	N/A	GCA_018240405.1	95	d__Bacteria;p__Pseudomonadota;c__Alphaproteobacteria;o__Acetobacterales;f__Acetobacteraceae;g__Rhodopila;s__Rhodopila sp018240405	79.22	0.4	d__Bacteria;p__Pseudomonadota;c__Alphaproteobacteria;o__Acetobacterales;f__Acetobacteraceae;g__Rhodopila;s__	taxonomic classification defined by topology and ANI	classification based on placement in class-level tree	GCF_002937115.1, s__Rhodopila globiformis, 95.0, 79.64, 0.43; GCA_903944925.1, s__Rhodopila sp903944925, 95.0, 79.34, 0.36; GCA_021805665.1, s__Rhodopila sp021805665, 95.0, 79.23, 0.46; GCA_903851415.1, s__Rhodopila sp903851415, 95.0, 79.2, 0.36; GCA_903915725.1, s__Rhodopila sp903915725, 95.0, 79.11, 0.36; GCF_009765975.1, s__Rhodopila sp009765975, 95.0, 79.11, 0.44; GCA_003506895.1, s__Rhodopil…	76.11	11	0.935066	N/A	1308	293	147	19	6	16	64	51	31	8
bin_metabat_3769	79.99	2.03	Gradient Boost (General Model)	11	0.909	14345	306.427	3569467	0.41	3537	318	63858	None	Bacteria	Bacteroidota	Bacteroidia	Cytophagales	Cyclobacteriaceae	ELB16-189		N/A	N/A	N/A	N/A	N/A	N/A	N/A	N/A	N/A	N/A	d__Bacteria;p__Bacteroidota;c__Bacteroidia;o__Cytophagales;f__Cyclobacteriaceae;g__ELB16-189;s__	ANI	classification based on placement in class-level tree	GCA_013298505.1, s__ELB16-189 sp013298505, 95.0, 77.77, 0.24; GCA_020403045.1, s__ELB16-189 sp020403045, 95.0, 77.38, 0.18; GCA_021299455.1, s__ELB16-189 sp021299455, 95.0, 77.36, 0.17; GCA_020402945.1, s__ELB16-189 sp020402945, 95.0, 77.25, 0.2; GCA_013140555.1, s__ELB16-189 sp013140555, 95.0, 77.25, 0.17; GCA_002398365.1, s__ELB16-189 sp002398365, 95.0, 77.05, 0.18; GCA_013140395.1, s__ELB16-18…	71.16	11	0.968813	N/A	825	179	108	13	1	3	47	26	8	4
bin_metabat_3799_sub	64.03	1.93	Neural Network (Specific Model)	11	0.911	8791	284.768	2672335	0.67	2855	361	24401	None	Bacteria	Pseudomonadota	Gammaproteobacteria	Burkholderiales	Burkholderiaceae_B	LMDS01		N/A	N/A	N/A	N/A	N/A	GCF_001425865.1	95	d__Bacteria;p__Pseudomonadota;c__Gammaproteobacteria;o__Burkholderiales;f__Burkholderiaceae_B;g__LMDS01;s__LMDS01 sp001425865	83.44	0.75	d__Bacteria;p__Pseudomonadota;c__Gammaproteobacteria;o__Burkholderiales;f__Burkholderiaceae_B;g__LMDS01;s__	taxonomic classification defined by topology and ANI	classification based on placement in class-level tree	GCA_001263235.1, s__LMDS01 sp001263235, 95.0, 80.02, 0.57	56.37	11	0.980332	Genome not assigned to closest species as it falls outside its pre-defined ANI radius	899	207	114	16	5	13	43	39	14	2
bin_metabat_3847	98.35	0.37	Gradient Boost (General Model)	11	0.888	43468	337.572	3685235	0.34	3233	132	118210	None	Bacteria	Bacteroidota	Bacteroidia	Chitinophagales	Chitinophagaceae	JAAFHG01		N/A	N/A	N/A	N/A	N/A	GCA_013297585.1	95	d__Bacteria;p__Bacteroidota;c__Bacteroidia;o__Chitinophagales;f__Chitinophagaceae;g__JAAFHG01;s__JAAFHG01 sp013297585	82.03	0.55	d__Bacteria;p__Bacteroidota;c__Bacteroidia;o__Chitinophagales;f__Chitinophagaceae;g__JAAFHG01;s__	taxonomic classification defined by topology and ANI	classification based on placement in class-level tree	GCA_903895845.1, s__JAAFHG01 sp903895845, 95.0, 76.76, 0.09; GCA_903883945.1, s__JAAFHG01 sp903883945, 95.0, 76.42, 0.1	95.31	11	0.983816	Genome not assigned to closest species as it falls outside its pre-defined ANI radius	864	205	127	18	1	1	47	24	12	6
bin_metabat_3849	82	0.09	Neural Network (Specific Model)	11	0.849	27338	312.143	4794213	0.44	4356	226	131829	None	Bacteria	Cyanobacteriota	Cyanobacteriia	Cyanobacteriales	Microcoleaceae	Microcoleus		N/A	N/A	N/A	N/A	N/A	GCA_004294385.1	95	d__Bacteria;p__Cyanobacteriota;c__Cyanobacteriia;o__Cyanobacteriales;f__Microcoleaceae;g__Microcoleus;s__Microcoleus sp004294385	94.27	0.83	d__Bacteria;p__Cyanobacteriota;c__Cyanobacteriia;o__Cyanobacteriales;f__Microcoleaceae;g__Microcoleus;s__	taxonomic classification defined by topology and ANI	classification based on placement in class-level tree	GCF_002412335.2, s__Microcoleus bourrellyi, 95.0, 90.88, 0.71; GCF_021648855.1, s__Microcoleus sp021648855, 95.0, 90.61, 0.74; GCA_004292745.1, s__Microcoleus sp004292745, 95.0, 86.85, 0.75; GCA_020883125.1, s__Microcoleus sp020883125, 95.0, 86.38, 0.78; GCA_020882975.1, s__Microcoleus sp020882975, 95.0, 86.37, 0.8; GCA_003542015.1, s__Microcoleus sp003542015, 95.0, 86.16, 0.63; GCA_003483675.1, …	76.09	11	0.995134	Genome not assigned to closest species as it falls outside its pre-defined ANI radius	937	223	131	16	2	1	45	43	20	7
bin_metabat_3856	98.01	2.88	Gradient Boost (General Model)	11	0.945	13515	302.446	2337448	0.59	2441	242	50468	None	Bacteria	Pseudomonadota	Gammaproteobacteria	Steroidobacterales	Steroidobacteraceae	FEN-1191		N/A	N/A	N/A	N/A	N/A	GCA_020029535.1	95	d__Bacteria;p__Pseudomonadota;c__Gammaproteobacteria;o__Steroidobacterales;f__Steroidobacteraceae;g__FEN-1191;s__FEN-1191 sp020029535	77.75	0.28	d__Bacteria;p__Pseudomonadota;c__Gammaproteobacteria;o__Steroidobacterales;f__Steroidobacteraceae;g__FEN-1191;s__	taxonomic classification defined by topology and ANI	classification based on placement in class-level tree	GCA_018241455.1, s__FEN-1191 sp018241455, 95.0, 76.71, 0.12; GCA_003132025.1, s__FEN-1191 sp003132025, 95.0, 76.5, 0.15; GCA_013289615.1, s__FEN-1191 sp013289615, 95.0, 76.4, 0.13; GCA_003162555.1, s__FEN-1191 sp003162555, 95.0, 76.27, 0.13	86.83	11	0.918277	N/A	509	130	84	8	1	5	23	13	12	2
bin_metabat_3869	88.57	3.52	Gradient Boost (General Model)	11	0.928	12588	291.137	2274196	0.58	2425	236	39488	None	Bacteria	Pseudomonadota	Alphaproteobacteria	Sphingomonadales	Sphingomonadaceae	Aquisediminimonas		N/A	N/A	N/A	N/A	N/A	N/A	N/A	N/A	N/A	N/A	d__Bacteria;p__Pseudomonadota;c__Alphaproteobacteria;o__Sphingomonadales;f__Sphingomonadaceae;g__Aquisediminimonas;s__	ANI	classification based on placement in class-level tree	GCA_016704425.1, s__Aquisediminimonas sp016704425, 95.0, 77.31, 0.17; GCA_005518185.1, s__Aquisediminimonas godavariana, 95.0, 77.28, 0.24; GCA_009923795.1, s__Aquisediminimonas sp009923795, 95.0, 77.11, 0.15; GCA_016714795.1, s__Aquisediminimonas sp016714795, 95.0, 77.09, 0.19; GCA_024645025.1, s__Aquisediminimonas sp024645025, 95.0, 77.02, 0.14; GCA_903839675.1, s__Aquisediminimonas sp903839675…	79.46	11	0.916337	N/A	713	147	101	7	1	1	33	17	14	0
bin_metabat_3870	89.53	0.23	Neural Network (Specific Model)	11	0.873	24697	292.302	4402834	0.5	4391	242	98372	None	Bacteria	Cyanobacteriota	Cyanobacteriia	Leptolyngbyales	Leptolyngbyaceae	JAAFJU01		N/A	N/A	N/A	N/A	N/A	GCA_013298165.1	95	d__Bacteria;p__Cyanobacteriota;c__Cyanobacteriia;o__Leptolyngbyales;f__Leptolyngbyaceae;g__JAAFJU01;s__JAAFJU01 sp013298165	87.05	0.75	d__Bacteria;p__Cyanobacteriota;c__Cyanobacteriia;o__Leptolyngbyales;f__Leptolyngbyaceae;g__JAAFJU01;s__	taxonomic classification defined by topology and ANI	classification based on placement in class-level tree	N/A	82.38	11	0.99267	Genome not assigned to closest species as it falls outside its pre-defined ANI radius	835	193	108	11	1	0	40	38	21	7
bin_metabat_3873	98.67	0.05	Gradient Boost (General Model)	11	0.895	119549	314.757	3420565	0.62	3247	49	338872	None	Bacteria	Pseudomonadota	Alphaproteobacteria	Rhizobiales	Beijerinckiaceae	Roseiarcus		N/A	N/A	N/A	N/A	N/A	N/A	N/A	N/A	N/A	N/A	d__Bacteria;p__Pseudomonadota;c__Alphaproteobacteria;o__Rhizobiales;f__Beijerinckiaceae;g__Roseiarcus;s__	ANI	classification based on placement in class-level tree	GCF_009765995.1, s__Roseiarcus sp009765995, 95.0, 77.86, 0.36; GCA_004799435.1, s__Roseiarcus sp004799435, 95.0, 77.69, 0.3; GCA_021325385.1, s__Roseiarcus sp021325385, 95.0, 76.96, 0.31; GCA_003164915.1, s__Roseiarcus sp003164915, 95.0, 76.92, 0.24; GCA_021777795.1, s__Roseiarcus sp021777795, 95.0, 76.9, 0.22; GCA_903932535.1, s__Roseiarcus sp903932535, 95.0, 76.86, 0.23; GCF_003315135.1, s__Ros…	98.65	11	0.945223	N/A	1117	285	148	21	3	5	56	75	22	0
bin_metabat_3875	95.25	3.74	Gradient Boost (General Model)	11	0.873	48333	279.127	3841805	0.49	4014	132	133702	None	Bacteria	Cyanobacteriota	Cyanobacteriia	Gloeobacterales				N/A	N/A	N/A	N/A	N/A	N/A	N/A	N/A	N/A	N/A	d__Bacteria;p__Cyanobacteriota;c__Cyanobacteriia;o__Gloeobacterales;f__;g__;s__	taxonomic novelty determined using RED	classification based on placement in class-level tree	N/A	89.41	11	0.631844	N/A	960	213	125	14	0	3	39	38	18	7
bin_metabat_389	80.88	0.09	Gradient Boost (General Model)	11	0.918	77340	322.675	2991685	0.57	2843	64	259327	None	Bacteria	Pseudomonadota	Gammaproteobacteria	Burkholderiales	Casimicrobiaceae			N/A	N/A	N/A	N/A	N/A	N/A	N/A	N/A	N/A	N/A	d__Bacteria;p__Pseudomonadota;c__Gammaproteobacteria;o__Burkholderiales;f__Casimicrobiaceae;g__;s__	taxonomic classification fully defined by topology	classification based on placement in class-level tree	N/A	82.13	11	0.809797	N/A	798	201	105	13	2	1	41	61	15	3
bin_metabat_3991	75.75	5.19	Gradient Boost (General Model)	11	0.907	5831	281.804	4332504	0.7	4659	812	33178	None	Bacteria	Actinomycetota	Acidimicrobiia	Acidimicrobiales	Ilumatobacteraceae	Ilumatobacter		N/A	N/A	N/A	N/A	N/A	GCA_022843125.1	95	d__Bacteria;p__Actinomycetota;c__Acidimicrobiia;o__Acidimicrobiales;f__Ilumatobacteraceae;g__Ilumatobacter;s__Ilumatobacter sp022843125	80.83	0.55	d__Bacteria;p__Actinomycetota;c__Acidimicrobiia;o__Acidimicrobiales;f__Ilumatobacteraceae;g__Ilumatobacter;s__	taxonomic classification defined by topology and ANI	classification based on placement in class-level tree	GCA_023417265.1, s__Ilumatobacter sp023417265, 95.0, 79.04, 0.38; GCF_004364865.1, s__Ilumatobacter fluminis, 95.0, 78.68, 0.42; GCA_002698945.1, s__Ilumatobacter sp002698945, 95.0, 78.46, 0.32; GCA_020439405.1, s__Ilumatobacter sp020439405, 95.0, 78.45, 0.3; GCA_024641005.1, s__Ilumatobacter sp024641005, 95.0, 78.23, 0.32	76.84	11	0.936875	Genome not assigned to closest species as it falls outside its pre-defined ANI radius	1093	217	120	14	3	12	38	48	16	3
bin_metabat_4000	89.67	12.9	Neural Network (Specific Model)	11	0.892	11655	293.201	2970319	0.34	3015	354	68423	None	Bacteria	Bacteroidota	Bacteroidia	Sphingobacteriales	Sphingobacteriaceae	Pedobacter		N/A	N/A	N/A	N/A	N/A	GCA_014377775.1	95	d__Bacteria;p__Bacteroidota;c__Bacteroidia;o__Sphingobacteriales;f__Sphingobacteriaceae;g__Pedobacter;s__Pedobacter sp014377775	78.01	0.24	d__Bacteria;p__Bacteroidota;c__Bacteroidia;o__Sphingobacteriales;f__Sphingobacteriaceae;g__Pedobacter;s__	taxonomic classification defined by topology and ANI	classification based on placement in class-level tree	GCF_014172375.1, s__Pedobacter planticolens, 95.0, 78.11, 0.37; GCA_019752795.1, s__Pedobacter sp019752795, 95.0, 78.02, 0.31; GCF_001412215.1, s__Pedobacter sp001412215, 95.0, 77.98, 0.31; GCF_005116505.1, s__Pedobacter polaris, 95.0, 77.97, 0.28; GCF_005116475.1, s__Pedobacter cryotolerans, 95.0, 77.76, 0.36; GCF_003313325.1, s__Pedobacter namyangjuensis, 95.0, 77.7, 0.27; GCF_013204825.1, s__P…	74.86	11	0.982347	N/A	761	162	99	18	1	2	36	19	10	4
bin_metabat_4019	96.99	0.03	Gradient Boost (General Model)	11	0.881	191550	347.356	5359326	0.35	4534	47	485318	None	Bacteria	Bacteroidota	Bacteroidia	Chitinophagales	Chitinophagaceae	Ferruginibacter		N/A	N/A	N/A	N/A	N/A	GCA_013141435.1	95	d__Bacteria;p__Bacteroidota;c__Bacteroidia;o__Chitinophagales;f__Chitinophagaceae;g__Ferruginibacter;s__Ferruginibacter sp013141435	78.04	0.37	d__Bacteria;p__Bacteroidota;c__Bacteroidia;o__Chitinophagales;f__Chitinophagaceae;g__Ferruginibacter;s__	taxonomic classification defined by topology and ANI	classification based on placement in class-level tree	GCA_018268135.1, s__Ferruginibacter sp018268135, 95.0, 76.76, 0.15; GCA_017988335.1, s__Ferruginibacter sp017988335, 95.0, 76.59, 0.17; GCA_002400445.1, s__Ferruginibacter sp002400445, 95.0, 76.59, 0.08; GCA_015655125.1, s__Ferruginibacter sp015655125, 95.0, 76.51, 0.06; GCA_903837525.1, s__Ferruginibacter sp903837525, 95.0, 76.48, 0.2; GCA_016721385.1, s__Ferruginibacter sp016721385, 95.0, 76.43…	91.4	11	0.971903	N/A	983	225	146	20	2	1	48	30	14	5
bin_metabat_4032	74.29	3.34	Gradient Boost (General Model)	11	0.914	10538	297.176	2129417	0.53	2188	246	44367	None	Bacteria	Pseudomonadota	Gammaproteobacteria	Burkholderiales	Burkholderiaceae_B			N/A	N/A	N/A	N/A	N/A	N/A	N/A	N/A	N/A	N/A	d__Bacteria;p__Pseudomonadota;c__Gammaproteobacteria;o__Burkholderiales;f__Burkholderiaceae_B;g__;s__	taxonomic novelty determined using RED	classification based on placement in class-level tree	N/A	65.88	11	0.843181	N/A	671	162	92	13	1	1	24	40	11	1
bin_metabat_44	91.39	0.27	Gradient Boost (General Model)	11	0.926	32330	304.367	2355547	0.66	2395	111	101866	None	Bacteria	Actinomycetota	Actinomycetia	Actinomycetales	Microbacteriaceae	Rhodoglobus		N/A	N/A	N/A	N/A	N/A	GCF_014645015.1	95	d__Bacteria;p__Actinomycetota;c__Actinomycetia;o__Actinomycetales;f__Microbacteriaceae;g__Rhodoglobus;s__Rhodoglobus xinjiangensis	78.39	0.32	d__Bacteria;p__Actinomycetota;c__Actinomycetia;o__Actinomycetales;f__Microbacteriaceae;g__Rhodoglobus;s__	taxonomic classification defined by topology and ANI	classification based on placement in class-level tree	GCA_020160915.1, s__Rhodoglobus sp020160915, 95.0, 79.55, 0.5; GCA_001725325.1, s__Rhodoglobus sp001725325, 95.0, 79.5, 0.49; GCA_903920435.1, s__Rhodoglobus sp903920435, 95.0, 79.21, 0.49; GCF_013410945.1, s__Rhodoglobus sp013410945, 95.0, 78.55, 0.38; GCA_004297555.1, s__Rhodoglobus sp004297555, 95.0, 78.54, 0.35; GCA_019638845.1, s__Rhodoglobus sp019638845, 95.0, 78.29, 0.34; GCA_020535405.1, …	86.26	11	0.97201	Genome not assigned to closest species as it falls outside its pre-defined ANI radius	893	253	173	13	2	12	30	43	9	2
bin_metabat_474_sub	87.77	1.68	Neural Network (Specific Model)	11	0.873	10701	319.632	5461944	0.42	4981	652	58093	None	Bacteria	Bacteroidota	Bacteroidia	Chitinophagales	Chitinophagaceae	JACMLD01		N/A	N/A	N/A	N/A	N/A	GCA_014379785.1	95	d__Bacteria;p__Bacteroidota;c__Bacteroidia;o__Chitinophagales;f__Chitinophagaceae;g__JACMLD01;s__JACMLD01 sp014379785	76.25	0.07	d__Bacteria;p__Bacteroidota;c__Bacteroidia;o__Chitinophagales;f__Chitinophagaceae;g__JACMLD01;s__	taxonomic classification defined by topology and ANI	classification based on placement in class-level tree	GCA_004295245.1, s__JACMLD01 sp004295245, 95.0, 76.62, 0.17	76.21	11	0.926234	N/A	991	211	120	22	2	2	54	30	17	6
bin_metabat_523_sub	83.94	0.79	Neural Network (Specific Model)	11	0.906	14887	323.246	3379544	0.34	3161	308	51409	None	Bacteria	Bacteroidota	Bacteroidia	Sphingobacteriales	Sphingobacteriaceae	Pelobium		N/A	N/A	N/A	N/A	N/A	N/A	N/A	N/A	N/A	N/A	d__Bacteria;p__Bacteroidota;c__Bacteroidia;o__Sphingobacteriales;f__Sphingobacteriaceae;g__Pelobium;s__	ANI	classification based on placement in class-level tree	GCA_004293485.1, s__Pelobium sp004293485, 95.0, 77.39, 0.12; GCA_014763615.1, s__Pelobium sp014763615, 95.0, 77.39, 0.15; GCF_005116455.1, s__Pelobium cryophilus, 95.0, 77.12, 0.22; GCA_018828585.1, s__Pelobium sp018828585, 95.0, 77.07, 0.14; GCA_004292865.1, s__Pelobium sp004292865, 95.0, 77.04, 0.11; GCF_000425145.1, s__Pelobium glucosidilyticum, 95.0, 77.01, 0.17; GCF_009674685.1, s__Pelobium …	83.71	11	0.886483	N/A	891	189	116	14	1	1	42	28	10	8
bin_metabat_533	99.8	7.08	Neural Network (Specific Model)	11	0.93	62997	314.188	3373690	0.63	3338	111	280628	None	Bacteria	Pseudomonadota	Alphaproteobacteria	Sphingomonadales	Sphingomonadaceae	Sphingomonas_O		N/A	N/A	N/A	N/A	N/A	N/A	N/A	N/A	N/A	N/A	d__Bacteria;p__Pseudomonadota;c__Alphaproteobacteria;o__Sphingomonadales;f__Sphingomonadaceae;g__Sphingomonas_O;s__	ANI	classification based on placement in class-level tree	GCF_024758725.1, s__Sphingomonas_O sp024758725, 95.0, 78.92, 0.41; GCA_013821585.1, s__Sphingomonas_O sp013821585, 95.0, 78.3, 0.39; GCA_002336985.1, s__Sphingomonas_O sp002336985, 95.0, 78.3, 0.27; GCF_003660165.1, s__Sphingomonas_O paeninsulae, 95.0, 77.24, 0.23	87.05	11	0.926568	N/A	1027	228	137	13	7	15	58	19	24	5
bin_metabat_539	90.67	3.57	Gradient Boost (General Model)	11	0.948	8289	314.071	7049077	0.69	7109	1006	34885	None	Bacteria	Myxococcota	Polyangia	Haliangiales	Haliangiaceae	JABFXX01		N/A	N/A	N/A	N/A	N/A	GCA_022842285.1	95	d__Bacteria;p__Myxococcota;c__Polyangia;o__Haliangiales;f__Haliangiaceae;g__JABFXX01;s__JABFXX01 sp022842285	90.61	0.84	d__Bacteria;p__Myxococcota;c__Polyangia;o__Haliangiales;f__Haliangiaceae;g__JABFXX01;s__	taxonomic classification defined by topology and ANI	classification based on placement in class-level tree	GCA_019637375.1, s__JABFXX01 sp019637375, 95.0, 79.28, 0.59; GCA_023386455.1, s__JABFXX01 sp023386455, 95.0, 79.22, 0.46; GCA_013812655.1, s__JABFXX01 sp013812655, 95.0, 79.13, 0.47; GCA_016794545.1, s__JABFXX01 sp016794545, 95.0, 79.13, 0.49; GCA_013368795.1, s__JABFXX01 sp013368795, 95.0, 79.13, 0.48; GCA_013813765.1, s__JABFXX01 sp013813765, 95.0, 79.08, 0.46; GCA_023428295.1, s__JABFXX01 sp02…	81.99	11	0.993811	Genome not assigned to closest species as it falls outside its pre-defined ANI radius	1149	242	140	16	5	14	59	36	17	3
bin_metabat_561	90.87	2.49	Gradient Boost (General Model)	11	0.92	47146	325.453	2459096	0.64	2323	69	177968	None	Bacteria	Pseudomonadota	Gammaproteobacteria	Burkholderiales	Burkholderiaceae_A	GJ-E10		N/A	N/A	N/A	N/A	N/A	GCA_903871435.1	95	d__Bacteria;p__Pseudomonadota;c__Gammaproteobacteria;o__Burkholderiales;f__Burkholderiaceae_A;g__GJ-E10;s__GJ-E10 sp903871435	78.07	0.28	d__Bacteria;p__Pseudomonadota;c__Gammaproteobacteria;o__Burkholderiales;f__Burkholderiaceae_A;g__GJ-E10;s__	taxonomic classification defined by topology and ANI	classification based on placement in class-level tree	GCA_900290335.1, s__GJ-E10 sp900290335, 95.0, 78.73, 0.31; GCA_900290295.1, s__GJ-E10 sp900290295, 95.0, 78.24, 0.27; GCA_021838715.1, s__GJ-E10 sp021838715, 95.0, 77.75, 0.23; GCA_000828975.1, s__GJ-E10 sp000828975, 95.0, 77.64, 0.23; GCA_021842465.1, s__GJ-E10 sp021842465, 95.0, 77.45, 0.21; GCA_021825945.1, s__GJ-E10 sp021825945, 95.0, 77.35, 0.2; GCA_021778935.1, s__GJ-E10 sp021778935, 95.0, …	80.12	11	0.955591	Genome has more than 10.8% of markers with multiple hits	786	210	127	15	3	9	41	25	22	4
bin_metabat_564	90.15	0.95	Gradient Boost (General Model)	11	0.904	14101	316.363	4174831	0.56	3982	390	52511	None	Bacteria	Verrucomicrobiota	Verrucomicrobiae	Verrucomicrobiales	Akkermansiaceae	Luteolibacter		N/A	N/A	N/A	N/A	N/A	GCA_945870855.1	95	d__Bacteria;p__Verrucomicrobiota;c__Verrucomicrobiae;o__Verrucomicrobiales;f__Akkermansiaceae;g__Luteolibacter;s__Luteolibacter sp945870855	84.17	0.6	d__Bacteria;p__Verrucomicrobiota;c__Verrucomicrobiae;o__Verrucomicrobiales;f__Akkermansiaceae;g__Luteolibacter;s__	taxonomic classification defined by topology and ANI	classification based on placement in class-level tree	GCA_945870545.1, s__Luteolibacter muciniphila_A, 95.0, 82.74, 0.69; GCA_945883455.1, s__Luteolibacter sp945883455, 95.0, 82.7, 0.64; GCA_945869855.1, s__Luteolibacter sp945869855, 95.0, 82.69, 0.67; GCA_018402445.1, s__Luteolibacter sp018402445, 95.0, 82.34, 0.48; GCA_945862245.1, s__Luteolibacter sp945862245, 95.0, 81.45, 0.54; GCA_017798145.1, s__Luteolibacter sp017798145, 95.0, 79.62, 0.38; GC…	78.17	11	0.992525	Genome not assigned to closest species as it falls outside its pre-defined ANI radius	874	275	195	22	1	4	35	36	15	4
bin_metabat_570	99	21.71	Gradient Boost (General Model)	11	0.919	126283	357.968	4319453	0.3	3700	45	299491	None	Bacteria	Bacteroidota	Bacteroidia	Chitinophagales	Chitinophagaceae			N/A	N/A	N/A	N/A	N/A	N/A	N/A	N/A	N/A	N/A	d__Bacteria;p__Bacteroidota;c__Bacteroidia;o__Chitinophagales;f__Chitinophagaceae;g__;s__	taxonomic novelty determined using RED	classification based on placement in class-level tree	N/A	92.1	11	0.867387	N/A	829	190	119	20	0	2	41	26	10	6
bin_metabat_576	79.36	4.05	Neural Network (Specific Model)	11	0.922	36997	298.551	2361068	0.54	2435	94	80260	None	Bacteria	Pseudomonadota	Alphaproteobacteria	Sphingomonadales	Sphingomonadaceae	Sphingorhabdus_B		N/A	N/A	N/A	N/A	N/A	N/A	N/A	N/A	N/A	N/A	d__Bacteria;p__Pseudomonadota;c__Alphaproteobacteria;o__Sphingomonadales;f__Sphingomonadaceae;g__Sphingorhabdus_B;s__	ANI	classification based on placement in class-level tree	GCA_001464315.1, s__Sphingorhabdus_B sp001464315, 95.0, 77.33, 0.15; GCF_003933235.1, s__Sphingorhabdus_B wooponensis, 95.0, 77.31, 0.14; GCA_013823985.1, s__Sphingorhabdus_B sp013823985, 95.0, 77.31, 0.18; GCF_014196595.1, s__Sphingorhabdus_B rigui, 95.0, 77.3, 0.18; GCA_021300355.1, s__Sphingorhabdus_B sp021300355, 95.0, 77.28, 0.18; GCA_002282385.1, s__Sphingorhabdus_B sp002282385, 95.0, 77.23…	76.39	11	0.943586	N/A	655	138	90	8	2	1	34	19	10	2
bin_metabat_577	86.25	3.94	Gradient Boost (General Model)	11	0.907	9344	320.156	6021584	0.68	5700	797	38265	None	Bacteria	Myxococcota	Polyangia	Polyangiales	Polyangiaceae	PMG-095		N/A	N/A	N/A	N/A	N/A	GCA_023411445.1	95	d__Bacteria;p__Myxococcota;c__Polyangia;o__Polyangiales;f__Polyangiaceae;g__PMG-095;s__PMG-095 sp023411445	80.24	0.5	d__Bacteria;p__Myxococcota;c__Polyangia;o__Polyangiales;f__Polyangiaceae;g__PMG-095;s__	taxonomic classification defined by topology and ANI	classification based on placement in class-level tree	GCA_023431345.1, s__PMG-095 sp023431345, 95.0, 79.43, 0.5; GCA_004193285.1, s__PMG-095 sp004193285, 95.0, 78.88, 0.46; GCA_023419055.1, s__PMG-095 sp023419055, 95.0, 76.91, 0.21; GCA_003242355.1, s__PMG-095 sp003242355, 95.0, 76.37, 0.16; GCA_019695485.1, s__PMG-095 sp019695485, 95.0, 76.34, 0.13; GCA_903642325.1, s__PMG-095 sp903642325, 95.0, 76.27, 0.12	72.08	11	0.97679	Genome not assigned to closest species as it falls outside its pre-defined ANI radius	1105	257	146	18	7	13	56	45	22	4
bin_metabat_598_sub	90.96	0.84	Neural Network (Specific Model)	11	0.867	21876	313.35	5019232	0.51	4636	329	73248	None	Bacteria	Cyanobacteriota	Cyanobacteriia	Leptolyngbyales	Leptolyngbyaceae	JAAFJU01		N/A	N/A	N/A	N/A	N/A	GCA_013298165.1	95	d__Bacteria;p__Cyanobacteriota;c__Cyanobacteriia;o__Leptolyngbyales;f__Leptolyngbyaceae;g__JAAFJU01;s__JAAFJU01 sp013298165	78.03	0.26	d__Bacteria;p__Cyanobacteriota;c__Cyanobacteriia;o__Leptolyngbyales;f__Leptolyngbyaceae;g__JAAFJU01;s__	taxonomic classification defined by topology and ANI	classification based on placement in class-level tree	N/A	77.02	11	0.948872	N/A	843	209	127	12	1	2	44	36	19	7
bin_metabat_600	85.65	3.44	Gradient Boost (General Model)	11	0.896	130477	325.877	2844319	0.34	2610	40	302103	None	Bacteria	Bacteroidota	Bacteroidia	Chitinophagales	Chitinophagaceae	Ferruginibacter		N/A	N/A	N/A	N/A	N/A	N/A	N/A	N/A	N/A	N/A	d__Bacteria;p__Bacteroidota;c__Bacteroidia;o__Chitinophagales;f__Chitinophagaceae;g__Ferruginibacter;s__	ANI	classification based on placement in class-level tree	GCA_013141115.1, s__Ferruginibacter sp013141115, 95.0, 78.24, 0.4; GCA_017983695.1, s__Ferruginibacter sp017983695, 95.0, 77.65, 0.34; GCA_903837525.1, s__Ferruginibacter sp903837525, 95.0, 77.43, 0.29; GCA_016721385.1, s__Ferruginibacter sp016721385, 95.0, 77.36, 0.27; GCA_017988335.1, s__Ferruginibacter sp017988335, 95.0, 77.24, 0.25; GCA_020059395.1, s__Ferruginibacter sp020059395, 95.0, 77.14…	76.54	11	0.964484	N/A	746	165	105	11	0	2	36	22	8	2
bin_metabat_61	89.42	1.32	Gradient Boost (General Model)	11	0.929	11539	335.632	4376357	0.59	4045	468	45391	None	Bacteria	Verrucomicrobiota	Verrucomicrobiae	Verrucomicrobiales	Verrucomicrobiaceae	JAEUHM01		N/A	N/A	N/A	N/A	N/A	GCA_016795485.1	95	d__Bacteria;p__Verrucomicrobiota;c__Verrucomicrobiae;o__Verrucomicrobiales;f__Verrucomicrobiaceae;g__JAEUHM01;s__JAEUHM01 sp016795485	76.7	0.1	d__Bacteria;p__Verrucomicrobiota;c__Verrucomicrobiae;o__Verrucomicrobiales;f__Verrucomicrobiaceae;g__JAEUHM01;s__	taxonomic classification defined by topology and ANI	classification based on placement in class-level tree	N/A	78.23	11	0.919448	N/A	890	223	130	17	1	4	45	43	18	8
bin_metabat_614	67.21	0.06	Neural Network (Specific Model)	11	0.88	8997	297.396	2779936	0.32	2744	362	35373	None	Bacteria	Bacteroidota	Bacteroidia	Chitinophagales	Chitinophagaceae	Ferruginibacter		N/A	N/A	N/A	N/A	N/A	GCA_013141435.1	95	d__Bacteria;p__Bacteroidota;c__Bacteroidia;o__Chitinophagales;f__Chitinophagaceae;g__Ferruginibacter;s__Ferruginibacter sp013141435	78.3	0.33	d__Bacteria;p__Bacteroidota;c__Bacteroidia;o__Chitinophagales;f__Chitinophagaceae;g__Ferruginibacter;s__	taxonomic classification defined by topology and ANI	classification based on placement in class-level tree	GCA_903837525.1, s__Ferruginibacter sp903837525, 95.0, 76.64, 0.16; GCA_017988335.1, s__Ferruginibacter sp017988335, 95.0, 76.33, 0.17; GCA_013141115.1, s__Ferruginibacter sp013141115, 95.0, 76.2, 0.14; GCA_017983695.1, s__Ferruginibacter sp017983695, 95.0, 76.18, 0.12; GCA_016721385.1, s__Ferruginibacter sp016721385, 95.0, 76.09, 0.12; GCF_020783315.1, s__Ferruginibacter lapsinanis, 95.0, 76.08,…	64.03	11	0.971689	N/A	661	188	129	18	1	4	32	21	11	6
bin_metabat_63	98.14	0.06	Gradient Boost (General Model)	11	0.924	41308	338.323	2634361	0.36	2403	107	108528	None	Bacteria	Bacteroidota	Bacteroidia	Sphingobacteriales				N/A	N/A	N/A	N/A	N/A	N/A	N/A	N/A	N/A	N/A	d__Bacteria;p__Bacteroidota;c__Bacteroidia;o__Sphingobacteriales;f__;g__;s__	taxonomic novelty determined using RED	classification based on placement in class-level tree	N/A	96.19	11	0.700723	N/A	827	234	167	18	1	4	36	26	11	3
bin_metabat_640	94.92	0.52	Neural Network (Specific Model)	11	0.875	24841	287.087	4226968	0.49	4301	233	81655	None	Bacteria	Cyanobacteriota	Cyanobacteriia	Leptolyngbyales	Leptolyngbyaceae	JAAFJU01		N/A	N/A	N/A	N/A	N/A	GCA_013298165.1	95	d__Bacteria;p__Cyanobacteriota;c__Cyanobacteriia;o__Leptolyngbyales;f__Leptolyngbyaceae;g__JAAFJU01;s__JAAFJU01 sp013298165	82.71	0.7	d__Bacteria;p__Cyanobacteriota;c__Cyanobacteriia;o__Leptolyngbyales;f__Leptolyngbyaceae;g__JAAFJU01;s__	taxonomic classification defined by topology and ANI	classification based on placement in class-level tree	N/A	89	11	0.988381	Genome not assigned to closest species as it falls outside its pre-defined ANI radius	987	250	146	18	1	3	51	49	29	7
bin_metabat_651	81.34	1.27	Gradient Boost (General Model)	11	0.913	15498	312.85	2736341	0.61	2666	253	62472	None	Bacteria	Verrucomicrobiota	Verrucomicrobiae	Verrucomicrobiales	Akkermansiaceae	Luteolibacter		N/A	N/A	N/A	N/A	N/A	GCA_003820635.1	95	d__Bacteria;p__Verrucomicrobiota;c__Verrucomicrobiae;o__Verrucomicrobiales;f__Akkermansiaceae;g__Luteolibacter;s__Luteolibacter sp003820635	83.86	0.62	d__Bacteria;p__Verrucomicrobiota;c__Verrucomicrobiae;o__Verrucomicrobiales;f__Akkermansiaceae;g__Luteolibacter;s__	taxonomic classification defined by topology and ANI	classification based on placement in class-level tree	GCA_945879075.1, s__Luteolibacter muciniphila_C, 95.0, 79.74, 0.45; GCA_023253625.1, s__Luteolibacter sp023253625, 95.0, 79.73, 0.43; GCA_945869465.1, s__Luteolibacter sp945869465, 95.0, 79.56, 0.46; GCA_945901795.1, s__Luteolibacter muciniphila_B, 95.0, 79.49, 0.47; GCA_020047775.1, s__Luteolibacter sp020047775, 95.0, 79.25, 0.28; GCA_024233135.1, s__Luteolibacter sp024233135, 95.0, 79.2, 0.43; …	70.69	11	0.967551	Genome not assigned to closest species as it falls outside its pre-defined ANI radius	700	175	115	7	1	2	25	31	10	3
bin_metabat_667	98.67	1.82	Gradient Boost (General Model)	11	0.898	61559	357.256	5993963	0.37	5028	172	266831	None	Bacteria	Bacteroidota	Bacteroidia	AKYH767	2-12-FULL-35-15	2-12-FULL-35-15		N/A	N/A	N/A	N/A	N/A	N/A	N/A	N/A	N/A	N/A	d__Bacteria;p__Bacteroidota;c__Bacteroidia;o__AKYH767;f__2-12-FULL-35-15;g__2-12-FULL-35-15;s__	ANI	classification based on placement in class-level tree	GCA_016707685.1, s__2-12-FULL-35-15 sp016707685, 95.0, 77.15, 0.14; GCA_016786925.1, s__2-12-FULL-35-15 sp016786925, 95.0, 77.06, 0.14; GCA_016722565.1, s__2-12-FULL-35-15 sp016722565, 95.0, 77.02, 0.16; GCA_945879015.1, s__2-12-FULL-35-15 sp945879015, 95.0, 76.96, 0.17; GCA_023251805.1, s__2-12-FULL-35-15 sp023251805, 95.0, 76.9, 0.16; GCA_021155045.1, s__2-12-FULL-35-15 sp021155045, 95.0, 76.88…	97.56	11	0.88425	N/A	993	228	142	23	1	2	51	32	11	12
bin_metabat_683	98.4	1.11	Gradient Boost (General Model)	11	0.927	21311	320.968	5198191	0.64	5017	368	92150	None	Bacteria	Pseudomonadota	Alphaproteobacteria	Elsterales	Elsteraceae			N/A	N/A	N/A	N/A	N/A	N/A	N/A	N/A	N/A	N/A	d__Bacteria;p__Pseudomonadota;c__Alphaproteobacteria;o__Elsterales;f__Elsteraceae;g__;s__	taxonomic novelty determined using RED	classification based on placement in class-level tree	N/A	96.41	11	0.803403	N/A	1295	304	153	20	10	15	61	72	26	7
bin_metabat_684	85.24	0.43	Gradient Boost (General Model)	11	0.871	7641	289.213	1984880	0.61	1996	289	46999	None	Bacteria	Pseudomonadota	Alphaproteobacteria	Rickettsiales	VGDC01			N/A	N/A	N/A	N/A	N/A	N/A	N/A	N/A	N/A	N/A	d__Bacteria;p__Pseudomonadota;c__Alphaproteobacteria;o__Rickettsiales;f__VGDC01;g__;s__	taxonomic novelty determined using RED	classification based on placement in class-level tree	N/A	76.5	11	0.691789	N/A	694	223	150	13	5	11	33	24	13	5
bin_metabat_738	70.46	1.83	Neural Network (Specific Model)	11	0.864	8452	271.636	3241192	0.65	3444	464	29472	None	Bacteria	Deinococcota	Deinococci	Deinococcales	Trueperaceae	Truepera		N/A	N/A	N/A	N/A	N/A	GCA_902806425.1	95	d__Bacteria;p__Deinococcota;c__Deinococci;o__Deinococcales;f__Trueperaceae;g__Truepera;s__Truepera sp902806425	78.67	0.42	d__Bacteria;p__Deinococcota;c__Deinococci;o__Deinococcales;f__Trueperaceae;g__Truepera;s__	taxonomic classification defined by topology and ANI	classification based on placement in class-level tree	GCF_000092425.1, s__Truepera radiovictrix, 95.0, 77.62, 0.32	69.1	11	0.952441	N/A	787	197	116	12	2	1	30	52	13	7
bin_metabat_74	95.71	0.21	Gradient Boost (General Model)	11	0.904	29140	366.323	5292293	0.49	4365	262	114241	None	Bacteria	Bacteroidota	Bacteroidia	Chitinophagales	Saprospiraceae	M3007		N/A	N/A	N/A	N/A	N/A	GCA_013298845.1	95	d__Bacteria;p__Bacteroidota;c__Bacteroidia;o__Chitinophagales;f__Saprospiraceae;g__M3007;s__M3007 sp013298845	77.15	0.24	d__Bacteria;p__Bacteroidota;c__Bacteroidia;o__Chitinophagales;f__Saprospiraceae;g__M3007;s__	taxonomic classification defined by topology and ANI	classification based on placement in class-level tree	GCA_013297575.1, s__M3007 sp013297575, 95.0, 76.55, 0.11; GCA_020852155.1, s__M3007 sp020852155, 95.0, 76.11, 0.06; GCA_016712415.1, s__M3007 sp016712415, 95.0, 76.07, 0.04; GCA_017303875.1, s__M3007 sp017303875, 95.0, 75.99, 0.05; GCA_016787415.1, s__M3007 sp016787415, 95.0, 75.98, 0.06; GCA_020849825.1, s__M3007 sp020849825, 95.0, 75.94, 0.05; GCA_017303475.1, s__M3007 sp017303475, 95.0, 75.94,…	88.56	11	0.961886	N/A	959	195	120	21	0	2	41	28	14	5
bin_metabat_743	83.84	3.9	Gradient Boost (General Model)	11	0.876	12154	277.352	3798271	0.45	4007	402	35602	None	Bacteria	Cyanobacteriota	Cyanobacteriia	Cyanobacteriales	Chamaesiphonaceae	JAAFHZ01		N/A	N/A	N/A	N/A	N/A	GCA_013297675.1	95	d__Bacteria;p__Cyanobacteriota;c__Cyanobacteriia;o__Cyanobacteriales;f__Chamaesiphonaceae;g__JAAFHZ01;s__JAAFHZ01 sp013297675	84.51	0.65	d__Bacteria;p__Cyanobacteriota;c__Cyanobacteriia;o__Cyanobacteriales;f__Chamaesiphonaceae;g__JAAFHZ01;s__	taxonomic classification defined by topology and ANI	classification based on placement in class-level tree	GCA_020059425.1, s__JAAFHZ01 sp020059425, 95.0, 76.81, 0.1	75.27	11	0.99381	Genome not assigned to closest species as it falls outside its pre-defined ANI radius	920	254	160	26	1	3	42	35	22	6
bin_metabat_744	98	1.72	Gradient Boost (General Model)	11	0.882	42950	310.223	5833700	0.63	5543	232	167507	None	Bacteria	Pseudomonadota	Alphaproteobacteria	Acetobacterales	Acetobacteraceae	BOG-934		N/A	N/A	N/A	N/A	N/A	N/A	N/A	N/A	N/A	N/A	d__Bacteria;p__Pseudomonadota;c__Alphaproteobacteria;o__Acetobacterales;f__Acetobacteraceae;g__BOG-934;s__	taxonomic novelty determined using RED	classification based on placement in class-level tree	N/A	94.76	11	0.950344	N/A	1279	263	145	18	6	15	44	48	21	6
bin_metabat_748	94.24	0	Gradient Boost (General Model)	11	0.934	48230	321.534	2355489	0.59	2286	76	170201	None	Bacteria	Pseudomonadota	Alphaproteobacteria	Rhodospirillales	Rhodospirillaceae			N/A	N/A	N/A	N/A	N/A	N/A	N/A	N/A	N/A	N/A	d__Bacteria;p__Pseudomonadota;c__Alphaproteobacteria;o__Rhodospirillales;f__Rhodospirillaceae;g__;s__	taxonomic classification fully defined by topology	classification based on placement in class-level tree	N/A	91.44	11	0.788525	N/A	912	239	116	14	6	16	34	66	17	3
bin_metabat_78	97.67	10.04	Gradient Boost (General Model)	11	0.919	37229	301.415	3514591	0.49	3580	162	139040	None	Bacteria	Pseudomonadota	Alphaproteobacteria	Rhizobiales	Aestuariivirgaceae	Aestuariivirga		N/A	N/A	N/A	N/A	N/A	N/A	N/A	N/A	N/A	N/A	d__Bacteria;p__Pseudomonadota;c__Alphaproteobacteria;o__Rhizobiales;f__Aestuariivirgaceae;g__Aestuariivirga;s__	ANI	classification based on placement in class-level tree	GCA_003151375.1, s__Aestuariivirga sp003151375, 95.0, 76.53, 0.11; GCF_015714715.1, s__Aestuariivirga litoralis_A, 95.0, 76.36, 0.11; GCA_009885825.1, s__Aestuariivirga sp009885825, 95.0, 76.05, 0.08; GCA_902826365.1, s__Aestuariivirga sp902826365, 95.0, 76.03, 0.07; GCA_016792825.1, s__Aestuariivirga sp016792825, 95.0, 75.89, 0.06; GCA_020029455.1, s__Aestuariivirga sp020029455, 95.0, 75.86, 0.0…	93.01	11	0.950439	N/A	1081	263	145	22	2	2	40	71	22	5
bin_metabat_781	95.38	7.73	Gradient Boost (General Model)	11	0.929	74662	318.723	3674880	0.65	3579	127	310389	None	Bacteria	Pseudomonadota	Alphaproteobacteria	Sphingomonadales	Sphingomonadaceae	Polymorphobacter		N/A	N/A	N/A	N/A	N/A	GCA_003241875.1	95	d__Bacteria;p__Pseudomonadota;c__Alphaproteobacteria;o__Sphingomonadales;f__Sphingomonadaceae;g__Polymorphobacter;s__Polymorphobacter sp003241875	83.05	0.67	d__Bacteria;p__Pseudomonadota;c__Alphaproteobacteria;o__Sphingomonadales;f__Sphingomonadaceae;g__Polymorphobacter;s__	taxonomic classification defined by topology and ANI	classification based on placement in class-level tree	GCA_002256005.1, s__Polymorphobacter sp002256005, 95.0, 82.06, 0.64; GCF_011927825.1, s__Polymorphobacter fuscus, 95.0, 80.95, 0.57; GCA_903939555.1, s__Polymorphobacter sp903939555, 95.0, 80.63, 0.61; GCA_013298745.1, s__Polymorphobacter sp013298745, 95.0, 80.23, 0.55; GCA_001295935.1, s__Polymorphobacter sp001295935, 95.0, 80.2, 0.55; GCF_014643455.1, s__Polymorphobacter glacialis, 95.0, 79.99,…	82.54	11	0.966965	Genome not assigned to closest species as it falls outside its pre-defined ANI radius	1089	231	144	11	1	14	47	25	27	4
bin_metabat_782	93.23	8.35	Gradient Boost (General Model)	11	0.93	14508	296.899	2433964	0.54	2546	220	48914	None	Bacteria	Pseudomonadota	Alphaproteobacteria	Sphingomonadales	Sphingomonadaceae			N/A	N/A	N/A	N/A	N/A	N/A	N/A	N/A	N/A	N/A	d__Bacteria;p__Pseudomonadota;c__Alphaproteobacteria;o__Sphingomonadales;f__Sphingomonadaceae;g__;s__	taxonomic novelty determined using RED	classification based on placement in class-level tree	N/A	84.99	11	0.899284	N/A	488	99	73	5	0	5	16	5	6	0
bin_metabat_791	82.9	1.58	Gradient Boost (General Model)	11	0.919	19453	309.358	2333457	0.52	2313	156	69048	None	Bacteria	Pseudomonadota	Gammaproteobacteria	Burkholderiales	Burkholderiaceae_B			N/A	N/A	N/A	N/A	N/A	N/A	N/A	N/A	N/A	N/A	d__Bacteria;p__Pseudomonadota;c__Gammaproteobacteria;o__Burkholderiales;f__Burkholderiaceae_B;g__;s__	taxonomic novelty determined using RED	classification based on placement in class-level tree	N/A	76.05	11	0.844209	N/A	724	171	105	11	0	1	25	38	10	1
bin_metabat_83	100	10.29	Gradient Boost (General Model)	11	0.862	38872	294.632	5009545	0.51	4893	181	134112	None	Bacteria	Cyanobacteriota	Cyanobacteriia	Thermosynechococcales	Thermosynechococcaceae	JAAURS01		N/A	N/A	N/A	N/A	N/A	GCA_020058975.1	95	d__Bacteria;p__Cyanobacteriota;c__Cyanobacteriia;o__Thermosynechococcales;f__Thermosynechococcaceae;g__JAAURS01;s__JAAURS01 sp020058975	80.11	0.45	d__Bacteria;p__Cyanobacteriota;c__Cyanobacteriia;o__Thermosynechococcales;f__Thermosynechococcaceae;g__JAAURS01;s__	taxonomic classification defined by topology and ANI	classification based on placement in class-level tree	GCA_012032135.1, s__JAAURS01 sp012032135, 95.0, 77.21, 0.16; GCA_022402525.1, s__JAAURS01 sp022402525, 95.0, 77.01, 0.16	91.04	11	0.950085	N/A	1106	234	137	16	0	2	44	46	24	6
bin_metabat_855_sub	78.95	5.75	Gradient Boost (General Model)	11	0.909	11526	302.617	2887833	0.7	2898	344	52458	None	Bacteria	Actinomycetota	Acidimicrobiia	Acidimicrobiales	Bog-793			N/A	N/A	N/A	N/A	N/A	N/A	N/A	N/A	N/A	N/A	d__Bacteria;p__Actinomycetota;c__Acidimicrobiia;o__Acidimicrobiales;f__Bog-793;g__;s__	taxonomic novelty determined using RED	classification based on placement in class-level tree	N/A	75.23	11	0.786741	N/A	889	230	160	16	1	3	23	34	14	5
bin_metabat_87	99.7	3	Gradient Boost (General Model)	11	0.924	36375	327.935	3649702	0.43	3434	178	111334	None	Bacteria	Bacteroidota	Bacteroidia	Cytophagales	Cyclobacteriaceae	ELB16-189		N/A	N/A	N/A	N/A	N/A	GCA_013285945.1	95	d__Bacteria;p__Bacteroidota;c__Bacteroidia;o__Cytophagales;f__Cyclobacteriaceae;g__ELB16-189;s__ELB16-189 sp013285945	77.46	0.22	d__Bacteria;p__Bacteroidota;c__Bacteroidia;o__Cytophagales;f__Cyclobacteriaceae;g__ELB16-189;s__	taxonomic classification defined by topology and ANI	classification based on placement in class-level tree	GCA_018266055.1, s__ELB16-189 sp018266055, 95.0, 77.49, 0.26; GCA_016178785.1, s__ELB16-189 sp016178785, 95.0, 77.02, 0.19; GCA_018267285.1, s__ELB16-189 sp018267285, 95.0, 76.98, 0.19; GCA_018266435.1, s__ELB16-189 sp018266435, 95.0, 76.73, 0.17; GCA_015472025.1, s__ELB16-189 sp015472025, 95.0, 76.72, 0.15; GCA_016787745.1, s__ELB16-189 sp016787745, 95.0, 76.55, 0.05; GCA_018267215.1, s__ELB16-1…	91.82	11	0.96557	N/A	944	206	126	14	3	2	49	30	10	4
bin_metabat_902	87.06	0.02	Neural Network (Specific Model)	11	0.934	11311	295.904	2153295	0.63	2271	239	50775	None	Bacteria	Actinomycetota	Actinomycetia	Actinomycetales	Microbacteriaceae	JAAFHU01		N/A	N/A	N/A	N/A	N/A	GCA_013297645.1	95	d__Bacteria;p__Actinomycetota;c__Actinomycetia;o__Actinomycetales;f__Microbacteriaceae;g__JAAFHU01;s__JAAFHU01 sp013297645	78.8	0.36	d__Bacteria;p__Actinomycetota;c__Actinomycetia;o__Actinomycetales;f__Microbacteriaceae;g__JAAFHU01;s__	taxonomic classification defined by topology and ANI	classification based on placement in class-level tree	N/A	84.79	11	0.959036	N/A	806	206	121	15	1	2	35	47	14	5
bin_metabat_91	95.91	3.07	Gradient Boost (General Model)	11	0.825	11379	339.356	4603708	0.35	3734	537	46052	None	Bacteria	Bacteroidota	Bacteroidia	Chitinophagales	Saprospiraceae			N/A	N/A	N/A	N/A	N/A	N/A	N/A	N/A	N/A	N/A	d__Bacteria;p__Bacteroidota;c__Bacteroidia;o__Chitinophagales;f__Saprospiraceae;g__;s__	taxonomic novelty determined using RED	classification based on placement in class-level tree	N/A	92.49	11	0.764928	N/A	737	167	111	13	2	1	38	20	4	3
bin_metabat_913	99.97	2.92	Neural Network (Specific Model)	11	0.925	67475	311.682	3246083	0.59	3222	82	172246	None	Bacteria	Pseudomonadota	Alphaproteobacteria	Sphingomonadales	Sphingomonadaceae	Aquisediminimonas		N/A	N/A	N/A	N/A	N/A	N/A	N/A	N/A	N/A	N/A	d__Bacteria;p__Pseudomonadota;c__Alphaproteobacteria;o__Sphingomonadales;f__Sphingomonadaceae;g__Aquisediminimonas;s__	ANI	classification based on placement in class-level tree	GCA_005518185.1, s__Aquisediminimonas godavariana, 95.0, 77.26, 0.19; GCA_016714795.1, s__Aquisediminimonas sp016714795, 95.0, 77.2, 0.21; GCA_016704425.1, s__Aquisediminimonas sp016704425, 95.0, 77.17, 0.13; GCA_903839675.1, s__Aquisediminimonas sp903839675, 95.0, 77.11, 0.16; GCA_009923795.1, s__Aquisediminimonas sp009923795, 95.0, 77.06, 0.16; GCA_903958285.1, s__Aquisediminimonas sp903958285,…	93.68	11	0.923654	N/A	996	194	126	14	1	2	38	20	18	3
bin_metabat_915	83.92	6.41	Neural Network (Specific Model)	11	0.862	12660	273.7	4647104	0.55	4886	461	68945	None	Bacteria	Cyanobacteriota	Cyanobacteriia	Leptolyngbyales	Leptolyngbyaceae	JAAUSA01		N/A	N/A	N/A	N/A	N/A	GCA_015207035.1	95	d__Bacteria;p__Cyanobacteriota;c__Cyanobacteriia;o__Leptolyngbyales;f__Leptolyngbyaceae;g__JAAUSA01;s__JAAUSA01 sp015207035	77.25	0.27	d__Bacteria;p__Cyanobacteriota;c__Cyanobacteriia;o__Leptolyngbyales;f__Leptolyngbyaceae;g__JAAUSA01;s__	taxonomic classification defined by topology and ANI	classification based on placement in class-level tree	GCA_012031975.1, s__JAAUSA01 sp012031975, 95.0, 76.63, 0.15	77.12	11	0.950744	N/A	984	237	132	20	2	3	46	45	23	5
bin_metabat_931_sub	84.37	6	Gradient Boost (General Model)	11	0.889	7119	275.484	2341865	0.45	2526	376	40938	None	Bacteria	Pseudomonadota	Alphaproteobacteria	Rhizobiales	Beijerinckiaceae	JAIELD01		N/A	N/A	N/A	N/A	N/A	N/A	N/A	N/A	N/A	N/A	d__Bacteria;p__Pseudomonadota;c__Alphaproteobacteria;o__Rhizobiales;f__Beijerinckiaceae;g__JAIELD01;s__	taxonomic novelty determined using RED	classification based on placement in class-level tree	N/A	70.29	11	0.949223	N/A	779	249	160	19	6	12	42	27	17	5
bin_metabat_993	79.91	0.89	Neural Network (Specific Model)	11	0.909	13761	327.179	4500422	0.66	4174	442	52351	None	Bacteria	Gemmatimonadota	Gemmatimonadetes	Gemmatimonadales	Gemmatimonadaceae	JACMLX01		N/A	N/A	N/A	N/A	N/A	GCA_014379355.1	95	d__Bacteria;p__Gemmatimonadota;c__Gemmatimonadetes;o__Gemmatimonadales;f__Gemmatimonadaceae;g__JACMLX01;s__JACMLX01 sp014379355	80.59	0.52	d__Bacteria;p__Gemmatimonadota;c__Gemmatimonadetes;o__Gemmatimonadales;f__Gemmatimonadaceae;g__JACMLX01;s__	taxonomic classification defined by topology and ANI	classification based on placement in class-level tree	GCA_020851035.1, s__JACMLX01 sp020851035, 95.0, 80.28, 0.53; GCA_014377535.1, s__JACMLX01 sp014377535, 95.0, 79.79, 0.47	62.3	11	0.970696	Genome not assigned to closest species as it falls outside its pre-defined ANI radius	1092	246	132	16	9	12	65	40	22	4
bin_metabat_996	83.86	1.42	Neural Network (Specific Model)	11	0.932	44604	314.758	2471429	0.62	2445	80	188504	None	Bacteria	Pseudomonadota	Alphaproteobacteria	Sphingomonadales	Sphingomonadaceae	Novosphingobium		N/A	N/A	N/A	N/A	N/A	GCA_013141325.1	95	d__Bacteria;p__Pseudomonadota;c__Alphaproteobacteria;o__Sphingomonadales;f__Sphingomonadaceae;g__Novosphingobium;s__Novosphingobium sp013141325	79.14	0.5	d__Bacteria;p__Pseudomonadota;c__Alphaproteobacteria;o__Sphingomonadales;f__Sphingomonadaceae;g__Novosphingobium;s__	taxonomic classification defined by topology and ANI	classification based on placement in class-level tree	GCA_002440635.1, s__Novosphingobium sp002440635, 95.0, 79.07, 0.47; GCA_017302615.1, s__Novosphingobium sp017302615, 95.0, 78.96, 0.45; GCA_020852455.1, s__Novosphingobium sp020852455, 95.0, 78.94, 0.53; GCA_016719755.1, s__Novosphingobium sp016719755, 95.0, 78.93, 0.45; GCA_018334165.1, s__Novosphingobium sp018334165, 95.0, 78.91, 0.44; GCA_024236215.1, s__Novosphingobium sp024236215, 95.0, 78.8…	85.8	11	0.980123	Genome not assigned to closest species as it falls outside its pre-defined ANI radius	721	164	106	3	2	10	36	14	20	3
bin_metabinner_1	100	0.05	Gradient Boost (General Model)	11	0.91	83905	339.898	1429961	0.39	1278	46	291139	None	Bacteria	Pseudomonadota	Gammaproteobacteria	Diplorickettsiales	Diplorickettsiaceae	Aquirickettsiella	Aquirickettsiella gammari	GCA_002290645.2	95	d__Bacteria;p__Pseudomonadota;c__Gammaproteobacteria;o__Diplorickettsiales;f__Diplorickettsiaceae;g__Aquirickettsiella;s__Aquirickettsiella gammari	98.65	0.9	GCA_002290645.2	95	d__Bacteria;p__Pseudomonadota;c__Gammaproteobacteria;o__Diplorickettsiales;f__Diplorickettsiaceae;g__Aquirickettsiella;s__Aquirickettsiella gammari	98.65	0.9	d__Bacteria;p__Pseudomonadota;c__Gammaproteobacteria;o__Diplorickettsiales;f__Diplorickettsiaceae;g__Aquirickettsiella;s__	taxonomic classification defined by topology and ANI	topological placement and ANI have congruent species assignments	GCF_001881495.1, s__Aquirickettsiella isopodorum, 95.0, 78.86, 0.51; GCA_005877695.1, s__Aquirickettsiella sp005877695, 95.0, 78.15, 0.42; GCF_000168295.1, s__Aquirickettsiella grylli, 95.0, 77.6, 0.3	97.34	11	N/A	N/A	618	197	147	13	0	4	24	23	9	3
bin_metabinner_10	93.7	2.11	Gradient Boost (General Model)	11	0.914	139019	325.909	3522054	0.6	3298	84	394301	None	Bacteria	Pseudomonadota	Gammaproteobacteria	Nevskiales	Nevskiaceae	Stenotrophobium		N/A	N/A	N/A	N/A	N/A	GCF_003052265.1	95	d__Bacteria;p__Pseudomonadota;c__Gammaproteobacteria;o__Nevskiales;f__Nevskiaceae;g__Stenotrophobium;s__Stenotrophobium rhamnosiphilum	81.55	0.64	d__Bacteria;p__Pseudomonadota;c__Gammaproteobacteria;o__Nevskiales;f__Nevskiaceae;g__Stenotrophobium;s__	taxonomic classification defined by topology and ANI	classification based on placement in class-level tree	GCA_008012115.1, s__Stenotrophobium sp008012115, 95.0, 80.46, 0.48	94	11	0.983884	Genome not assigned to closest species as it falls outside its pre-defined ANI radius	1107	246	146	18	5	19	52	30	22	4
bin_metabinner_11	99.84	0.79	Neural Network (Specific Model)	11	0.901	46645	349.341	6754277	0.37	5814	217	199662	None	Bacteria	Bacteroidota	Bacteroidia	Cytophagales	Spirosomaceae	Emticicia		N/A	N/A	N/A	N/A	N/A	N/A	N/A	N/A	N/A	N/A	d__Bacteria;p__Bacteroidota;c__Bacteroidia;o__Cytophagales;f__Spirosomaceae;g__Emticicia;s__	taxonomic classification defined by topology and ANI	classification based on placement in class-level tree	GCF_014644295.1, s__Emticicia aquatilis, 95.0, 87.05, 0.74; GCA_017495105.1, s__Emticicia sp017495105, 95.0, 86.54, 0.68; GCA_945860265.1, s__Emticicia agri_A, 95.0, 85.64, 0.74; GCA_023254245.1, s__Emticicia sp023254245, 95.0, 84.71, 0.81; GCF_923079645.1, s__Emticicia aquatica, 95.0, 80.23, 0.59; GCA_000263195.1, s__Emticicia oligotrophica, 95.0, 79.77, 0.55; GCF_003418935.1, s__Emticicia sp003…	90.35	11	0.985186	Genome not assigned to closest species as it falls outside its pre-defined ANI radius	1067	204	130	15	1	2	47	28	11	6
bin_metabinner_12	100	0.07	Neural Network (Specific Model)	11	0.896	112819	326.605	4442431	0.52	4069	87	367277	None	Bacteria	Pseudomonadota	Gammaproteobacteria	Burkholderiales	Usitatibacteraceae			N/A	N/A	N/A	N/A	N/A	N/A	N/A	N/A	N/A	N/A	d__Bacteria;p__Pseudomonadota;c__Gammaproteobacteria;o__Burkholderiales;f__Usitatibacteraceae;g__;s__	taxonomic novelty determined using RED	classification based on placement in class-level tree	N/A	97.34	11	0.899897	N/A	391	75	62	1	0	0	11	4	2	0
bin_metabinner_125_sub	82.92	11.7	Gradient Boost (General Model)	11	0.917	5695	290.874	2559638	0.33	2695	533	25180	None	Bacteria	Bacteroidota	Bacteroidia	Chitinophagales	JADJOU01	CHPMRC01		N/A	N/A	N/A	N/A	N/A	N/A	N/A	N/A	N/A	N/A	d__Bacteria;p__Bacteroidota;c__Bacteroidia;o__Chitinophagales;f__JADJOU01;g__CHPMRC01;s__	ANI	classification based on placement in class-level tree	GCA_016787225.1, s__CHPMRC01 sp016787225, 95.0, 76.2, 0.05	67.92	11	0.928482	N/A	599	140	87	14	0	1	24	23	6	4
bin_metabinner_14	96.1	0	Gradient Boost (General Model)	11	0.913	26221	314.318	1705484	0.54	1655	99	87158	None	Bacteria	Pseudomonadota	Alphaproteobacteria	UBA8317	UBA8317			N/A	N/A	N/A	N/A	N/A	N/A	N/A	N/A	N/A	N/A	d__Bacteria;p__Pseudomonadota;c__Alphaproteobacteria;o__UBA8317;f__UBA8317;g__;s__	taxonomic novelty determined using RED	classification based on placement in class-level tree	N/A	93.66	11	0.774196	N/A	620	226	155	16	2	10	34	21	11	2
bin_metabinner_15	93.41	0.08	Gradient Boost (General Model)	11	0.861	10462	297.828	2065187	0.37	1993	278	35386	None	Bacteria	Pseudomonadota	Alphaproteobacteria	UBA8317	UBA8317			N/A	N/A	N/A	N/A	N/A	N/A	N/A	N/A	N/A	N/A	d__Bacteria;p__Pseudomonadota;c__Alphaproteobacteria;o__UBA8317;f__UBA8317;g__;s__	taxonomic novelty determined using RED	classification based on placement in class-level tree	N/A	88.76	11	0.784335	N/A	628	157	93	8	5	8	35	20	14	3
bin_metabinner_25	88.9	0	Neural Network (Specific Model)	11	0.895	13038	304.297	1345736	0.37	1324	162	65725	None	Bacteria	Pseudomonadota	Alphaproteobacteria	Rickettsiales	Midichloriaceae	JAJTHY01		N/A	N/A	N/A	N/A	N/A	N/A	N/A	N/A	N/A	N/A	d__Bacteria;p__Pseudomonadota;c__Alphaproteobacteria;o__Rickettsiales;f__Midichloriaceae;g__JAJTHY01;s__	taxonomic novelty determined using RED	classification based on placement in class-level tree	N/A	88.88	11	0.902073	N/A	522	174	121	9	2	15	27	15	8	3
bin_metabinner_29	90.03	1.01	Gradient Boost (General Model)	11	0.874	7925	334.176	4606985	0.36	4022	731	53316	None	Bacteria	Bacteroidota	Bacteroidia	Chitinophagales	Saprospiraceae			N/A	N/A	N/A	N/A	N/A	N/A	N/A	N/A	N/A	N/A	d__Bacteria;p__Bacteroidota;c__Bacteroidia;o__Chitinophagales;f__Saprospiraceae;g__;s__	taxonomic novelty determined using RED	classification based on placement in class-level tree	N/A	78.63	11	0.829948	N/A	911	181	111	16	0	2	46	23	13	5
bin_metabinner_33	80.63	0.95	Gradient Boost (General Model)	11	0.93	7818	269.668	1598620	0.41	1842	266	34052	None	Bacteria	Pseudomonadota	Alphaproteobacteria	Rickettsiales	SXRF01	SXRF01		N/A	N/A	N/A	N/A	N/A	GCA_005792635.1	95	d__Bacteria;p__Pseudomonadota;c__Alphaproteobacteria;o__Rickettsiales;f__SXRF01;g__SXRF01;s__SXRF01 sp005792635	76.28	0.13	d__Bacteria;p__Pseudomonadota;c__Alphaproteobacteria;o__Rickettsiales;f__SXRF01;g__SXRF01;s__	taxonomic classification defined by topology and ANI	classification based on placement in class-level tree	N/A	75.89	11	0.917625	N/A	658	216	142	19	6	11	36	21	12	1
bin_metabinner_35	74.4	0.02	Gradient Boost (General Model)	11	0.88	5046	286.145	2510423	0.36	2577	550	18167	None	Bacteria	Bacteroidota	Bacteroidia	Chitinophagales	Chitinophagaceae	JAAFHG01		N/A	N/A	N/A	N/A	N/A	GCA_013297585.1	95	d__Bacteria;p__Bacteroidota;c__Bacteroidia;o__Chitinophagales;f__Chitinophagaceae;g__JAAFHG01;s__JAAFHG01 sp013297585	86.35	0.73	d__Bacteria;p__Bacteroidota;c__Bacteroidia;o__Chitinophagales;f__Chitinophagaceae;g__JAAFHG01;s__	taxonomic classification defined by topology and ANI	classification based on placement in class-level tree	GCA_903895845.1, s__JAAFHG01 sp903895845, 95.0, 76.81, 0.09; GCA_903883945.1, s__JAAFHG01 sp903883945, 95.0, 76.66, 0.09	71.84	11	0.988084	Genome not assigned to closest species as it falls outside its pre-defined ANI radius	672	163	101	16	0	2	39	25	9	6
bin_metabinner_4	90.75	2.04	Neural Network (Specific Model)	11	0.905	12649	311.531	3389558	0.44	3285	384	56088	None	Bacteria	Bacteroidota	Bacteroidia	Flavobacteriales	Flavobacteriaceae	Maribacter_C		N/A	N/A	N/A	N/A	N/A	N/A	N/A	N/A	N/A	N/A	d__Bacteria;p__Bacteroidota;c__Bacteroidia;o__Flavobacteriales;f__Flavobacteriaceae;g__Maribacter_C;s__	taxonomic novelty determined using RED	classification based on placement in class-level tree	N/A	95.85	11	0.946074	N/A	911	189	116	13	0	3	47	23	12	9
bin_metabinner_45_sub	70.03	4.08	Gradient Boost (General Model)	11	0.835	4714	291.809	1444184	0.46	1379	341	17876	None	Bacteria	Pseudomonadota	Gammaproteobacteria	Burkholderiales	Burkholderiaceae_B			N/A	N/A	N/A	N/A	N/A	N/A	N/A	N/A	N/A	N/A	d__Bacteria;p__Pseudomonadota;c__Gammaproteobacteria;o__Burkholderiales;f__Burkholderiaceae_B;g__;s__	taxonomic novelty determined using RED	classification based on placement in class-level tree	N/A	64.67	11	0.849119	N/A	456	148	115	8	0	0	17	10	6	0
bin_metabinner_5	100	0	Gradient Boost (General Model)	11	0.9	238171	332.506	3673706	0.42	3319	52	511064	None	Bacteria	Bacteroidota	Bacteroidia	Chitinophagales	Chitinophagaceae	Sediminibacterium		N/A	N/A	N/A	N/A	N/A	N/A	N/A	N/A	N/A	N/A	d__Bacteria;p__Bacteroidota;c__Bacteroidia;o__Chitinophagales;f__Chitinophagaceae;g__Sediminibacterium;s__	ANI	classification based on placement in class-level tree	GCA_903913355.1, s__Sediminibacterium sp903913355, 95.0, 77.68, 0.19; GCA_023229465.1, s__Sediminibacterium sp023229465, 95.0, 77.54, 0.21; GCA_020403425.1, s__Sediminibacterium sp020403425, 95.0, 77.41, 0.19; GCF_009939005.1, s__Sediminibacterium roseum, 95.0, 77.2, 0.13; GCA_013289065.1, s__Sediminibacterium sp013289065, 95.0, 77.14, 0.15; GCA_019752295.1, s__Sediminibacterium sp019752295, 95.0…	98.03	11	0.969042	N/A	895	204	131	18	1	3	45	21	11	3
bin_metabinner_51	69.01	2.32	Gradient Boost (General Model)	11	0.925	19800	345.519	2965557	0.66	2652	218	52209	None	Bacteria	Planctomycetota	UBA11346	UBA11346	UBA11346	CAIUVD01		N/A	N/A	N/A	N/A	N/A	GCA_903902515.1	95	d__Bacteria;p__Planctomycetota;c__UBA11346;o__UBA11346;f__UBA11346;g__CAIUVD01;s__CAIUVD01 sp903902515	77.55	0.17	d__Bacteria;p__Planctomycetota;c__UBA11346;o__UBA11346;f__UBA11346;g__CAIUVD01;s__	taxonomic classification defined by topology and ANI	classification based on placement in class-level tree	N/A	59.62	11	0.89682	N/A	696	192	106	14	6	12	36	38	22	3
bin_metabinner_54_sub	72.98	3.83	Gradient Boost (General Model)	11	0.878	5023	315.362	5381501	0.55	5005	1194	42458	None	Bacteria	Planctomycetota	Planctomycetia	Pirellulales	Pirellulaceae	Aureliella		N/A	N/A	N/A	N/A	N/A	N/A	N/A	N/A	N/A	N/A	d__Bacteria;p__Planctomycetota;c__Planctomycetia;o__Pirellulales;f__Pirellulaceae;g__Aureliella;s__	ANI	classification based on placement in class-level tree	GCF_007752135.1, s__Aureliella helgolandensis, 95.0, 80.5, 0.05; GCA_020426625.1, s__Aureliella sp020426625, 95.0, 78.24, 0.05; GCA_020852965.1, s__Aureliella sp020852965, 95.0, 77.52, 0.18; GCA_934255105.1, s__Aureliella sp934255105, 95.0, 76.45, 0.09; GCA_934278005.1, s__Aureliella sp934278005, 95.0, 76.44, 0.08; GCA_024743355.1, s__Aureliella sp024743355, 95.0, 75.78, 0.03	61.73	11	0.955578	N/A	1057	283	180	23	3	10	51	37	26	3
bin_metabinner_57	80.55	5.47	Gradient Boost (General Model)	11	0.918	5015	287.004	1875380	0.39	2001	404	23033	None	Bacteria	Bacteroidota	Bacteroidia	Chitinophagales	Chitinophagaceae	UBA1312		N/A	N/A	N/A	N/A	N/A	GCA_020846105.1	95	d__Bacteria;p__Bacteroidota;c__Bacteroidia;o__Chitinophagales;f__Chitinophagaceae;g__UBA1312;s__UBA1312 sp020846105	79.01	0.22	d__Bacteria;p__Bacteroidota;c__Bacteroidia;o__Chitinophagales;f__Chitinophagaceae;g__UBA1312;s__	taxonomic classification defined by topology and ANI	classification based on placement in class-level tree	GCA_002482815.1, s__UBA1312 sp002482815, 95.0, 77.18, 0.15; GCA_002307135.1, s__UBA1312 sp002307135, 95.0, 76.88, 0.13	75.41	11	0.963604	N/A	630	177	126	14	1	3	31	16	9	4
bin_metabinner_69_sub	84.3	6.17	Neural Network (Specific Model)	11	0.869	8283	275.11	2948274	0.46	3110	485	61138	None	Bacteria	Pseudomonadota	Gammaproteobacteria	Burkholderiales	Nitrosomonadaceae	Nitrosomonas	Nitrosomonas sp022842015	GCA_022842015.1	95	d__Bacteria;p__Pseudomonadota;c__Gammaproteobacteria;o__Burkholderiales;f__Nitrosomonadaceae;g__Nitrosomonas;s__Nitrosomonas sp022842015	99.15	0.78	GCA_022842015.1	95	d__Bacteria;p__Pseudomonadota;c__Gammaproteobacteria;o__Burkholderiales;f__Nitrosomonadaceae;g__Nitrosomonas;s__Nitrosomonas sp022842015	99.15	0.78	d__Bacteria;p__Pseudomonadota;c__Gammaproteobacteria;o__Burkholderiales;f__Nitrosomonadaceae;g__Nitrosomonas;s__	taxonomic classification defined by topology and ANI	topological placement and ANI have congruent species assignments	GCA_019752095.1, s__Nitrosomonas sp019752095, 95.0, 92.85, 0.75; GCA_902826915.1, s__Nitrosomonas sp902826915, 95.0, 91.94, 0.71; GCF_003011925.2, s__Nitrosomonas supralitoralis, 95.0, 83.61, 0.7; GCF_900108305.1, s__Nitrosomonas ureae_B, 95.0, 83.37, 0.68; GCF_001455205.1, s__Nitrosomonas ureae, 95.0, 83.2, 0.71; GCF_900206265.1, s__Nitrosomonas ureae_C, 95.0, 82.61, 0.68; GCA_945872825.1, s__Ni…	72.37	11	N/A	Genome has more than 11.7% of markers with multiple hits	829	210	129	16	5	16	40	25	21	2
bin_metabinner_7	99.01	1.18	Neural Network (Specific Model)	11	0.841	29636	300.926	5297117	0.53	4943	303	111933	None	Bacteria	Cyanobacteriota	Cyanobacteriia	Leptolyngbyales	Leptolyngbyaceae	JAAUSA01		N/A	N/A	N/A	N/A	N/A	GCA_015207035.1	95	d__Bacteria;p__Cyanobacteriota;c__Cyanobacteriia;o__Leptolyngbyales;f__Leptolyngbyaceae;g__JAAUSA01;s__JAAUSA01 sp015207035	76.55	0.13	d__Bacteria;p__Cyanobacteriota;c__Cyanobacteriia;o__Leptolyngbyales;f__Leptolyngbyaceae;g__JAAUSA01;s__	taxonomic classification defined by topology and ANI	classification based on placement in class-level tree	GCA_012031975.1, s__JAAUSA01 sp012031975, 95.0, 76.87, 0.12	91.48	11	0.927795	N/A	1053	256	145	20	2	3	64	47	30	3
bin_metabinner_8	98.52	0.6	Gradient Boost (General Model)	11	0.875	20469	364.992	6063105	0.39	4851	441	60840	None	Bacteria	Bacteroidota	Bacteroidia	Chitinophagales	Saprospiraceae			N/A	N/A	N/A	N/A	N/A	N/A	N/A	N/A	N/A	N/A	d__Bacteria;p__Bacteroidota;c__Bacteroidia;o__Chitinophagales;f__Saprospiraceae;g__;s__	taxonomic classification fully defined by topology	classification based on placement in class-level tree	N/A	97.4	11	0.786034	N/A	960	199	126	15	2	2	40	29	8	8
bin_metabinner_98_sub	72.73	11.01	Neural Network (Specific Model)	11	0.938	4185	252.634	1784499	0.52	2214	446	30617	None	Bacteria	Actinomycetota	Actinomycetia	Actinomycetales	Microbacteriaceae	Rhodoluna		N/A	N/A	N/A	N/A	N/A	GCA_023260375.1	95	d__Bacteria;p__Actinomycetota;c__Actinomycetia;o__Actinomycetales;f__Microbacteriaceae;g__Rhodoluna;s__Rhodoluna sp023260375	81.35	0.36	d__Bacteria;p__Actinomycetota;c__Actinomycetia;o__Actinomycetales;f__Microbacteriaceae;g__Rhodoluna;s__	taxonomic classification defined by topology and ANI	classification based on placement in class-level tree	GCA_903824455.1, s__Rhodoluna sp903824455, 95.0, 80.19, 0.26; GCF_005845365.1, s__Rhodoluna limnophila, 95.0, 78.85, 0.11; GCA_024641095.1, s__Rhodoluna sp024641095, 95.0, 78.36, 0.16; GCA_903880095.1, s__Rhodoluna sp903880095, 95.0, 78.17, 0.17; GCA_903893675.1, s__Rhodoluna sp903893675, 95.0, 77.95, 0.16; GCF_000699505.1, s__Rhodoluna lacicola, 95.0, 77.51, 0.11; GCA_024639375.1, s__Rhodoluna s…	59.88	11	0.981059	N/A	672	199	116	23	2	6	33	36	15	2
metabat_ad.1	92.28	0.8	Neural Network (Specific Model)	11	0.896	18783	310.694	3906094	0.45	3762	278	91021	None	Bacteria	Bacteroidota	Bacteroidia	Flavobacteriales	Flavobacteriaceae	Flavobacterium		N/A	N/A	N/A	N/A	N/A	GCF_003096035.1	95	d__Bacteria;p__Bacteroidota;c__Bacteroidia;o__Flavobacteriales;f__Flavobacteriaceae;g__Flavobacterium;s__Flavobacterium album	81.21	0.58	d__Bacteria;p__Bacteroidota;c__Bacteroidia;o__Flavobacteriales;f__Flavobacteriaceae;g__Flavobacterium;s__	taxonomic classification defined by topology and ANI	classification based on placement in class-level tree	GCA_023386255.1, s__Flavobacterium sp023386255, 95.0, 77.94, 0.3; GCA_001708385.1, s__Flavobacterium psychrophilum_A, 95.0, 77.64, 0.19; GCF_024054175.1, s__Flavobacterium sp024054175, 95.0, 77.59, 0.16; GCA_943912855.1, s__Flavobacterium sp943912855, 95.0, 77.56, 0.13; GCA_003243255.1, s__Flavobacterium psychrophilum_B, 95.0, 77.56, 0.19; GCF_000422725.1, s__Flavobacterium subsaxonicum, 95.0, 77…	76.8	11	0.986091	Genome not assigned to closest species as it falls outside its pre-defined ANI radius	844	192	118	18	1	2	53	19	14	7
metabat_ad.1000	72.88	10.44	Gradient Boost (General Model)	11	0.912	11891	304.256	5335544	0.67	5345	543	43075	None	Bacteria	Pseudomonadota	Gammaproteobacteria	Burkholderiales	Burkholderiaceae_B			N/A	N/A	N/A	N/A	N/A	N/A	N/A	N/A	N/A	N/A	d__Bacteria;p__Pseudomonadota;c__Gammaproteobacteria;o__Burkholderiales;f__Burkholderiaceae_B;g__;s__	taxonomic classification fully defined by topology	classification based on placement in class-level tree	N/A	53.43	11	0.942074	N/A	1130	276	133	23	7	12	59	60	32	3
metabat_ad.1002	100	0.53	Gradient Boost (General Model)	11	0.923	15069	296.646	3241007	0.68	3367	298	42312	None	Bacteria	Pseudomonadota	Alphaproteobacteria	Rhodobacterales	Rhodobacteraceae	Paracoccus	Paracoccus marcusii	GCF_006151785.1	95	d__Bacteria;p__Pseudomonadota;c__Alphaproteobacteria;o__Rhodobacterales;f__Rhodobacteraceae;g__Paracoccus;s__Paracoccus marcusii	97.09	0.83	GCF_006151785.1	95	d__Bacteria;p__Pseudomonadota;c__Alphaproteobacteria;o__Rhodobacterales;f__Rhodobacteraceae;g__Paracoccus;s__Paracoccus marcusii	97.09	0.83	d__Bacteria;p__Pseudomonadota;c__Alphaproteobacteria;o__Rhodobacterales;f__Rhodobacteraceae;g__Paracoccus;s__	taxonomic classification defined by topology and ANI	topological placement and ANI have congruent species assignments	GCF_000787695.1, s__Paracoccus sp000787695, 95.0, 91.52, 0.83; GCF_005048265.1, s__Paracoccus hibiscisoli, 95.0, 87.97, 0.81; GCF_003594815.1, s__Paracoccus aestuarii, 95.0, 85.86, 0.7; GCF_004683865.2, s__Paracoccus liaowanqingii, 95.0, 85.81, 0.81; GCF_005048225.1, s__Paracoccus gahaiensis, 95.0, 85.41, 0.81; GCF_004335005.1, s__Paracoccus nototheniae, 95.0, 84.11, 0.78; GCA_003255745.1, s__Par…	73.74	11	N/A	N/A	1134	272	133	19	5	11	54	82	17	3
metabat_ad.1036	72.23	0.68	Gradient Boost (General Model)	11	0.89	6227	318.47	4464730	0.66	4166	795	24755	None	Bacteria	Planctomycetota	Planctomycetia	Gemmatales	Gemmataceae	JALHQU01		N/A	N/A	N/A	N/A	N/A	GCA_022841795.1	95	d__Bacteria;p__Planctomycetota;c__Planctomycetia;o__Gemmatales;f__Gemmataceae;g__JALHQU01;s__JALHQU01 sp022841795	79.18	0.5	d__Bacteria;p__Planctomycetota;c__Planctomycetia;o__Gemmatales;f__Gemmataceae;g__JALHQU01;s__	taxonomic classification defined by topology and ANI	classification based on placement in class-level tree	N/A	62.86	11	0.9348	Genome not assigned to closest species as it falls outside its pre-defined ANI radius	788	174	102	12	4	9	31	23	18	5
metabat_ad.1041	91.49	0.55	Neural Network (Specific Model)	11	0.942	18134	318.807	2494333	0.54	2461	181	42941	None	Bacteria	Pseudomonadota	Gammaproteobacteria	Burkholderiales	Burkholderiaceae_B	Aquabacterium		N/A	N/A	N/A	N/A	N/A	N/A	N/A	N/A	N/A	N/A	d__Bacteria;p__Pseudomonadota;c__Gammaproteobacteria;o__Burkholderiales;f__Burkholderiaceae_B;g__Aquabacterium;s__	ANI	classification based on placement in class-level tree	GCA_001770775.1, s__Aquabacterium sp001770775, 95.0, 77.92, 0.22; GCA_004297345.1, s__Aquabacterium sp004297345, 95.0, 77.88, 0.21; GCA_016195855.1, s__Aquabacterium sp016195855, 95.0, 77.82, 0.23; GCF_000768065.1, s__Aquabacterium sp000768065, 95.0, 77.79, 0.23; GCF_004362855.1, s__Aquabacterium commune, 95.0, 77.72, 0.23; GCA_021768455.1, s__Aquabacterium sp021768455, 95.0, 77.7, 0.2; GCA_01382…	82.86	11	0.968749	N/A	826	210	121	10	6	11	42	30	24	3
metabat_ad.1062	92.61	10.21	Gradient Boost (General Model)	11	0.925	7713	280.441	2629280	0.51	2897	399	44732	None	Bacteria	Pseudomonadota	Alphaproteobacteria	Sphingomonadales	Sphingomonadaceae	Aquisediminimonas		N/A	N/A	N/A	N/A	N/A	N/A	N/A	N/A	N/A	N/A	d__Bacteria;p__Pseudomonadota;c__Alphaproteobacteria;o__Sphingomonadales;f__Sphingomonadaceae;g__Aquisediminimonas;s__	ANI	classification based on placement in class-level tree	GCA_903839675.1, s__Aquisediminimonas sp903839675, 95.0, 75.85, 0.05; GCA_002478575.1, s__Aquisediminimonas sp002478575, 95.0, 75.7, 0.08; GCA_005518185.1, s__Aquisediminimonas godavariana, 95.0, 75.4, 0.05	77.97	11	0.927297	N/A	841	188	117	13	0	4	44	24	17	3
metabat_ad.1067	80.96	1.35	Gradient Boost (General Model)	11	0.88	12764	286.178	2469814	0.48	2538	242	84689	None	Bacteria	Pseudomonadota	Gammaproteobacteria	Methylococcales	Methylomonadaceae	Methyloglobulus		N/A	N/A	N/A	N/A	N/A	GCA_016874115.1	95	d__Bacteria;p__Pseudomonadota;c__Gammaproteobacteria;o__Methylococcales;f__Methylomonadaceae;g__Methyloglobulus;s__Methyloglobulus sp016874115	77.55	0.23	d__Bacteria;p__Pseudomonadota;c__Gammaproteobacteria;o__Methylococcales;f__Methylomonadaceae;g__Methyloglobulus;s__	taxonomic classification defined by topology and ANI	classification based on placement in class-level tree	GCF_000496735.2, s__Methyloglobulus morosus, 95.0, 77.51, 0.27; GCA_013141505.1, s__Methyloglobulus sp013141505, 95.0, 77.37, 0.23; GCA_009695535.1, s__Methyloglobulus sp009695535, 95.0, 77.36, 0.28; GCA_945861705.1, s__Methyloglobulus sp945861705, 95.0, 77.29, 0.22; GCA_002483425.1, s__Methyloglobulus sp002483425, 95.0, 77.2, 0.19; GCA_013140405.1, s__Methyloglobulus sp013140405, 95.0, 77.16, 0.…	71.66	11	0.963403	N/A	659	168	112	4	0	3	32	24	17	3
metabat_ad.1070	78.16	2.38	Neural Network (Specific Model)	11	0.864	8712	273.278	4269459	0.5	4508	571	36223	None	Bacteria	Cyanobacteriota	Cyanobacteriia	Leptolyngbyales	Leptolyngbyaceae	JAAFJU01		N/A	N/A	N/A	N/A	N/A	GCA_013298165.1	95	d__Bacteria;p__Cyanobacteriota;c__Cyanobacteriia;o__Leptolyngbyales;f__Leptolyngbyaceae;g__JAAFJU01;s__JAAFJU01 sp013298165	78.44	0.3	d__Bacteria;p__Cyanobacteriota;c__Cyanobacteriia;o__Leptolyngbyales;f__Leptolyngbyaceae;g__JAAFJU01;s__	taxonomic classification defined by topology and ANI	classification based on placement in class-level tree	N/A	70.76	11	0.955385	N/A	945	220	126	16	2	3	56	36	22	8
metabat_ad.1071	90.24	0.91	Neural Network (Specific Model)	11	0.94	40500	337.181	3589482	0.64	3343	134	191678	None	Bacteria	Pseudomonadota	Gammaproteobacteria	Burkholderiales	Burkholderiaceae_B	Ideonella		N/A	N/A	N/A	N/A	N/A	GCF_002222655.1	95	d__Bacteria;p__Pseudomonadota;c__Gammaproteobacteria;o__Burkholderiales;f__Burkholderiaceae_B;g__Ideonella;s__Ideonella filiformis	91.59	0.84	d__Bacteria;p__Pseudomonadota;c__Gammaproteobacteria;o__Burkholderiales;f__Burkholderiaceae_B;g__Ideonella;s__	taxonomic classification defined by topology and ANI	classification based on placement in class-level tree	GCF_010499455.1, s__Ideonella livida, 95.0, 79.85, 0.45; GCA_017302485.1, s__Ideonella sp017302485, 95.0, 79.56, 0.3; GCF_021049305.1, s__Ideonella dechloratans, 95.0, 79.53, 0.38; GCA_002255925.1, s__Ideonella sp002255925, 95.0, 79.38, 0.37; GCF_020387415.1, s__Ideonella benzenivorans, 95.0, 79.29, 0.38; GCF_000333615.1, s__Ideonella sp000333615, 95.0, 79.16, 0.33; GCF_018069875.1, s__Ideonella …	82.76	11	0.997098	Genome not assigned to closest species as it falls outside its pre-defined ANI radius	1065	249	144	18	1	3	46	52	21	4
metabat_ad.1081	71.46	17.31	Gradient Boost (General Model)	11	0.901	4901	274.95	5308465	0.62	5805	1124	24210	None	Bacteria	Pseudomonadota	Gammaproteobacteria	Burkholderiales	SG8-41	UBA5216		N/A	N/A	N/A	N/A	N/A	GCA_902825845.1	95	d__Bacteria;p__Pseudomonadota;c__Gammaproteobacteria;o__Burkholderiales;f__SG8-41;g__UBA5216;s__UBA5216 sp902825845	80.7	0.65	d__Bacteria;p__Pseudomonadota;c__Gammaproteobacteria;o__Burkholderiales;f__SG8-41;g__UBA5216;s__	taxonomic classification defined by topology and ANI	classification based on placement in class-level tree	GCA_016868015.1, s__UBA5216 sp016868015, 95.0, 79.09, 0.43; GCA_945865805.1, s__UBA5216 sp945865805, 95.0, 79.04, 0.44; GCA_900299145.1, s__UBA5216 sp900299145, 95.0, 78.78, 0.45; GCA_945893125.1, s__UBA5216 sp945893125, 95.0, 78.63, 0.37; GCA_945861275.1, s__UBA5216 sp945861275, 95.0, 78.61, 0.46; GCA_002412495.1, s__UBA5216 sp002412495, 95.0, 78.5, 0.44; GCA_945864585.1, s__UBA5216 sp945864585,…	52.77	11	0.960813	Genome not assigned to closest species as it falls outside its pre-defined ANI radius;Genome has more than 10.8% of markers with multiple hits	1080	226	124	16	3	8	57	44	21	2
metabat_ad.1095	60.31	0.62	Neural Network (Specific Model)	11	0.921	7344	286.203	1794504	0.73	1928	292	31627	None	Bacteria	Actinomycetota	Actinomycetia	Actinomycetales	Microbacteriaceae	Yonghaparkia		N/A	N/A	N/A	N/A	N/A	GCF_012530535.1	95	d__Bacteria;p__Actinomycetota;c__Actinomycetia;o__Actinomycetales;f__Microbacteriaceae;g__Yonghaparkia;s__Yonghaparkia flavibacter	92.95	0.91	d__Bacteria;p__Actinomycetota;c__Actinomycetia;o__Actinomycetales;f__Microbacteriaceae;g__Yonghaparkia;s__	taxonomic classification defined by topology and ANI	classification based on placement in class-level tree	GCF_014595885.1, s__Yonghaparkia alkaliphila_A, 95.0, 84.11, 0.82; GCF_001425665.1, s__Yonghaparkia sp001425665, 95.0, 83.84, 0.82; GCA_005502445.1, s__Yonghaparkia sp005502445, 95.0, 83.44, 0.71; GCF_014137945.1, s__Yonghaparkia alkaliphila, 95.0, 82.75, 0.78	52.02	11	0.993448	Genome not assigned to closest species as it falls outside its pre-defined ANI radius	416	126	93	12	0	3	11	11	5	0
metabat_ad.1099	90.47	15.32	Gradient Boost (General Model)	11	0.927	7363	280.091	3289251	0.54	3638	506	28299	None	Bacteria	Pseudomonadota	Alphaproteobacteria	Rhizobiales	Aestuariivirgaceae	Aestuariivirga		N/A	N/A	N/A	N/A	N/A	N/A	N/A	N/A	N/A	N/A	d__Bacteria;p__Pseudomonadota;c__Alphaproteobacteria;o__Rhizobiales;f__Aestuariivirgaceae;g__Aestuariivirga;s__	ANI	classification based on placement in class-level tree	GCA_016792865.1, s__Aestuariivirga sp016792865, 95.0, 76.76, 0.1; GCA_020029455.1, s__Aestuariivirga sp020029455, 95.0, 76.56, 0.1; GCF_003234965.1, s__Aestuariivirga litoralis, 95.0, 76.52, 0.07; GCA_902826365.1, s__Aestuariivirga sp902826365, 95.0, 76.4, 0.08; GCA_009885825.1, s__Aestuariivirga sp009885825, 95.0, 76.39, 0.09; GCA_020161855.1, s__Aestuariivirga sp020161855, 95.0, 76.34, 0.12; GC…	66.43	11	0.943541	N/A	1161	307	182	22	7	3	51	69	23	5
metabat_ad.1103	83.02	6.01	Gradient Boost (General Model)	11	0.899	7125	292.889	3533785	0.4	3623	568	49754	None	Bacteria	Bacteroidota	Bacteroidia	Chitinophagales	Chitinophagaceae	Ferruginibacter		N/A	N/A	N/A	N/A	N/A	GCA_020059395.1	95	d__Bacteria;p__Bacteroidota;c__Bacteroidia;o__Chitinophagales;f__Chitinophagaceae;g__Ferruginibacter;s__Ferruginibacter sp020059395	80.34	0.33	d__Bacteria;p__Bacteroidota;c__Bacteroidia;o__Chitinophagales;f__Chitinophagaceae;g__Ferruginibacter;s__	taxonomic classification defined by topology and ANI	classification based on placement in class-level tree	GCA_017983695.1, s__Ferruginibacter sp017983695, 95.0, 78.72, 0.37; GCA_013141115.1, s__Ferruginibacter sp013141115, 95.0, 78.44, 0.39; GCA_016715365.1, s__Ferruginibacter sp016715365, 95.0, 77.28, 0.19; GCA_016721385.1, s__Ferruginibacter sp016721385, 95.0, 77.17, 0.2; GCA_017988335.1, s__Ferruginibacter sp017988335, 95.0, 77.15, 0.18; GCA_016710935.1, s__Ferruginibacter sp016710935, 95.0, 77.1,…	63.91	11	0.958575	Genome has more than 10.0% of markers with multiple hits	918	170	100	13	1	3	34	31	12	6
metabat_ad.1137	80.72	1.5	Gradient Boost (General Model)	11	0.898	6795	297.765	2524590	0.33	2540	411	37496	None	Bacteria	Bacteroidota	Bacteroidia	Sphingobacteriales	Sphingobacteriaceae	Pelobium		N/A	N/A	N/A	N/A	N/A	N/A	N/A	N/A	N/A	N/A	d__Bacteria;p__Bacteroidota;c__Bacteroidia;o__Sphingobacteriales;f__Sphingobacteriaceae;g__Pelobium;s__	ANI	classification based on placement in class-level tree	GCF_000302595.1, s__Pelobium arcticum, 95.0, 79.15, 0.44; GCF_005116455.1, s__Pelobium cryophilus, 95.0, 79.0, 0.43; GCA_014378105.1, s__Pelobium sp014378105, 95.0, 78.54, 0.28; GCA_018828585.1, s__Pelobium sp018828585, 95.0, 78.54, 0.32; GCF_001652725.1, s__Pelobium psychrophilum, 95.0, 78.4, 0.41; GCA_014763615.1, s__Pelobium sp014763615, 95.0, 78.01, 0.3; GCA_014378285.1, s__Pelobium sp0143782…	69.33	11	0.949523	N/A	758	174	107	14	1	0	45	24	10	6
metabat_ad.1144	89.02	3.45	Gradient Boost (General Model)	11	0.928	17225	313.528	4867390	0.67	4809	375	69488	None	Bacteria	Pseudomonadota	Gammaproteobacteria	Burkholderiales	Burkholderiaceae_B	Rhizobacter		N/A	N/A	N/A	N/A	N/A	N/A	N/A	N/A	N/A	N/A	d__Bacteria;p__Pseudomonadota;c__Gammaproteobacteria;o__Burkholderiales;f__Burkholderiaceae_B;g__Rhizobacter;s__	taxonomic classification defined by topology and ANI	classification based on placement in class-level tree	GCA_018780185.1, s__Rhizobacter sp018780185, 95.0, 87.57, 0.67; GCA_014380155.1, s__Rhizobacter sp014380155, 95.0, 86.76, 0.68; GCA_014379885.1, s__Rhizobacter sp014379885, 95.0, 84.0, 0.71; GCA_019635355.1, s__Rhizobacter sp019635355, 95.0, 83.13, 0.62; GCF_024700055.1, s__Rhizobacter sp024700055, 95.0, 82.86, 0.65; GCF_016735515.1, s__Rhizobacter sp016735515, 95.0, 82.81, 0.64; GCF_001425825.1,…	63.99	11	0.988001	Genome not assigned to closest species as it falls outside its pre-defined ANI radius	1339	309	161	22	7	19	71	56	29	4
metabat_ad.1159	77.34	0.67	Neural Network (Specific Model)	11	0.905	11416	284.852	1813086	0.42	1923	213	36792	None	Bacteria	Pseudomonadota	Gammaproteobacteria	Burkholderiales	Methylophilaceae	Methylotenera		N/A	N/A	N/A	N/A	N/A	GCA_013140755.1	95	d__Bacteria;p__Pseudomonadota;c__Gammaproteobacteria;o__Burkholderiales;f__Methylophilaceae;g__Methylotenera;s__Methylotenera sp013140755	78.04	0.27	d__Bacteria;p__Pseudomonadota;c__Gammaproteobacteria;o__Burkholderiales;f__Methylophilaceae;g__Methylotenera;s__	taxonomic classification defined by topology and ANI	classification based on placement in class-level tree	GCA_013141075.1, s__Methylotenera sp013141075, 95.0, 77.99, 0.33; GCF_000799735.1, s__Methylotenera sp000799735, 95.0, 77.53, 0.11; GCA_013141495.1, s__Methylotenera sp013141495, 95.0, 77.5, 0.25; GCA_903833595.1, s__Methylotenera sp903833595, 95.0, 77.35, 0.16; GCA_001803395.1, s__Methylotenera sp001803395, 95.0, 77.19, 0.25; GCF_000384255.1, s__Methylotenera mobilis_B, 95.0, 77.18, 0.2; GCF_000…	62.7	11	0.97516	N/A	750	214	121	17	8	16	48	25	24	5
metabat_ad.1163	90.16	1.66	Gradient Boost (General Model)	11	0.927	10126	282.618	2992204	0.61	3280	361	56808	None	Bacteria	Pseudomonadota	Alphaproteobacteria	Rhizobiales	Aestuariivirgaceae	Aestuariivirga		N/A	N/A	N/A	N/A	N/A	N/A	N/A	N/A	N/A	N/A	d__Bacteria;p__Pseudomonadota;c__Alphaproteobacteria;o__Rhizobiales;f__Aestuariivirgaceae;g__Aestuariivirga;s__	ANI	classification based on placement in class-level tree	GCF_003234965.1, s__Aestuariivirga litoralis, 95.0, 77.96, 0.3; GCA_020252405.1, s__Aestuariivirga sp020252405, 95.0, 77.76, 0.26; GCA_020252385.1, s__Aestuariivirga sp020252385, 95.0, 77.72, 0.19; GCA_022842165.1, s__Aestuariivirga sp022842165, 95.0, 77.64, 0.31; GCA_016792825.1, s__Aestuariivirga sp016792825, 95.0, 77.6, 0.24; GCA_902826365.1, s__Aestuariivirga sp902826365, 95.0, 77.55, 0.26; G…	68.06	11	0.938069	N/A	1109	268	136	27	4	15	45	72	21	2
metabat_ad.1173	93	6.34	Gradient Boost (General Model)	11	0.93	23024	314.505	4991018	0.66	4927	327	126848	None	Bacteria	Pseudomonadota	Gammaproteobacteria	Burkholderiales	Burkholderiaceae_B	LMDS01		N/A	N/A	N/A	N/A	N/A	GCF_001425865.1	95	d__Bacteria;p__Pseudomonadota;c__Gammaproteobacteria;o__Burkholderiales;f__Burkholderiaceae_B;g__LMDS01;s__LMDS01 sp001425865	81.46	0.55	d__Bacteria;p__Pseudomonadota;c__Gammaproteobacteria;o__Burkholderiales;f__Burkholderiaceae_B;g__LMDS01;s__	taxonomic classification defined by topology and ANI	classification based on placement in class-level tree	GCA_001263235.1, s__LMDS01 sp001263235, 95.0, 80.45, 0.5	63.08	11	0.970713	Genome not assigned to closest species as it falls outside its pre-defined ANI radius	1314	295	144	22	3	14	63	69	29	3
metabat_ad.1176	86.65	1.12	Gradient Boost (General Model)	11	0.904	10309	290.484	2744983	0.58	2854	343	41712	None	Bacteria	Pseudomonadota	Gammaproteobacteria	Burkholderiales	Casimicrobiaceae			N/A	N/A	N/A	N/A	N/A	N/A	N/A	N/A	N/A	N/A	d__Bacteria;p__Pseudomonadota;c__Gammaproteobacteria;o__Burkholderiales;f__Casimicrobiaceae;g__;s__	taxonomic classification fully defined by topology	classification based on placement in class-level tree	N/A	87.86	11	0.816406	N/A	857	183	106	12	2	3	36	39	17	2
metabat_ad.1180	68.72	10.41	Gradient Boost (General Model)	11	0.91	5556	268.275	3103084	0.54	3517	607	19268	None	Bacteria	Pseudomonadota	Alphaproteobacteria	Rhizobiales	Rhizobiaceae			N/A	N/A	N/A	N/A	N/A	N/A	N/A	N/A	N/A	N/A	d__Bacteria;p__Pseudomonadota;c__Alphaproteobacteria;o__Rhizobiales;f__Rhizobiaceae;g__;s__	taxonomic classification fully defined by topology	classification based on placement in class-level tree	N/A	55.81	11	0.862764	N/A	1002	249	126	22	2	4	51	71	17	7
metabat_ad.1186	93.57	13.37	Gradient Boost (General Model)	11	0.913	14181	283.669	3899915	0.65	4195	369	77506	None	Bacteria	Pseudomonadota	Alphaproteobacteria	Rhodobacterales	Rhodobacteraceae	QY30		N/A	N/A	N/A	N/A	N/A	N/A	N/A	N/A	N/A	N/A	d__Bacteria;p__Pseudomonadota;c__Alphaproteobacteria;o__Rhodobacterales;f__Rhodobacteraceae;g__QY30;s__	taxonomic novelty determined using RED	classification based on placement in class-level tree	N/A	80.04	11	0.949332	Genome has more than 11.7% of markers with multiple hits	1148	264	127	25	3	11	49	72	18	3
metabat_ad.119	77.98	1.31	Gradient Boost (General Model)	11	0.941	6357	306.759	2166582	0.64	2220	372	26907	None	Bacteria	Pseudomonadota	Gammaproteobacteria	Steroidobacterales	Steroidobacteraceae	CAIOHZ01		N/A	N/A	N/A	N/A	N/A	GCA_903858165.1	95	d__Bacteria;p__Pseudomonadota;c__Gammaproteobacteria;o__Steroidobacterales;f__Steroidobacteraceae;g__CAIOHZ01;s__CAIOHZ01 sp903858165	88.35	0.89	d__Bacteria;p__Pseudomonadota;c__Gammaproteobacteria;o__Steroidobacterales;f__Steroidobacteraceae;g__CAIOHZ01;s__	taxonomic classification defined by topology and ANI	classification based on placement in class-level tree	N/A	78.13	11	0.985709	Genome not assigned to closest species as it falls outside its pre-defined ANI radius	926	203	116	18	3	3	48	29	25	3
metabat_ad.1198	86.51	0.5	Neural Network (Specific Model)	11	0.911	41324	324.716	4281038	0.53	4012	147	102655	None	Bacteria	Verrucomicrobiota	Verrucomicrobiae	Verrucomicrobiales	Verrucomicrobiaceae			N/A	N/A	N/A	N/A	N/A	N/A	N/A	N/A	N/A	N/A	d__Bacteria;p__Verrucomicrobiota;c__Verrucomicrobiae;o__Verrucomicrobiales;f__Verrucomicrobiaceae;g__;s__	taxonomic classification fully defined by topology	classification based on placement in class-level tree	N/A	77.68	11	0.849771	N/A	908	192	109	13	1	2	36	36	14	7
metabat_ad.120	81.64	6.57	Gradient Boost (General Model)	11	0.849	9376	320.415	4264159	0.39	3769	569	35334	None	Bacteria	Bacteroidota	Bacteroidia	Chitinophagales	Saprospiraceae			N/A	N/A	N/A	N/A	N/A	N/A	N/A	N/A	N/A	N/A	d__Bacteria;p__Bacteroidota;c__Bacteroidia;o__Chitinophagales;f__Saprospiraceae;g__;s__	taxonomic novelty determined using RED	classification based on placement in class-level tree	N/A	71.82	11	0.766856	N/A	716	151	89	10	1	3	32	21	11	8
metabat_ad.1203	98.26	0.02	Gradient Boost (General Model)	11	0.901	45243	345.945	3447909	0.4	2996	138	135145	None	Bacteria	Bacteroidota	Bacteroidia	Chitinophagales	Chitinophagaceae	Ferruginibacter		N/A	N/A	N/A	N/A	N/A	GCA_013141435.1	95	d__Bacteria;p__Bacteroidota;c__Bacteroidia;o__Chitinophagales;f__Chitinophagaceae;g__Ferruginibacter;s__Ferruginibacter sp013141435	76.27	0.15	d__Bacteria;p__Bacteroidota;c__Bacteroidia;o__Chitinophagales;f__Chitinophagaceae;g__Ferruginibacter;s__	taxonomic classification defined by topology and ANI	classification based on placement in class-level tree	GCA_002400445.1, s__Ferruginibacter sp002400445, 95.0, 76.42, 0.08; GCA_018268135.1, s__Ferruginibacter sp018268135, 95.0, 76.31, 0.15; GCA_013141115.1, s__Ferruginibacter sp013141115, 95.0, 76.3, 0.13; GCF_024343615.1, s__Ferruginibacter sp024343615, 95.0, 76.23, 0.09; GCA_016710595.1, s__Ferruginibacter sp016710595, 95.0, 76.21, 0.08; GCA_017983695.1, s__Ferruginibacter sp017983695, 95.0, 76.21…	93.98	11	0.957393	N/A	865	193	121	17	1	3	43	25	11	5
metabat_ad.1211	89.69	2.75	Gradient Boost (General Model)	11	0.871	7488	308.915	4880459	0.45	4594	729	43110	None	Bacteria	Bacteroidota	Bacteroidia	Chitinophagales	Chitinophagaceae	JACMLD01		N/A	N/A	N/A	N/A	N/A	GCA_014379785.1	95	d__Bacteria;p__Bacteroidota;c__Bacteroidia;o__Chitinophagales;f__Chitinophagaceae;g__JACMLD01;s__JACMLD01 sp014379785	76	0.08	d__Bacteria;p__Bacteroidota;c__Bacteroidia;o__Chitinophagales;f__Chitinophagaceae;g__JACMLD01;s__	taxonomic classification defined by topology and ANI	classification based on placement in class-level tree	GCA_004295245.1, s__JACMLD01 sp004295245, 95.0, 76.21, 0.11	82.26	11	0.925404	N/A	972	208	121	20	1	3	49	29	14	9
metabat_ad.1237	93	1.78	Gradient Boost (General Model)	11	0.825	10445	313.405	5866247	0.39	5153	685	47623	None	Bacteria	Bacteroidota	Bacteroidia	Chitinophagales	Saprospiraceae	JAAFJT01		N/A	N/A	N/A	N/A	N/A	GCA_016787525.1	95	d__Bacteria;p__Bacteroidota;c__Bacteroidia;o__Chitinophagales;f__Saprospiraceae;g__JAAFJT01;s__JAAFJT01 sp016787525	75.58	0.14	d__Bacteria;p__Bacteroidota;c__Bacteroidia;o__Chitinophagales;f__Saprospiraceae;g__JAAFJT01;s__	taxonomic classification defined by topology and ANI	classification based on placement in class-level tree	GCA_013298955.1, s__JAAFJT01 sp013298955, 95.0, 75.42, 0.06	88.5	11	0.913605	N/A	941	216	134	21	1	1	51	28	13	8
metabat_ad.1252	99.95	5.5	Neural Network (Specific Model)	11	0.868	49520	319.503	4099018	0.41	3715	166	131386	None	Bacteria	Cyanobacteriota	Cyanobacteriia	Cyanobacteriales	Xenococcaceae			N/A	N/A	N/A	N/A	N/A	N/A	N/A	N/A	N/A	N/A	d__Bacteria;p__Cyanobacteriota;c__Cyanobacteriia;o__Cyanobacteriales;f__Xenococcaceae;g__;s__	taxonomic novelty determined using RED	classification based on placement in class-level tree	N/A	89.79	11	0.852742	N/A	959	215	128	17	1	1	31	41	19	7
metabat_ad.1257	83.09	11.1	Gradient Boost (General Model)	11	0.906	6710	278.172	3294146	0.56	3583	552	26237	None	Bacteria	Pseudomonadota	Gammaproteobacteria	Burkholderiales	Burkholderiaceae_B			N/A	N/A	N/A	N/A	N/A	N/A	N/A	N/A	N/A	N/A	d__Bacteria;p__Pseudomonadota;c__Gammaproteobacteria;o__Burkholderiales;f__Burkholderiaceae_B;g__;s__	taxonomic classification fully defined by topology	classification based on placement in class-level tree	N/A	69.49	11	0.834663	N/A	614	172	125	19	0	2	20	12	10	0
metabat_ad.1260	77.92	1.51	Neural Network (Specific Model)	11	0.871	6561	263.361	2063414	0.35	2280	354	25545	None	Bacteria	Cyanobacteriota	Vampirovibrionia	Gastranaerophilales	Gastranaerophilaceae	CAIPUE01		N/A	N/A	N/A	N/A	N/A	N/A	N/A	N/A	N/A	N/A	d__Bacteria;p__Cyanobacteriota;c__Vampirovibrionia;o__Gastranaerophilales;f__Gastranaerophilaceae;g__CAIPUE01;s__	taxonomic novelty determined using RED	classification based on placement in class-level tree	N/A	75.37	11	0.928424	N/A	636	194	133	13	4	11	33	17	10	5
metabat_ad.1263	90.45	3.15	Neural Network (Specific Model)	11	0.919	26448	331.42	4192945	0.63	3883	228	84649	None	Bacteria	Pseudomonadota	Gammaproteobacteria	Burkholderiales	Burkholderiaceae_B	Aquabacterium		N/A	N/A	N/A	N/A	N/A	N/A	N/A	N/A	N/A	N/A	d__Bacteria;p__Pseudomonadota;c__Gammaproteobacteria;o__Burkholderiales;f__Burkholderiaceae_B;g__Aquabacterium;s__	taxonomic classification defined by topology and ANI	classification based on placement in class-level tree	GCF_004310865.1, s__Aquabacterium lacunae, 95.0, 82.08, 0.53; GCF_003933735.1, s__Aquabacterium soli, 95.0, 81.81, 0.51; GCA_021768455.1, s__Aquabacterium sp021768455, 95.0, 81.55, 0.44; GCA_019112875.1, s__Aquabacterium excrementipullorum, 95.0, 81.37, 0.49; GCA_001770725.1, s__Aquabacterium sp001770725, 95.0, 81.33, 0.47; GCA_005502875.1, s__Aquabacterium sp005502875, 95.0, 81.3, 0.46; GCF_0043…	69.18	11	0.970478	Genome not assigned to closest species as it falls outside its pre-defined ANI radius	949	250	138	15	5	12	57	42	23	2
metabat_ad.1268	90.37	19.91	Gradient Boost (General Model)	11	0.907	8483	267.421	4166485	0.65	4723	572	27275	None	Bacteria	Pseudomonadota	Alphaproteobacteria	Rhodobacterales	Rhodobacteraceae	Tabrizicola		N/A	N/A	N/A	N/A	N/A	GCA_009773055.1	95	d__Bacteria;p__Pseudomonadota;c__Alphaproteobacteria;o__Rhodobacterales;f__Rhodobacteraceae;g__Tabrizicola;s__Tabrizicola sp009773055	82.58	0.54	d__Bacteria;p__Pseudomonadota;c__Alphaproteobacteria;o__Rhodobacterales;f__Rhodobacteraceae;g__Tabrizicola;s__	taxonomic classification defined by topology and ANI	classification based on placement in class-level tree	GCF_005222785.1, s__Tabrizicola sp005222785, 95.0, 82.81, 0.65; GCF_003574395.1, s__Tabrizicola thermarum, 95.0, 82.62, 0.62; GCA_002280405.1, s__Tabrizicola sp002280405, 95.0, 82.52, 0.64; GCA_018057165.1, s__Tabrizicola sp018057165, 95.0, 82.38, 0.57; GCF_011174775.1, s__Tabrizicola calidifons, 95.0, 82.22, 0.6; GCA_016792905.1, s__Tabrizicola sp016792905, 95.0, 82.2, 0.57; GCA_016793705.1, s__…	48.78	11	0.989173	Genome not assigned to closest species as it falls outside its pre-defined ANI radius;Genome has more than 15.8% of markers with multiple hits	1114	266	137	19	3	14	42	72	16	6
metabat_ad.1273	82.78	2.87	Neural Network (Specific Model)	11	0.908	12675	316.588	3250596	0.34	3111	350	41529	None	Bacteria	Bacteroidota	Bacteroidia	AKYH767	B-17BO			N/A	N/A	N/A	N/A	N/A	N/A	N/A	N/A	N/A	N/A	d__Bacteria;p__Bacteroidota;c__Bacteroidia;o__AKYH767;f__B-17BO;g__;s__	taxonomic novelty determined using RED	classification based on placement in class-level tree	N/A	72.71	11	0.77546	N/A	705	172	99	17	1	1	41	33	10	8
metabat_ad.1274	94.06	5.89	Gradient Boost (General Model)	11	0.837	124487	308.827	5745123	0.59	5201	117	415731	None	Bacteria	Deinococcota	Deinococci	Deinococcales	JAAFIG01			N/A	N/A	N/A	N/A	N/A	N/A	N/A	N/A	N/A	N/A	d__Bacteria;p__Deinococcota;c__Deinococci;o__Deinococcales;f__JAAFIG01;g__;s__	taxonomic novelty determined using RED	classification based on placement in class-level tree	N/A	91.14	11	0.787967	N/A	1096	248	143	20	1	5	44	60	17	2
metabat_ad.1277	67.88	1.18	Gradient Boost (General Model)	11	0.908	6451	307.432	3050914	0.42	3008	523	33043	None	Bacteria	Spirochaetota	UBA12135	COTS27	JAFLEE01			N/A	N/A	N/A	N/A	N/A	N/A	N/A	N/A	N/A	N/A	d__Bacteria;p__Spirochaetota;c__UBA12135;o__COTS27;f__JAFLEE01;g__;s__	taxonomic novelty determined using RED	classification based on placement in class-level tree	N/A	64.01	11	0.746207	N/A	755	232	150	14	6	12	41	30	16	4
metabat_ad.1293	95.49	0.47	Gradient Boost (General Model)	11	0.878	9805	302.042	1649631	0.33	1601	219	32684	None	Bacteria	Pseudomonadota	Alphaproteobacteria	Rickettsiales	UBA1997	CAJQHT01		N/A	N/A	N/A	N/A	N/A	GCA_905478245.1	95	d__Bacteria;p__Pseudomonadota;c__Alphaproteobacteria;o__Rickettsiales;f__UBA1997;g__CAJQHT01;s__CAJQHT01 sp905478245	77.3	0.23	d__Bacteria;p__Pseudomonadota;c__Alphaproteobacteria;o__Rickettsiales;f__UBA1997;g__CAJQHT01;s__	taxonomic classification defined by topology and ANI	classification based on placement in class-level tree	N/A	90.78	11	0.883071	N/A	617	208	148	16	0	1	28	25	9	3
metabat_ad.1296	83.35	0.93	Gradient Boost (General Model)	11	0.905	7483	321.225	3375795	0.37	3175	534	30666	None	Bacteria	Bacteroidota	Bacteroidia	Chitinophagales	BACL12	UBA7236	UBA7236 sp016718035	GCA_016718035.1	95	d__Bacteria;p__Bacteroidota;c__Bacteroidia;o__Chitinophagales;f__BACL12;g__UBA7236;s__UBA7236 sp016718035	99.23	0.99	GCA_016718035.1	95	d__Bacteria;p__Bacteroidota;c__Bacteroidia;o__Chitinophagales;f__BACL12;g__UBA7236;s__UBA7236 sp016718035	99.23	0.99	d__Bacteria;p__Bacteroidota;c__Bacteroidia;o__Chitinophagales;f__BACL12;g__UBA7236;s__	taxonomic classification defined by topology and ANI	topological placement and ANI have congruent species assignments	GCA_016706255.1, s__UBA7236 sp016706255, 95.0, 81.36, 0.65; GCA_016706865.1, s__UBA7236 sp002473275, 95.0, 76.98, 0.25; GCA_019694895.1, s__UBA7236 sp019694895, 95.0, 76.59, 0.14	76.68	11	N/A	N/A	767	171	98	23	0	1	41	24	9	8
metabat_ad.1301	82.26	0.52	Neural Network (Specific Model)	11	0.916	21071	300.159	3371718	0.55	3437	211	70165	None	Bacteria	Pseudomonadota	Gammaproteobacteria	Burkholderiales	Burkholderiaceae_B	JAAFIP01		N/A	N/A	N/A	N/A	N/A	GCA_012036375.1	95	d__Bacteria;p__Pseudomonadota;c__Gammaproteobacteria;o__Burkholderiales;f__Burkholderiaceae_B;g__JAAFIP01;s__JAAFIP01 sp012036375	80.1	0.54	d__Bacteria;p__Pseudomonadota;c__Gammaproteobacteria;o__Burkholderiales;f__Burkholderiaceae_B;g__JAAFIP01;s__	taxonomic classification defined by topology and ANI	classification based on placement in class-level tree	GCA_013297925.1, s__JAAFIP01 sp013297925, 95.0, 79.91, 0.51; GCF_018413605.1, s__JAAFIP01 sp018413605, 95.0, 79.91, 0.53; GCA_013297865.1, s__JAAFIP01 sp013297865, 95.0, 76.93, 0.26	66.49	11	0.983643	Genome not assigned to closest species as it falls outside its pre-defined ANI radius	880	199	118	13	1	1	40	50	12	1
metabat_ad.1305	66.09	10.81	Gradient Boost (General Model)	11	0.927	6423	328.594	3753383	0.62	3536	632	30992	None	Bacteria	Planctomycetota	UBA11346	UBA11346	UBA11346	CAIUVD01		N/A	N/A	N/A	N/A	N/A	GCA_903902515.1	95	d__Bacteria;p__Planctomycetota;c__UBA11346;o__UBA11346;f__UBA11346;g__CAIUVD01;s__CAIUVD01 sp903902515	76.73	0.11	d__Bacteria;p__Planctomycetota;c__UBA11346;o__UBA11346;f__UBA11346;g__CAIUVD01;s__	taxonomic classification defined by topology and ANI	classification based on placement in class-level tree	N/A	56.15	11	0.898355	Genome has more than 11.7% of markers with multiple hits	779	215	145	14	2	10	26	23	19	4
metabat_ad.1308	95.83	0.6	Neural Network (Specific Model)	11	0.87	40053	349.205	4213095	0.61	3502	164	136837	None	Bacteria	Verrucomicrobiota	Verrucomicrobiae	Opitutales	Opitutaceae			N/A	N/A	N/A	N/A	N/A	N/A	N/A	N/A	N/A	N/A	d__Bacteria;p__Verrucomicrobiota;c__Verrucomicrobiae;o__Opitutales;f__Opitutaceae;g__;s__	taxonomic classification fully defined by topology	classification based on placement in class-level tree	N/A	87.79	11	0.876548	N/A	862	213	123	18	2	13	33	40	17	4
metabat_ad.1313	84.01	0.14	Neural Network (Specific Model)	11	0.923	10242	293.263	2738642	0.6	2877	337	42353	None	Bacteria	Pseudomonadota	Alphaproteobacteria	Caulobacterales	Hyphomonadaceae	Hyphomonas		N/A	N/A	N/A	N/A	N/A	N/A	N/A	N/A	N/A	N/A	d__Bacteria;p__Pseudomonadota;c__Alphaproteobacteria;o__Caulobacterales;f__Hyphomonadaceae;g__Hyphomonas;s__	ANI	classification based on placement in class-level tree	GCA_001464545.1, s__Hyphomonas sp001464545, 95.0, 76.97, 0.22; GCA_945888325.1, s__Hyphomonas sp945888325, 95.0, 76.93, 0.23; GCA_013791775.1, s__Hyphomonas sp013791775, 95.0, 76.86, 0.24; GCA_016125515.1, s__Hyphomonas sp016125515, 95.0, 76.85, 0.22; GCA_016712445.1, s__Hyphomonas sp016712445, 95.0, 76.77, 0.23; GCF_000013025.1, s__Hyphomonas neptunia, 95.0, 76.73, 0.19; GCA_016124495.1, s__Hyph…	87.39	11	0.943641	N/A	390	80	64	4	0	0	11	5	4	0
metabat_ad.1315	87.24	5.49	Gradient Boost (General Model)	11	0.936	5990	307.363	4289760	0.68	4365	784	31449	None	Bacteria	Acidobacteriota	Vicinamibacteria	Vicinamibacterales	UBA2999	VFZN01		N/A	N/A	N/A	N/A	N/A	GCA_020851835.1	95	d__Bacteria;p__Acidobacteriota;c__Vicinamibacteria;o__Vicinamibacterales;f__UBA2999;g__VFZN01;s__VFZN01 sp020851835	79.14	0.35	d__Bacteria;p__Acidobacteriota;c__Vicinamibacteria;o__Vicinamibacterales;f__UBA2999;g__VFZN01;s__	taxonomic classification defined by topology and ANI	classification based on placement in class-level tree	GCA_020851565.1, s__VFZN01 sp020851565, 95.0, 79.87, 0.56; GCA_020851325.1, s__VFZN01 sp020851325, 95.0, 79.73, 0.4; GCA_016871195.1, s__VFZN01 sp016871195, 95.0, 78.0, 0.27	69.26	11	0.93982	Genome not assigned to closest species as it falls outside its pre-defined ANI radius	1052	226	140	14	1	3	56	31	17	5
metabat_ad.1321	80.34	0.39	Gradient Boost (General Model)	11	0.933	12284	294.327	2706808	0.55	2868	272	56620	None	Bacteria	Pseudomonadota	Alphaproteobacteria	Rhizobiales	Aestuariivirgaceae	Aestuariivirga		N/A	N/A	N/A	N/A	N/A	N/A	N/A	N/A	N/A	N/A	d__Bacteria;p__Pseudomonadota;c__Alphaproteobacteria;o__Rhizobiales;f__Aestuariivirgaceae;g__Aestuariivirga;s__	ANI	classification based on placement in class-level tree	GCA_020161855.1, s__Aestuariivirga sp020161855, 95.0, 76.7, 0.14; GCA_016792825.1, s__Aestuariivirga sp016792825, 95.0, 76.64, 0.09; GCF_015714715.1, s__Aestuariivirga litoralis_A, 95.0, 76.6, 0.11; GCA_016792865.1, s__Aestuariivirga sp016792865, 95.0, 76.6, 0.14; GCA_016710435.1, s__Aestuariivirga sp016710435, 95.0, 76.56, 0.14; GCA_945889445.1, s__Aestuariivirga sp945889445, 95.0, 76.56, 0.09; …	73.45	11	0.944363	N/A	964	239	131	20	2	3	36	65	23	5
metabat_ad.1322	79.44	2.4	Neural Network (Specific Model)	11	0.878	16502	295.994	3052458	0.56	3024	244	67055	None	Bacteria	Pseudomonadota	Gammaproteobacteria	Burkholderiales	Burkholderiaceae_B	JAAFIP01		N/A	N/A	N/A	N/A	N/A	GCA_013297865.1	95	d__Bacteria;p__Pseudomonadota;c__Gammaproteobacteria;o__Burkholderiales;f__Burkholderiaceae_B;g__JAAFIP01;s__JAAFIP01 sp013297865	80.58	0.55	d__Bacteria;p__Pseudomonadota;c__Gammaproteobacteria;o__Burkholderiales;f__Burkholderiaceae_B;g__JAAFIP01;s__	taxonomic classification defined by topology and ANI	classification based on placement in class-level tree	GCF_018413605.1, s__JAAFIP01 sp018413605, 95.0, 77.51, 0.23; GCA_013297925.1, s__JAAFIP01 sp013297925, 95.0, 77.16, 0.23; GCA_012036375.1, s__JAAFIP01 sp012036375, 95.0, 77.11, 0.17	68.76	11	0.982272	Genome not assigned to closest species as it falls outside its pre-defined ANI radius	744	189	101	13	3	1	32	56	13	2
metabat_ad.1339	100	1.93	Gradient Boost (General Model)	11	0.897	28429	316.897	3017813	0.63	2851	171	88962	None	Bacteria	Pseudomonadota	Gammaproteobacteria	Nevskiales	Salinisphaeraceae	Salinisphaera	Salinisphaera japonica	GCF_003788585.1	95	d__Bacteria;p__Pseudomonadota;c__Gammaproteobacteria;o__Nevskiales;f__Salinisphaeraceae;g__Salinisphaera;s__Salinisphaera japonica	96.58	0.91	GCF_003788585.1	95	d__Bacteria;p__Pseudomonadota;c__Gammaproteobacteria;o__Nevskiales;f__Salinisphaeraceae;g__Salinisphaera;s__Salinisphaera japonica	96.58	0.91	d__Bacteria;p__Pseudomonadota;c__Gammaproteobacteria;o__Nevskiales;f__Salinisphaeraceae;g__Salinisphaera;s__	taxonomic classification defined by topology and ANI	topological placement and ANI have congruent species assignments	GCA_002715985.1, s__Salinisphaera sp002715985, 95.0, 89.67, 0.75; GCA_002320455.1, s__Salinisphaera sp002320455, 95.0, 82.82, 0.72; GCF_003602005.1, s__Salinisphaera sp003602005, 95.0, 79.42, 0.5; GCF_017744135.1, s__Salinisphaera sp017744135, 95.0, 79.11, 0.38; GCF_000732535.1, s__Salinisphaera hydrothermalis, 95.0, 78.94, 0.47; GCF_000215955.2, s__Salinisphaera shabanensis, 95.0, 78.88, 0.32; G…	94.7	11	N/A	N/A	920	186	118	9	0	0	36	31	11	1
metabat_ad.134	65.98	5.91	Neural Network (Specific Model)	11	0.788	4749	264.992	4865507	0.39	4831	1063	31660	None	Bacteria	Cyanobacteriota	Cyanobacteriia	Cyanobacteriales	Nostocaceae	Calothrix		N/A	N/A	N/A	N/A	N/A	GCF_002289455.1	95	d__Bacteria;p__Cyanobacteriota;c__Cyanobacteriia;o__Cyanobacteriales;f__Nostocaceae;g__Calothrix;s__Calothrix elsteri	87.56	0.74	d__Bacteria;p__Cyanobacteriota;c__Cyanobacteriia;o__Cyanobacteriales;f__Nostocaceae;g__Calothrix;s__	taxonomic classification defined by topology and ANI	classification based on placement in class-level tree	GCA_012034595.1, s__Calothrix sp012034595, 95.0, 88.57, 0.81; GCA_004296455.1, s__Calothrix sp004296455, 95.0, 81.5, 0.67; GCF_000317435.1, s__Calothrix sp000317435, 95.0, 78.19, 0.27; GCA_015272395.1, s__Calothrix sp015272395, 95.0, 77.49, 0.24; GCF_003991905.1, s__Calothrix desertica, 95.0, 77.27, 0.27; GCF_000331305.1, s__Calothrix sp000331305, 95.0, 77.19, 0.26; GCF_001904745.1, s__Calothrix …	54.38	11	0.9875	Genome not assigned to closest species as it falls outside its pre-defined ANI radius	925	212	117	21	1	3	50	42	18	8
metabat_ad.1342	93.2	0.28	Neural Network (Specific Model)	11	0.924	55834	347.725	2671814	0.37	2369	70	175317	None	Bacteria	Bacteroidota	Bacteroidia	Flavobacteriales	Flavobacteriaceae	Flavobacterium		N/A	N/A	N/A	N/A	N/A	N/A	N/A	N/A	N/A	N/A	d__Bacteria;p__Bacteroidota;c__Bacteroidia;o__Flavobacteriales;f__Flavobacteriaceae;g__Flavobacterium;s__	taxonomic classification defined by topology and ANI	classification based on placement in class-level tree	GCF_011742145.1, s__Flavobacterium sp011742145, 95.0, 85.89, 0.84; GCF_013072765.1, s__Flavobacterium sp013072765, 95.0, 85.09, 0.81; GCF_014486695.1, s__Flavobacterium buctense, 95.0, 84.73, 0.75; GCF_003634615.1, s__Flavobacterium sp002482945, 95.0, 83.45, 0.76; GCA_002786385.1, s__Flavobacterium sp002786385, 95.0, 80.69, 0.63; GCA_024710485.1, s__Flavobacterium sp024710485, 95.0, 80.47, 0.61; …	76.54	11	0.99181	Genome not assigned to closest species as it falls outside its pre-defined ANI radius	773	176	108	14	1	2	43	26	10	6
metabat_ad.1343	74.15	0.11	Neural Network (Specific Model)	11	0.915	9305	286.701	2024793	0.51	2159	255	33939	None	Bacteria	Pseudomonadota	Alphaproteobacteria	Sphingomonadales	Sphingomonadaceae	Sphingorhabdus_B		N/A	N/A	N/A	N/A	N/A	N/A	N/A	N/A	N/A	N/A	d__Bacteria;p__Pseudomonadota;c__Alphaproteobacteria;o__Sphingomonadales;f__Sphingomonadaceae;g__Sphingorhabdus_B;s__	ANI	classification based on placement in class-level tree	GCA_002255985.1, s__Sphingorhabdus_B sp002255985, 95.0, 77.18, 0.15; GCA_002299895.1, s__Sphingorhabdus_B sp002299895, 95.0, 77.16, 0.15; GCA_945882965.1, s__Sphingorhabdus_B sp945882965, 95.0, 77.15, 0.16; GCA_002282385.1, s__Sphingorhabdus_B sp002282385, 95.0, 77.12, 0.19; GCA_001464315.1, s__Sphingorhabdus_B sp001464315, 95.0, 77.05, 0.14; GCA_002479765.1, s__Sphingorhabdus_B sp002479765, 95.0…	65.54	11	0.943389	N/A	754	159	105	8	3	3	38	18	11	2
metabat_ad.1344	71.5	3.9	Gradient Boost (General Model)	11	0.921	7754	288.463	2656644	0.61	2833	402	30041	None	Bacteria	Pseudomonadota	Gammaproteobacteria	Burkholderiales	Burkholderiaceae_B	Aquabacterium		N/A	N/A	N/A	N/A	N/A	GCA_021768455.1	95	d__Bacteria;p__Pseudomonadota;c__Gammaproteobacteria;o__Burkholderiales;f__Burkholderiaceae_B;g__Aquabacterium;s__Aquabacterium sp021768455	80.38	0.51	d__Bacteria;p__Pseudomonadota;c__Gammaproteobacteria;o__Burkholderiales;f__Burkholderiaceae_B;g__Aquabacterium;s__	taxonomic classification defined by topology and ANI	classification based on placement in class-level tree	GCA_016195855.1, s__Aquabacterium sp016195855, 95.0, 80.4, 0.56; GCF_000768065.1, s__Aquabacterium sp000768065, 95.0, 80.09, 0.58; GCA_017989885.1, s__Aquabacterium sp017989885, 95.0, 79.99, 0.37; GCA_023266355.1, s__Aquabacterium sp903894125, 95.6, 79.97, 0.52; GCA_016185075.1, s__Aquabacterium sp016185075, 95.0, 79.94, 0.41; GCA_016234775.1, s__Aquabacterium sp016234775, 95.0, 79.92, 0.48; GCF_…	64.23	11	0.981616	Genome not assigned to closest species as it falls outside its pre-defined ANI radius	867	236	127	15	7	14	53	40	27	3
metabat_ad.1358	88.67	0.55	Neural Network (Specific Model)	11	0.878	19176	352.737	3337257	0.41	2771	248	66458	None	Bacteria	Bacteroidota	Bacteroidia	Bacteroidales	Paludibacteraceae	Paludibacter	Paludibacter sp017860345	GCA_017860345.1	95	d__Bacteria;p__Bacteroidota;c__Bacteroidia;o__Bacteroidales;f__Paludibacteraceae;g__Paludibacter;s__Paludibacter sp017860345	98.85	0.84	GCA_017860345.1	95	d__Bacteria;p__Bacteroidota;c__Bacteroidia;o__Bacteroidales;f__Paludibacteraceae;g__Paludibacter;s__Paludibacter sp017860345	98.85	0.84	d__Bacteria;p__Bacteroidota;c__Bacteroidia;o__Bacteroidales;f__Paludibacteraceae;g__Paludibacter;s__	taxonomic classification defined by topology and ANI	topological placement and ANI have congruent species assignments	GCA_009929375.1, s__Paludibacter sp009929375, 95.0, 77.55, 0.18; GCA_018054805.1, s__Paludibacter sp018054805, 95.0, 77.53, 0.24; GCA_020726365.1, s__Paludibacter sp020726365, 95.0, 77.43, 0.18; GCA_021371875.1, s__Paludibacter sp021371875, 95.0, 77.38, 0.18; GCA_016937795.1, s__Paludibacter sp016937795, 95.0, 77.37, 0.16; GCA_002427615.1, s__Paludibacter sp002427615, 95.0, 77.19, 0.18; GCA_00325…	90.29	11	N/A	N/A	953	234	159	22	1	1	43	30	13	5
metabat_ad.1364	92.64	0.79	Gradient Boost (General Model)	11	0.928	10635	298.213	2768307	0.65	2876	325	35187	None	Bacteria	Pseudomonadota	Gammaproteobacteria	Burkholderiales	Burkholderiaceae_B	Ramlibacter		N/A	N/A	N/A	N/A	N/A	N/A	N/A	N/A	N/A	N/A	d__Bacteria;p__Pseudomonadota;c__Gammaproteobacteria;o__Burkholderiales;f__Burkholderiaceae_B;g__Ramlibacter;s__	taxonomic classification defined by topology and ANI	classification based on placement in class-level tree	GCA_016191525.1, s__Ramlibacter sp016191525, 95.0, 81.32, 0.68; GCF_000215705.1, s__Ramlibacter tataouinensis, 95.0, 81.0, 0.63; GCF_001424545.1, s__Ramlibacter sp001424545, 95.0, 80.66, 0.61; GCA_013697775.1, s__Ramlibacter sp013697775, 95.0, 80.45, 0.57; GCF_004681975.1, s__Ramlibacter humi, 95.0, 80.38, 0.6; GCA_023387335.1, s__Ramlibacter sp023387335, 95.0, 80.31, 0.59; GCF_009758015.1, s__Ra…	62.05	11	0.955585	Genome not assigned to closest species as it falls outside its pre-defined ANI radius	796	187	117	13	0	2	37	42	9	0
metabat_ad.1366	81.16	0.43	Neural Network (Specific Model)	11	0.898	12631	312.227	3327682	0.41	3196	325	38628	None	Bacteria	Bacteroidota	Bacteroidia	Flavobacteriales	Flavobacteriaceae	Flavobacterium		N/A	N/A	N/A	N/A	N/A	GCA_001708385.1	95	d__Bacteria;p__Bacteroidota;c__Bacteroidia;o__Flavobacteriales;f__Flavobacteriaceae;g__Flavobacterium;s__Flavobacterium psychrophilum_A	80.54	0.58	d__Bacteria;p__Bacteroidota;c__Bacteroidia;o__Flavobacteriales;f__Flavobacteriaceae;g__Flavobacterium;s__	taxonomic classification defined by topology and ANI	classification based on placement in class-level tree	GCA_003243255.1, s__Flavobacterium psychrophilum_B, 95.0, 80.41, 0.55; GCF_003350375.1, s__Flavobacterium sp003350375, 95.0, 80.02, 0.53; GCF_024054175.1, s__Flavobacterium sp024054175, 95.0, 79.68, 0.51; GCF_004028155.1, s__Flavobacterium cerinum, 95.0, 78.72, 0.44; GCF_007097145.1, s__Flavobacterium zepuense, 95.0, 78.08, 0.34; GCF_004151245.1, s__Flavobacterium beibuense_A, 95.0, 78.02, 0.26; …	62.98	11	0.990937	Genome not assigned to closest species as it falls outside its pre-defined ANI radius	792	169	108	19	0	1	49	19	8	2
metabat_ad.1376	80.21	3.4	Gradient Boost (General Model)	11	0.904	7146	299.701	2996153	0.7	3018	490	52174	None	Bacteria	Actinomycetota	Actinomycetia	Actinomycetales	Kineosporiaceae			N/A	N/A	N/A	N/A	N/A	N/A	N/A	N/A	N/A	N/A	d__Bacteria;p__Actinomycetota;c__Actinomycetia;o__Actinomycetales;f__Kineosporiaceae;g__;s__	taxonomic novelty determined using RED	classification based on placement in class-level tree	N/A	73.23	11	0.850674	N/A	819	184	104	11	5	10	36	33	14	7
metabat_ad.1382	95.31	1.17	Neural Network (Specific Model)	11	0.878	83795	323.712	5061066	0.51	4581	90	263393	None	Bacteria	Pseudomonadota	Gammaproteobacteria	Enterobacterales	Enterobacteriaceae	Rouxiella	Rouxiella silvae	GCF_002093625.1	95	d__Bacteria;p__Pseudomonadota;c__Gammaproteobacteria;o__Enterobacterales;f__Enterobacteriaceae;g__Rouxiella;s__Rouxiella silvae	98.87	0.91	GCF_002093625.1	95	d__Bacteria;p__Pseudomonadota;c__Gammaproteobacteria;o__Enterobacterales;f__Enterobacteriaceae;g__Rouxiella;s__Rouxiella silvae	98.87	0.91	d__Bacteria;p__Pseudomonadota;c__Gammaproteobacteria;o__Enterobacterales;f__Enterobacteriaceae;g__Rouxiella;s__	taxonomic classification defined by topology and ANI	topological placement and ANI have congruent species assignments	GCF_009208105.1, s__Rouxiella sp009208105, 95.0, 94.04, 0.92; GCF_002093665.1, s__Rouxiella badensis, 95.0, 82.73, 0.66; GCF_000257645.1, s__Rouxiella sp000257645, 95.0, 82.18, 0.6; GCF_000951135.1, s__Rouxiella chamberiensis, 95.0, 82.05, 0.58; GCF_012933545.1, s__Rouxiella aceris, 95.0, 80.9, 0.48	68.7	11	N/A	N/A	1546	345	188	27	2	1	53	86	33	7
metabat_ad.1385	75.45	0.37	Neural Network (Specific Model)	11	0.947	9749	294.905	1619807	0.55	1737	192	33000	None	Bacteria	Pseudomonadota	Gammaproteobacteria	Xanthomonadales	Xanthomonadaceae	Arenimonas		N/A	N/A	N/A	N/A	N/A	GCA_024642445.1	95	d__Bacteria;p__Pseudomonadota;c__Gammaproteobacteria;o__Xanthomonadales;f__Xanthomonadaceae;g__Arenimonas;s__Arenimonas sp024642445	78.31	0.31	d__Bacteria;p__Pseudomonadota;c__Gammaproteobacteria;o__Xanthomonadales;f__Xanthomonadaceae;g__Arenimonas;s__	taxonomic classification defined by topology and ANI	classification based on placement in class-level tree	GCA_021299355.1, s__Arenimonas sp021299355, 95.0, 78.91, 0.41; GCA_903942465.1, s__Arenimonas sp903942465, 95.0, 78.66, 0.49; GCF_014638745.1, s__Arenimonas maotaiensis, 95.0, 78.24, 0.43; GCA_017987065.1, s__Arenimonas sp017987065, 95.0, 77.66, 0.15; GCF_000743535.1, s__Arenimonas donghaensis, 95.0, 76.9, 0.12; GCF_000420545.1, s__Arenimonas oryziterrae, 95.0, 76.86, 0.17; GCA_001801685.1, s__Ar…	75.61	11	0.971164	N/A	681	160	100	14	2	2	32	21	13	0
metabat_ad.139	66.81	10.4	Neural Network (Specific Model)	11	0.928	9457	279.772	2383940	0.58	2644	288	30342	None	Bacteria	Pseudomonadota	Alphaproteobacteria	Sphingomonadales	Sphingomonadaceae	Sphingorhabdus_B		N/A	N/A	N/A	N/A	N/A	GCA_001464315.1	95	d__Bacteria;p__Pseudomonadota;c__Alphaproteobacteria;o__Sphingomonadales;f__Sphingomonadaceae;g__Sphingorhabdus_B;s__Sphingorhabdus_B sp001464315	79.8	0.53	d__Bacteria;p__Pseudomonadota;c__Alphaproteobacteria;o__Sphingomonadales;f__Sphingomonadaceae;g__Sphingorhabdus_B;s__	taxonomic classification defined by topology and ANI	classification based on placement in class-level tree	GCA_016742125.1, s__Sphingorhabdus_B sp016742125, 95.0, 79.04, 0.49; GCA_013823985.1, s__Sphingorhabdus_B sp013823985, 95.0, 78.79, 0.45; GCF_009768975.1, s__Sphingorhabdus_B lacus, 95.0, 78.76, 0.43; GCF_007280415.1, s__Sphingorhabdus_B contaminans, 95.0, 78.4, 0.43; GCF_009769755.1, s__Sphingorhabdus_B profundilacus, 95.0, 78.38, 0.39; GCA_021300355.1, s__Sphingorhabdus_B sp021300355, 95.0, 78.…	49.57	11	0.985115	Genome not assigned to closest species as it falls outside its pre-defined ANI radius	862	194	116	15	4	16	57	17	16	3
metabat_ad.1395	98.63	8.19	Gradient Boost (General Model)	11	0.914	47481	330.43	3376323	0.6	3117	161	144365	None	Bacteria	Pseudomonadota	Gammaproteobacteria	Burkholderiales	Burkholderiaceae_B	JAAFHN01		N/A	N/A	N/A	N/A	N/A	GCA_013298415.1	95	d__Bacteria;p__Pseudomonadota;c__Gammaproteobacteria;o__Burkholderiales;f__Burkholderiaceae_B;g__JAAFHN01;s__JAAFHN01 sp013298415	77.39	0.28	d__Bacteria;p__Pseudomonadota;c__Gammaproteobacteria;o__Burkholderiales;f__Burkholderiaceae_B;g__JAAFHN01;s__	taxonomic classification defined by topology and ANI	classification based on placement in class-level tree	N/A	94.38	11	0.963694	N/A	429	87	69	4	0	1	11	7	3	0
metabat_ad.1405	98.16	0.39	Gradient Boost (General Model)	11	0.917	25033	349.583	4177512	0.55	3660	247	119684	None	Bacteria	Pseudomonadota	Gammaproteobacteria	Xanthomonadales	SZUA-5			N/A	N/A	N/A	N/A	N/A	N/A	N/A	N/A	N/A	N/A	d__Bacteria;p__Pseudomonadota;c__Gammaproteobacteria;o__Xanthomonadales;f__SZUA-5;g__;s__	taxonomic classification fully defined by topology	classification based on placement in class-level tree	N/A	93.82	11	0.798404	N/A	947	230	139	16	2	4	57	29	23	5
metabat_ad.1410	78.39	0.73	Gradient Boost (General Model)	11	0.918	21285	319.454	2809653	0.64	2697	179	72832	None	Bacteria	Pseudomonadota	Gammaproteobacteria	Burkholderiales	Burkholderiaceae_B			N/A	N/A	N/A	N/A	N/A	N/A	N/A	N/A	N/A	N/A	d__Bacteria;p__Pseudomonadota;c__Gammaproteobacteria;o__Burkholderiales;f__Burkholderiaceae_B;g__;s__	taxonomic classification fully defined by topology	classification based on placement in class-level tree	N/A	64.27	11	0.928482	N/A	824	191	104	13	1	3	39	42	18	1
metabat_ad.1417	79.89	10.15	Gradient Boost (General Model)	11	0.844	8563	275.795	3555124	0.47	3630	477	44335	None	Bacteria	Cyanobacteriota	Cyanobacteriia	Cyanobacteriales	Chamaesiphonaceae	Chamaesiphon		N/A	N/A	N/A	N/A	N/A	N/A	N/A	N/A	N/A	N/A	d__Bacteria;p__Cyanobacteriota;c__Cyanobacteriia;o__Cyanobacteriales;f__Chamaesiphonaceae;g__Chamaesiphon;s__	taxonomic novelty determined using RED	classification based on placement in class-level tree	N/A	70.55	11	0.962265	N/A	847	197	110	15	1	3	42	45	17	5
metabat_ad.1424	85.72	10.88	Neural Network (Specific Model)	11	0.89	9898	297.889	2590725	0.33	2585	315	31455	None	Bacteria	Bacteroidota	Bacteroidia	Flavobacteriales	Flavobacteriaceae	Flavobacterium		N/A	N/A	N/A	N/A	N/A	GCA_020720185.1	95	d__Bacteria;p__Bacteroidota;c__Bacteroidia;o__Flavobacteriales;f__Flavobacteriaceae;g__Flavobacterium;s__Flavobacterium psychrophilum_O	78.15	0.38	d__Bacteria;p__Bacteroidota;c__Bacteroidia;o__Flavobacteriales;f__Flavobacteriaceae;g__Flavobacterium;s__	taxonomic classification defined by topology and ANI	classification based on placement in class-level tree	GCA_012837155.1, s__Flavobacterium sp012837155, 95.0, 77.04, 0.11; GCF_003097635.1, s__Flavobacterium psychrotolerans, 95.0, 76.86, 0.11; GCA_945861915.1, s__Flavobacterium psychrophilum_E, 95.0, 76.84, 0.12; GCF_007109225.1, s__Flavobacterium sp007109225, 95.0, 76.82, 0.09; GCA_016718345.1, s__Flavobacterium sp016718345, 95.0, 76.74, 0.11; GCA_016714905.1, s__Flavobacterium sp016714905, 95.0, 76…	67.49	11	0.980925	N/A	684	193	136	17	1	3	37	18	9	4
metabat_ad.1433	84.81	0.37	Gradient Boost (General Model)	11	0.912	9509	315.578	2925656	0.42	2823	386	46437	None	Bacteria	Bacteroidota	Bacteroidia	Chitinophagales	Chitinophagaceae	Ferruginibacter		N/A	N/A	N/A	N/A	N/A	N/A	N/A	N/A	N/A	N/A	d__Bacteria;p__Bacteroidota;c__Bacteroidia;o__Chitinophagales;f__Chitinophagaceae;g__Ferruginibacter;s__	ANI	classification based on placement in class-level tree	GCA_014379905.1, s__Ferruginibacter sp014379905, 95.0, 76.67, 0.11; GCF_024343615.1, s__Ferruginibacter sp024343615, 95.0, 76.67, 0.09; GCA_024642285.1, s__Ferruginibacter sp024642285, 95.0, 76.58, 0.06; GCA_019638525.1, s__Ferruginibacter sp018268155, 95.0, 76.52, 0.07; GCA_014377385.1, s__Ferruginibacter sp014377385, 95.0, 76.5, 0.05; GCA_017983695.1, s__Ferruginibacter sp017983695, 95.0, 76.44…	77.18	11	0.948876	N/A	797	184	115	15	2	1	42	24	11	3
metabat_ad.1434	76.09	3.86	Neural Network (Specific Model)	11	0.894	8777	303.077	3942172	0.37	3881	514	50000	None	Bacteria	Bacteroidota	Bacteroidia	Cytophagales	Spirosomaceae	Leadbetterella		N/A	N/A	N/A	N/A	N/A	N/A	N/A	N/A	N/A	N/A	d__Bacteria;p__Bacteroidota;c__Bacteroidia;o__Cytophagales;f__Spirosomaceae;g__Leadbetterella;s__	taxonomic classification defined by topology and ANI	classification based on placement in class-level tree	GCF_024343735.1, s__Leadbetterella sp024343735, 95.0, 85.12, 0.65; GCF_024343775.1, s__Leadbetterella soyangensis, 95.0, 84.48, 0.72; GCA_945885545.1, s__Leadbetterella fluviale_A, 95.0, 82.45, 0.55; GCF_024343675.1, s__Leadbetterella sp002256295, 95.0, 82.38, 0.61; GCA_021740125.1, s__Leadbetterella sp021740125, 95.0, 81.87, 0.44; GCF_024343575.1, s__Leadbetterella sp024343575, 95.0, 78.78, 0.32…	77.38	11	0.989706	Genome not assigned to closest species as it falls outside its pre-defined ANI radius	920	196	119	16	1	3	47	30	13	4
metabat_ad.1439	77.86	8.53	Gradient Boost (General Model)	11	0.901	5668	279.969	2334941	0.49	2509	447	17181	None	Bacteria	Verrucomicrobiota	Verrucomicrobiae	Verrucomicrobiales	Akkermansiaceae			N/A	N/A	N/A	N/A	N/A	N/A	N/A	N/A	N/A	N/A	d__Bacteria;p__Verrucomicrobiota;c__Verrucomicrobiae;o__Verrucomicrobiales;f__Akkermansiaceae;g__;s__	taxonomic classification fully defined by topology	classification based on placement in class-level tree	N/A	68.42	11	0.793575	N/A	477	111	81	8	0	1	15	15	2	1
metabat_ad.1455	79.08	0.92	Neural Network (Specific Model)	11	0.855	7375	276.565	3710942	0.51	3829	568	26127	None	Bacteria	Cyanobacteriota	Cyanobacteriia	Leptolyngbyales	Leptolyngbyaceae	JAAFJU01		N/A	N/A	N/A	N/A	N/A	GCA_013298165.1	95	d__Bacteria;p__Cyanobacteriota;c__Cyanobacteriia;o__Leptolyngbyales;f__Leptolyngbyaceae;g__JAAFJU01;s__JAAFJU01 sp013298165	78.02	0.32	d__Bacteria;p__Cyanobacteriota;c__Cyanobacteriia;o__Leptolyngbyales;f__Leptolyngbyaceae;g__JAAFJU01;s__	taxonomic classification defined by topology and ANI	classification based on placement in class-level tree	N/A	52.51	11	0.948952	N/A	846	189	113	11	0	3	32	34	21	7
metabat_ad.1456	72.16	11.37	Gradient Boost (General Model)	11	0.923	5136	295.479	3630173	0.63	3784	734	22504	None	Bacteria	Pseudomonadota	Gammaproteobacteria	Burkholderiales	Burkholderiaceae_B	Rubrivivax		N/A	N/A	N/A	N/A	N/A	N/A	N/A	N/A	N/A	N/A	d__Bacteria;p__Pseudomonadota;c__Gammaproteobacteria;o__Burkholderiales;f__Burkholderiaceae_B;g__Rubrivivax;s__	ANI	classification based on placement in class-level tree	GCA_022842305.1, s__Rubrivivax sp022842305, 95.0, 78.28, 0.37; GCA_903914615.1, s__Rubrivivax sp903914615, 95.0, 78.22, 0.3; GCA_001295905.1, s__Rubrivivax sp001295905, 95.0, 78.16, 0.41; GCF_004016505.1, s__Rubrivivax rivuli, 95.0, 78.15, 0.39; GCA_024641925.1, s__Rubrivivax sp024641925, 95.0, 78.15, 0.33; GCA_001295865.1, s__Rubrivivax sp001295865, 95.0, 78.14, 0.4; GCA_013822265.1, s__Rubriviv…	58.33	11	0.971714	N/A	830	204	106	13	6	11	55	36	18	3
metabat_ad.1464	99.96	0.29	Neural Network (Specific Model)	11	0.834	13294	312.036	2899685	0.34	2589	317	62728	None	Bacteria	Bacteroidota	Bacteroidia	Flavobacteriales	Flavobacteriaceae	Cellulophaga		N/A	N/A	N/A	N/A	N/A	N/A	N/A	N/A	N/A	N/A	d__Bacteria;p__Bacteroidota;c__Bacteroidia;o__Flavobacteriales;f__Flavobacteriaceae;g__Cellulophaga;s__	ANI	classification based on placement in class-level tree	GCF_900176415.1, s__Cellulophaga tyrosinoxydans, 95.0, 78.19, 0.37; GCF_019021925.1, s__Cellulophaga sp019021925, 95.0, 77.96, 0.35; GCF_019278565.1, s__Cellulophaga sp019278565, 95.0, 77.7, 0.31; GCF_000186265.1, s__Cellulophaga algicola, 95.0, 77.68, 0.33; GCF_009797025.1, s__Cellulophaga sp009797025, 95.0, 77.66, 0.34; GCF_900102165.1, s__Cellulophaga baltica, 95.0, 77.66, 0.32; GCF_000799565.…	95.85	11	0.974195	N/A	725	175	121	15	0	3	38	15	8	3
metabat_ad.1465	85.9	0.17	Neural Network (Specific Model)	11	0.884	11700	292.702	3710995	0.34	3742	396	48031	None	Bacteria	Bacteroidota	Bacteroidia	Flavobacteriales	Weeksellaceae	Chryseobacterium		N/A	N/A	N/A	N/A	N/A	N/A	N/A	N/A	N/A	N/A	d__Bacteria;p__Bacteroidota;c__Bacteroidia;o__Flavobacteriales;f__Weeksellaceae;g__Chryseobacterium;s__	taxonomic classification defined by topology and ANI	classification based on placement in class-level tree	GCF_003669035.1, s__Chryseobacterium sp003669035, 95.0, 85.05, 0.74; GCF_022699665.1, s__Chryseobacterium aahli, 95.0, 85.02, 0.72; GCF_020911865.1, s__Chryseobacterium sp020911865, 95.0, 84.69, 0.72; GCF_001507335.1, s__Chryseobacterium sp001507335, 95.0, 84.41, 0.68; GCF_001420285.1, s__Chryseobacterium aquaticum, 96.6446, 84.4, 0.7; GCF_012952015.1, s__Chryseobacterium aquaticum_A, 96.4843, 84…	90.37	11	0.993253	Genome not assigned to closest species as it falls outside its pre-defined ANI radius	912	228	154	19	1	4	42	19	11	6
metabat_ad.1473	71.53	9.75	Gradient Boost (General Model)	11	0.861	9162	273.925	3312811	0.45	3476	425	40427	None	Bacteria	Cyanobacteriota	Cyanobacteriia	Cyanobacteriales	Chamaesiphonaceae	Chamaesiphon		N/A	N/A	N/A	N/A	N/A	N/A	N/A	N/A	N/A	N/A	d__Bacteria;p__Cyanobacteriota;c__Cyanobacteriia;o__Cyanobacteriales;f__Chamaesiphonaceae;g__Chamaesiphon;s__	taxonomic novelty determined using RED	classification based on placement in class-level tree	N/A	46.69	11	0.963914	N/A	675	157	98	6	1	2	33	26	13	6
metabat_ad.1499	96.12	0.37	Gradient Boost (General Model)	11	0.875	12641	310.878	4094257	0.45	3844	425	44930	None	Bacteria	Pseudomonadota	Gammaproteobacteria	Burkholderiales	Burkholderiaceae	Undibacterium	Undibacterium sp002482715	GCA_002482715.1	95	d__Bacteria;p__Pseudomonadota;c__Gammaproteobacteria;o__Burkholderiales;f__Burkholderiaceae;g__Undibacterium;s__Undibacterium sp002482715	95.39	0.77	GCA_002482715.1	95	d__Bacteria;p__Pseudomonadota;c__Gammaproteobacteria;o__Burkholderiales;f__Burkholderiaceae;g__Undibacterium;s__Undibacterium sp002482715	95.39	0.77	d__Bacteria;p__Pseudomonadota;c__Gammaproteobacteria;o__Burkholderiales;f__Burkholderiaceae;g__Undibacterium;s__	taxonomic classification defined by topology and ANI	topological placement and ANI have congruent species assignments	GCF_014284275.1, s__Undibacterium amnicola, 95.0, 94.17, 0.89; GCF_014284305.1, s__Undibacterium seohonense, 95.0, 84.52, 0.6; GCF_014284175.1, s__Undibacterium flavidum, 95.0, 82.29, 0.54; GCF_018139645.1, s__Undibacterium baiyunense, 95.0, 81.38, 0.63; GCF_014652415.1, s__Undibacterium macrobrachii, 95.0, 81.22, 0.64; GCF_018139545.1, s__Undibacterium fentianense, 95.0, 80.64, 0.35; GCF_0142841…	72.45	11	N/A	N/A	1055	258	154	16	9	13	56	40	20	2
metabat_ad.1509	75.77	1.91	Gradient Boost (General Model)	11	0.918	6215	330.295	8039699	0.59	7469	1423	51983	None	Bacteria	Myxococcota	Polyangia	Polyangiales	Polyangiaceae	JADJRH01		N/A	N/A	N/A	N/A	N/A	GCA_016712345.1	95	d__Bacteria;p__Myxococcota;c__Polyangia;o__Polyangiales;f__Polyangiaceae;g__JADJRH01;s__JADJRH01 sp016712345	76.9	0.15	d__Bacteria;p__Myxococcota;c__Polyangia;o__Polyangiales;f__Polyangiaceae;g__JADJRH01;s__	taxonomic classification defined by topology and ANI	classification based on placement in class-level tree	N/A	71.3	11	0.930857	N/A	1147	254	146	22	1	5	67	47	21	5
metabat_ad.1519	82.21	3.48	Gradient Boost (General Model)	11	0.921	7723	304.096	1686493	0.57	1707	250	33823	None	Bacteria	Actinomycetota	Actinomycetia	Actinomycetales	Angustibacteraceae	Angustibacter		N/A	N/A	N/A	N/A	N/A	N/A	N/A	N/A	N/A	N/A	d__Bacteria;p__Actinomycetota;c__Actinomycetia;o__Actinomycetales;f__Angustibacteraceae;g__Angustibacter;s__	taxonomic novelty determined using RED	classification based on placement in class-level tree	N/A	79.44	11	0.869812	N/A	657	198	131	13	1	3	33	33	11	3
metabat_ad.1520	93.45	2.65	Neural Network (Specific Model)	11	0.908	68370	326.109	4746855	0.65	4413	122	295581	None	Bacteria	Pseudomonadota	Gammaproteobacteria	Burkholderiales	Burkholderiaceae_B	Rhodoferax_B		N/A	N/A	N/A	N/A	N/A	GCF_001955695.1	95	d__Bacteria;p__Pseudomonadota;c__Gammaproteobacteria;o__Burkholderiales;f__Burkholderiaceae_B;g__Rhodoferax_B;s__Rhodoferax_B koreense	86.81	0.76	d__Bacteria;p__Pseudomonadota;c__Gammaproteobacteria;o__Burkholderiales;f__Burkholderiaceae_B;g__Rhodoferax_B;s__	taxonomic classification defined by topology and ANI	classification based on placement in class-level tree	GCF_900104385.1, s__Rhodoferax_B sp900104385, 95.0, 81.15, 0.54	80.95	11	0.988946	Genome not assigned to closest species as it falls outside its pre-defined ANI radius	1165	291	144	17	9	14	65	76	24	2
metabat_ad.1525	77.94	11.95	Gradient Boost (General Model)	11	0.867	5293	286.053	3753509	0.62	3798	741	17927	None	Bacteria	Pseudomonadota	Gammaproteobacteria	Xanthomonadales	Xanthomonadaceae	SCMT01		N/A	N/A	N/A	N/A	N/A	N/A	N/A	N/A	N/A	N/A	d__Bacteria;p__Pseudomonadota;c__Gammaproteobacteria;o__Xanthomonadales;f__Xanthomonadaceae;g__SCMT01;s__	taxonomic classification defined by topology and ANI	classification based on placement in class-level tree	GCA_008015835.1, s__SCMT01 sp008015835, 95.0, 80.56, 0.58; GCA_017990865.1, s__SCMT01 sp017990865, 95.0, 80.16, 0.44; GCA_020852215.1, s__SCMT01 sp020852215, 95.0, 80.04, 0.47; GCA_013141175.1, s__SCMT01 sp013141175, 95.0, 79.92, 0.51; GCA_011526085.1, s__SCMT01 sp011526085, 95.0, 79.84, 0.51; GCA_017302135.1, s__SCMT01 sp017302135, 95.0, 79.69, 0.49; GCA_020692565.1, s__SCMT01 sp020692565, 95.0,…	58.39	11	0.967657	Genome not assigned to closest species as it falls outside its pre-defined ANI radius	862	191	112	13	1	2	34	29	22	2
metabat_ad.1529	85.51	1.37	Gradient Boost (General Model)	11	0.902	14670	308.152	2456557	0.51	2402	232	65688	None	Bacteria	Verrucomicrobiota	Verrucomicrobiae	Verrucomicrobiales	Akkermansiaceae	Luteolibacter		N/A	N/A	N/A	N/A	N/A	GCA_012032235.1	95	d__Bacteria;p__Verrucomicrobiota;c__Verrucomicrobiae;o__Verrucomicrobiales;f__Akkermansiaceae;g__Luteolibacter;s__Luteolibacter sp012032235	81.67	0.62	d__Bacteria;p__Verrucomicrobiota;c__Verrucomicrobiae;o__Verrucomicrobiales;f__Akkermansiaceae;g__Luteolibacter;s__	taxonomic classification defined by topology and ANI	classification based on placement in class-level tree	GCA_009885905.1, s__Luteolibacter sp009885905, 95.0, 77.71, 0.1; GCA_945879075.1, s__Luteolibacter muciniphila_C, 95.0, 77.69, 0.21; GCA_020047775.1, s__Luteolibacter sp020047775, 95.0, 77.57, 0.13; GCA_945901795.1, s__Luteolibacter muciniphila_B, 95.0, 77.55, 0.24; GCA_903919975.1, s__Luteolibacter sp903919975, 95.0, 77.46, 0.16; GCF_016595465.1, s__Luteolibacter yonseiensis, 95.0, 77.45, 0.18; …	81.35	11	0.988431	Genome not assigned to closest species as it falls outside its pre-defined ANI radius	678	172	112	9	0	4	26	26	10	5
metabat_ad.1532	93.53	13.42	Neural Network (Specific Model)	11	0.913	36830	310.378	3153638	0.55	3099	153	164901	None	Bacteria	Pseudomonadota	Alphaproteobacteria	Sphingomonadales	Sphingomonadaceae	Sphingorhabdus_B		N/A	N/A	N/A	N/A	N/A	N/A	N/A	N/A	N/A	N/A	d__Bacteria;p__Pseudomonadota;c__Alphaproteobacteria;o__Sphingomonadales;f__Sphingomonadaceae;g__Sphingorhabdus_B;s__	ANI	classification based on placement in class-level tree	GCA_021300355.1, s__Sphingorhabdus_B sp021300355, 95.0, 77.61, 0.27; GCF_014196595.1, s__Sphingorhabdus_B rigui, 95.0, 77.54, 0.24; GCA_002479765.1, s__Sphingorhabdus_B sp002479765, 95.0, 77.52, 0.24; GCA_002282385.1, s__Sphingorhabdus_B sp002282385, 95.0, 77.48, 0.25; GCF_009768975.1, s__Sphingorhabdus_B lacus, 95.0, 77.47, 0.21; GCA_016742125.1, s__Sphingorhabdus_B sp016742125, 95.0, 77.41, 0.2…	73.55	11	0.944966	N/A	762	171	115	6	3	10	33	19	13	5
metabat_ad.1533	87.97	10.99	Gradient Boost (General Model)	11	0.923	7136	293.432	4211464	0.64	4423	683	25129	None	Bacteria	Pseudomonadota	Gammaproteobacteria	Burkholderiales	Rhodocyclaceae	Zoogloea	Zoogloea oleivorans	GCF_008107625.1	95	d__Bacteria;p__Pseudomonadota;c__Gammaproteobacteria;o__Burkholderiales;f__Rhodocyclaceae;g__Zoogloea;s__Zoogloea oleivorans	99.06	0.87	GCF_008107625.1	95	d__Bacteria;p__Pseudomonadota;c__Gammaproteobacteria;o__Burkholderiales;f__Rhodocyclaceae;g__Zoogloea;s__Zoogloea oleivorans	99.06	0.87	d__Bacteria;p__Pseudomonadota;c__Gammaproteobacteria;o__Burkholderiales;f__Rhodocyclaceae;g__Zoogloea;s__	taxonomic classification defined by topology and ANI	topological placement and ANI have congruent species assignments	GCA_016720685.1, s__Zoogloea sp016720685, 95.0, 83.21, 0.58; GCF_012927165.1, s__Zoogloea dura, 95.0, 83.11, 0.65; GCA_023150065.1, s__Zoogloea sp023150065, 95.0, 82.94, 0.62; GCF_009469605.1, s__Zoogloea sp009469605, 95.0, 82.89, 0.6; GCA_023150125.1, s__Zoogloea sp023150125, 95.0, 82.79, 0.51; GCF_002028455.1, s__Zoogloea sp002028455, 95.0, 82.65, 0.63; GCF_006539865.1, s__Zoogloea ramigera, 95…	75.15	11	N/A	N/A	447	102	84	2	2	3	25	4	5	0
metabat_ad.1535	85.89	1.75	Gradient Boost (General Model)	11	0.879	56788	290.579	1213441	0.36	1225	41	92748	None	Bacteria	Patescibacteria	JACMRA01	JACMRA01	JACMRA01	JACMQI01		N/A	N/A	N/A	N/A	N/A	N/A	N/A	N/A	N/A	N/A	d__Bacteria;p__Patescibacteria;c__JACMRA01;o__JACMRA01;f__JACMRA01;g__JACMQI01;s__	taxonomic novelty determined using RED	classification based on placement in class-level tree	N/A	59.34	11	0.903077	N/A	291	99	74	6	0	1	7	13	2	2
metabat_ad.1545	66.65	0.64	Neural Network (Specific Model)	11	0.927	7431	276.064	1963050	0.52	2202	291	32734	None	Bacteria	Pseudomonadota	Alphaproteobacteria	Sphingomonadales	Sphingomonadaceae	Sphingorhabdus_B		N/A	N/A	N/A	N/A	N/A	GCA_013297725.1	95	d__Bacteria;p__Pseudomonadota;c__Alphaproteobacteria;o__Sphingomonadales;f__Sphingomonadaceae;g__Sphingorhabdus_B;s__Sphingorhabdus_B sp013297725	77.18	0.25	d__Bacteria;p__Pseudomonadota;c__Alphaproteobacteria;o__Sphingomonadales;f__Sphingomonadaceae;g__Sphingorhabdus_B;s__	taxonomic classification defined by topology and ANI	classification based on placement in class-level tree	GCA_002255985.1, s__Sphingorhabdus_B sp002255985, 95.0, 77.15, 0.12; GCF_014196595.1, s__Sphingorhabdus_B rigui, 95.0, 77.01, 0.13; GCA_016721875.1, s__Sphingorhabdus_B sp016721875, 95.0, 76.96, 0.18; GCA_002282385.1, s__Sphingorhabdus_B sp002282385, 95.0, 76.92, 0.12; GCF_003933235.1, s__Sphingorhabdus_B wooponensis, 95.0, 76.91, 0.12; GCA_945862485.1, s__Sphingorhabdus_B sp945862485, 95.0, 76.8…	49.41	11	0.975741	N/A	753	167	101	12	2	2	40	24	14	3
metabat_ad.1547	64.16	4.9	Neural Network (Specific Model)	11	0.931	9043	284.802	2124719	0.59	2322	281	36584	None	Bacteria	Pseudomonadota	Alphaproteobacteria	Sphingomonadales	Sphingomonadaceae	Sphingorhabdus_B		N/A	N/A	N/A	N/A	N/A	GCA_001464315.1	95	d__Bacteria;p__Pseudomonadota;c__Alphaproteobacteria;o__Sphingomonadales;f__Sphingomonadaceae;g__Sphingorhabdus_B;s__Sphingorhabdus_B sp001464315	78.76	0.46	d__Bacteria;p__Pseudomonadota;c__Alphaproteobacteria;o__Sphingomonadales;f__Sphingomonadaceae;g__Sphingorhabdus_B;s__	taxonomic classification defined by topology and ANI	classification based on placement in class-level tree	GCA_016742125.1, s__Sphingorhabdus_B sp016742125, 95.0, 78.26, 0.43; GCA_013823985.1, s__Sphingorhabdus_B sp013823985, 95.0, 77.94, 0.38; GCF_009769755.1, s__Sphingorhabdus_B profundilacus, 95.0, 77.85, 0.34; GCF_007280415.1, s__Sphingorhabdus_B contaminans, 95.0, 77.84, 0.37; GCF_009768975.1, s__Sphingorhabdus_B lacus, 95.0, 77.77, 0.38; GCA_002479765.1, s__Sphingorhabdus_B sp002479765, 95.0, 77…	52.89	11	0.984609	N/A	669	157	90	7	5	11	44	19	16	4
metabat_ad.155	100	0.09	Gradient Boost (General Model)	11	0.931	12350	313.217	4651231	0.63	4619	459	82934	None	Bacteria	Pseudomonadota	Gammaproteobacteria	Burkholderiales	Burkholderiaceae_B	Rubrivivax		N/A	N/A	N/A	N/A	N/A	GCA_903914615.1	95	d__Bacteria;p__Pseudomonadota;c__Gammaproteobacteria;o__Burkholderiales;f__Burkholderiaceae_B;g__Rubrivivax;s__Rubrivivax sp903914615	78.9	0.38	d__Bacteria;p__Pseudomonadota;c__Gammaproteobacteria;o__Burkholderiales;f__Burkholderiaceae_B;g__Rubrivivax;s__	taxonomic classification defined by topology and ANI	classification based on placement in class-level tree	GCA_001295865.1, s__Rubrivivax sp001295865, 95.0, 79.06, 0.43; GCA_001295905.1, s__Rubrivivax sp001295905, 95.0, 79.05, 0.43; GCF_004016505.1, s__Rubrivivax rivuli, 95.0, 78.97, 0.44; GCA_014859905.1, s__Rubrivivax sp014859905, 95.0, 78.87, 0.23; GCA_022842305.1, s__Rubrivivax sp022842305, 95.0, 78.84, 0.38; GCA_016704535.1, s__Rubrivivax sp016704535, 95.0, 78.77, 0.38; GCA_016709385.1, s__Rubriv…	71.98	11	0.984417	N/A	617	145	87	13	4	5	34	12	16	1
metabat_ad.156	87.85	1.02	Neural Network (Specific Model)	11	0.924	11821	313.781	2324766	0.33	2286	254	52888	None	Bacteria	Bacteroidota	Bacteroidia	Sphingobacteriales	Sphingobacteriaceae	Pelobium		N/A	N/A	N/A	N/A	N/A	N/A	N/A	N/A	N/A	N/A	d__Bacteria;p__Bacteroidota;c__Bacteroidia;o__Sphingobacteriales;f__Sphingobacteriaceae;g__Pelobium;s__	ANI	classification based on placement in class-level tree	GCA_004293485.1, s__Pelobium sp004293485, 95.0, 77.67, 0.22; GCA_013298995.1, s__Pelobium sp013298995, 95.0, 77.64, 0.24; GCA_004294495.1, s__Pelobium sp004294495, 95.0, 77.37, 0.25; GCA_004292865.1, s__Pelobium sp004292865, 95.0, 77.36, 0.21; GCF_000425145.1, s__Pelobium glucosidilyticum, 95.0, 77.11, 0.18; GCA_014763615.1, s__Pelobium sp014763615, 95.0, 77.09, 0.18; GCF_009674685.1, s__Pelobium…	83.54	11	0.912235	N/A	706	158	104	11	0	0	34	20	10	5
metabat_ad.1561	81.08	0.95	Gradient Boost (General Model)	11	0.932	23638	309.889	1924015	0.53	1934	136	57824	None	Bacteria	Pseudomonadota	Alphaproteobacteria	Sphingomonadales	Sphingomonadaceae			N/A	N/A	N/A	N/A	N/A	N/A	N/A	N/A	N/A	N/A	d__Bacteria;p__Pseudomonadota;c__Alphaproteobacteria;o__Sphingomonadales;f__Sphingomonadaceae;g__;s__	taxonomic classification fully defined by topology	classification based on placement in class-level tree	N/A	56.88	11	0.751185	N/A	727	219	149	14	2	17	36	17	20	6
metabat_ad.1563	83.45	0.93	Neural Network (Specific Model)	11	0.83	15656	303.349	4363312	0.45	3987	344	55406	None	Bacteria	Cyanobacteriota	Cyanobacteriia	Cyanobacteriales	Microcoleaceae	Microcoleus	Microcoleus bourrellyi	GCF_002412335.2	95	d__Bacteria;p__Cyanobacteriota;c__Cyanobacteriia;o__Cyanobacteriales;f__Microcoleaceae;g__Microcoleus;s__Microcoleus bourrellyi	96.32	0.82	GCF_002412335.2	95	d__Bacteria;p__Cyanobacteriota;c__Cyanobacteriia;o__Cyanobacteriales;f__Microcoleaceae;g__Microcoleus;s__Microcoleus bourrellyi	96.32	0.82	d__Bacteria;p__Cyanobacteriota;c__Cyanobacteriia;o__Cyanobacteriales;f__Microcoleaceae;g__Microcoleus;s__	taxonomic classification defined by topology and ANI	topological placement and ANI have congruent species assignments	GCA_004294385.1, s__Microcoleus sp004294385, 95.0, 91.66, 0.82; GCF_021648855.1, s__Microcoleus sp021648855, 95.0, 90.54, 0.75; GCA_004292745.1, s__Microcoleus sp004292745, 95.0, 87.53, 0.78; GCA_003542015.1, s__Microcoleus sp003542015, 95.0, 87.51, 0.68; GCA_020883125.1, s__Microcoleus sp020883125, 95.0, 87.19, 0.8; GCA_020882975.1, s__Microcoleus sp020882975, 95.0, 86.83, 0.82; GCA_003483675.1,…	81.33	11	N/A	N/A	822	183	107	16	1	1	33	39	15	4
metabat_ad.1576	73.18	6.84	Gradient Boost (General Model)	11	0.894	10059	340.882	4030479	0.43	3531	515	36615	None	Bacteria	Bacteroidota	Bacteroidia	Bacteroidales	Dysgonomonadaceae	UBA1309		N/A	N/A	N/A	N/A	N/A	GCA_002307185.1	95	d__Bacteria;p__Bacteroidota;c__Bacteroidia;o__Bacteroidales;f__Dysgonomonadaceae;g__UBA1309;s__UBA1309 sp002307185	88.19	0.57	d__Bacteria;p__Bacteroidota;c__Bacteroidia;o__Bacteroidales;f__Dysgonomonadaceae;g__UBA1309;s__	taxonomic classification defined by topology and ANI	classification based on placement in class-level tree	GCA_001897035.1, s__UBA1309 sp001897035, 95.0, 81.29, 0.48	65.34	11	0.99188	Genome not assigned to closest species as it falls outside its pre-defined ANI radius	841	180	110	16	1	2	47	22	10	5
metabat_ad.1582	87.56	2.94	Neural Network (Specific Model)	11	0.907	28844	335.339	2661201	0.33	2400	144	83498	None	Bacteria	Bacteroidota	Bacteroidia	Flavobacteriales	Flavobacteriaceae	Flavobacterium		N/A	N/A	N/A	N/A	N/A	GCA_945861915.1	95	d__Bacteria;p__Bacteroidota;c__Bacteroidia;o__Flavobacteriales;f__Flavobacteriaceae;g__Flavobacterium;s__Flavobacterium psychrophilum_E	79.8	0.53	d__Bacteria;p__Bacteroidota;c__Bacteroidia;o__Flavobacteriales;f__Flavobacteriaceae;g__Flavobacterium;s__	taxonomic classification defined by topology and ANI	classification based on placement in class-level tree	GCA_945860385.1, s__Flavobacterium psychrophilum_K, 95.0, 79.44, 0.35; GCF_007097365.1, s__Flavobacterium franklandianum, 95.0, 79.11, 0.46; GCA_022758945.1, s__Flavobacterium sp022758945, 95.0, 79.0, 0.36; GCA_014379405.1, s__Flavobacterium sp014379405, 95.0, 79.0, 0.36; GCF_004355225.1, s__Flavobacterium nackdongense, 95.0, 78.86, 0.43; GCF_015277675.1, s__Flavobacterium soyangense, 95.0, 78.74…	64.69	11	0.982907	Genome not assigned to closest species as it falls outside its pre-defined ANI radius	654	153	91	14	1	2	33	21	10	7
metabat_ad.1583	87.29	1.72	Gradient Boost (General Model)	11	0.905	10283	389.726	6277249	0.6	4868	755	45018	None	Bacteria	Acidobacteriota	Holophagae	Acanthopleuribacterales	Acanthopleuribacteraceae			N/A	N/A	N/A	N/A	N/A	N/A	N/A	N/A	N/A	N/A	d__Bacteria;p__Acidobacteriota;c__Holophagae;o__Acanthopleuribacterales;f__Acanthopleuribacteraceae;g__;s__	taxonomic classification fully defined by topology	classification based on placement in class-level tree	N/A	84.59	11	0.778726	N/A	959	206	123	12	3	11	48	27	15	5
metabat_ad.1589	89.69	2.12	Neural Network (Specific Model)	11	0.908	105872	314.454	2932377	0.47	2827	42	201976	None	Bacteria	Pseudomonadota	Gammaproteobacteria	Burkholderiales	Methylophilaceae			N/A	N/A	N/A	N/A	N/A	N/A	N/A	N/A	N/A	N/A	d__Bacteria;p__Pseudomonadota;c__Gammaproteobacteria;o__Burkholderiales;f__Methylophilaceae;g__;s__	taxonomic classification fully defined by topology	classification based on placement in class-level tree	N/A	79.5	11	0.864366	N/A	960	249	142	15	9	17	48	36	27	2
metabat_ad.159	100	0.02	Gradient Boost (General Model)	11	0.927	101190	321.602	2030606	0.44	1953	31	356693	None	Bacteria	Pseudomonadota	Gammaproteobacteria	Burkholderiales	Methylophilaceae	Methylotenera_A		N/A	N/A	N/A	N/A	N/A	GCA_014378845.1	95	d__Bacteria;p__Pseudomonadota;c__Gammaproteobacteria;o__Burkholderiales;f__Methylophilaceae;g__Methylotenera_A;s__Methylotenera_A sp014378845	79.44	0.54	d__Bacteria;p__Pseudomonadota;c__Gammaproteobacteria;o__Burkholderiales;f__Methylophilaceae;g__Methylotenera_A;s__	taxonomic classification defined by topology and ANI	classification based on placement in class-level tree	GCA_945907735.1, s__Methylotenera_A oryzisoli_B, 95.0, 79.04, 0.65; GCA_020053735.1, s__Methylotenera_A sp020053735, 95.0, 78.44, 0.46; GCA_011391175.1, s__Methylotenera_A sp011391175, 95.0, 78.29, 0.51; GCA_021732365.1, s__Methylotenera_A sp021732365, 95.0, 78.18, 0.38; GCA_017880905.1, s__Methylotenera_A sp017880905, 95.0, 78.08, 0.44; GCA_021732405.1, s__Methylotenera_A sp021732405, 95.0, 78.0…	81.81	11	0.966778	Genome not assigned to closest species as it falls outside its pre-defined ANI radius	724	189	124	10	4	2	34	22	20	3
metabat_ad.1598	78	0.69	Neural Network (Specific Model)	11	0.928	16108	305.311	2358406	0.63	2396	190	60770	None	Bacteria	Pseudomonadota	Alphaproteobacteria	Sphingomonadales	Sphingomonadaceae	Novosphingobium		N/A	N/A	N/A	N/A	N/A	GCA_023266625.1	95	d__Bacteria;p__Pseudomonadota;c__Alphaproteobacteria;o__Sphingomonadales;f__Sphingomonadaceae;g__Novosphingobium;s__Novosphingobium sp023266625	78.47	0.48	d__Bacteria;p__Pseudomonadota;c__Alphaproteobacteria;o__Sphingomonadales;f__Sphingomonadaceae;g__Novosphingobium;s__	taxonomic classification defined by topology and ANI	classification based on placement in class-level tree	GCA_020848655.1, s__Novosphingobium sp020848655, 95.0, 79.17, 0.45; GCF_001590965.1, s__Novosphingobium lentum, 95.0, 78.71, 0.46; GCF_014652615.1, s__Novosphingobium arvoryzae, 95.0, 78.66, 0.51; GCA_016719755.1, s__Novosphingobium sp016719755, 95.0, 78.65, 0.48; GCA_024236215.1, s__Novosphingobium sp024236215, 95.0, 78.56, 0.44; GCF_002198665.1, s__Novosphingobium sp002198665, 95.0, 78.55, 0.49…	70.78	11	0.958863	Genome not assigned to closest species as it falls outside its pre-defined ANI radius	932	248	168	13	2	13	40	23	22	3
metabat_ad.1618	65.22	9.09	Neural Network (Specific Model)	11	0.921	4762	280.231	2060589	0.61	2263	442	24780	None	Bacteria	Pseudomonadota	Alphaproteobacteria	Sphingomonadales	Sphingomonadaceae			N/A	N/A	N/A	N/A	N/A	N/A	N/A	N/A	N/A	N/A	d__Bacteria;p__Pseudomonadota;c__Alphaproteobacteria;o__Sphingomonadales;f__Sphingomonadaceae;g__;s__	taxonomic classification fully defined by topology	classification based on placement in class-level tree	N/A	44.41	11	0.900627	N/A	801	170	101	14	1	4	45	24	14	4
metabat_ad.1620	80.39	4.53	Neural Network (Specific Model)	11	0.927	22888	298.236	2841513	0.54	2949	185	119964	None	Bacteria	Pseudomonadota	Gammaproteobacteria	Burkholderiales	Burkholderiaceae_B	JAAFIP01		N/A	N/A	N/A	N/A	N/A	N/A	N/A	N/A	N/A	N/A	d__Bacteria;p__Pseudomonadota;c__Gammaproteobacteria;o__Burkholderiales;f__Burkholderiaceae_B;g__JAAFIP01;s__	taxonomic classification defined by topology and ANI	classification based on placement in class-level tree	GCA_013297925.1, s__JAAFIP01 sp013297925, 95.0, 81.03, 0.68; GCF_018413605.1, s__JAAFIP01 sp018413605, 95.0, 80.87, 0.68; GCA_012036375.1, s__JAAFIP01 sp012036375, 95.0, 79.32, 0.46; GCA_013297865.1, s__JAAFIP01 sp013297865, 95.0, 77.12, 0.29	66.75	11	0.985834	Genome not assigned to closest species as it falls outside its pre-defined ANI radius	802	174	105	11	1	3	32	44	11	1
metabat_ad.1634	91.08	10.7	Gradient Boost (General Model)	11	0.906	8808	299.424	2635440	0.32	2662	359	43092	None	Bacteria	Bacteroidota	Bacteroidia	Flavobacteriales	Flavobacteriaceae	Flavobacterium		N/A	N/A	N/A	N/A	N/A	N/A	N/A	N/A	N/A	N/A	d__Bacteria;p__Bacteroidota;c__Bacteroidia;o__Flavobacteriales;f__Flavobacteriaceae;g__Flavobacterium;s__	ANI	classification based on placement in class-level tree	GCA_903839195.1, s__Flavobacterium sp903839195, 95.0, 77.19, 0.22; GCF_002217405.1, s__Flavobacterium psychrophilum, 95.0, 77.16, 0.19; GCF_900111965.1, s__Flavobacterium swingsii, 95.0, 77.12, 0.21; GCF_007097245.1, s__Flavobacterium restrictum, 95.0, 77.1, 0.2; GCA_945861915.1, s__Flavobacterium psychrophilum_E, 95.0, 77.05, 0.19; GCA_021740105.1, s__Flavobacterium sp021740105, 95.0, 77.05, 0.1…	60.79	11	0.953161	N/A	758	197	140	14	1	5	38	17	7	4
metabat_ad.1642	70.54	1.98	Gradient Boost (General Model)	11	0.934	7572	281.633	2198416	0.55	2437	346	23680	None	Bacteria	Pseudomonadota	Alphaproteobacteria	Rhizobiales	Aestuariivirgaceae	Aestuariivirga		N/A	N/A	N/A	N/A	N/A	N/A	N/A	N/A	N/A	N/A	d__Bacteria;p__Pseudomonadota;c__Alphaproteobacteria;o__Rhizobiales;f__Aestuariivirgaceae;g__Aestuariivirga;s__	ANI	classification based on placement in class-level tree	GCA_016792865.1, s__Aestuariivirga sp016792865, 95.0, 76.93, 0.14; GCA_020029455.1, s__Aestuariivirga sp020029455, 95.0, 76.8, 0.12; GCA_022842165.1, s__Aestuariivirga sp022842165, 95.0, 76.67, 0.11; GCA_016710435.1, s__Aestuariivirga sp016710435, 95.0, 76.64, 0.17; GCF_015714715.1, s__Aestuariivirga litoralis_A, 95.0, 76.57, 0.13; GCA_020161855.1, s__Aestuariivirga sp020161855, 95.0, 76.49, 0.15…	65.62	11	0.945578	N/A	858	212	124	16	1	2	38	56	14	3
metabat_ad.1646	80.38	1.07	Neural Network (Specific Model)	11	0.896	14195	306.013	4063569	0.69	3972	377	60581	None	Bacteria	Pseudomonadota	Gammaproteobacteria	Burkholderiales	Burkholderiaceae_B	Acidovorax_A	Acidovorax_A wautersii	GCF_900113035.1	95	d__Bacteria;p__Pseudomonadota;c__Gammaproteobacteria;o__Burkholderiales;f__Burkholderiaceae_B;g__Acidovorax_A;s__Acidovorax_A wautersii	95.11	0.89	GCF_900113035.1	95	d__Bacteria;p__Pseudomonadota;c__Gammaproteobacteria;o__Burkholderiales;f__Burkholderiaceae_B;g__Acidovorax_A;s__Acidovorax_A wautersii	95.11	0.89	d__Bacteria;p__Pseudomonadota;c__Gammaproteobacteria;o__Burkholderiales;f__Burkholderiaceae_B;g__Acidovorax_A;s__	taxonomic classification defined by topology and ANI	topological placement and ANI have congruent species assignments	GCA_913774625.1, s__Acidovorax_A sp913774625, 95.0, 90.73, 0.83; GCF_001424265.1, s__Acidovorax_A sp001424265, 95.0, 86.19, 0.75; GCA_023460715.1, s__Acidovorax_A sp023460715, 95.0, 84.24, 0.6; GCF_000687165.1, s__Acidovorax_A oryzae, 95.2137, 83.96, 0.72; GCA_913774955.1, s__Acidovorax_A sp913774955, 95.0, 83.86, 0.7; GCF_000176855.2, s__Acidovorax_A avenae, 95.2137, 83.78, 0.74; GCA_002397315.1…	47.19	11	N/A	N/A	1021	238	119	15	7	13	51	55	16	1
metabat_ad.1649	100	2.24	Neural Network (Specific Model)	11	0.917	194082	317.72	5296825	0.66	5108	67	404685	None	Bacteria	Actinomycetota	Actinomycetia	Mycobacteriales	Mycobacteriaceae	Mycobacterium	Mycobacterium sp002863225	GCA_002863225.1	95	d__Bacteria;p__Actinomycetota;c__Actinomycetia;o__Mycobacteriales;f__Mycobacteriaceae;g__Mycobacterium;s__Mycobacterium sp002863225	99.98	0.98	GCA_002863225.1	95	d__Bacteria;p__Actinomycetota;c__Actinomycetia;o__Mycobacteriales;f__Mycobacteriaceae;g__Mycobacterium;s__Mycobacterium sp002863225	99.98	0.98	d__Bacteria;p__Actinomycetota;c__Actinomycetia;o__Mycobacteriales;f__Mycobacteriaceae;g__Mycobacterium;s__	taxonomic classification defined by topology and ANI	topological placement and ANI have congruent species assignments	GCF_001673405.1, s__Mycobacterium sp001673405, 95.0, 84.19, 0.71; GCF_022430545.1, s__Mycobacterium paraterrae, 95.0, 82.81, 0.71; GCF_010727945.1, s__Mycobacterium cookii, 95.0, 82.48, 0.67; GCF_002101735.1, s__Mycobacterium kyorinense, 95.0, 80.64, 0.51; GCF_002101595.1, s__Mycobacterium celatum, 95.0, 80.6, 0.54; GCA_019236925.1, s__Mycobacterium sp019236925, 95.0, 80.57, 0.52; GCF_003402475.1…	95.69	11	N/A	N/A	661	115	81	9	0	2	13	10	8	1
metabat_ad.1652	80.32	10.3	Gradient Boost (General Model)	11	0.833	14758	324.649	5466137	0.41	4682	487	57891	None	Bacteria	Bacteroidota	Bacteroidia	Chitinophagales	Saprospiraceae	JAAFJT01		N/A	N/A	N/A	N/A	N/A	GCA_016787525.1	95	d__Bacteria;p__Bacteroidota;c__Bacteroidia;o__Chitinophagales;f__Saprospiraceae;g__JAAFJT01;s__JAAFJT01 sp016787525	75.33	0.18	d__Bacteria;p__Bacteroidota;c__Bacteroidia;o__Chitinophagales;f__Saprospiraceae;g__JAAFJT01;s__	taxonomic classification defined by topology and ANI	classification based on placement in class-level tree	GCA_013298955.1, s__JAAFJT01 sp013298955, 95.0, 75.2, 0.06	67.09	11	0.924003	N/A	928	195	116	18	1	4	43	29	12	6
metabat_ad.1659	100	0.45	Gradient Boost (General Model)	11	0.918	74171	312.268	5845945	0.66	5741	117	233701	None	Bacteria	Pseudomonadota	Alphaproteobacteria	Reyranellales	Reyranellaceae	Reyranella		N/A	N/A	N/A	N/A	N/A	GCA_945862125.1	95	d__Bacteria;p__Pseudomonadota;c__Alphaproteobacteria;o__Reyranellales;f__Reyranellaceae;g__Reyranella;s__Reyranella massiliensis_A	90.29	0.81	d__Bacteria;p__Pseudomonadota;c__Alphaproteobacteria;o__Reyranellales;f__Reyranellaceae;g__Reyranella;s__	taxonomic classification defined by topology and ANI	classification based on placement in class-level tree	GCA_945860205.1, s__Reyranella massiliensis_B, 95.0, 91.21, 0.85; GCA_004296935.1, s__Reyranella sp004296935, 95.0, 88.48, 0.81; GCA_945903635.1, s__Reyranella sp945903635, 95.0, 87.34, 0.68; GCA_001767945.1, s__Reyranella sp001767945, 95.0, 86.86, 0.81; GCA_016191685.1, s__Reyranella sp016191685, 95.0, 86.77, 0.84; GCA_010032545.1, s__Reyranella sp010032545, 95.0, 85.63, 0.81; GCA_019745575.1, s…	76.46	11	0.990402	Genome not assigned to closest species as it falls outside its pre-defined ANI radius	878	161	102	15	0	3	32	19	10	2
metabat_ad.1660	75.47	8.2	Gradient Boost (General Model)	11	0.908	8595	304.956	6407841	0.69	6370	895	39016	None	Bacteria	Pseudomonadota	Gammaproteobacteria	Burkholderiales	Burkholderiaceae_B			N/A	N/A	N/A	N/A	N/A	N/A	N/A	N/A	N/A	N/A	d__Bacteria;p__Pseudomonadota;c__Gammaproteobacteria;o__Burkholderiales;f__Burkholderiaceae_B;g__;s__	taxonomic classification fully defined by topology	classification based on placement in class-level tree	N/A	53.49	11	0.920359	N/A	589	116	73	8	3	1	32	14	11	2
metabat_ad.1667	85.24	0.8	Gradient Boost (General Model)	11	0.934	12557	325.074	2494544	0.31	2394	270	47395	None	Bacteria	Bacteroidota	Bacteroidia	JACMRI01	JACMRI01	JACMRI01		N/A	N/A	N/A	N/A	N/A	GCA_014376525.1	95	d__Bacteria;p__Bacteroidota;c__Bacteroidia;o__JACMRI01;f__JACMRI01;g__JACMRI01;s__JACMRI01 sp014376525	76	0.09	d__Bacteria;p__Bacteroidota;c__Bacteroidia;o__JACMRI01;f__JACMRI01;g__JACMRI01;s__	taxonomic classification defined by topology and ANI	classification based on placement in class-level tree	N/A	78.03	11	0.862966	N/A	700	158	97	16	1	1	32	24	7	7
metabat_ad.1670	99.74	1.98	Neural Network (Specific Model)	11	0.937	38570	311.453	2351129	0.63	2363	106	121534	None	Bacteria	Pseudomonadota	Alphaproteobacteria	Sphingomonadales	Sphingomonadaceae	Sphingopyxis		N/A	N/A	N/A	N/A	N/A	N/A	N/A	N/A	N/A	N/A	d__Bacteria;p__Pseudomonadota;c__Alphaproteobacteria;o__Sphingomonadales;f__Sphingomonadaceae;g__Sphingopyxis;s__	ANI	classification based on placement in class-level tree	GCF_012979535.1, s__Sphingopyxis lacunae, 95.0, 77.93, 0.31; GCF_001990265.1, s__Sphingopyxis sp001990265, 95.0, 77.86, 0.31; GCF_000756385.1, s__Sphingopyxis sp000756385, 95.0, 77.8, 0.3; GCA_013911715.1, s__Sphingopyxis sp013911715, 95.0, 77.79, 0.25; GCF_024628865.1, s__Sphingopyxis sp024628865, 95.0, 77.66, 0.31; GCF_001468265.1, s__Sphingopyxis sp001468265, 95.0, 77.65, 0.29; GCA_003241685.1…	86.53	11	0.931084	N/A	832	188	122	11	2	13	44	18	14	4
metabat_ad.1674	68.93	8.76	Neural Network (Specific Model)	11	0.931	6861	273.065	2831835	0.59	3230	455	20427	None	Bacteria	Pseudomonadota	Alphaproteobacteria	Sphingomonadales	Sphingomonadaceae	Aquisediminimonas		N/A	N/A	N/A	N/A	N/A	N/A	N/A	N/A	N/A	N/A	d__Bacteria;p__Pseudomonadota;c__Alphaproteobacteria;o__Sphingomonadales;f__Sphingomonadaceae;g__Aquisediminimonas;s__	ANI	classification based on placement in class-level tree	GCA_016714795.1, s__Aquisediminimonas sp016714795, 95.0, 76.86, 0.18; GCA_016704425.1, s__Aquisediminimonas sp016704425, 95.0, 76.76, 0.13; GCF_019443285.1, s__Aquisediminimonas profunda, 95.0, 76.69, 0.14; GCA_005518185.1, s__Aquisediminimonas godavariana, 95.0, 76.65, 0.16; GCA_903958285.1, s__Aquisediminimonas sp903958285, 95.0, 76.37, 0.11; GCA_903839675.1, s__Aquisediminimonas sp903839675, 9…	51.68	11	0.924679	Genome has more than 10.0% of markers with multiple hits	412	58	46	2	0	1	6	1	3	2
metabat_ad.1682	82.54	10.08	Gradient Boost (General Model)	11	0.926	8285	280.731	3762796	0.57	4148	551	31957	None	Bacteria	Pseudomonadota	Alphaproteobacteria	Sphingomonadales	Sphingomonadaceae	Aquisediminimonas		N/A	N/A	N/A	N/A	N/A	N/A	N/A	N/A	N/A	N/A	d__Bacteria;p__Pseudomonadota;c__Alphaproteobacteria;o__Sphingomonadales;f__Sphingomonadaceae;g__Aquisediminimonas;s__	ANI	classification based on placement in class-level tree	GCA_009920915.1, s__Aquisediminimonas sp009920915, 95.0, 76.92, 0.14; GCA_016714795.1, s__Aquisediminimonas sp016714795, 95.0, 76.9, 0.15; GCA_005518185.1, s__Aquisediminimonas godavariana, 95.0, 76.64, 0.12; GCA_002478575.1, s__Aquisediminimonas sp002478575, 95.0, 76.57, 0.12; GCA_903839675.1, s__Aquisediminimonas sp903839675, 95.0, 76.55, 0.14; GCA_945860425.1, s__Aquisediminimonas paucimobilis…	68.86	11	0.926788	N/A	901	161	106	9	0	3	31	21	16	4
metabat_ad.1684	62.27	14.34	Neural Network (Specific Model)	11	0.897	7144	295.978	3472843	0.37	3516	547	29778	None	Bacteria	Bacteroidota	Bacteroidia	Cytophagales	Spirosomaceae	Leadbetterella		N/A	N/A	N/A	N/A	N/A	N/A	N/A	N/A	N/A	N/A	d__Bacteria;p__Bacteroidota;c__Bacteroidia;o__Cytophagales;f__Spirosomaceae;g__Leadbetterella;s__	ANI	classification based on placement in class-level tree	GCF_024343775.1, s__Leadbetterella soyangensis, 95.0, 76.44, 0.06; GCF_024343735.1, s__Leadbetterella sp024343735, 95.0, 76.43, 0.07; GCF_024343575.1, s__Leadbetterella sp024343575, 95.0, 76.33, 0.07; GCA_945885545.1, s__Leadbetterella fluviale_A, 95.0, 76.32, 0.07; GCA_021740125.1, s__Leadbetterella sp021740125, 95.0, 76.22, 0.06; GCF_024343675.1, s__Leadbetterella sp002256295, 95.0, 76.17, 0.07	53.37	11	0.939872	N/A	706	146	96	13	0	2	32	14	7	4
metabat_ad.17	84.63	0.19	Gradient Boost (General Model)	11	0.867	9011	335.301	3266210	0.35	2817	428	37272	None	Bacteria	Bacteroidota	Bacteroidia	Chitinophagales	Saprospiraceae			N/A	N/A	N/A	N/A	N/A	N/A	N/A	N/A	N/A	N/A	d__Bacteria;p__Bacteroidota;c__Bacteroidia;o__Chitinophagales;f__Saprospiraceae;g__;s__	taxonomic novelty determined using RED	classification based on placement in class-level tree	N/A	77.82	11	0.827797	N/A	819	207	142	18	0	2	41	20	11	5
metabat_ad.1702	94.15	3.72	Neural Network (Specific Model)	11	0.899	10651	327.353	4473068	0.33	4103	540	45701	None	Bacteria	Bacteroidota	Bacteroidia	AKYH767	B-17BO	UBA2475		N/A	N/A	N/A	N/A	N/A	GCA_013297775.1	95	d__Bacteria;p__Bacteroidota;c__Bacteroidia;o__AKYH767;f__B-17BO;g__UBA2475;s__UBA2475 sp013297775	78.1	0.33	d__Bacteria;p__Bacteroidota;c__Bacteroidia;o__AKYH767;f__B-17BO;g__UBA2475;s__	taxonomic classification defined by topology and ANI	classification based on placement in class-level tree	GCA_013298715.1, s__UBA2475 sp013298715, 95.0, 76.95, 0.16; GCA_013288385.1, s__UBA2475 sp013288385, 95.0, 76.81, 0.14; GCA_020162035.1, s__UBA2475 sp020162035, 95.0, 76.76, 0.17; GCA_013816615.1, s__UBA2475 sp013816615, 95.0, 76.69, 0.12; GCA_022841465.1, s__UBA2475 sp022841465, 95.0, 76.65, 0.14; GCA_002319075.1, s__UBA2475 sp002319075, 95.0, 76.6, 0.09; GCA_022842625.1, s__UBA2475 sp022842625,…	88.4	11	0.947499	N/A	911	204	124	17	1	3	44	36	8	9
metabat_ad.1710	78.42	0.85	Neural Network (Specific Model)	11	0.917	10568	325.263	4291714	0.65	4043	506	37881	None	Bacteria	Gemmatimonadota	Gemmatimonadetes	Gemmatimonadales	Gemmatimonadaceae	JACMLX01		N/A	N/A	N/A	N/A	N/A	GCA_014379355.1	95	d__Bacteria;p__Gemmatimonadota;c__Gemmatimonadetes;o__Gemmatimonadales;f__Gemmatimonadaceae;g__JACMLX01;s__JACMLX01 sp014379355	79.22	0.44	d__Bacteria;p__Gemmatimonadota;c__Gemmatimonadetes;o__Gemmatimonadales;f__Gemmatimonadaceae;g__JACMLX01;s__	taxonomic classification defined by topology and ANI	classification based on placement in class-level tree	GCA_020851035.1, s__JACMLX01 sp020851035, 95.0, 79.41, 0.45; GCA_014377535.1, s__JACMLX01 sp014377535, 95.0, 78.73, 0.38	69.08	11	0.969006	N/A	1043	233	132	17	5	12	54	37	21	2
metabat_ad.1721	83.19	7.42	Neural Network (Specific Model)	11	0.91	12043	283.123	3995210	0.65	4289	447	47062	None	Bacteria	Pseudomonadota	Alphaproteobacteria	Rhodobacterales	Rhodobacteraceae	Gemmobacter_C		N/A	N/A	N/A	N/A	N/A	GCF_014652215.1	95	d__Bacteria;p__Pseudomonadota;c__Alphaproteobacteria;o__Rhodobacterales;f__Rhodobacteraceae;g__Gemmobacter_C;s__Gemmobacter_C tilapiae	78.22	0.35	d__Bacteria;p__Pseudomonadota;c__Alphaproteobacteria;o__Rhodobacterales;f__Rhodobacteraceae;g__Gemmobacter_C;s__	taxonomic classification defined by topology and ANI	classification based on placement in class-level tree	N/A	76.21	11	0.962726	N/A	1053	260	123	18	2	8	38	79	14	7
metabat_ad.173	96.24	6.99	Gradient Boost (General Model)	11	0.881	114443	304.283	5593043	0.49	5405	107	267574	None	Bacteria	Deinococcota	Deinococci	Deinococcales	Trueperaceae			N/A	N/A	N/A	N/A	N/A	N/A	N/A	N/A	N/A	N/A	d__Bacteria;p__Deinococcota;c__Deinococci;o__Deinococcales;f__Trueperaceae;g__;s__	taxonomic novelty determined using RED	classification based on placement in class-level tree	N/A	89.81	11	0.842833	N/A	1174	273	156	25	2	1	48	66	22	6
metabat_ad.1741	80.78	3.99	Neural Network (Specific Model)	11	0.916	12588	286.169	3138165	0.58	3358	341	49273	None	Bacteria	Pseudomonadota	Gammaproteobacteria	Burkholderiales	Burkholderiaceae_B	Rhodoferax_C		N/A	N/A	N/A	N/A	N/A	N/A	N/A	N/A	N/A	N/A	d__Bacteria;p__Pseudomonadota;c__Gammaproteobacteria;o__Burkholderiales;f__Burkholderiaceae_B;g__Rhodoferax_C;s__	ANI	classification based on placement in class-level tree	GCA_001770935.1, s__Rhodoferax_C sp001770935, 95.0, 78.8, 0.4; GCF_005876985.1, s__Rhodoferax_C bucti, 95.0, 78.53, 0.34; GCF_002943465.1, s__Rhodoferax_C sp002943465, 95.0, 78.52, 0.4; GCA_001795455.1, s__Rhodoferax_C sp001795455, 95.0, 78.34, 0.38; GCA_019449595.1, s__Rhodoferax_C sp019449595, 95.0, 78.33, 0.33; GCF_006974105.1, s__Rhodoferax_C aquaticus, 95.0, 78.32, 0.32; GCF_003415675.1, s__…	66.91	11	0.979902	N/A	883	228	136	13	5	15	43	39	19	2
metabat_ad.1743	97.68	4.05	Gradient Boost (General Model)	11	0.887	11616	314.507	3237040	0.47	3048	360	53834	None	Bacteria	Pseudomonadota	Gammaproteobacteria	Pseudomonadales	Cellvibrionaceae	Marinagarivorans		N/A	N/A	N/A	N/A	N/A	N/A	N/A	N/A	N/A	N/A	d__Bacteria;p__Pseudomonadota;c__Gammaproteobacteria;o__Pseudomonadales;f__Cellvibrionaceae;g__Marinagarivorans;s__	taxonomic novelty determined using RED	classification based on placement in class-level tree	N/A	71.58	11	0.926251	N/A	902	242	135	12	6	14	43	38	31	4
metabat_ad.1751	89.45	0.15	Gradient Boost (General Model)	11	0.836	8577	300.672	4906351	0.46	4552	661	43708	None	Bacteria	Bacteroidota	Bacteroidia	Cytophagales	172606-1	CADCTQ01		N/A	N/A	N/A	N/A	N/A	N/A	N/A	N/A	N/A	N/A	d__Bacteria;p__Bacteroidota;c__Bacteroidia;o__Cytophagales;f__172606-1;g__CADCTQ01;s__	taxonomic novelty determined using RED	classification based on placement in class-level tree	N/A	79.54	11	0.873041	N/A	1005	211	130	17	1	4	45	25	18	9
metabat_ad.1752	96.4	0	Gradient Boost (General Model)	11	0.914	15864	322.089	1582338	0.45	1499	125	58718	None	Bacteria	Pseudomonadota	Gammaproteobacteria	Burkholderiales	Burkholderiaceae_B	JAAFJR01		N/A	N/A	N/A	N/A	N/A	N/A	N/A	N/A	N/A	N/A	d__Bacteria;p__Pseudomonadota;c__Gammaproteobacteria;o__Burkholderiales;f__Burkholderiaceae_B;g__JAAFJR01;s__	taxonomic novelty determined using RED	classification based on placement in class-level tree	N/A	95	11	0.964346	N/A	641	198	151	11	0	3	20	16	16	1
metabat_ad.1756	92.79	12.45	Neural Network (Specific Model)	11	0.915	47520	306.905	4079479	0.56	4062	172	129894	None	Bacteria	Pseudomonadota	Gammaproteobacteria	Burkholderiales	Burkholderiaceae_B	JAAFIP01		N/A	N/A	N/A	N/A	N/A	GCA_012036375.1	95	d__Bacteria;p__Pseudomonadota;c__Gammaproteobacteria;o__Burkholderiales;f__Burkholderiaceae_B;g__JAAFIP01;s__JAAFIP01 sp012036375	80.75	0.65	d__Bacteria;p__Pseudomonadota;c__Gammaproteobacteria;o__Burkholderiales;f__Burkholderiaceae_B;g__JAAFIP01;s__	taxonomic classification defined by topology and ANI	classification based on placement in class-level tree	GCA_013297925.1, s__JAAFIP01 sp013297925, 95.0, 81.12, 0.61; GCF_018413605.1, s__JAAFIP01 sp018413605, 95.0, 80.8, 0.62; GCA_013297865.1, s__JAAFIP01 sp013297865, 95.0, 77.6, 0.31	80.4	11	0.982697	Genome not assigned to closest species as it falls outside its pre-defined ANI radius	987	210	126	13	1	2	40	49	14	0
metabat_ad.1757	88.16	6.69	Gradient Boost (General Model)	11	0.904	14268	310.092	3587987	0.57	3493	361	62692	None	Bacteria	Pseudomonadota	Gammaproteobacteria	Pseudomonadales	Spongiibacteraceae			N/A	N/A	N/A	N/A	N/A	N/A	N/A	N/A	N/A	N/A	d__Bacteria;p__Pseudomonadota;c__Gammaproteobacteria;o__Pseudomonadales;f__Spongiibacteraceae;g__;s__	taxonomic novelty determined using RED	classification based on placement in class-level tree	N/A	71.7	11	0.773373	N/A	1145	265	159	20	6	13	53	32	34	6
metabat_ad.1780	68.79	0.5	Neural Network (Specific Model)	11	0.826	8881	290.175	3401889	0.52	3232	441	54351	None	Bacteria	Cyanobacteriota	Cyanobacteriia	Leptolyngbyales	Leptolyngbyaceae	DSRU01		N/A	N/A	N/A	N/A	N/A	GCA_015296075.1	95	d__Bacteria;p__Cyanobacteriota;c__Cyanobacteriia;o__Leptolyngbyales;f__Leptolyngbyaceae;g__DSRU01;s__DSRU01 sp015296075	75.33	0.06	d__Bacteria;p__Cyanobacteriota;c__Cyanobacteriia;o__Leptolyngbyales;f__Leptolyngbyaceae;g__DSRU01;s__	taxonomic classification defined by topology and ANI	classification based on placement in class-level tree	N/A	60.71	11	0.872152	N/A	669	154	94	12	2	0	29	26	10	5
metabat_ad.1802	77.67	11.11	Gradient Boost (General Model)	11	0.925	7803	269.959	2747396	0.58	3147	402	30312	None	Bacteria	Pseudomonadota	Alphaproteobacteria	Sphingomonadales	Sphingomonadaceae	Aquisediminimonas		N/A	N/A	N/A	N/A	N/A	GCA_002478575.1	95	d__Bacteria;p__Pseudomonadota;c__Alphaproteobacteria;o__Sphingomonadales;f__Sphingomonadaceae;g__Aquisediminimonas;s__Aquisediminimonas sp002478575	76.59	0.12	d__Bacteria;p__Pseudomonadota;c__Alphaproteobacteria;o__Sphingomonadales;f__Sphingomonadaceae;g__Aquisediminimonas;s__	taxonomic classification defined by topology and ANI	classification based on placement in class-level tree	GCF_019443285.1, s__Aquisediminimonas profunda, 95.0, 76.96, 0.09; GCA_016714795.1, s__Aquisediminimonas sp016714795, 95.0, 76.78, 0.18; GCA_016704425.1, s__Aquisediminimonas sp016704425, 95.0, 76.55, 0.1; GCA_903958285.1, s__Aquisediminimonas sp903958285, 95.0, 76.46, 0.09; GCA_903839675.1, s__Aquisediminimonas sp903839675, 95.0, 76.45, 0.1; GCA_005518185.1, s__Aquisediminimonas godavariana, 95.…	54.5	11	0.953299	Genome has more than 12.5% of markers with multiple hits	698	136	91	10	0	1	30	19	10	2
metabat_ad.1808	99.63	1.92	Neural Network (Specific Model)	11	0.894	33877	316.454	3833356	0.51	3616	183	118359	None	Bacteria	Pseudomonadota	Gammaproteobacteria	Methylococcales	Methylomonadaceae	Methylomonas		N/A	N/A	N/A	N/A	N/A	N/A	N/A	N/A	N/A	N/A	d__Bacteria;p__Pseudomonadota;c__Gammaproteobacteria;o__Methylococcales;f__Methylomonadaceae;g__Methylomonas;s__	ANI	classification based on placement in class-level tree	GCF_015711015.1, s__Methylomonas sp015711015, 95.0, 79.25, 0.45; GCF_024505185.1, s__Methylomonas sp024505185, 95.0, 79.04, 0.4; GCF_024505165.1, s__Methylomonas sp018335995, 95.0, 78.89, 0.42; GCA_001644045.1, s__Methylomonas methanica, 95.0, 78.61, 0.3; GCF_000214665.1, s__Methylomonas methanica_B, 95.0, 78.55, 0.39; GCA_023228165.1, s__Methylomonas sp023228165, 95.0, 78.51, 0.35; GCF_024360925…	75.55	11	0.953102	N/A	611	161	105	4	5	4	41	20	14	2
metabat_ad.1811	82.83	0.22	Neural Network (Specific Model)	4	0.925	9521	306.568	652405	0.23	657	81	36605	None	Bacteria	Bacillota	Bacilli	Mycoplasmatales	Mycoplasmataceae			N/A	N/A	N/A	N/A	N/A	N/A	N/A	N/A	N/A	N/A	d__Bacteria;p__Bacillota;c__Bacilli;o__Mycoplasmatales;f__Mycoplasmataceae;g__;s__	taxonomic novelty determined using RED	classification based on placement in class-level tree	N/A	70.29	4	0.842508	N/A	184	90	76	5	0	1	0	8	1	0
metabat_ad.1814	86.55	3.23	Neural Network (Specific Model)	11	0.93	15533	291.541	2793873	0.55	2979	247	45554	None	Bacteria	Pseudomonadota	Alphaproteobacteria	Sphingomonadales	Sphingomonadaceae	Sphingorhabdus_B		N/A	N/A	N/A	N/A	N/A	GCA_013297725.1	95	d__Bacteria;p__Pseudomonadota;c__Alphaproteobacteria;o__Sphingomonadales;f__Sphingomonadaceae;g__Sphingorhabdus_B;s__Sphingorhabdus_B sp013297725	77.3	0.25	d__Bacteria;p__Pseudomonadota;c__Alphaproteobacteria;o__Sphingomonadales;f__Sphingomonadaceae;g__Sphingorhabdus_B;s__	taxonomic classification defined by topology and ANI	classification based on placement in class-level tree	GCA_016721875.1, s__Sphingorhabdus_B sp016721875, 95.0, 77.76, 0.27; GCA_016720115.1, s__Sphingorhabdus_B sp016720115, 95.0, 77.27, 0.24; GCF_003367235.1, s__Sphingorhabdus_B pulchriflava, 95.0, 77.25, 0.24; GCA_017987825.1, s__Sphingorhabdus_B sp017987825, 95.0, 77.24, 0.23; GCA_020847445.1, s__Sphingorhabdus_B sp020847445, 95.0, 77.23, 0.25; GCA_016707885.1, s__Sphingorhabdus_B sp016707885, 95.…	75.65	11	0.975117	N/A	954	190	127	14	3	3	42	20	17	4
metabat_ad.1825	72.48	1.01	Gradient Boost (General Model)	11	0.92	6910	293.136	2857529	0.65	2994	475	20256	None	Bacteria	Pseudomonadota	Gammaproteobacteria	Burkholderiales	Burkholderiaceae_B	Calidifontimicrobium		N/A	N/A	N/A	N/A	N/A	GCF_003574675.1	95	d__Bacteria;p__Pseudomonadota;c__Gammaproteobacteria;o__Burkholderiales;f__Burkholderiaceae_B;g__Calidifontimicrobium;s__Calidifontimicrobium sediminis	78.02	0.33	d__Bacteria;p__Pseudomonadota;c__Gammaproteobacteria;o__Burkholderiales;f__Burkholderiaceae_B;g__Calidifontimicrobium;s__	taxonomic classification defined by topology and ANI	classification based on placement in class-level tree	N/A	71	11	0.95301	N/A	915	204	102	15	1	4	44	37	27	6
metabat_ad.1830	90.24	1.93	Gradient Boost (General Model)	11	0.884	15072	354.223	11213994	0.69	9343	1053	71438	None	Bacteria	Myxococcota	Polyangia	Polyangiales	Polyangiaceae	Byssovorax		N/A	N/A	N/A	N/A	N/A	GCA_001312805.1	95	d__Bacteria;p__Myxococcota;c__Polyangia;o__Polyangiales;f__Polyangiaceae;g__Byssovorax;s__Byssovorax cruenta	79.79	0.25	d__Bacteria;p__Myxococcota;c__Polyangia;o__Polyangiales;f__Polyangiaceae;g__Byssovorax;s__	taxonomic classification defined by topology and ANI	classification based on placement in class-level tree	N/A	79.34	11	0.910062	N/A	1290	252	142	18	2	3	62	43	26	3
metabat_ad.1833	87.51	1.06	Neural Network (Specific Model)	11	0.887	29730	311.409	2765168	0.62	2629	133	92661	None	Bacteria	Pseudomonadota	Gammaproteobacteria	Burkholderiales	Burkholderiaceae_B	Hydrogenophaga		N/A	N/A	N/A	N/A	N/A	N/A	N/A	N/A	N/A	N/A	d__Bacteria;p__Pseudomonadota;c__Gammaproteobacteria;o__Burkholderiales;f__Burkholderiaceae_B;g__Hydrogenophaga;s__	taxonomic classification defined by topology and ANI	classification based on placement in class-level tree	GCF_020510445.1, s__Hydrogenophaga sp001770905, 95.0, 79.52, 0.52; GCF_001592305.1, s__Hydrogenophaga taeniospiralis, 95.0, 79.46, 0.52; GCF_010104355.1, s__Hydrogenophaga sp010104355, 95.0, 79.32, 0.45; GCA_003599455.1, s__Hydrogenophaga sp003599455, 95.0, 79.31, 0.48; GCF_001713375.1, s__Hydrogenophaga sp001713375, 95.0, 79.29, 0.51; GCA_018903185.1, s__Hydrogenophaga sp018903185, 95.0, 79.26, …	89.04	11	0.96416	Genome not assigned to closest species as it falls outside its pre-defined ANI radius	892	265	172	17	1	2	41	55	17	3
metabat_ad.1852	88.08	2.38	Neural Network (Specific Model)	11	0.913	19198	378.627	5736679	0.55	4622	434	89297	None	Bacteria	Planctomycetota	Planctomycetia	Pirellulales	Pirellulaceae	Pirellula_B		N/A	N/A	N/A	N/A	N/A	N/A	N/A	N/A	N/A	N/A	d__Bacteria;p__Planctomycetota;c__Planctomycetia;o__Pirellulales;f__Pirellulaceae;g__Pirellula_B;s__	ANI	classification based on placement in class-level tree	GCA_021300155.1, s__Pirellula_B sp021300155, 95.0, 76.98, 0.04; GCF_001610875.1, s__Pirellula_B sp001610875, 95.0, 76.63, 0.05; GCA_021736575.1, s__Pirellula_B sp021736575, 95.0, 76.62, 0.06; GCA_945870455.1, s__Pirellula_B staleyi_A, 95.0, 76.61, 0.05; GCA_021299695.1, s__Pirellula_B sp021299695, 95.0, 76.49, 0.05; GCA_018969045.1, s__Pirellula_B sp018969045, 95.0, 76.36, 0.04; GCA_903920425.1, …	82.44	11	0.916562	N/A	986	213	118	17	5	11	37	35	22	5
metabat_ad.1853	84.09	0.05	Neural Network (Specific Model)	11	0.898	16647	307.87	2601031	0.68	2535	214	80776	None	Bacteria	Actinomycetota	Actinomycetia	Actinomycetales	Microbacteriaceae	Marisediminicola		N/A	N/A	N/A	N/A	N/A	GCA_014377425.1	95	d__Bacteria;p__Actinomycetota;c__Actinomycetia;o__Actinomycetales;f__Microbacteriaceae;g__Marisediminicola;s__Marisediminicola sp014377425	77.51	0.2	d__Bacteria;p__Actinomycetota;c__Actinomycetia;o__Actinomycetales;f__Microbacteriaceae;g__Marisediminicola;s__	taxonomic classification defined by topology and ANI	classification based on placement in class-level tree	GCA_014378715.1, s__Marisediminicola sp014378715, 95.0, 79.22, 0.43; GCF_011057645.1, s__Marisediminicola senii, 95.0, 79.16, 0.44; GCF_009930795.1, s__Marisediminicola antarctica, 95.0, 79.02, 0.44	87.27	11	0.959761	N/A	801	192	104	14	1	1	28	54	11	5
metabat_ad.1868	81.85	1.95	Gradient Boost (General Model)	11	0.919	9543	286.7	3780618	0.68	4046	506	48789	None	Bacteria	Pseudomonadota	Alphaproteobacteria	Rhizobiales	Beijerinckiaceae	JADCCX01		N/A	N/A	N/A	N/A	N/A	GCA_020252485.1	95	d__Bacteria;p__Pseudomonadota;c__Alphaproteobacteria;o__Rhizobiales;f__Beijerinckiaceae;g__JADCCX01;s__JADCCX01 sp020252485	79.39	0.4	d__Bacteria;p__Pseudomonadota;c__Alphaproteobacteria;o__Rhizobiales;f__Beijerinckiaceae;g__JADCCX01;s__	taxonomic classification defined by topology and ANI	classification based on placement in class-level tree	N/A	72.29	11	0.95524	N/A	430	82	56	1	0	0	8	19	3	0
metabat_ad.1871	75.27	1.85	Neural Network (Specific Model)	11	0.922	8915	285.946	1518512	0.45	1635	200	26710	None	Bacteria	Pseudomonadota	Alphaproteobacteria	Micavibrionales	Micavibrionaceae	UBA1573		N/A	N/A	N/A	N/A	N/A	GCA_001767915.1	95	d__Bacteria;p__Pseudomonadota;c__Alphaproteobacteria;o__Micavibrionales;f__Micavibrionaceae;g__UBA1573;s__UBA1573 sp001767915	83.44	0.83	d__Bacteria;p__Pseudomonadota;c__Alphaproteobacteria;o__Micavibrionales;f__Micavibrionaceae;g__UBA1573;s__	taxonomic classification defined by topology and ANI	classification based on placement in class-level tree	GCA_003452275.1, s__UBA1573 sp003452275, 95.0, 78.86, 0.41; GCA_016794145.1, s__UBA1573 sp016794145, 95.0, 77.58, 0.34; GCA_001871905.1, s__UBA1573 sp001871905, 95.0, 76.38, 0.14; GCA_002421905.1, s__UBA1573 sp002421905, 95.0, 76.28, 0.13; GCA_002425415.1, s__UBA1573 sp002425415, 95.0, 76.08, 0.13	60.79	11	0.988023	Genome not assigned to closest species as it falls outside its pre-defined ANI radius	583	198	132	14	3	10	31	17	13	3
metabat_ad.1875	83.5	1.11	Gradient Boost (General Model)	11	0.752	11814	202.378	1569961	0.53	1955	182	48841	None	Bacteria	Pseudomonadota	Gammaproteobacteria	Burkholderiales	Burkholderiaceae	Collimonas	Collimonas sp002325825	GCA_002325825.1	95	d__Bacteria;p__Pseudomonadota;c__Gammaproteobacteria;o__Burkholderiales;f__Burkholderiaceae;g__Collimonas;s__Collimonas sp002325825	99.35	0.9	GCA_002325825.1	95	d__Bacteria;p__Pseudomonadota;c__Gammaproteobacteria;o__Burkholderiales;f__Burkholderiaceae;g__Collimonas;s__Collimonas sp002325825	99.35	0.9	d__Bacteria;p__Pseudomonadota;c__Gammaproteobacteria;o__Burkholderiales;f__Burkholderiaceae;g__Collimonas;s__	taxonomic classification defined by topology and ANI	topological placement and ANI have congruent species assignments	GCF_001584165.1, s__Collimonas arenae, 95.0, 83.35, 0.85; GCF_001584185.1, s__Collimonas pratensis, 95.0, 80.72, 0.71; GCF_000221045.1, s__Collimonas fungivorans_A, 95.0, 80.71, 0.72; GCF_001584145.1, s__Collimonas fungivorans, 95.0, 80.63, 0.71; GCF_018305005.1, s__Collimonas silvisoli, 95.0, 80.55, 0.68; GCF_900112135.1, s__Collimonas sp900112135, 95.0, 80.51, 0.71; GCF_018304965.1, s__Collimon…	77.06	11	N/A	N/A	503	166	126	14	0	1	14	14	6	0
metabat_ad.1878	74.36	1.55	Gradient Boost (General Model)	11	0.926	8779	344.54	3594061	0.62	3222	496	41566	None	Bacteria	Verrucomicrobiota	Verrucomicrobiae	Verrucomicrobiales	Akkermansiaceae	Luteolibacter		N/A	N/A	N/A	N/A	N/A	GCA_903919975.1	95	d__Bacteria;p__Verrucomicrobiota;c__Verrucomicrobiae;o__Verrucomicrobiales;f__Akkermansiaceae;g__Luteolibacter;s__Luteolibacter sp903919975	78.93	0.34	d__Bacteria;p__Verrucomicrobiota;c__Verrucomicrobiae;o__Verrucomicrobiales;f__Akkermansiaceae;g__Luteolibacter;s__	taxonomic classification defined by topology and ANI	classification based on placement in class-level tree	GCA_003820635.1, s__Luteolibacter sp003820635, 95.0, 79.95, 0.37; GCA_945869465.1, s__Luteolibacter sp945869465, 95.0, 79.76, 0.34; GCA_945901795.1, s__Luteolibacter muciniphila_B, 95.0, 79.24, 0.33; GCA_945879075.1, s__Luteolibacter muciniphila_C, 95.0, 79.14, 0.39; GCA_023253625.1, s__Luteolibacter sp023253625, 95.0, 78.86, 0.26; GCA_020047775.1, s__Luteolibacter sp020047775, 95.0, 78.75, 0.23;…	57.97	11	0.95422	N/A	824	185	117	16	1	2	34	28	14	4
metabat_ad.1881	93.51	3.81	Neural Network (Specific Model)	11	0.843	22062	287.172	4902692	0.4	4804	330	84901	None	Bacteria	Cyanobacteriota	Cyanobacteriia	Cyanobacteriales	Xenococcaceae	Waterburya		N/A	N/A	N/A	N/A	N/A	N/A	N/A	N/A	N/A	N/A	d__Bacteria;p__Cyanobacteriota;c__Cyanobacteriia;o__Cyanobacteriales;f__Xenococcaceae;g__Waterburya;s__	ANI	classification based on placement in class-level tree	GCA_019359095.1, s__Waterburya minor, 95.0, 79.81, 0.46; GCF_003003995.1, s__Waterburya sp003003995, 95.0, 79.22, 0.43; GCA_012034765.1, s__Waterburya sp012034765, 95.0, 79.06, 0.42; GCA_020692205.1, s__Waterburya sp020692205, 95.0, 78.73, 0.43; GCA_015207195.1, s__Waterburya sp015207195, 95.0, 77.79, 0.32; GCF_020640915.1, s__Waterburya agarophytonicola, 95.0, 77.55, 0.26; GCF_000332195.1, s__Wa…	85.5	11	0.978068	N/A	409	83	68	1	1	0	11	4	5	0
metabat_ad.19	86.21	0.75	Neural Network (Specific Model)	11	0.881	10955	313.712	3051698	0.4	2860	368	39550	None	Bacteria	Bacteroidota	Bacteroidia	Chitinophagales	Chitinophagaceae	Ferruginibacter		N/A	N/A	N/A	N/A	N/A	N/A	N/A	N/A	N/A	N/A	d__Bacteria;p__Bacteroidota;c__Bacteroidia;o__Chitinophagales;f__Chitinophagaceae;g__Ferruginibacter;s__	ANI	classification based on placement in class-level tree	GCA_014379905.1, s__Ferruginibacter sp014379905, 95.0, 76.31, 0.06; GCA_017983695.1, s__Ferruginibacter sp017983695, 95.0, 76.09, 0.03; GCA_016710935.1, s__Ferruginibacter sp016710935, 95.0, 75.98, 0.04; GCA_002352045.1, s__Ferruginibacter sp002352045, 95.0, 75.96, 0.06; GCF_024343615.1, s__Ferruginibacter sp024343615, 95.0, 75.92, 0.03; GCA_013141115.1, s__Ferruginibacter sp013141115, 95.0, 75.4…	81.47	11	0.949723	N/A	768	168	106	18	1	2	37	22	12	6
metabat_ad.1906	78.61	3.44	Neural Network (Specific Model)	11	0.905	8455	296.323	1939995	0.42	1978	278	28529	None	Bacteria	Pseudomonadota	Gammaproteobacteria	Burkholderiales	Nitrosomonadaceae	Nitrosomonas		N/A	N/A	N/A	N/A	N/A	GCA_008015595.1	95	d__Bacteria;p__Pseudomonadota;c__Gammaproteobacteria;o__Burkholderiales;f__Nitrosomonadaceae;g__Nitrosomonas;s__Nitrosomonas sp008015595	83.68	0.73	d__Bacteria;p__Pseudomonadota;c__Gammaproteobacteria;o__Burkholderiales;f__Nitrosomonadaceae;g__Nitrosomonas;s__	taxonomic classification defined by topology and ANI	classification based on placement in class-level tree	GCA_016710135.1, s__Nitrosomonas sp016710135, 95.0, 82.9, 0.83	60.46	11	0.985595	Genome not assigned to closest species as it falls outside its pre-defined ANI radius	678	197	116	15	6	12	43	23	19	5
metabat_ad.1911	79.22	21.12	Neural Network (Specific Model)	11	0.931	12216	292.451	2926065	0.57	3113	305	54611	None	Bacteria	Pseudomonadota	Alphaproteobacteria	Sphingomonadales	Sphingomonadaceae	Aquisediminimonas		N/A	N/A	N/A	N/A	N/A	N/A	N/A	N/A	N/A	N/A	d__Bacteria;p__Pseudomonadota;c__Alphaproteobacteria;o__Sphingomonadales;f__Sphingomonadaceae;g__Aquisediminimonas;s__	ANI	classification based on placement in class-level tree	GCA_903839675.1, s__Aquisediminimonas sp903839675, 95.0, 76.97, 0.13; GCA_009923795.1, s__Aquisediminimonas sp009923795, 95.0, 76.58, 0.14; GCA_903958285.1, s__Aquisediminimonas sp903958285, 95.0, 76.55, 0.13; GCA_945860425.1, s__Aquisediminimonas paucimobilis_A, 95.0, 76.49, 0.14; GCA_016714795.1, s__Aquisediminimonas sp016714795, 95.0, 76.45, 0.14; GCA_018970965.1, s__Aquisediminimonas sp018970…	63.52	11	0.909322	Genome has more than 13.3% of markers with multiple hits	807	212	152	10	1	11	37	17	15	4
metabat_ad.1921	97.92	8.21	Gradient Boost (General Model)	11	0.915	101668	339.339	4315012	0.33	3884	102	282656	None	Bacteria	Bacteroidota	Bacteroidia	AKYH767	B-17BO			N/A	N/A	N/A	N/A	N/A	N/A	N/A	N/A	N/A	N/A	d__Bacteria;p__Bacteroidota;c__Bacteroidia;o__AKYH767;f__B-17BO;g__;s__	taxonomic novelty determined using RED	classification based on placement in class-level tree	N/A	93.98	11	0.775607	N/A	811	190	113	20	0	3	41	26	10	10
metabat_ad.1943	85.92	0.02	Neural Network (Specific Model)	11	0.887	12092	344.361	1586915	0.36	1364	175	27987	None	Bacteria	Pseudomonadota	Gammaproteobacteria	Burkholderiales	Burkholderiaceae_B			N/A	N/A	N/A	N/A	N/A	N/A	N/A	N/A	N/A	N/A	d__Bacteria;p__Pseudomonadota;c__Gammaproteobacteria;o__Burkholderiales;f__Burkholderiaceae_B;g__;s__	taxonomic novelty determined using RED	classification based on placement in class-level tree	N/A	93.47	11	0.844119	N/A	511	173	145	5	1	1	19	8	6	0
metabat_ad.1956	55.2	4.45	Gradient Boost (General Model)	11	0.882	3988	262.375	1854230	0.58	2082	460	15418	None	Bacteria	Pseudomonadota	Gammaproteobacteria	Pseudomonadales	Porticoccaceae	BRH-c0		N/A	N/A	N/A	N/A	N/A	GCA_023228865.1	95	d__Bacteria;p__Pseudomonadota;c__Gammaproteobacteria;o__Pseudomonadales;f__Porticoccaceae;g__BRH-c0;s__BRH-c0 sp023228865	77.8	0.21	d__Bacteria;p__Pseudomonadota;c__Gammaproteobacteria;o__Pseudomonadales;f__Porticoccaceae;g__BRH-c0;s__	taxonomic classification defined by topology and ANI	classification based on placement in class-level tree	GCA_000961645.1, s__BRH-c0 sp000961645, 95.0, 77.51, 0.21; GCA_002388905.1, s__BRH-c0 sp002388905, 95.0, 76.16, 0.05	55.05	11	0.935127	N/A	573	115	71	8	1	0	26	15	10	0
metabat_ad.1961	100	3.43	Gradient Boost (General Model)	11	0.911	16454	338.425	4564658	0.53	4106	401	68048	None	Bacteria	Pseudomonadota	Gammaproteobacteria	Xanthomonadales	SZUA-5			N/A	N/A	N/A	N/A	N/A	N/A	N/A	N/A	N/A	N/A	d__Bacteria;p__Pseudomonadota;c__Gammaproteobacteria;o__Xanthomonadales;f__SZUA-5;g__;s__	taxonomic classification fully defined by topology	classification based on placement in class-level tree	N/A	74.1	11	0.79522	N/A	855	202	126	10	1	2	54	24	25	4
metabat_ad.1962	96.18	3.94	Neural Network (Specific Model)	11	0.903	20008	331.793	2819620	0.32	2562	206	96285	None	Bacteria	Bdellovibrionota	Oligoflexia	Silvanigrellales	Silvanigrellaceae	Silvanigrella	Silvanigrella cienkowskii	GCA_003339605.1	95	d__Bacteria;p__Bdellovibrionota;c__Oligoflexia;o__Silvanigrellales;f__Silvanigrellaceae;g__Silvanigrella;s__Silvanigrella cienkowskii	99	0.86	GCA_003339605.1	95	d__Bacteria;p__Bdellovibrionota;c__Oligoflexia;o__Silvanigrellales;f__Silvanigrellaceae;g__Silvanigrella;s__Silvanigrella cienkowskii	99	0.86	d__Bacteria;p__Bdellovibrionota;c__Oligoflexia;o__Silvanigrellales;f__Silvanigrellaceae;g__Silvanigrella;s__	taxonomic classification defined by topology and ANI	topological placement and ANI have congruent species assignments	GCF_001907975.1, s__Silvanigrella aquatica, 95.0, 77.35, 0.26; GCF_009208775.1, s__Silvanigrella paludirubra, 95.0, 77.09, 0.31; GCF_004295685.1, s__Silvanigrella sanaruensis, 95.0, 76.84, 0.18; GCF_009792895.1, s__Silvanigrella rubra, 95.0, 76.75, 0.25; GCA_014281055.1, s__Silvanigrella sp014281055, 95.0, 76.7, 0.2; GCF_009208585.1, s__Silvanigrella multicolorata, 95.0, 76.69, 0.2	87.15	11	N/A	N/A	684	196	106	17	6	17	48	34	14	2
metabat_ad.1966	77.31	11.36	Neural Network (Specific Model)	11	0.859	8052	265.743	4139669	0.49	4467	587	55321	None	Bacteria	Cyanobacteriota	Cyanobacteriia	Thermosynechococcales	Thermosynechococcaceae	JAAURS01		N/A	N/A	N/A	N/A	N/A	GCA_020058975.1	95	d__Bacteria;p__Cyanobacteriota;c__Cyanobacteriia;o__Thermosynechococcales;f__Thermosynechococcaceae;g__JAAURS01;s__JAAURS01 sp020058975	79.31	0.39	d__Bacteria;p__Cyanobacteriota;c__Cyanobacteriia;o__Thermosynechococcales;f__Thermosynechococcaceae;g__JAAURS01;s__	taxonomic classification defined by topology and ANI	classification based on placement in class-level tree	GCA_012032135.1, s__JAAURS01 sp012032135, 95.0, 77.14, 0.15; GCA_022402525.1, s__JAAURS01 sp022402525, 95.0, 76.68, 0.16	55.27	11	0.96389	N/A	953	215	132	15	0	3	41	35	23	5
metabat_ad.1970	85.52	0.81	Gradient Boost (General Model)	11	0.882	7117	289.756	3058209	0.62	3108	478	26899	None	Bacteria	Pseudomonadota	Gammaproteobacteria	Acidiferrobacterales	UBA6901			N/A	N/A	N/A	N/A	N/A	N/A	N/A	N/A	N/A	N/A	d__Bacteria;p__Pseudomonadota;c__Gammaproteobacteria;o__Acidiferrobacterales;f__UBA6901;g__;s__	taxonomic classification fully defined by topology	classification based on placement in class-level tree	N/A	65.68	11	0.788392	N/A	902	252	161	13	3	7	46	32	33	3
metabat_ad.1976	82.23	12.54	Gradient Boost (General Model)	11	0.916	6378	266.886	3223828	0.58	3695	546	32704	None	Bacteria	Pseudomonadota	Alphaproteobacteria	Rhodobacterales	Rhodobacteraceae	JACMNW01		N/A	N/A	N/A	N/A	N/A	GCA_014378345.1	95	d__Bacteria;p__Pseudomonadota;c__Alphaproteobacteria;o__Rhodobacterales;f__Rhodobacteraceae;g__JACMNW01;s__JACMNW01 sp014378345	80.03	0.5	d__Bacteria;p__Pseudomonadota;c__Alphaproteobacteria;o__Rhodobacterales;f__Rhodobacteraceae;g__JACMNW01;s__	taxonomic classification defined by topology and ANI	classification based on placement in class-level tree	N/A	64.91	11	0.985383	Genome not assigned to closest species as it falls outside its pre-defined ANI radius	1002	253	133	23	3	13	41	66	19	4
metabat_ad.1979	100	3.54	Gradient Boost (General Model)	11	0.902	25916	327.878	6330747	0.68	5816	357	82449	None	Bacteria	Pseudomonadota	Gammaproteobacteria	Burkholderiales	Burkholderiaceae_B	Ideonella		N/A	N/A	N/A	N/A	N/A	GCA_018780145.1	95	d__Bacteria;p__Pseudomonadota;c__Gammaproteobacteria;o__Burkholderiales;f__Burkholderiaceae_B;g__Ideonella;s__Ideonella sp018780145	82.37	0.53	d__Bacteria;p__Pseudomonadota;c__Gammaproteobacteria;o__Burkholderiales;f__Burkholderiaceae_B;g__Ideonella;s__	taxonomic classification defined by topology and ANI	classification based on placement in class-level tree	GCA_016213265.1, s__Ideonella sp016213265, 95.0, 81.67, 0.57; GCF_006519715.1, s__Ideonella azotifigens, 95.0, 81.05, 0.41; GCF_018069755.1, s__Ideonella sp018069755, 95.0, 80.94, 0.44; GCF_018069875.1, s__Ideonella sp018069875, 95.0, 80.89, 0.43; GCA_002255925.1, s__Ideonella sp002255925, 95.0, 80.67, 0.46; GCA_017302485.1, s__Ideonella sp017302485, 95.0, 80.66, 0.5; GCF_021049305.1, s__Ideonell…	75.25	11	0.97268	Genome not assigned to closest species as it falls outside its pre-defined ANI radius	1272	281	146	20	5	12	58	63	28	4
metabat_ad.1989	75.81	0.33	Neural Network (Specific Model)	11	0.916	14657	309.632	2699135	0.61	2665	249	43302	None	Bacteria	Pseudomonadota	Gammaproteobacteria	Burkholderiales	Burkholderiaceae_B	JAAFHN01		N/A	N/A	N/A	N/A	N/A	GCA_013298415.1	95	d__Bacteria;p__Pseudomonadota;c__Gammaproteobacteria;o__Burkholderiales;f__Burkholderiaceae_B;g__JAAFHN01;s__JAAFHN01 sp013298415	77.06	0.21	d__Bacteria;p__Pseudomonadota;c__Gammaproteobacteria;o__Burkholderiales;f__Burkholderiaceae_B;g__JAAFHN01;s__	taxonomic classification defined by topology and ANI	classification based on placement in class-level tree	N/A	83.73	11	0.943808	N/A	356	79	64	3	0	2	9	5	3	0
metabat_ad.1999	81.62	1.6	Neural Network (Specific Model)	11	0.909	12919	296.703	1675452	0.49	1714	168	46337	None	Bacteria	Pseudomonadota	Gammaproteobacteria	Pseudomonadales	Moraxellaceae			N/A	N/A	N/A	N/A	N/A	N/A	N/A	N/A	N/A	N/A	d__Bacteria;p__Pseudomonadota;c__Gammaproteobacteria;o__Pseudomonadales;f__Moraxellaceae;g__;s__	taxonomic classification fully defined by topology	classification based on placement in class-level tree	N/A	88.64	11	0.829888	N/A	716	222	161	11	0	6	32	23	17	1
metabat_ad.2000	87.58	0.44	Neural Network (Specific Model)	11	0.837	11647	330.809	6020495	0.39	5080	620	72330	None	Bacteria	Bacteroidota	Bacteroidia	Chitinophagales	Saprospiraceae	JAAFJT01		N/A	N/A	N/A	N/A	N/A	GCA_016787525.1	95	d__Bacteria;p__Bacteroidota;c__Bacteroidia;o__Chitinophagales;f__Saprospiraceae;g__JAAFJT01;s__JAAFJT01 sp016787525	75.62	0.14	d__Bacteria;p__Bacteroidota;c__Bacteroidia;o__Chitinophagales;f__Saprospiraceae;g__JAAFJT01;s__	taxonomic classification defined by topology and ANI	classification based on placement in class-level tree	GCA_013298955.1, s__JAAFJT01 sp013298955, 95.0, 75.7, 0.07	82.86	11	0.924314	N/A	1077	224	139	18	2	4	48	30	14	7
metabat_ad.2004	83.1	0.32	Gradient Boost (General Model)	11	0.907	10610	318.838	3086795	0.33	2931	365	45004	None	Bacteria	Bacteroidota	Bacteroidia	Chitinophagales	Chitinophagaceae	Ferruginibacter		N/A	N/A	N/A	N/A	N/A	GCA_020059395.1	95	d__Bacteria;p__Bacteroidota;c__Bacteroidia;o__Chitinophagales;f__Chitinophagaceae;g__Ferruginibacter;s__Ferruginibacter sp020059395	77.75	0.19	d__Bacteria;p__Bacteroidota;c__Bacteroidia;o__Chitinophagales;f__Chitinophagaceae;g__Ferruginibacter;s__	taxonomic classification defined by topology and ANI	classification based on placement in class-level tree	GCA_017983695.1, s__Ferruginibacter sp017983695, 95.0, 78.09, 0.35; GCA_013141115.1, s__Ferruginibacter sp013141115, 95.0, 77.95, 0.39; GCA_017988335.1, s__Ferruginibacter sp017988335, 95.0, 77.25, 0.25; GCA_903837525.1, s__Ferruginibacter sp903837525, 95.0, 77.09, 0.3; GCA_016721385.1, s__Ferruginibacter sp016721385, 95.0, 76.87, 0.27; GCA_016710935.1, s__Ferruginibacter sp016710935, 95.0, 76.77…	79.21	11	0.953338	N/A	838	178	108	18	1	2	40	24	13	5
metabat_ad.2006	92.69	0.11	Neural Network (Specific Model)	11	0.923	34551	312.826	2253118	0.46	2218	103	95358	None	Bacteria	Pseudomonadota	Gammaproteobacteria	Burkholderiales	Methylophilaceae	Methylotenera_A		N/A	N/A	N/A	N/A	N/A	GCA_014378845.1	95	d__Bacteria;p__Pseudomonadota;c__Gammaproteobacteria;o__Burkholderiales;f__Methylophilaceae;g__Methylotenera_A;s__Methylotenera_A sp014378845	81.58	0.65	d__Bacteria;p__Pseudomonadota;c__Gammaproteobacteria;o__Burkholderiales;f__Methylophilaceae;g__Methylotenera_A;s__	taxonomic classification defined by topology and ANI	classification based on placement in class-level tree	GCA_945907735.1, s__Methylotenera_A oryzisoli_B, 95.0, 79.27, 0.61; GCA_017880905.1, s__Methylotenera_A sp017880905, 95.0, 78.57, 0.48; GCA_020053735.1, s__Methylotenera_A sp020053735, 95.0, 78.33, 0.4; GCA_021732365.1, s__Methylotenera_A sp021732365, 95.0, 78.26, 0.34; GCA_011391175.1, s__Methylotenera_A sp011391175, 95.0, 77.99, 0.46; GCA_021732405.1, s__Methylotenera_A sp021732405, 95.0, 77.97…	78.95	11	0.973241	Genome not assigned to closest species as it falls outside its pre-defined ANI radius	899	267	185	20	3	5	39	26	23	2
metabat_ad.2026	75.03	4.83	Neural Network (Specific Model)	11	0.931	13420	290.662	1902703	0.57	2036	183	60613	None	Bacteria	Pseudomonadota	Alphaproteobacteria	Sphingomonadales	Sphingomonadaceae	Aquisediminimonas		N/A	N/A	N/A	N/A	N/A	N/A	N/A	N/A	N/A	N/A	d__Bacteria;p__Pseudomonadota;c__Alphaproteobacteria;o__Sphingomonadales;f__Sphingomonadaceae;g__Aquisediminimonas;s__	ANI	classification based on placement in class-level tree	GCA_009923795.1, s__Aquisediminimonas sp009923795, 95.0, 76.64, 0.12; GCA_024645025.1, s__Aquisediminimonas sp024645025, 95.0, 76.56, 0.11; GCA_005518185.1, s__Aquisediminimonas godavariana, 95.0, 76.54, 0.18; GCA_903839675.1, s__Aquisediminimonas sp903839675, 95.0, 76.52, 0.19; GCA_903958285.1, s__Aquisediminimonas sp903958285, 95.0, 76.52, 0.13; GCA_002478575.1, s__Aquisediminimonas sp002478575…	72.33	11	0.919881	N/A	711	147	95	10	1	3	35	15	13	4
metabat_ad.2027	93.22	0.51	Gradient Boost (General Model)	11	0.901	111810	335.951	5229407	0.44	4679	71	269208	None	Bacteria	Acidobacteriota	Blastocatellia	Pyrinomonadales	Pyrinomonadaceae	JAJQRF01		N/A	N/A	N/A	N/A	N/A	GCA_021228405.1	95	d__Bacteria;p__Acidobacteriota;c__Blastocatellia;o__Pyrinomonadales;f__Pyrinomonadaceae;g__JAJQRF01;s__JAJQRF01 sp021228405	78.85	0.44	d__Bacteria;p__Acidobacteriota;c__Blastocatellia;o__Pyrinomonadales;f__Pyrinomonadaceae;g__JAJQRF01;s__	taxonomic classification defined by topology and ANI	classification based on placement in class-level tree	N/A	89.31	11	0.916156	N/A	1190	246	147	20	1	6	52	37	27	8
metabat_ad.2032	88.14	2.31	Gradient Boost (General Model)	11	0.894	79383	314.259	3380821	0.56	3210	78	260853	None	Bacteria	Pseudomonadota	Gammaproteobacteria	Burkholderiales	Casimicrobiaceae	Casimicrobium		N/A	N/A	N/A	N/A	N/A	GCA_013298045.1	95	d__Bacteria;p__Pseudomonadota;c__Gammaproteobacteria;o__Burkholderiales;f__Casimicrobiaceae;g__Casimicrobium;s__Casimicrobium sp013298045	79.79	0.44	d__Bacteria;p__Pseudomonadota;c__Gammaproteobacteria;o__Burkholderiales;f__Casimicrobiaceae;g__Casimicrobium;s__	taxonomic classification defined by topology and ANI	classification based on placement in class-level tree	GCA_013298145.1, s__Casimicrobium sp004294365, 95.0, 78.67, 0.36; GCA_013298765.1, s__Casimicrobium sp013298765, 95.0, 78.63, 0.37; GCA_013298695.1, s__Casimicrobium sp013298695, 95.0, 78.44, 0.39; GCA_004293675.1, s__Casimicrobium sp004293675, 95.0, 77.72, 0.25; GCA_013298455.1, s__Casimicrobium sp013298455, 95.0, 77.37, 0.23; GCF_009746125.1, s__Casimicrobium huifangae, 95.0, 77.03, 0.16; GCA_0…	80.77	11	0.97376	N/A	1086	292	182	20	0	5	46	48	27	2
metabat_ad.2033	66.94	0.58	Gradient Boost (General Model)	11	0.909	6990	294.646	2440519	0.51	2516	382	35006	None	Bacteria	Verrucomicrobiota	Verrucomicrobiae	Verrucomicrobiales	Akkermansiaceae	Luteolibacter		N/A	N/A	N/A	N/A	N/A	GCA_012032235.1	95	d__Bacteria;p__Verrucomicrobiota;c__Verrucomicrobiae;o__Verrucomicrobiales;f__Akkermansiaceae;g__Luteolibacter;s__Luteolibacter sp012032235	76.94	0.16	d__Bacteria;p__Verrucomicrobiota;c__Verrucomicrobiae;o__Verrucomicrobiales;f__Akkermansiaceae;g__Luteolibacter;s__	taxonomic classification defined by topology and ANI	classification based on placement in class-level tree	GCA_945901795.1, s__Luteolibacter muciniphila_B, 95.0, 76.94, 0.13; GCA_913063525.1, s__Luteolibacter sp913063525, 95.0, 76.93, 0.12; GCA_903919975.1, s__Luteolibacter sp903919975, 95.0, 76.82, 0.09; GCF_016595465.1, s__Luteolibacter yonseiensis, 95.0, 76.75, 0.11; GCA_003820635.1, s__Luteolibacter sp003820635, 95.0, 76.72, 0.09; GCA_945879075.1, s__Luteolibacter muciniphila_C, 95.0, 76.71, 0.15;…	63.77	11	0.97506	N/A	611	154	101	10	0	2	22	27	11	2
metabat_ad.2042	94.65	0.07	Neural Network (Specific Model)	11	0.915	49911	301.33	3144558	0.6	3188	111	158241	None	Bacteria	Pseudomonadota	Alphaproteobacteria	Rhodobacterales	Rhodobacteraceae	Tabrizicola_A		N/A	N/A	N/A	N/A	N/A	N/A	N/A	N/A	N/A	N/A	d__Bacteria;p__Pseudomonadota;c__Alphaproteobacteria;o__Rhodobacterales;f__Rhodobacteraceae;g__Tabrizicola_A;s__	taxonomic novelty determined using RED	classification based on placement in class-level tree	N/A	91.74	11	0.972194	N/A	1100	308	190	26	2	5	44	66	15	2
metabat_ad.2052	94.84	12.38	Gradient Boost (General Model)	11	0.915	13068	323.431	4619070	0.49	4365	484	77454	None	Bacteria	Verrucomicrobiota	Verrucomicrobiae	Verrucomicrobiales	Akkermansiaceae	UBA956		N/A	N/A	N/A	N/A	N/A	GCA_903878115.1	95	d__Bacteria;p__Verrucomicrobiota;c__Verrucomicrobiae;o__Verrucomicrobiales;f__Akkermansiaceae;g__UBA956;s__UBA956 sp903878115	86.04	0.62	d__Bacteria;p__Verrucomicrobiota;c__Verrucomicrobiae;o__Verrucomicrobiales;f__Akkermansiaceae;g__UBA956;s__	taxonomic classification defined by topology and ANI	classification based on placement in class-level tree	GCA_945890645.1, s__UBA956 sp945890645, 95.0, 77.99, 0.16; GCA_945888515.1, s__UBA956 sp945888515, 95.0, 77.27, 0.14; GCA_002293145.1, s__UBA956 sp002293145, 95.0, 77.25, 0.15; GCA_945874895.1, s__UBA956 sp945874895, 95.0, 76.9, 0.11; GCA_945860285.1, s__UBA956 sp945860285, 95.0, 76.88, 0.12; GCA_945862285.1, s__UBA956 sp945862285, 95.0, 76.53, 0.07; GCA_004293285.1, s__UBA956 sp004293285, 95.0, …	80.91	11	0.988637	Genome not assigned to closest species as it falls outside its pre-defined ANI radius	822	181	118	13	1	4	29	30	10	3
metabat_ad.2062	97.99	0.54	Gradient Boost (General Model)	11	0.897	59351	366.577	5438497	0.33	4439	194	206514	None	Bacteria	Bacteroidota	Bacteroidia	Chitinophagales	Saprospiraceae	JADKBO01		N/A	N/A	N/A	N/A	N/A	N/A	N/A	N/A	N/A	N/A	d__Bacteria;p__Bacteroidota;c__Bacteroidia;o__Chitinophagales;f__Saprospiraceae;g__JADKBO01;s__	ANI	classification based on placement in class-level tree	GCA_016715105.1, s__JADKBO01 sp016715105, 95.0, 75.91, 0.03; GCA_022844565.1, s__JADKBO01 sp022844565, 95.0, 75.81, 0.04; GCA_016715465.1, s__JADKBO01 sp016715465, 95.0, 75.64, 0.03; GCA_017987975.1, s__JADKBO01 sp017987975, 95.0, 75.51, 0.05	92.33	11	0.93496	N/A	959	199	120	19	1	1	40	28	11	8
metabat_ad.2073	75.3	1.41	Gradient Boost (General Model)	11	0.899	7507	291.546	2302736	0.58	2371	355	36925	None	Bacteria	Pseudomonadota	Gammaproteobacteria	Steroidobacterales	Steroidobacteraceae	CAILZL01		N/A	N/A	N/A	N/A	N/A	GCA_903838705.1	95	d__Bacteria;p__Pseudomonadota;c__Gammaproteobacteria;o__Steroidobacterales;f__Steroidobacteraceae;g__CAILZL01;s__CAILZL01 sp903838705	77.12	0.17	d__Bacteria;p__Pseudomonadota;c__Gammaproteobacteria;o__Steroidobacterales;f__Steroidobacteraceae;g__CAILZL01;s__	taxonomic classification defined by topology and ANI	classification based on placement in class-level tree	N/A	64.95	11	0.902169	N/A	782	211	115	10	6	11	54	30	25	3
metabat_ad.2082	95.59	0.28	Gradient Boost (General Model)	11	0.901	20152	308.122	3529394	0.41	3443	245	58483	None	Bacteria	Bacteroidota	Bacteroidia	Sphingobacteriales	Sphingobacteriaceae	Mucilaginibacter		N/A	N/A	N/A	N/A	N/A	GCF_002797815.1	95	d__Bacteria;p__Bacteroidota;c__Bacteroidia;o__Sphingobacteriales;f__Sphingobacteriaceae;g__Mucilaginibacter;s__Mucilaginibacter auburnensis	82.72	0.71	d__Bacteria;p__Bacteroidota;c__Bacteroidia;o__Sphingobacteriales;f__Sphingobacteriaceae;g__Mucilaginibacter;s__	taxonomic classification defined by topology and ANI	classification based on placement in class-level tree	GCF_007846085.1, s__Mucilaginibacter pallidiroseus, 95.0, 78.19, 0.15; GCF_007558865.1, s__Mucilaginibacter corticis, 95.0, 78.06, 0.23; GCF_018449775.1, s__Mucilaginibacter sp018449775, 95.0, 78.05, 0.21; GCF_021215455.1, s__Mucilaginibacter roseus, 95.0, 78.0, 0.16; GCA_014376655.1, s__Mucilaginibacter sp014376655, 95.0, 77.96, 0.22; GCF_002288635.1, s__Mucilaginibacter sp002288635, 95.0, 77.87…	89	11	0.987736	Genome not assigned to closest species as it falls outside its pre-defined ANI radius	836	220	132	25	1	3	53	32	17	5
metabat_ad.2117	89.62	0	Neural Network (Specific Model)	4	0.836	6926	260.914	779479	0.24	834	124	20723	None	Bacteria	Bacillota	Bacilli	Mycoplasmatales	VBWQ01	Spiroplasma_D	Spiroplasma_D ixodetis	GCF_902809815.1	95	d__Bacteria;p__Bacillota;c__Bacilli;o__Mycoplasmatales;f__VBWQ01;g__Spiroplasma_D;s__Spiroplasma_D ixodetis	97.4	0.94	GCF_902809815.1	95	d__Bacteria;p__Bacillota;c__Bacilli;o__Mycoplasmatales;f__VBWQ01;g__Spiroplasma_D;s__Spiroplasma_D ixodetis	97.4	0.94	d__Bacteria;p__Bacillota;c__Bacilli;o__Mycoplasmatales;f__VBWQ01;g__Spiroplasma_D;s__	taxonomic classification defined by topology and ANI	topological placement and ANI have congruent species assignments	GCF_023509825.1, s__Spiroplasma_D sp023509825, 95.0, 77.59, 0.38; GCF_021496725.1, s__Spiroplasma_D platyhelix, 95.0, 76.78, 0.27	72.75	4	N/A	N/A	260	93	75	5	0	1	0	11	1	0
metabat_ad.2136	88.82	0.4	Neural Network (Specific Model)	11	0.904	15599	309.591	3865383	0.64	3767	326	58247	None	Bacteria	Pseudomonadota	Alphaproteobacteria	Sphingomonadales	Sphingomonadaceae	Sphingobium	Sphingobium limneticum	GCF_008710155.1	95	d__Bacteria;p__Pseudomonadota;c__Alphaproteobacteria;o__Sphingomonadales;f__Sphingomonadaceae;g__Sphingobium;s__Sphingobium limneticum	99.71	0.94	GCF_008710155.1	95	d__Bacteria;p__Pseudomonadota;c__Alphaproteobacteria;o__Sphingomonadales;f__Sphingomonadaceae;g__Sphingobium;s__Sphingobium limneticum	99.71	0.94	d__Bacteria;p__Pseudomonadota;c__Alphaproteobacteria;o__Sphingomonadales;f__Sphingomonadaceae;g__Sphingobium;s__	taxonomic classification defined by topology and ANI	topological placement and ANI have congruent species assignments	GCF_001421665.1, s__Sphingobium sp001421665, 95.0, 89.1, 0.79; GCA_020051025.1, s__Sphingobium sp020051025, 95.0, 88.49, 0.77; GCA_024349785.1, s__Sphingobium bisphenolicum, 95.0, 86.62, 0.75; GCF_004152865.1, s__Sphingobium cupriresistens, 95.0, 86.36, 0.67; GCF_900111125.1, s__Sphingobium sp900111125, 95.0, 86.21, 0.76; GCF_012927105.1, s__Sphingobium psychrophilum, 95.0, 86.15, 0.71; GCF_90010…	80.2	11	N/A	N/A	1108	227	129	18	4	12	53	23	22	5
metabat_ad.2142	92.49	5.78	Neural Network (Specific Model)	11	0.928	18956	306.98	2734356	0.56	2763	214	65217	None	Bacteria	Pseudomonadota	Alphaproteobacteria	Sphingomonadales	Sphingomonadaceae	Aquisediminimonas		N/A	N/A	N/A	N/A	N/A	N/A	N/A	N/A	N/A	N/A	d__Bacteria;p__Pseudomonadota;c__Alphaproteobacteria;o__Sphingomonadales;f__Sphingomonadaceae;g__Aquisediminimonas;s__	ANI	classification based on placement in class-level tree	GCA_016714795.1, s__Aquisediminimonas sp016714795, 95.0, 76.89, 0.15; GCA_903958285.1, s__Aquisediminimonas sp903958285, 95.0, 76.84, 0.13; GCA_009923795.1, s__Aquisediminimonas sp009923795, 95.0, 76.8, 0.14; GCA_005518185.1, s__Aquisediminimonas godavariana, 95.0, 76.72, 0.18; GCA_016704425.1, s__Aquisediminimonas sp016704425, 95.0, 76.71, 0.13; GCF_019443285.1, s__Aquisediminimonas profunda, 95…	83.52	11	0.915792	N/A	824	179	109	14	1	2	44	29	12	4
metabat_ad.2145	93.26	6.13	Gradient Boost (General Model)	11	0.894	174450	361.194	3703555	0.33	3059	61	306549	None	Bacteria	Bacteroidota	Bacteroidia	Chitinophagales	Chitinophagaceae			N/A	N/A	N/A	N/A	N/A	N/A	N/A	N/A	N/A	N/A	d__Bacteria;p__Bacteroidota;c__Bacteroidia;o__Chitinophagales;f__Chitinophagaceae;g__;s__	taxonomic novelty determined using RED	classification based on placement in class-level tree	N/A	92.87	11	0.869215	N/A	777	173	111	10	1	3	34	26	11	4
metabat_ad.2174	70.89	1.7	Neural Network (Specific Model)	11	0.946	5969	288.584	3877501	0.69	4245	719	23343	None	Bacteria	Actinomycetota	Acidimicrobiia	Acidimicrobiales	Ilumatobacteraceae			N/A	N/A	N/A	N/A	N/A	N/A	N/A	N/A	N/A	N/A	d__Bacteria;p__Actinomycetota;c__Acidimicrobiia;o__Acidimicrobiales;f__Ilumatobacteraceae;g__;s__	taxonomic novelty determined using RED	classification based on placement in class-level tree	N/A	62.13	11	0.811414	N/A	653	112	72	12	1	2	19	14	10	0
metabat_ad.218	82.19	9.3	Neural Network (Specific Model)	11	0.912	10531	280.115	3374808	0.6	3670	415	42785	None	Bacteria	Pseudomonadota	Alphaproteobacteria	Rhodobacterales	Rhodobacteraceae	Tabrizicola_A		N/A	N/A	N/A	N/A	N/A	N/A	N/A	N/A	N/A	N/A	d__Bacteria;p__Pseudomonadota;c__Alphaproteobacteria;o__Rhodobacterales;f__Rhodobacteraceae;g__Tabrizicola_A;s__	taxonomic novelty determined using RED	classification based on placement in class-level tree	N/A	63.4	11	0.973469	N/A	880	220	114	17	1	2	35	68	10	3
metabat_ad.2186	86.74	2.45	Gradient Boost (General Model)	11	0.89	7887	316.395	2795549	0.46	2627	405	31881	None	Bacteria	Verrucomicrobiota	Verrucomicrobiae	Verrucomicrobiales	Akkermansiaceae	Rubritalea		N/A	N/A	N/A	N/A	N/A	GCA_023300205.1	95	d__Bacteria;p__Verrucomicrobiota;c__Verrucomicrobiae;o__Verrucomicrobiales;f__Akkermansiaceae;g__Rubritalea;s__Rubritalea sp023300205	77.55	0.12	d__Bacteria;p__Verrucomicrobiota;c__Verrucomicrobiae;o__Verrucomicrobiales;f__Akkermansiaceae;g__Rubritalea;s__	taxonomic classification defined by topology and ANI	classification based on placement in class-level tree	N/A	78.03	11	0.970078	N/A	772	216	155	16	0	4	26	26	10	2
metabat_ad.2204	99.99	0.47	Neural Network (Specific Model)	11	0.916	65933	309.857	2870117	0.53	2834	77	234155	None	Bacteria	Pseudomonadota	Alphaproteobacteria	Sphingomonadales	Sphingomonadaceae	Sphingorhabdus_B		N/A	N/A	N/A	N/A	N/A	N/A	N/A	N/A	N/A	N/A	d__Bacteria;p__Pseudomonadota;c__Alphaproteobacteria;o__Sphingomonadales;f__Sphingomonadaceae;g__Sphingorhabdus_B;s__	ANI	classification based on placement in class-level tree	GCA_023910635.1, s__Sphingorhabdus_B sp023910635, 95.0, 77.73, 0.19; GCA_016462305.1, s__Sphingorhabdus_B sp016462305, 95.0, 77.58, 0.21; GCA_945882965.1, s__Sphingorhabdus_B sp945882965, 95.0, 77.52, 0.2; GCF_014196595.1, s__Sphingorhabdus_B rigui, 95.0, 77.4, 0.2; GCA_002282385.1, s__Sphingorhabdus_B sp002282385, 95.0, 77.27, 0.23; GCA_903821685.1, s__Sphingorhabdus_B sp903821685, 95.0, 77.24, …	96.78	11	0.94364	N/A	414	84	72	2	0	2	11	3	4	1
metabat_ad.2210	76.58	0.38	Neural Network (Specific Model)	11	0.926	10479	298.2	2346241	0.59	2435	261	48834	None	Bacteria	Pseudomonadota	Alphaproteobacteria	Sphingomonadales	Sphingomonadaceae	Aquisediminimonas		N/A	N/A	N/A	N/A	N/A	N/A	N/A	N/A	N/A	N/A	d__Bacteria;p__Pseudomonadota;c__Alphaproteobacteria;o__Sphingomonadales;f__Sphingomonadaceae;g__Aquisediminimonas;s__	ANI	classification based on placement in class-level tree	GCA_903839675.1, s__Aquisediminimonas sp903839675, 95.0, 77.19, 0.21; GCA_002478575.1, s__Aquisediminimonas sp002478575, 95.0, 77.15, 0.15; GCA_945860425.1, s__Aquisediminimonas paucimobilis_A, 95.0, 77.08, 0.18; GCA_016714795.1, s__Aquisediminimonas sp016714795, 95.0, 77.04, 0.2; GCA_009923795.1, s__Aquisediminimonas sp009923795, 95.0, 77.02, 0.17; GCA_005518185.1, s__Aquisediminimonas godavaria…	76.17	11	0.925387	N/A	742	153	101	7	1	1	33	21	16	3
metabat_ad.2211	83.23	14.1	Neural Network (Specific Model)	11	0.849	9945	278.191	4753039	0.49	4844	560	40308	None	Bacteria	Cyanobacteriota	Cyanobacteriia	Thermosynechococcales	Thermosynechococcaceae	JAAURS01		N/A	N/A	N/A	N/A	N/A	GCA_022402525.1	95	d__Bacteria;p__Cyanobacteriota;c__Cyanobacteriia;o__Thermosynechococcales;f__Thermosynechococcaceae;g__JAAURS01;s__JAAURS01 sp022402525	77.4	0.2	d__Bacteria;p__Cyanobacteriota;c__Cyanobacteriia;o__Thermosynechococcales;f__Thermosynechococcaceae;g__JAAURS01;s__	taxonomic classification defined by topology and ANI	classification based on placement in class-level tree	GCA_020058975.1, s__JAAURS01 sp020058975, 95.0, 76.63, 0.1; GCA_012032135.1, s__JAAURS01 sp012032135, 95.0, 76.28, 0.08	58.83	11	0.924845	Genome has more than 11.7% of markers with multiple hits	1026	234	139	13	1	2	43	46	22	7
metabat_ad.2212	99.93	2.19	Neural Network (Specific Model)	11	0.927	74311	324.159	3561770	0.62	3402	84	208892	None	Bacteria	Pseudomonadota	Gammaproteobacteria	Burkholderiales	Burkholderiaceae_B	Polaromonas		N/A	N/A	N/A	N/A	N/A	N/A	N/A	N/A	N/A	N/A	d__Bacteria;p__Pseudomonadota;c__Gammaproteobacteria;o__Burkholderiales;f__Burkholderiaceae_B;g__Polaromonas;s__	taxonomic classification defined by topology and ANI	classification based on placement in class-level tree	GCA_021737905.1, s__Polaromonas sp021737905, 95.0, 80.84, 0.59; GCA_903941205.1, s__Polaromonas sp903941205, 95.0, 80.44, 0.46; GCF_003711205.1, s__Polaromonas sp003711205, 95.0, 80.21, 0.46; GCF_900116715.1, s__Polaromonas sp900116715, 95.0, 80.19, 0.44; GCA_945871335.1, s__Polaromonas sp945871335, 95.0, 80.17, 0.43; GCF_900103405.1, s__Polaromonas sp900103405, 95.0, 80.13, 0.47; GCF_000282655.1…	95.61	11	0.97521	Genome not assigned to closest species as it falls outside its pre-defined ANI radius	354	73	63	1	0	0	7	2	2	1
metabat_ad.2232	76.45	16.73	Gradient Boost (General Model)	11	0.936	4963	276.574	4655170	0.57	5267	968	29622	None	Bacteria	Actinomycetota	Acidimicrobiia	Acidimicrobiales				N/A	N/A	N/A	N/A	N/A	N/A	N/A	N/A	N/A	N/A	d__Bacteria;p__Actinomycetota;c__Acidimicrobiia;o__Acidimicrobiales;f__;g__;s__	taxonomic novelty determined using RED	classification based on placement in class-level tree	N/A	69.95	11	0.630846	Genome has more than 10.8% of markers with multiple hits	1049	207	112	19	1	3	43	53	16	2
metabat_ad.2233	82.59	2.77	Gradient Boost (General Model)	11	0.889	8893	319.884	2281083	0.33	2114	315	52955	None	Bacteria	Bacteroidota	Bacteroidia	Cytophagales	Spirosomaceae	JAGNSI01		N/A	N/A	N/A	N/A	N/A	GCA_017988135.1	95	d__Bacteria;p__Bacteroidota;c__Bacteroidia;o__Cytophagales;f__Spirosomaceae;g__JAGNSI01;s__JAGNSI01 sp017988135	83.81	0.59	d__Bacteria;p__Bacteroidota;c__Bacteroidia;o__Cytophagales;f__Spirosomaceae;g__JAGNSI01;s__	taxonomic classification defined by topology and ANI	classification based on placement in class-level tree	N/A	72.61	11	0.977305	Genome not assigned to closest species as it falls outside its pre-defined ANI radius	647	175	131	10	0	1	27	15	8	7
metabat_ad.2250	70.71	0.47	Neural Network (Specific Model)	11	0.927	8135	281.356	1822024	0.51	2006	264	20187	None	Bacteria	Pseudomonadota	Alphaproteobacteria	Sphingomonadales	Sphingomonadaceae	Sphingorhabdus_B		N/A	N/A	N/A	N/A	N/A	N/A	N/A	N/A	N/A	N/A	d__Bacteria;p__Pseudomonadota;c__Alphaproteobacteria;o__Sphingomonadales;f__Sphingomonadaceae;g__Sphingorhabdus_B;s__	ANI	classification based on placement in class-level tree	GCA_013297725.1, s__Sphingorhabdus_B sp013297725, 95.0, 77.05, 0.22; GCF_003367235.1, s__Sphingorhabdus_B pulchriflava, 95.0, 76.94, 0.16; GCF_003933235.1, s__Sphingorhabdus_B wooponensis, 95.0, 76.9, 0.17; GCA_903868245.1, s__Sphingorhabdus_B sp903868245, 95.0, 76.79, 0.12; GCA_002282385.1, s__Sphingorhabdus_B sp002282385, 95.0, 76.73, 0.15; GCA_021741065.1, s__Sphingorhabdus_B sp021741065, 95.0…	60.85	11	0.961532	N/A	626	145	92	11	3	2	35	21	16	1
metabat_ad.2278	95.17	0.06	Gradient Boost (General Model)	11	0.9	83470	312.422	4414380	0.54	4247	74	366608	None	Bacteria	Deinococcota	Deinococci	Deinococcales	JAAFIG01			N/A	N/A	N/A	N/A	N/A	N/A	N/A	N/A	N/A	N/A	d__Bacteria;p__Deinococcota;c__Deinococci;o__Deinococcales;f__JAAFIG01;g__;s__	taxonomic novelty determined using RED	classification based on placement in class-level tree	N/A	94.02	11	0.877144	N/A	1045	228	135	15	4	1	44	54	14	3
metabat_ad.2279	71.87	1.98	Neural Network (Specific Model)	11	0.929	5777	306.363	2377137	0.39	2407	443	22752	None	Bacteria	Bacteroidota	Bacteroidia	Flavobacteriales	Crocinitomicaceae	UBA2040		N/A	N/A	N/A	N/A	N/A	N/A	N/A	N/A	N/A	N/A	d__Bacteria;p__Bacteroidota;c__Bacteroidia;o__Flavobacteriales;f__Crocinitomicaceae;g__UBA2040;s__	ANI	classification based on placement in class-level tree	GCA_024643585.1, s__UBA2040 sp024643585, 95.0, 77.6, 0.1; GCA_002384725.1, s__UBA2040 sp002384725, 95.0, 77.4, 0.17; GCA_002332715.1, s__UBA2040 sp002332715, 95.0, 77.03, 0.17	65.64	11	0.961233	N/A	616	135	78	10	0	2	28	23	8	6
metabat_ad.2289	84.96	1.89	Neural Network (Specific Model)	11	0.904	7680	311.141	3255654	0.35	3157	499	23112	None	Bacteria	Bacteroidota	Bacteroidia	NS11-12g	UKL13-3	JAAFJM01		N/A	N/A	N/A	N/A	N/A	N/A	N/A	N/A	N/A	N/A	d__Bacteria;p__Bacteroidota;c__Bacteroidia;o__NS11-12g;f__UKL13-3;g__JAAFJM01;s__	taxonomic novelty determined using RED	classification based on placement in class-level tree	N/A	80.38	11	0.925391	N/A	776	162	106	13	0	1	34	17	9	6
metabat_ad.2291	93.84	0.27	Neural Network (Specific Model)	11	0.897	17621	341.356	3108998	0.29	2726	240	100261	None	Bacteria	Bacteroidota	Bacteroidia	Flavobacteriales	Flavobacteriaceae	Flavobacterium		N/A	N/A	N/A	N/A	N/A	N/A	N/A	N/A	N/A	N/A	d__Bacteria;p__Bacteroidota;c__Bacteroidia;o__Flavobacteriales;f__Flavobacteriaceae;g__Flavobacterium;s__	ANI	classification based on placement in class-level tree	GCA_017985075.1, s__Flavobacterium sp017985075, 95.0, 77.23, 0.22; GCF_000455605.1, s__Flavobacterium indicum, 95.0, 77.22, 0.2; GCA_945881885.1, s__Flavobacterium sp945881885, 95.0, 77.18, 0.25; GCA_021151785.1, s__Flavobacterium sp021151785, 95.0, 77.08, 0.2; GCA_018401995.1, s__Flavobacterium sp018401995, 95.0, 77.07, 0.15; GCA_945897915.1, s__Flavobacterium sp945897915, 95.0, 77.06, 0.22; GCF…	80.18	11	0.951481	N/A	718	156	101	14	0	1	33	17	7	6
metabat_ad.23	76.57	3.24	Neural Network (Specific Model)	11	0.883	28867	323.221	2477400	0.33	2258	115	93115	None	Bacteria	Bacteroidota	Bacteroidia	Flavobacteriales	Flavobacteriaceae	Flavobacterium		N/A	N/A	N/A	N/A	N/A	GCA_020720185.1	95	d__Bacteria;p__Bacteroidota;c__Bacteroidia;o__Flavobacteriales;f__Flavobacteriaceae;g__Flavobacterium;s__Flavobacterium psychrophilum_O	78.2	0.33	d__Bacteria;p__Bacteroidota;c__Bacteroidia;o__Flavobacteriales;f__Flavobacteriaceae;g__Flavobacterium;s__	taxonomic classification defined by topology and ANI	classification based on placement in class-level tree	GCA_016714905.1, s__Flavobacterium sp016714905, 95.0, 76.71, 0.12; GCA_903879875.1, s__Flavobacterium sp903879875, 95.0, 76.7, 0.15; GCF_004349195.1, s__Flavobacterium rhamnosiphilum, 95.0, 76.65, 0.14; GCF_014486675.1, s__Flavobacterium macrobrachii, 95.0, 76.65, 0.14; GCF_003865365.1, s__Flavobacterium macacae, 95.0, 76.65, 0.12; GCA_012837155.1, s__Flavobacterium sp012837155, 95.0, 76.63, 0.15…	65.04	11	0.974629	N/A	658	141	85	13	1	1	31	22	4	6
metabat_ad.2301	94.94	6.03	Gradient Boost (General Model)	11	0.915	37190	339.163	8521245	0.68	7679	359	288030	None	Bacteria	Myxococcota	Polyangia	Polyangiales				N/A	N/A	N/A	N/A	N/A	N/A	N/A	N/A	N/A	N/A	d__Bacteria;p__Myxococcota;c__Polyangia;o__Polyangiales;f__;g__;s__	taxonomic classification fully defined by topology	classification based on placement in class-level tree	N/A	76.35	11	0.626024	N/A	1259	271	151	20	6	12	67	42	21	6
metabat_ad.2318	79.35	1.09	Neural Network (Specific Model)	11	0.922	11415	319.726	3586775	0.69	3452	382	91757	None	Bacteria	Pseudomonadota	Gammaproteobacteria	Burkholderiales	Burkholderiaceae_B	Rubrivivax		N/A	N/A	N/A	N/A	N/A	N/A	N/A	N/A	N/A	N/A	d__Bacteria;p__Pseudomonadota;c__Gammaproteobacteria;o__Burkholderiales;f__Burkholderiaceae_B;g__Rubrivivax;s__	taxonomic classification defined by topology and ANI	classification based on placement in class-level tree	GCA_001295905.1, s__Rubrivivax sp001295905, 95.0, 81.41, 0.66; GCF_004016505.1, s__Rubrivivax rivuli, 95.0, 81.23, 0.67; GCA_001295865.1, s__Rubrivivax sp001295865, 95.0, 80.98, 0.66; GCA_022842305.1, s__Rubrivivax sp022842305, 95.0, 80.84, 0.57; GCA_016709385.1, s__Rubrivivax sp016709385, 95.0, 80.71, 0.57; GCA_022842595.1, s__Rubrivivax sp022842595, 95.0, 80.69, 0.64; GCA_903828235.1, s__Rubriv…	61.17	11	0.969864	Genome not assigned to closest species as it falls outside its pre-defined ANI radius	604	131	79	10	5	4	32	13	15	1
metabat_ad.2327	97.63	0.72	Neural Network (Specific Model)	11	0.899	37797	360.6	3675255	0.38	3056	165	113675	None	Bacteria	Bacteroidota	Bacteroidia	Bacteroidales	Paludibacteraceae	Paludibacter	Paludibacter sp017989795	GCA_017989795.1	95	d__Bacteria;p__Bacteroidota;c__Bacteroidia;o__Bacteroidales;f__Paludibacteraceae;g__Paludibacter;s__Paludibacter sp017989795	95.66	0.72	GCA_017989795.1	95	d__Bacteria;p__Bacteroidota;c__Bacteroidia;o__Bacteroidales;f__Paludibacteraceae;g__Paludibacter;s__Paludibacter sp017989795	95.66	0.72	d__Bacteria;p__Bacteroidota;c__Bacteroidia;o__Bacteroidales;f__Paludibacteraceae;g__Paludibacter;s__	taxonomic classification defined by topology and ANI	topological placement and ANI have congruent species assignments	GCA_945902955.1, s__Paludibacter sp945902955, 95.0, 78.96, 0.25; GCA_903912795.1, s__Paludibacter sp903912795, 95.0, 78.79, 0.22; GCA_020049335.1, s__Paludibacter sp020049335, 95.0, 78.22, 0.25; GCA_020726365.1, s__Paludibacter sp020726365, 95.0, 78.2, 0.34; GCA_945870155.1, s__Paludibacter jiangxiensis_A, 95.0, 77.85, 0.15; GCA_903899865.1, s__Paludibacter sp903899865, 95.0, 77.77, 0.1; GCA_0191…	93.64	11	N/A	N/A	944	227	157	19	2	2	40	20	11	6
metabat_ad.2338	85.09	3.39	Neural Network (Specific Model)	11	0.925	22173	317.756	2118981	0.3	2059	142	72035	None	Bacteria	Bacteroidota	Bacteroidia	Flavobacteriales	Flavobacteriaceae	Flavobacterium		N/A	N/A	N/A	N/A	N/A	N/A	N/A	N/A	N/A	N/A	d__Bacteria;p__Bacteroidota;c__Bacteroidia;o__Flavobacteriales;f__Flavobacteriaceae;g__Flavobacterium;s__	taxonomic classification defined by topology and ANI	classification based on placement in class-level tree	GCA_013298525.1, s__Flavobacterium sp013298525, 95.0, 79.76, 0.46; GCA_001464475.1, s__Flavobacterium sp001464475, 95.0, 79.75, 0.52; GCA_020048955.1, s__Flavobacterium sp020048955, 95.0, 78.91, 0.45; GCF_000757385.1, s__Flavobacterium aquatile, 95.0, 78.77, 0.49; GCF_012911605.1, s__Flavobacterium solisilvae, 95.0, 78.74, 0.43; GCA_003525665.1, s__Flavobacterium sp003525665, 95.0, 78.7, 0.49; GC…	73.55	11	0.953644	Genome not assigned to closest species as it falls outside its pre-defined ANI radius	613	154	100	11	0	1	32	21	10	3
metabat_ad.2340	88.42	1.71	Neural Network (Specific Model)	4	0.894	50488	307.679	913759	0.33	886	36	102581	None	Bacteria	Patescibacteria	JAEDAM01	Absconditabacterales	Absconditicoccaceae	JAGOPC01		N/A	N/A	N/A	N/A	N/A	N/A	N/A	N/A	N/A	N/A	d__Bacteria;p__Patescibacteria;c__JAEDAM01;o__Absconditabacterales;f__Absconditicoccaceae;g__JAGOPC01;s__	taxonomic novelty determined using RED	classification based on placement in class-level tree	N/A	58.17	4	0.849578	N/A	249	92	69	4	0	3	11	5	5	3
metabat_ad.2341	97.18	0.43	Neural Network (Specific Model)	11	0.926	29402	311.46	2627337	0.51	2609	119	108919	None	Bacteria	Pseudomonadota	Alphaproteobacteria	Sphingomonadales	Sphingomonadaceae	Sphingorhabdus_B		N/A	N/A	N/A	N/A	N/A	N/A	N/A	N/A	N/A	N/A	d__Bacteria;p__Pseudomonadota;c__Alphaproteobacteria;o__Sphingomonadales;f__Sphingomonadaceae;g__Sphingorhabdus_B;s__	ANI	classification based on placement in class-level tree	GCA_002282385.1, s__Sphingorhabdus_B sp002282385, 95.0, 77.42, 0.2; GCA_013297725.1, s__Sphingorhabdus_B sp013297725, 95.0, 77.25, 0.21; GCA_021732525.1, s__Sphingorhabdus_B sp021732525, 95.0, 77.24, 0.22; GCA_002255985.1, s__Sphingorhabdus_B sp002255985, 95.0, 77.22, 0.17; GCA_021300355.1, s__Sphingorhabdus_B sp021300355, 95.0, 77.19, 0.21; GCA_945882965.1, s__Sphingorhabdus_B sp945882965, 95.0,…	93.27	11	0.943995	N/A	906	189	129	12	2	3	39	19	18	2
metabat_ad.2348	95.07	1.57	Gradient Boost (General Model)	11	0.867	10843	298.272	1317161	0.35	1278	157	59058	None	Bacteria	Pseudomonadota	Alphaproteobacteria	Rickettsiales	Rickettsiaceae			N/A	N/A	N/A	N/A	N/A	N/A	N/A	N/A	N/A	N/A	d__Bacteria;p__Pseudomonadota;c__Alphaproteobacteria;o__Rickettsiales;f__Rickettsiaceae;g__;s__	taxonomic classification fully defined by topology	classification based on placement in class-level tree	N/A	87.05	11	0.808049	N/A	473	159	109	12	2	14	28	15	6	1
metabat_ad.2361	94.71	2.77	Gradient Boost (General Model)	11	0.909	23545	299.504	6253073	0.75	6343	411	90444	None	Bacteria	Actinomycetota	Actinomycetia	Mycobacteriales	Pseudonocardiaceae	Pseudonocardia		N/A	N/A	N/A	N/A	N/A	N/A	N/A	N/A	N/A	N/A	d__Bacteria;p__Actinomycetota;c__Actinomycetia;o__Mycobacteriales;f__Pseudonocardiaceae;g__Pseudonocardia;s__	taxonomic classification defined by topology and ANI	classification based on placement in class-level tree	GCF_006539565.1, s__Pseudonocardia hydrocarbonoxydans, 95.0, 83.54, 0.64; GCF_014235185.1, s__Pseudonocardia sp014235185, 95.0, 83.43, 0.62; GCF_019263705.2, s__Pseudonocardia abyssalis, 95.0, 83.17, 0.63; GCF_013155125.1, s__Pseudonocardia broussonetiae, 95.0, 83.08, 0.64; GCF_019263585.2, s__Pseudonocardia oceani, 95.0, 83.08, 0.62; GCA_001899645.1, s__Pseudonocardia sp001899645, 95.0, 81.46, 0…	68.06	11	0.960816	Genome not assigned to closest species as it falls outside its pre-defined ANI radius	1234	231	131	15	1	3	51	55	14	5
metabat_ad.2379	100	15.82	Gradient Boost (General Model)	11	0.91	36315	349.984	3859381	0.33	3349	215	164594	None	Bacteria	Bacteroidota	Bacteroidia	Chitinophagales	Saprospiraceae			N/A	N/A	N/A	N/A	N/A	N/A	N/A	N/A	N/A	N/A	d__Bacteria;p__Bacteroidota;c__Bacteroidia;o__Chitinophagales;f__Saprospiraceae;g__;s__	taxonomic novelty determined using RED	classification based on placement in class-level tree	N/A	94.28	11	0.827728	N/A	800	172	109	13	0	0	35	25	8	7
metabat_ad.2391	95.1	10.93	Gradient Boost (General Model)	11	0.864	12239	344.856	4569767	0.4	3821	471	87271	None	Bacteria	Bacteroidota	Bacteroidia	Chitinophagales	Saprospiraceae			N/A	N/A	N/A	N/A	N/A	N/A	N/A	N/A	N/A	N/A	d__Bacteria;p__Bacteroidota;c__Bacteroidia;o__Chitinophagales;f__Saprospiraceae;g__;s__	taxonomic classification fully defined by topology	classification based on placement in class-level tree	N/A	87.01	11	0.737194	N/A	789	169	103	12	0	2	35	26	7	7
metabat_ad.2405	82.81	0.1	Gradient Boost (General Model)	11	0.93	7942	275.481	2032785	0.57	2292	290	29218	None	Bacteria	Pseudomonadota	Alphaproteobacteria	Rhodobacterales	Rhodobacteraceae	Cypionkella		N/A	N/A	N/A	N/A	N/A	N/A	N/A	N/A	N/A	N/A	d__Bacteria;p__Pseudomonadota;c__Alphaproteobacteria;o__Rhodobacterales;f__Rhodobacteraceae;g__Cypionkella;s__	ANI	classification based on placement in class-level tree	GCA_945861995.1, s__Cypionkella antarcticus_B, 95.0, 78.45, 0.37; GCA_945862435.1, s__Cypionkella antarcticus_C, 95.0, 78.16, 0.43; GCA_913062925.1, s__Cypionkella sp913062925, 95.0, 77.87, 0.39; GCA_001828855.1, s__Cypionkella sp001828855, 95.0, 77.8, 0.42; GCA_023255415.1, s__Cypionkella sp023255415, 95.0, 77.64, 0.34; GCA_002256245.1, s__Cypionkella sp002256245, 95.0, 77.54, 0.41; GCA_94586037…	61.51	11	0.97972	N/A	713	182	97	12	3	8	27	55	6	1
metabat_ad.2408	80.4	0.54	Neural Network (Specific Model)	11	0.924	14432	292.452	2398063	0.59	2529	219	61510	None	Bacteria	Pseudomonadota	Gammaproteobacteria	Burkholderiales	Burkholderiaceae_B	Limnohabitans_A		N/A	N/A	N/A	N/A	N/A	GCA_017986605.1	95	d__Bacteria;p__Pseudomonadota;c__Gammaproteobacteria;o__Burkholderiales;f__Burkholderiaceae_B;g__Limnohabitans_A;s__Limnohabitans_A sp017986605	92.3	0.63	d__Bacteria;p__Pseudomonadota;c__Gammaproteobacteria;o__Burkholderiales;f__Burkholderiaceae_B;g__Limnohabitans_A;s__	taxonomic classification defined by topology and ANI	classification based on placement in class-level tree	GCF_003063455.1, s__Limnohabitans_A parvus, 95.0, 88.35, 0.8; GCF_003063505.1, s__Limnohabitans_A sp003063505, 95.0, 85.62, 0.81; GCF_002778275.1, s__Limnohabitans_A sp002778275, 95.0, 85.08, 0.75; GCF_001517545.1, s__Limnohabitans_A sp001517545, 95.0, 84.43, 0.73; GCF_003063435.1, s__Limnohabitans_A sp003063435, 95.0, 84.38, 0.74; GCF_002778285.1, s__Limnohabitans_A sp002778285, 95.0, 84.24, 0.7…	74.48	11	0.99751	Genome not assigned to closest species as it falls outside its pre-defined ANI radius	723	171	100	12	0	0	22	42	6	0
metabat_ad.2417	82.45	4.94	Neural Network (Specific Model)	11	0.916	17142	332.057	4086458	0.66	3764	331	71433	None	Bacteria	Verrucomicrobiota	Verrucomicrobiae	Opitutales	Opitutaceae	Lacunisphaera		N/A	N/A	N/A	N/A	N/A	N/A	N/A	N/A	N/A	N/A	d__Bacteria;p__Verrucomicrobiota;c__Verrucomicrobiae;o__Opitutales;f__Opitutaceae;g__Lacunisphaera;s__	taxonomic classification defined by topology and ANI	classification based on placement in class-level tree	GCF_900104925.1, s__Lacunisphaera sp900104925, 95.0, 82.26, 0.53; GCA_016795565.1, s__Lacunisphaera sp016795565, 95.0, 82.15, 0.54; GCA_016190985.1, s__Lacunisphaera sp016190985, 95.0, 81.61, 0.52; GCF_004118375.1, s__Lacunisphaera lenta, 95.0, 80.28, 0.47; GCA_001464505.1, s__Lacunisphaera sp001464505, 95.0, 80.24, 0.49; GCF_001746835.1, s__Lacunisphaera limnophila, 95.0, 80.02, 0.45; GCA_023269…	55.65	11	0.952505	Genome not assigned to closest species as it falls outside its pre-defined ANI radius	986	248	132	23	6	11	59	57	20	7
metabat_ad.2431	81.81	9.79	Neural Network (Specific Model)	11	0.898	8111	296.853	3477478	0.33	3513	534	29218	None	Bacteria	Bacteroidota	Bacteroidia	Flavobacteriales	Flavobacteriaceae	Confluentibacter		N/A	N/A	N/A	N/A	N/A	GCF_003258355.1	95	d__Bacteria;p__Bacteroidota;c__Bacteroidia;o__Flavobacteriales;f__Flavobacteriaceae;g__Confluentibacter;s__Confluentibacter sediminis	90.33	0.75	d__Bacteria;p__Bacteroidota;c__Bacteroidia;o__Flavobacteriales;f__Flavobacteriaceae;g__Confluentibacter;s__	taxonomic classification defined by topology and ANI	classification based on placement in class-level tree	GCF_002843175.1, s__Confluentibacter flavum, 95.0, 82.03, 0.6; GCF_002807055.1, s__Confluentibacter citreus, 95.0, 81.89, 0.59; GCF_002806995.1, s__Confluentibacter lentus, 95.0, 81.8, 0.58; GCA_002280395.1, s__Confluentibacter sp002280395, 95.0, 81.14, 0.47; GCA_018883545.1, s__Confluentibacter sp018883545, 95.0, 78.49, 0.37	59.34	11	0.989961	Genome not assigned to closest species as it falls outside its pre-defined ANI radius;Genome has more than 10.8% of markers with multiple hits	944	222	152	17	1	3	44	22	16	6
metabat_ad.244	98.13	0.46	Gradient Boost (General Model)	11	0.96	27604	303.944	2620548	0.52	2766	136	106740	None	Bacteria	Pseudomonadota	Gammaproteobacteria	Burkholderiales	Burkholderiaceae_B	JAAFIP01		N/A	N/A	N/A	N/A	N/A	N/A	N/A	N/A	N/A	N/A	d__Bacteria;p__Pseudomonadota;c__Gammaproteobacteria;o__Burkholderiales;f__Burkholderiaceae_B;g__JAAFIP01;s__	taxonomic novelty determined using RED	classification based on placement in class-level tree	N/A	94.44	11	0.93438	N/A	842	180	108	9	0	1	35	39	12	0
metabat_ad.2465	96.46	1.01	Gradient Boost (General Model)	11	0.889	13534	348.762	5652714	0.36	4807	559	63932	None	Bacteria	Bacteroidota	Bacteroidia	Chitinophagales	Saprospiraceae			N/A	N/A	N/A	N/A	N/A	GCA_016710625.1	95	d__Bacteria;p__Bacteroidota;c__Bacteroidia;o__Chitinophagales;f__Saprospiraceae;g__JADJVK01;s__JADJVK01 sp016710625	75.12	0.04	d__Bacteria;p__Bacteroidota;c__Bacteroidia;o__Chitinophagales;f__Saprospiraceae;g__;s__	taxonomic classification defined by topology and ANI	classification based on placement in class-level tree	N/A	90.41	11	0.827824	N/A	919	178	112	16	0	1	43	20	11	4
metabat_ad.2476	88.98	0.45	Gradient Boost (General Model)	11	0.934	37084	340.832	4844774	0.69	4435	204	103855	None	Bacteria	Pseudomonadota	Gammaproteobacteria	Burkholderiales	Burkholderiaceae_B	Rubrivivax		N/A	N/A	N/A	N/A	N/A	GCA_016790395.1	95	d__Bacteria;p__Pseudomonadota;c__Gammaproteobacteria;o__Burkholderiales;f__Burkholderiaceae_B;g__Rubrivivax;s__Rubrivivax sp016790395	82.26	0.61	d__Bacteria;p__Pseudomonadota;c__Gammaproteobacteria;o__Burkholderiales;f__Burkholderiaceae_B;g__Rubrivivax;s__	taxonomic classification defined by topology and ANI	classification based on placement in class-level tree	GCA_001295905.1, s__Rubrivivax sp001295905, 95.0, 82.96, 0.6; GCA_903914615.1, s__Rubrivivax sp903914615, 95.0, 82.83, 0.5; GCA_013822265.1, s__Rubrivivax sp013822265, 95.0, 82.8, 0.6; GCF_004016505.1, s__Rubrivivax rivuli, 95.0, 82.73, 0.61; GCA_001295865.1, s__Rubrivivax sp001295865, 95.0, 82.6, 0.59; GCA_016704535.1, s__Rubrivivax sp016704535, 95.0, 82.36, 0.54; GCA_022842305.1, s__Rubrivivax …	70.13	11	0.977781	Genome not assigned to closest species as it falls outside its pre-defined ANI radius	1276	298	149	19	7	13	67	56	33	5
metabat_ad.2477	84.59	6.96	Gradient Boost (General Model)	11	0.937	6675	289.519	4174986	0.66	4514	723	41580	None	Bacteria	Actinomycetota	Acidimicrobiia	Acidimicrobiales	SZUA-35	JAHECQ01		N/A	N/A	N/A	N/A	N/A	GCA_024641625.1	95	d__Bacteria;p__Actinomycetota;c__Acidimicrobiia;o__Acidimicrobiales;f__SZUA-35;g__JAHECQ01;s__JAHECQ01 sp024641625	78.84	0.35	d__Bacteria;p__Actinomycetota;c__Acidimicrobiia;o__Acidimicrobiales;f__SZUA-35;g__JAHECQ01;s__	taxonomic classification defined by topology and ANI	classification based on placement in class-level tree	N/A	75.13	11	0.947956	N/A	556	91	66	7	0	3	9	9	8	2
metabat_ad.2511	93.24	0.99	Neural Network (Specific Model)	11	0.85	17650	310.961	3524361	0.69	3217	267	78419	None	Bacteria	Pseudomonadota	Gammaproteobacteria	Xanthomonadales	Xanthomonadaceae	JAKPBU01		N/A	N/A	N/A	N/A	N/A	GCF_022662495.1	95	d__Bacteria;p__Pseudomonadota;c__Gammaproteobacteria;o__Xanthomonadales;f__Xanthomonadaceae;g__JAKPBU01;s__JAKPBU01 sp022662495	81.67	0.63	d__Bacteria;p__Pseudomonadota;c__Gammaproteobacteria;o__Xanthomonadales;f__Xanthomonadaceae;g__JAKPBU01;s__	taxonomic classification defined by topology and ANI	classification based on placement in class-level tree	N/A	83.85	11	0.956304	Genome not assigned to closest species as it falls outside its pre-defined ANI radius	1036	224	143	16	1	4	51	22	24	5
metabat_ad.2541	100	0	Gradient Boost (General Model)	11	0.902	147007	322.669	1176712	0.46	1099	14	253438	None	Bacteria	Pseudomonadota	Alphaproteobacteria	UBA9655				N/A	N/A	N/A	N/A	N/A	N/A	N/A	N/A	N/A	N/A	d__Bacteria;p__Pseudomonadota;c__Alphaproteobacteria;o__UBA9655;f__;g__;s__	taxonomic novelty determined using RED	classification based on placement in class-level tree	N/A	94.08	11	0.585439	N/A	514	198	132	14	1	14	26	25	11	2
metabat_ad.2549	92.79	0.54	Gradient Boost (General Model)	11	0.895	11115	299.666	1793756	0.35	1788	207	30160	None	Bacteria	Pseudomonadota	Alphaproteobacteria	UBA8317	UBA8317			N/A	N/A	N/A	N/A	N/A	N/A	N/A	N/A	N/A	N/A	d__Bacteria;p__Pseudomonadota;c__Alphaproteobacteria;o__UBA8317;f__UBA8317;g__;s__	taxonomic novelty determined using RED	classification based on placement in class-level tree	N/A	90.05	11	0.788938	N/A	639	218	153	10	4	8	35	23	11	2
metabat_ad.2555	90.2	0.46	Neural Network (Specific Model)	11	0.842	15517	316.222	5256921	0.54	4671	421	61089	None	Bacteria	Cyanobacteriota	Cyanobacteriia	Leptolyngbyales	Leptolyngbyaceae	DSRU01		N/A	N/A	N/A	N/A	N/A	GCA_015296075.1	95	d__Bacteria;p__Cyanobacteriota;c__Cyanobacteriia;o__Leptolyngbyales;f__Leptolyngbyaceae;g__DSRU01;s__DSRU01 sp015296075	75.65	0.04	d__Bacteria;p__Cyanobacteriota;c__Cyanobacteriia;o__Leptolyngbyales;f__Leptolyngbyaceae;g__DSRU01;s__	taxonomic classification defined by topology and ANI	classification based on placement in class-level tree	N/A	81.09	11	0.876457	N/A	968	223	129	14	0	2	43	42	22	6
metabat_ad.2567	97.05	0.15	Gradient Boost (General Model)	11	0.902	19331	301.15	3537760	0.69	3538	263	78586	None	Bacteria	Pseudomonadota	Alphaproteobacteria	Rhodobacterales	Rhodobacteraceae	Amaricoccus		N/A	N/A	N/A	N/A	N/A	N/A	N/A	N/A	N/A	N/A	d__Bacteria;p__Pseudomonadota;c__Alphaproteobacteria;o__Rhodobacterales;f__Rhodobacteraceae;g__Amaricoccus;s__	taxonomic classification defined by topology and ANI	classification based on placement in class-level tree	GCA_017993425.1, s__Amaricoccus sp017993425, 95.0, 79.8, 0.55; GCA_020637615.1, s__Amaricoccus sp020637615, 95.0, 79.71, 0.39; GCA_017995835.1, s__Amaricoccus sp017995835, 95.0, 79.42, 0.43; GCA_003241785.1, s__Amaricoccus sp003241785, 95.0, 79.04, 0.49; GCF_006385685.1, s__Amaricoccus solimangrovi, 95.0, 78.97, 0.47; GCA_003258405.1, s__Amaricoccus sp003258405, 95.0, 78.28, 0.4; GCF_014201905.1,…	89.24	11	0.905215	Genome not assigned to closest species as it falls outside its pre-defined ANI radius	1172	277	140	21	6	13	48	75	20	2
[truncated: 512 more rows]

## Sheet: Fig 2, 3a and Supp
Figure 2, Figure 3a, Supplementary Figure 3, Supplementary Figure 8, Supplementary Figure 9
[truncated: 1,015 more rows]
[truncated: 401 more columns]

## Sheet: Fig 3b
Figure 3b
	Bn	P.val	P.adj	Below.LOQ	category
bin_concoct_106	0.0366657	5.49399e-14	8.94622e-14	N	generalist
bin_concoct_107	0.0284775	2.82975e-14	5.26166e-14	N	generalist
bin_concoct_109_sub	0.180645	1.9407e-09	2.06137e-09	N	generalist
bin_concoct_155	0.0545325	2.27808e-13	3.15545e-13	N	generalist
[truncated: 816 more rows]

## Sheet: Fig 4a-c and Supp
Figure 4a, b, c, Supplementary Figure 4
[truncated: 32,449 more rows]

## Sheet: Fig 4d-f and Supp
Figure 4d, e, f, Supplementary Figure 5, Supplementary Figure 6
[truncated: 81,121 more rows]

[truncated: 5 more sheets: Fig 5 and Supp, Fig 6, Supp 8, Supp 9, Metadata]
